# Supplementary material for: Inhibition of CBP synergizes with the RNA-dependent mechanisms of Azacitidine by limiting protein synthesis
Source: Nat Commun. 2021 Oct 18;12:6060. doi: 10.1038/s41467-021-26258-z (PMC8523560; doi:10.1038/s41467-021-26258-z)
Supplement: Supplementary file 4 — Supplementary Dataset 1 [file 41467_2021_26258_MOESM4_ESM.xlsx]

## Sheet: Sheet1
GeneSymbol	EntrezID	shRNA.ID	97mer	Guide	Loop
ACTL6A	86	ACTL6A.1058	TGCTGTTGACAGTGAGCGCCCAGGTCTCTATGGCAGTGTATAGTGAAGCCACAGATGTATACACTGCCATAGAGACCTGGTTGCCTACTGCCTCGGA	TACACTGCCATAGAGACCTGGT	TAGTGAAGCCACAGATGT
ACTL6A	86	ACTL6A.445	TGCTGTTGACAGTGAGCGAAGAGTTAATGTTTGAACACTATAGTGAAGCCACAGATGTATAGTGTTCAAACATTAACTCTGTGCCTACTGCCTCGGA	TAGTGTTCAAACATTAACTCTG	TAGTGAAGCCACAGATGT
ACTL6A	86	ACTL6A.1364	TGCTGTTGACAGTGAGCGCACGTTTCATAGCTTTAGTATATAGTGAAGCCACAGATGTATATACTAAAGCTATGAAACGTATGCCTACTGCCTCGGA	TATACTAAAGCTATGAAACGTA	TAGTGAAGCCACAGATGT
ACTL6A	86	ACTL6A.1008	TGCTGTTGACAGTGAGCGATCAGTCATGTTGTCACCACAATAGTGAAGCCACAGATGTATTGTGGTGACAACATGACTGACTGCCTACTGCCTCGGA	TTGTGGTGACAACATGACTGAC	TAGTGAAGCCACAGATGT
ACTL6A	86	ACTL6A.1162	TGCTGTTGACAGTGAGCGCGCGGTTGAAATTGATTGCAAATAGTGAAGCCACAGATGTATTTGCAATCAATTTCAACCGCATGCCTACTGCCTCGGA	TTTGCAATCAATTTCAACCGCA	TAGTGAAGCCACAGATGT
ACTL6A	86	ACTL6A.409	TGCTGTTGACAGTGAGCGAACCGTGGAATACTAGAGCAAATAGTGAAGCCACAGATGTATTTGCTCTAGTATTCCACGGTGTGCCTACTGCCTCGGA	TTTGCTCTAGTATTCCACGGTG	TAGTGAAGCCACAGATGT
ACTL6A	86	ACTL6A.232	TGCTGTTGACAGTGAGCGACACCTACTACATAGATACTAATAGTGAAGCCACAGATGTATTAGTATCTATGTAGTAGGTGGTGCCTACTGCCTCGGA	TTAGTATCTATGTAGTAGGTGG	TAGTGAAGCCACAGATGT
ACTL6A	86	ACTL6A.349	TGCTGTTGACAGTGAGCGCTACCTACAAAATGCATGTCAATAGTGAAGCCACAGATGTATTGACATGCATTTTGTAGGTATTGCCTACTGCCTCGGA	TTGACATGCATTTTGTAGGTAT	TAGTGAAGCCACAGATGT
ACTL6B	51412	ACTL6B.843	TGCTGTTGACAGTGAGCGCCCTGGCATAACTACATGTGTATAGTGAAGCCACAGATGTATACACATGTAGTTATGCCAGGATGCCTACTGCCTCGGA	TACACATGTAGTTATGCCAGGA	TAGTGAAGCCACAGATGT
ACTL6B	51412	ACTL6B.508	TGCTGTTGACAGTGAGCGAAGAGCTGATGTTCGAGCAGTATAGTGAAGCCACAGATGTATACTGCTCGAACATCAGCTCTGTGCCTACTGCCTCGGA	TACTGCTCGAACATCAGCTCTG	TAGTGAAGCCACAGATGT
ACTL6B	51412	ACTL6B.1095	TGCTGTTGACAGTGAGCGCTCGGCATGTGTGACATTGATATAGTGAAGCCACAGATGTATATCAATGTCACACATGCCGATTGCCTACTGCCTCGGA	TATCAATGTCACACATGCCGAT	TAGTGAAGCCACAGATGT
ACTL6B	51412	ACTL6B.289	TGCTGTTGACAGTGAGCGCAGGGAAGATCTTCCACATCGATAGTGAAGCCACAGATGTATCGATGTGGAAGATCTTCCCTTTGCCTACTGCCTCGGA	TCGATGTGGAAGATCTTCCCTT	TAGTGAAGCCACAGATGT
ACTL6B	51412	ACTL6B.535	TGCTGTTGACAGTGAGCGCTCCTGCCTTCTTCTTATGCAATAGTGAAGCCACAGATGTATTGCATAAGAAGAAGGCAGGAATGCCTACTGCCTCGGA	TTGCATAAGAAGAAGGCAGGAA	TAGTGAAGCCACAGATGT
ACTL6B	51412	ACTL6B.1315	TGCTGTTGACAGTGAGCGCCCAGCAGATGTGGATCTCCAATAGTGAAGCCACAGATGTATTGGAGATCCACATCTGCTGGATGCCTACTGCCTCGGA	TTGGAGATCCACATCTGCTGGA	TAGTGAAGCCACAGATGT
ACTL6B	51412	ACTL6B.511	TGCTGTTGACAGTGAGCGCGCTGATGTTCGAGCAGTACAATAGTGAAGCCACAGATGTATTGTACTGCTCGAACATCAGCTTGCCTACTGCCTCGGA	TTGTACTGCTCGAACATCAGCT	TAGTGAAGCCACAGATGT
ACTL6B	51412	ACTL6B.424	TGCTGTTGACAGTGAGCGCACACGTCAAGTCTGAGCCAAATAGTGAAGCCACAGATGTATTTGGCTCAGACTTGACGTGTTTGCCTACTGCCTCGGA	TTTGGCTCAGACTTGACGTGTT	TAGTGAAGCCACAGATGT
ACTR5	79913	ACTR5.1913	TGCTGTTGACAGTGAGCGAACTGTGATTGTGCTAGATGTATAGTGAAGCCACAGATGTATACATCTAGCACAATCACAGTCTGCCTACTGCCTCGGA	TACATCTAGCACAATCACAGTC	TAGTGAAGCCACAGATGT
ACTR5	79913	ACTR5.499	TGCTGTTGACAGTGAGCGCCCCAAGGTTGCCTATGGAATATAGTGAAGCCACAGATGTATATTCCATAGGCAACCTTGGGATGCCTACTGCCTCGGA	TATTCCATAGGCAACCTTGGGA	TAGTGAAGCCACAGATGT
ACTR5	79913	ACTR5.1575	TGCTGTTGACAGTGAGCGCCCGGTCTTCTTTTCAGGTTCATAGTGAAGCCACAGATGTATGAACCTGAAAAGAAGACCGGATGCCTACTGCCTCGGA	TGAACCTGAAAAGAAGACCGGA	TAGTGAAGCCACAGATGT
ACTR5	79913	ACTR5.1035	TGCTGTTGACAGTGAGCGACCAGATGGATCAGTTTCACAATAGTGAAGCCACAGATGTATTGTGAAACTGATCCATCTGGCTGCCTACTGCCTCGGA	TTGTGAAACTGATCCATCTGGC	TAGTGAAGCCACAGATGT
ACTR5	79913	ACTR5.1909	TGCTGTTGACAGTGAGCGCCAGGACTGTGATTGTGCTAGATAGTGAAGCCACAGATGTATCTAGCACAATCACAGTCCTGTTGCCTACTGCCTCGGA	TCTAGCACAATCACAGTCCTGT	TAGTGAAGCCACAGATGT
ACTR5	79913	ACTR5.1651	TGCTGTTGACAGTGAGCGAAACCACCTAGATGATAATGAATAGTGAAGCCACAGATGTATTCATTATCATCTAGGTGGTTCTGCCTACTGCCTCGGA	TTCATTATCATCTAGGTGGTTC	TAGTGAAGCCACAGATGT
ACTR5	79913	ACTR5.1036	TGCTGTTGACAGTGAGCGACAGATGGATCAGTTTCACAAATAGTGAAGCCACAGATGTATTTGTGAAACTGATCCATCTGGTGCCTACTGCCTCGGA	TTTGTGAAACTGATCCATCTGG	TAGTGAAGCCACAGATGT
ACTR5	79913	ACTR5.1683	TGCTGTTGACAGTGAGCGACAGGAAAGAGTATGAAGAAAATAGTGAAGCCACAGATGTATTTTCTTCATACTCTTTCCTGGTGCCTACTGCCTCGGA	TTTTCTTCATACTCTTTCCTGG	TAGTGAAGCCACAGATGT
ADA	100	ADA.310	TGCTGTTGACAGTGAGCGCCCTGGCCAAGTTTGACTACTATAGTGAAGCCACAGATGTATAGTAGTCAAACTTGGCCAGGATGCCTACTGCCTCGGA	TAGTAGTCAAACTTGGCCAGGA	TAGTGAAGCCACAGATGT
ADA	100	ADA.1038	TGCTGTTGACAGTGAGCGATGGACACTGATTACCAGATGATAGTGAAGCCACAGATGTATCATCTGGTAATCAGTGTCCAGTGCCTACTGCCTCGGA	TCATCTGGTAATCAGTGTCCAG	TAGTGAAGCCACAGATGT
ADA	100	ADA.372	TGCTGTTGACAGTGAGCGCTCGCCTATGAGTTTGTAGAGATAGTGAAGCCACAGATGTATCTCTACAAACTCATAGGCGATTGCCTACTGCCTCGGA	TCTCTACAAACTCATAGGCGAT	TAGTGAAGCCACAGATGT
ADA	100	ADA.808	TGCTGTTGACAGTGAGCGATGTGGACATACTCAAGACAGATAGTGAAGCCACAGATGTATCTGTCTTGAGTATGTCCACAGTGCCTACTGCCTCGGA	TCTGTCTTGAGTATGTCCACAG	TAGTGAAGCCACAGATGT
ADA	100	ADA.984	TGCTGTTGACAGTGAGCGAACCAGGCTAACTACTCGCTCATAGTGAAGCCACAGATGTATGAGCGAGTAGTTAGCCTGGTCTGCCTACTGCCTCGGA	TGAGCGAGTAGTTAGCCTGGTC	TAGTGAAGCCACAGATGT
ADA	100	ADA.985	TGCTGTTGACAGTGAGCGCCCAGGCTAACTACTCGCTCAATAGTGAAGCCACAGATGTATTGAGCGAGTAGTTAGCCTGGTTGCCTACTGCCTCGGA	TTGAGCGAGTAGTTAGCCTGGT	TAGTGAAGCCACAGATGT
ADA	100	ADA.802	TGCTGTTGACAGTGAGCGCAGAGGCTGTGGACATACTCAATAGTGAAGCCACAGATGTATTGAGTATGTCCACAGCCTCTTTGCCTACTGCCTCGGA	TTGAGTATGTCCACAGCCTCTT	TAGTGAAGCCACAGATGT
ADA	100	ADA.183	TGCTGTTGACAGTGAGCGAACGGATCCATCAAGCCTGAAATAGTGAAGCCACAGATGTATTTCAGGCTTGATGGATCCGTCTGCCTACTGCCTCGGA	TTTCAGGCTTGATGGATCCGTC	TAGTGAAGCCACAGATGT
ADAR	103	ADAR.3763	TGCTGTTGACAGTGAGCGAAGGCAGAAACCTAAGAAGTTATAGTGAAGCCACAGATGTATAACTTCTTAGGTTTCTGCCTCTGCCTACTGCCTCGGA	TAACTTCTTAGGTTTCTGCCTC	TAGTGAAGCCACAGATGT
ADAR	103	ADAR.969	TGCTGTTGACAGTGAGCGACGAGATATAAATGCTGTGCTATAGTGAAGCCACAGATGTATAGCACAGCATTTATATCTCGGTGCCTACTGCCTCGGA	TAGCACAGCATTTATATCTCGG	TAGTGAAGCCACAGATGT
ADAR	103	ADAR.1145	TGCTGTTGACAGTGAGCGCCGCAGAGTTCCTCACCTGTAATAGTGAAGCCACAGATGTATTACAGGTGAGGAACTCTGCGTTGCCTACTGCCTCGGA	TTACAGGTGAGGAACTCTGCGT	TAGTGAAGCCACAGATGT
ADAR	103	ADAR.1451	TGCTGTTGACAGTGAGCGAACGGTGTTCACCCTACAAGAATAGTGAAGCCACAGATGTATTCTTGTAGGGTGAACACCGTGTGCCTACTGCCTCGGA	TTCTTGTAGGGTGAACACCGTG	TAGTGAAGCCACAGATGT
ADAR	103	ADAR.1064	TGCTGTTGACAGTGAGCGCGCGAGAGAGGATGCAAATCAATAGTGAAGCCACAGATGTATTGATTTGCATCCTCTCTCGCTTGCCTACTGCCTCGGA	TTGATTTGCATCCTCTCTCGCT	TAGTGAAGCCACAGATGT
ADAR	103	ADAR.1224	TGCTGTTGACAGTGAGCGACAGGAACCTGTCATAAAGTTATAGTGAAGCCACAGATGTATAACTTTATGACAGGTTCCTGCTGCCTACTGCCTCGGA	TAACTTTATGACAGGTTCCTGC	TAGTGAAGCCACAGATGT
ADAR	103	ADAR.378	TGCTGTTGACAGTGAGCGACAGGAACTGAGTATCTACCAATAGTGAAGCCACAGATGTATTGGTAGATACTCAGTTCCTGGTGCCTACTGCCTCGGA	TTGGTAGATACTCAGTTCCTGG	TAGTGAAGCCACAGATGT
ADAR	103	ADAR.2630	TGCTGTTGACAGTGAGCGCCAGTGAGTTAATGAAATACAATAGTGAAGCCACAGATGTATTGTATTTCATTAACTCACTGTTGCCTACTGCCTCGGA	TTGTATTTCATTAACTCACTGT	TAGTGAAGCCACAGATGT
ADPRH	141	ADPRH.2039	TGCTGTTGACAGTGAGCGCTCAGGTAAAGACTCAGAGATATAGTGAAGCCACAGATGTATATCTCTGAGTCTTTACCTGAATGCCTACTGCCTCGGA	TATCTCTGAGTCTTTACCTGAA	TAGTGAAGCCACAGATGT
ADPRH	141	ADPRH.2435	TGCTGTTGACAGTGAGCGCCCAGAGTTATGTTTACGAATATAGTGAAGCCACAGATGTATATTCGTAAACATAACTCTGGATGCCTACTGCCTCGGA	TATTCGTAAACATAACTCTGGA	TAGTGAAGCCACAGATGT
ADPRH	141	ADPRH.448	TGCTGTTGACAGTGAGCGATGGAGAGTTAGTGACGACACATAGTGAAGCCACAGATGTATGTGTCGTCACTAACTCTCCACTGCCTACTGCCTCGGA	TGTGTCGTCACTAACTCTCCAC	TAGTGAAGCCACAGATGT
ADPRH	141	ADPRH.1273	TGCTGTTGACAGTGAGCGATCCAACTATGAGAAACTAGAATAGTGAAGCCACAGATGTATTCTAGTTTCTCATAGTTGGAGTGCCTACTGCCTCGGA	TTCTAGTTTCTCATAGTTGGAG	TAGTGAAGCCACAGATGT
ADPRH	141	ADPRH.645	TGCTGTTGACAGTGAGCGCTGGCTGGAGGATTCCCTTCAATAGTGAAGCCACAGATGTATTGAAGGGAATCCTCCAGCCATTGCCTACTGCCTCGGA	TTGAAGGGAATCCTCCAGCCAT	TAGTGAAGCCACAGATGT
ADPRH	141	ADPRH.2027	TGCTGTTGACAGTGAGCGCACCTTAGTGTCTTCAGGTAAATAGTGAAGCCACAGATGTATTTACCTGAAGACACTAAGGTTTGCCTACTGCCTCGGA	TTTACCTGAAGACACTAAGGTT	TAGTGAAGCCACAGATGT
ADPRH	141	ADPRH.924	TGCTGTTGACAGTGAGCGAAGGCTACTTTGTAGAGGAAAATAGTGAAGCCACAGATGTATTTTCCTCTACAAAGTAGCCTGTGCCTACTGCCTCGGA	TTTTCCTCTACAAAGTAGCCTG	TAGTGAAGCCACAGATGT
ADPRH	141	ADPRH.2436	TGCTGTTGACAGTGAGCGACAGAGTTATGTTTACGAATAATAGTGAAGCCACAGATGTATTATTCGTAAACATAACTCTGGTGCCTACTGCCTCGGA	TTATTCGTAAACATAACTCTGG	TAGTGAAGCCACAGATGT
ADPRHL2	54936	ADPRHL2.355	TGCTGTTGACAGTGAGCGATCACAGATTTGCTCAGGAGTATAGTGAAGCCACAGATGTATACTCCTGAGCAAATCTGTGAGTGCCTACTGCCTCGGA	TACTCCTGAGCAAATCTGTGAG	TAGTGAAGCCACAGATGT
ADPRHL2	54936	ADPRHL2.887	TGCTGTTGACAGTGAGCGAACCGCCATCTACTGCTTCCTATAGTGAAGCCACAGATGTATAGGAAGCAGTAGATGGCGGTGTGCCTACTGCCTCGGA	TAGGAAGCAGTAGATGGCGGTG	TAGTGAAGCCACAGATGT
ADPRHL2	54936	ADPRHL2.256	TGCTGTTGACAGTGAGCGCGCGGACAGAAGCCTTGTACTATAGTGAAGCCACAGATGTATAGTACAAGGCTTCTGTCCGCTTGCCTACTGCCTCGGA	TAGTACAAGGCTTCTGTCCGCT	TAGTGAAGCCACAGATGT
ADPRHL2	54936	ADPRHL2.265	TGCTGTTGACAGTGAGCGCAGCCTTGTACTACACAGATGATAGTGAAGCCACAGATGTATCATCTGTGTAGTACAAGGCTTTGCCTACTGCCTCGGA	TCATCTGTGTAGTACAAGGCTT	TAGTGAAGCCACAGATGT
ADPRHL2	54936	ADPRHL2.784	TGCTGTTGACAGTGAGCGACCGCCTGAAGAAGATTGGAGATAGTGAAGCCACAGATGTATCTCCAATCTTCTTCAGGCGGCTGCCTACTGCCTCGGA	TCTCCAATCTTCTTCAGGCGGC	TAGTGAAGCCACAGATGT
ADPRHL2	54936	ADPRHL2.674	TGCTGTTGACAGTGAGCGAAGCGAGCACTTTCTCAAGCAATAGTGAAGCCACAGATGTATTGCTTGAGAAAGTGCTCGCTGTGCCTACTGCCTCGGA	TTGCTTGAGAAAGTGCTCGCTG	TAGTGAAGCCACAGATGT
ADPRHL2	54936	ADPRHL2.1181	TGCTGTTGACAGTGAGCGATGGGACCAACTACAGCTCCAATAGTGAAGCCACAGATGTATTGGAGCTGTAGTTGGTCCCAGTGCCTACTGCCTCGGA	TTGGAGCTGTAGTTGGTCCCAG	TAGTGAAGCCACAGATGT
ADPRHL2	54936	ADPRHL2.1651	TGCTGTTGACAGTGAGCGCTCCAGTGGAAGTCGCAATAAATAGTGAAGCCACAGATGTATTTATTGCGACTTCCACTGGAATGCCTACTGCCTCGGA	TTTATTGCGACTTCCACTGGAA	TAGTGAAGCCACAGATGT
AEBP2	121536	AEBP2.579	TGCTGTTGACAGTGAGCGATCAGCTCATATAGAAAGTTTATAGTGAAGCCACAGATGTATAAACTTTCTATATGAGCTGAGTGCCTACTGCCTCGGA	TAAACTTTCTATATGAGCTGAG	TAGTGAAGCCACAGATGT
AEBP2	121536	AEBP2.1566	TGCTGTTGACAGTGAGCGCAGGGACTATGTACTACTGTTATAGTGAAGCCACAGATGTATAACAGTAGTACATAGTCCCTTTGCCTACTGCCTCGGA	TAACAGTAGTACATAGTCCCTT	TAGTGAAGCCACAGATGT
AEBP2	121536	AEBP2.262	TGCTGTTGACAGTGAGCGCCCAGTCAAAGTTGGTTACAAATAGTGAAGCCACAGATGTATTTGTAACCAACTTTGACTGGTTGCCTACTGCCTCGGA	TTTGTAACCAACTTTGACTGGT	TAGTGAAGCCACAGATGT
AEBP2	121536	AEBP2.890	TGCTGTTGACAGTGAGCGAAACGACGTTTGCAATCAACTATAGTGAAGCCACAGATGTATAGTTGATTGCAAACGTCGTTCTGCCTACTGCCTCGGA	TAGTTGATTGCAAACGTCGTTC	TAGTGAAGCCACAGATGT
AEBP2	121536	AEBP2.4190	TGCTGTTGACAGTGAGCGAAAGGAGATACTTTGTTTCTAATAGTGAAGCCACAGATGTATTAGAAACAAAGTATCTCCTTGTGCCTACTGCCTCGGA	TTAGAAACAAAGTATCTCCTTG	TAGTGAAGCCACAGATGT
AEBP2	121536	AEBP2.470	TGCTGTTGACAGTGAGCGCAAGGAGGAAATTAAAGAACAATAGTGAAGCCACAGATGTATTGTTCTTTAATTTCCTCCTTTTGCCTACTGCCTCGGA	TTGTTCTTTAATTTCCTCCTTT	TAGTGAAGCCACAGATGT
AEBP2	121536	AEBP2.3150	TGCTGTTGACAGTGAGCGCAAGGTGTTTGTGAGATATAAATAGTGAAGCCACAGATGTATTTATATCTCACAAACACCTTATGCCTACTGCCTCGGA	TTTATATCTCACAAACACCTTA	TAGTGAAGCCACAGATGT
AEBP2	121536	AEBP2.4328	TGCTGTTGACAGTGAGCGCAGGGAAGAAATTGTTAGAAAATAGTGAAGCCACAGATGTATTTTCTAACAATTTCTTCCCTTTGCCTACTGCCTCGGA	TTTTCTAACAATTTCTTCCCTT	TAGTGAAGCCACAGATGT
AFF1	4299	AFF1.2333	TGCTGTTGACAGTGAGCGACCAGAGGAAAGCAGAAGATAATAGTGAAGCCACAGATGTATTATCTTCTGCTTTCCTCTGGCTGCCTACTGCCTCGGA	TTATCTTCTGCTTTCCTCTGGC	TAGTGAAGCCACAGATGT
AFF1	4299	AFF1.3940	TGCTGTTGACAGTGAGCGAAGGATACAAGTTGCAAATGAATAGTGAAGCCACAGATGTATTCATTTGCAACTTGTATCCTGTGCCTACTGCCTCGGA	TTCATTTGCAACTTGTATCCTG	TAGTGAAGCCACAGATGT
AFF1	4299	AFF1.4210	TGCTGTTGACAGTGAGCGCACCAAGTATTGTTGTAATTTATAGTGAAGCCACAGATGTATAAATTACAACAATACTTGGTATGCCTACTGCCTCGGA	TAAATTACAACAATACTTGGTA	TAGTGAAGCCACAGATGT
AFF1	4299	AFF1.6941	TGCTGTTGACAGTGAGCGCCAGGAGCTTACTGTTTTATTATAGTGAAGCCACAGATGTATAATAAAACAGTAAGCTCCTGATGCCTACTGCCTCGGA	TAATAAAACAGTAAGCTCCTGA	TAGTGAAGCCACAGATGT
AFF1	4299	AFF1.3746	TGCTGTTGACAGTGAGCGACAGGACATTTGTCCACTTAAATAGTGAAGCCACAGATGTATTTAAGTGGACAAATGTCCTGGTGCCTACTGCCTCGGA	TTTAAGTGGACAAATGTCCTGG	TAGTGAAGCCACAGATGT
AFF1	4299	AFF1.6853	TGCTGTTGACAGTGAGCGCCAGGATGTTTAGAAAGCTAAATAGTGAAGCCACAGATGTATTTAGCTTTCTAAACATCCTGATGCCTACTGCCTCGGA	TTTAGCTTTCTAAACATCCTGA	TAGTGAAGCCACAGATGT
AFF1	4299	AFF1.3936	TGCTGTTGACAGTGAGCGACAGCAGGATACAAGTTGCAAATAGTGAAGCCACAGATGTATTTGCAACTTGTATCCTGCTGGTGCCTACTGCCTCGGA	TTTGCAACTTGTATCCTGCTGG	TAGTGAAGCCACAGATGT
AFF1	4299	AFF1.8626	TGCTGTTGACAGTGAGCGCTGGGAAGATGTGCAACACAAATAGTGAAGCCACAGATGTATTTGTGTTGCACATCTTCCCATTGCCTACTGCCTCGGA	TTTGTGTTGCACATCTTCCCAT	TAGTGAAGCCACAGATGT
AFF4	27125	AFF4.862	TGCTGTTGACAGTGAGCGAACCGTGAGTCATATAACAATATAGTGAAGCCACAGATGTATATTGTTATATGACTCACGGTCTGCCTACTGCCTCGGA	TATTGTTATATGACTCACGGTC	TAGTGAAGCCACAGATGT
AFF4	27125	AFF4.1528	TGCTGTTGACAGTGAGCGAACCAGTCTAAATCTATGTTAATAGTGAAGCCACAGATGTATTAACATAGATTTAGACTGGTGTGCCTACTGCCTCGGA	TTAACATAGATTTAGACTGGTG	TAGTGAAGCCACAGATGT
AFF4	27125	AFF4.1529	TGCTGTTGACAGTGAGCGCCCAGTCTAAATCTATGTTAAATAGTGAAGCCACAGATGTATTTAACATAGATTTAGACTGGTTGCCTACTGCCTCGGA	TTTAACATAGATTTAGACTGGT	TAGTGAAGCCACAGATGT
AFF4	27125	AFF4.8308	TGCTGTTGACAGTGAGCGCAAGGTATTCAAGTTAAGTCTATAGTGAAGCCACAGATGTATAGACTTAACTTGAATACCTTATGCCTACTGCCTCGGA	TAGACTTAACTTGAATACCTTA	TAGTGAAGCCACAGATGT
AFF4	27125	AFF4.4968	TGCTGTTGACAGTGAGCGCTCGGTGTGTGCTTTTGCTATATAGTGAAGCCACAGATGTATATAGCAAAAGCACACACCGAATGCCTACTGCCTCGGA	TATAGCAAAAGCACACACCGAA	TAGTGAAGCCACAGATGT
AFF4	27125	AFF4.5241	TGCTGTTGACAGTGAGCGAAAGGTGCATATAGAAGTCTAATAGTGAAGCCACAGATGTATTAGACTTCTATATGCACCTTGTGCCTACTGCCTCGGA	TTAGACTTCTATATGCACCTTG	TAGTGAAGCCACAGATGT
AFF4	27125	AFF4.522	TGCTGTTGACAGTGAGCGCTACAAAGTTACTAGCAAAGAATAGTGAAGCCACAGATGTATTCTTTGCTAGTAACTTTGTATTGCCTACTGCCTCGGA	TTCTTTGCTAGTAACTTTGTAT	TAGTGAAGCCACAGATGT
AFF4	27125	AFF4.2811	TGCTGTTGACAGTGAGCGCAAGCAGAGTGCTGCAAAAGAATAGTGAAGCCACAGATGTATTCTTTTGCAGCACTCTGCTTATGCCTACTGCCTCGGA	TTCTTTTGCAGCACTCTGCTTA	TAGTGAAGCCACAGATGT
AICDA	57379	AICDA.1629	TGCTGTTGACAGTGAGCGCCCCAAAGGTATATTAACTATATAGTGAAGCCACAGATGTATATAGTTAATATACCTTTGGGATGCCTACTGCCTCGGA	TATAGTTAATATACCTTTGGGA	TAGTGAAGCCACAGATGT
AICDA	57379	AICDA.941	TGCTGTTGACAGTGAGCGATGGGAGCATCCTAAAGTGTCATAGTGAAGCCACAGATGTATGACACTTTAGGATGCTCCCAGTGCCTACTGCCTCGGA	TGACACTTTAGGATGCTCCCAG	TAGTGAAGCCACAGATGT
AICDA	57379	AICDA.687	TGCTGTTGACAGTGAGCGAAGGAATGTCACACACGATGAATAGTGAAGCCACAGATGTATTCATCGTGTGTGACATTCCTGTGCCTACTGCCTCGGA	TTCATCGTGTGTGACATTCCTG	TAGTGAAGCCACAGATGT
AICDA	57379	AICDA.1112	TGCTGTTGACAGTGAGCGCTCCCTTGACGTTTACTTTCAATAGTGAAGCCACAGATGTATTGAAAGTAAACGTCAAGGGAATGCCTACTGCCTCGGA	TTGAAAGTAAACGTCAAGGGAA	TAGTGAAGCCACAGATGT
AICDA	57379	AICDA.1321	TGCTGTTGACAGTGAGCGAACCATGCATGGTCACCTTCAATAGTGAAGCCACAGATGTATTGAAGGTGACCATGCATGGTCTGCCTACTGCCTCGGA	TTGAAGGTGACCATGCATGGTC	TAGTGAAGCCACAGATGT
AICDA	57379	AICDA.1938	TGCTGTTGACAGTGAGCGACCGTCTGTACTCAAAATGCAATAGTGAAGCCACAGATGTATTGCATTTTGAGTACAGACGGGTGCCTACTGCCTCGGA	TTGCATTTTGAGTACAGACGGG	TAGTGAAGCCACAGATGT
AICDA	57379	AICDA.100	TGCTGTTGACAGTGAGCGACGGAGGAAGTTTCTTTACCAATAGTGAAGCCACAGATGTATTGGTAAAGAAACTTCCTCCGGTGCCTACTGCCTCGGA	TTGGTAAAGAAACTTCCTCCGG	TAGTGAAGCCACAGATGT
AICDA	57379	AICDA.1077	TGCTGTTGACAGTGAGCGCAACAGTGGTGTTAGTGATAGATAGTGAAGCCACAGATGTATCTATCACTAACACCACTGTTATGCCTACTGCCTCGGA	TCTATCACTAACACCACTGTTA	TAGTGAAGCCACAGATGT
AIRE	326	AIRE.2111	TGCTGTTGACAGTGAGCGATGAGGCATGAGAATCACTTGATAGTGAAGCCACAGATGTATCAAGTGATTCTCATGCCTCAGTGCCTACTGCCTCGGA	TCAAGTGATTCTCATGCCTCAG	TAGTGAAGCCACAGATGT
AIRE	326	AIRE.1035	TGCTGTTGACAGTGAGCGACCAGCTCCACCAGAAGAATGATAGTGAAGCCACAGATGTATCATTCTTCTGGTGGAGCTGGGTGCCTACTGCCTCGGA	TCATTCTTCTGGTGGAGCTGGG	TAGTGAAGCCACAGATGT
AIRE	326	AIRE.1041	TGCTGTTGACAGTGAGCGCCCACCAGAAGAATGAGGACGATAGTGAAGCCACAGATGTATCGTCCTCATTCTTCTGGTGGATGCCTACTGCCTCGGA	TCGTCCTCATTCTTCTGGTGGA	TAGTGAAGCCACAGATGT
AIRE	326	AIRE.284	TGCTGTTGACAGTGAGCGACCGAGGACAAGTTTCAGGAGATAGTGAAGCCACAGATGTATCTCCTGAAACTTGTCCTCGGGTGCCTACTGCCTCGGA	TCTCCTGAAACTTGTCCTCGGG	TAGTGAAGCCACAGATGT
AIRE	326	AIRE.2278	TGCTGTTGACAGTGAGCGATGGCATTCACATCTCATGTAATAGTGAAGCCACAGATGTATTACATGAGATGTGAATGCCACTGCCTACTGCCTCGGA	TTACATGAGATGTGAATGCCAC	TAGTGAAGCCACAGATGT
AIRE	326	AIRE.297	TGCTGTTGACAGTGAGCGCTCAGGAGACGCTTCATCTGAATAGTGAAGCCACAGATGTATTCAGATGAAGCGTCTCCTGAATGCCTACTGCCTCGGA	TTCAGATGAAGCGTCTCCTGAA	TAGTGAAGCCACAGATGT
AIRE	326	AIRE.1332	TGCTGTTGACAGTGAGCGCGGACACGACTCTTGTCTACAATAGTGAAGCCACAGATGTATTGTAGACAAGAGTCGTGTCCATGCCTACTGCCTCGGA	TTGTAGACAAGAGTCGTGTCCA	TAGTGAAGCCACAGATGT
AIRE	326	AIRE.405	TGCTGTTGACAGTGAGCGAGGTGCTGTTCAAGGACTACAATAGTGAAGCCACAGATGTATTGTAGTCCTTGAACAGCACCCTGCCTACTGCCTCGGA	TTGTAGTCCTTGAACAGCACCC	TAGTGAAGCCACAGATGT
AKAP1	8165	AKAP1.2247	TGCTGTTGACAGTGAGCGCCCAGCAGATGTACCTCTGTTATAGTGAAGCCACAGATGTATAACAGAGGTACATCTGCTGGTTGCCTACTGCCTCGGA	TAACAGAGGTACATCTGCTGGT	TAGTGAAGCCACAGATGT
AKAP1	8165	AKAP1.2930	TGCTGTTGACAGTGAGCGCAAGCCAAAGGATAGTGTTTAATAGTGAAGCCACAGATGTATTAAACACTATCCTTTGGCTTTTGCCTACTGCCTCGGA	TTAAACACTATCCTTTGGCTTT	TAGTGAAGCCACAGATGT
AKAP1	8165	AKAP1.2644	TGCTGTTGACAGTGAGCGATGGAGTGTGGTTGGAGATGAATAGTGAAGCCACAGATGTATTCATCTCCAACCACACTCCACTGCCTACTGCCTCGGA	TTCATCTCCAACCACACTCCAC	TAGTGAAGCCACAGATGT
AKAP1	8165	AKAP1.1085	TGCTGTTGACAGTGAGCGCCCCAAGTGATCTCAGAAGCAATAGTGAAGCCACAGATGTATTGCTTCTGAGATCACTTGGGATGCCTACTGCCTCGGA	TTGCTTCTGAGATCACTTGGGA	TAGTGAAGCCACAGATGT
AKAP1	8165	AKAP1.2600	TGCTGTTGACAGTGAGCGAAGGTGACAAGTTACAGTCCAATAGTGAAGCCACAGATGTATTGGACTGTAACTTGTCACCTGTGCCTACTGCCTCGGA	TTGGACTGTAACTTGTCACCTG	TAGTGAAGCCACAGATGT
AKAP1	8165	AKAP1.3604	TGCTGTTGACAGTGAGCGATGGGAACTTTTTGCTGTACAATAGTGAAGCCACAGATGTATTGTACAGCAAAAAGTTCCCAGTGCCTACTGCCTCGGA	TTGTACAGCAAAAAGTTCCCAG	TAGTGAAGCCACAGATGT
AKAP1	8165	AKAP1.395	TGCTGTTGACAGTGAGCGCCACGCAGAGATGACAGTACAATAGTGAAGCCACAGATGTATTGTACTGTCATCTCTGCGTGTTGCCTACTGCCTCGGA	TTGTACTGTCATCTCTGCGTGT	TAGTGAAGCCACAGATGT
AKAP1	8165	AKAP1.3488	TGCTGTTGACAGTGAGCGATCACCTGTAGGTAGAAGTAAATAGTGAAGCCACAGATGTATTTACTTCTACCTACAGGTGACTGCCTACTGCCTCGGA	TTTACTTCTACCTACAGGTGAC	TAGTGAAGCCACAGATGT
AKAP8	10270	AKAP8.981	TGCTGTTGACAGTGAGCGCACGGAAGCAGTTCCAACTTTATAGTGAAGCCACAGATGTATAAAGTTGGAACTGCTTCCGTTTGCCTACTGCCTCGGA	TAAAGTTGGAACTGCTTCCGTT	TAGTGAAGCCACAGATGT
AKAP8	10270	AKAP8.2239	TGCTGTTGACAGTGAGCGCCCCAGAATATGCTGTAATCTATAGTGAAGCCACAGATGTATAGATTACAGCATATTCTGGGATGCCTACTGCCTCGGA	TAGATTACAGCATATTCTGGGA	TAGTGAAGCCACAGATGT
AKAP8	10270	AKAP8.2919	TGCTGTTGACAGTGAGCGAAGGCACGGTGATGCATACCTATAGTGAAGCCACAGATGTATAGGTATGCATCACCGTGCCTGTGCCTACTGCCTCGGA	TAGGTATGCATCACCGTGCCTG	TAGTGAAGCCACAGATGT
AKAP8	10270	AKAP8.2240	TGCTGTTGACAGTGAGCGACCAGAATATGCTGTAATCTAATAGTGAAGCCACAGATGTATTAGATTACAGCATATTCTGGGTGCCTACTGCCTCGGA	TTAGATTACAGCATATTCTGGG	TAGTGAAGCCACAGATGT
AKAP8	10270	AKAP8.1160	TGCTGTTGACAGTGAGCGAACGAGGATGTGAAGAAGAGAATAGTGAAGCCACAGATGTATTCTCTTCTTCACATCCTCGTCTGCCTACTGCCTCGGA	TTCTCTTCTTCACATCCTCGTC	TAGTGAAGCCACAGATGT
AKAP8	10270	AKAP8.3228	TGCTGTTGACAGTGAGCGAACGCAACAGAATTTCCTAAAATAGTGAAGCCACAGATGTATTTTAGGAAATTCTGTTGCGTGTGCCTACTGCCTCGGA	TTTTAGGAAATTCTGTTGCGTG	TAGTGAAGCCACAGATGT
AKAP8	10270	AKAP8.2525	TGCTGTTGACAGTGAGCGCCAGCTGAATACTAGGAATATATAGTGAAGCCACAGATGTATATATTCCTAGTATTCAGCTGTTGCCTACTGCCTCGGA	TATATTCCTAGTATTCAGCTGT	TAGTGAAGCCACAGATGT
AKAP8	10270	AKAP8.2922	TGCTGTTGACAGTGAGCGACACGGTGATGCATACCTATAATAGTGAAGCCACAGATGTATTATAGGTATGCATCACCGTGCTGCCTACTGCCTCGGA	TTATAGGTATGCATCACCGTGC	TAGTGAAGCCACAGATGT
ALKBH2	121642	ALKBH2.607	TGCTGTTGACAGTGAGCGAACGGGAGCTTACTAATGATGATAGTGAAGCCACAGATGTATCATCATTAGTAAGCTCCCGTGTGCCTACTGCCTCGGA	TCATCATTAGTAAGCTCCCGTG	TAGTGAAGCCACAGATGT
ALKBH2	121642	ALKBH2.604	TGCTGTTGACAGTGAGCGACCCACGGGAGCTTACTAATGATAGTGAAGCCACAGATGTATCATTAGTAAGCTCCCGTGGGCTGCCTACTGCCTCGGA	TCATTAGTAAGCTCCCGTGGGC	TAGTGAAGCCACAGATGT
ALKBH2	121642	ALKBH2.393	TGCTGTTGACAGTGAGCGCAGAGTTGGAGAAAGAAGTAGATAGTGAAGCCACAGATGTATCTACTTCTTTCTCCAACTCTTTGCCTACTGCCTCGGA	TCTACTTCTTTCTCCAACTCTT	TAGTGAAGCCACAGATGT
ALKBH2	121642	ALKBH2.233	TGCTGTTGACAGTGAGCGCTGGGAGGAGACAAAGAAAGCATAGTGAAGCCACAGATGTATGCTTTCTTTGTCTCCTCCCAATGCCTACTGCCTCGGA	TGCTTTCTTTGTCTCCTCCCAA	TAGTGAAGCCACAGATGT
ALKBH2	121642	ALKBH2.707	TGCTGTTGACAGTGAGCGCTCGTAAAATTTTGCTTACTAATAGTGAAGCCACAGATGTATTAGTAAGCAAAATTTTACGAATGCCTACTGCCTCGGA	TTAGTAAGCAAAATTTTACGAA	TAGTGAAGCCACAGATGT
ALKBH2	121642	ALKBH2.608	TGCTGTTGACAGTGAGCGCCGGGAGCTTACTAATGATGAATAGTGAAGCCACAGATGTATTCATCATTAGTAAGCTCCCGTTGCCTACTGCCTCGGA	TTCATCATTAGTAAGCTCCCGT	TAGTGAAGCCACAGATGT
ALKBH2	121642	ALKBH2.109	TGCTGTTGACAGTGAGCGACACGGACGTGTTGCAGTGATATAGTGAAGCCACAGATGTATATCACTGCAACACGTCCGTGGTGCCTACTGCCTCGGA	TATCACTGCAACACGTCCGTGG	TAGTGAAGCCACAGATGT
ALKBH2	121642	ALKBH2.459	TGCTGTTGACAGTGAGCGACACCGAGATGATGAAAGAGAATAGTGAAGCCACAGATGTATTCTCTTTCATCATCTCGGTGCTGCCTACTGCCTCGGA	TTCTCTTTCATCATCTCGGTGC	TAGTGAAGCCACAGATGT
ALKBH3	221120	ALKBH3.1218	TGCTGTTGACAGTGAGCGATGCCCAAAGAATACCACTCTATAGTGAAGCCACAGATGTATAGAGTGGTATTCTTTGGGCACTGCCTACTGCCTCGGA	TAGAGTGGTATTCTTTGGGCAC	TAGTGAAGCCACAGATGT
ALKBH3	221120	ALKBH3.1165	TGCTGTTGACAGTGAGCGCTGGGACCTTGTTAATCATGGATAGTGAAGCCACAGATGTATCCATGATTAACAAGGTCCCATTGCCTACTGCCTCGGA	TCCATGATTAACAAGGTCCCAT	TAGTGAAGCCACAGATGT
ALKBH3	221120	ALKBH3.1220	TGCTGTTGACAGTGAGCGACCCAAAGAATACCACTCTAGATAGTGAAGCCACAGATGTATCTAGAGTGGTATTCTTTGGGCTGCCTACTGCCTCGGA	TCTAGAGTGGTATTCTTTGGGC	TAGTGAAGCCACAGATGT
ALKBH3	221120	ALKBH3.592	TGCTGTTGACAGTGAGCGATGACAGAGAGTTTGTGTTCAATAGTGAAGCCACAGATGTATTGAACACAAACTCTCTGTCAGTGCCTACTGCCTCGGA	TTGAACACAAACTCTCTGTCAG	TAGTGAAGCCACAGATGT
ALKBH3	221120	ALKBH3.1349	TGCTGTTGACAGTGAGCGCTCCACTGAGAAGCCACTTCAATAGTGAAGCCACAGATGTATTGAAGTGGCTTCTCAGTGGAATGCCTACTGCCTCGGA	TTGAAGTGGCTTCTCAGTGGAA	TAGTGAAGCCACAGATGT
ALKBH3	221120	ALKBH3.1078	TGCTGTTGACAGTGAGCGAACGCACATTTGAGATGAGAAATAGTGAAGCCACAGATGTATTTCTCATCTCAAATGTGCGTGTGCCTACTGCCTCGGA	TTTCTCATCTCAAATGTGCGTG	TAGTGAAGCCACAGATGT
ALKBH3	221120	ALKBH3.595	TGCTGTTGACAGTGAGCGCCAGAGAGTTTGTGTTCAAAGATAGTGAAGCCACAGATGTATCTTTGAACACAAACTCTCTGTTGCCTACTGCCTCGGA	TCTTTGAACACAAACTCTCTGT	TAGTGAAGCCACAGATGT
ALKBH3	221120	ALKBH3.394	TGCTGTTGACAGTGAGCGCCAGGAACAAAATCTTCTGAAATAGTGAAGCCACAGATGTATTTCAGAAGATTTTGTTCCTGTTGCCTACTGCCTCGGA	TTTCAGAAGATTTTGTTCCTGT	TAGTGAAGCCACAGATGT
ALKBH8	91801	ALKBH8.1080	TGCTGTTGACAGTGAGCGAACCAGTGATGTTGGAGACTTATAGTGAAGCCACAGATGTATAAGTCTCCAACATCACTGGTGTGCCTACTGCCTCGGA	TAAGTCTCCAACATCACTGGTG	TAGTGAAGCCACAGATGT
ALKBH8	91801	ALKBH8.2483	TGCTGTTGACAGTGAGCGCAGGGATGTAATTATATGTTAATAGTGAAGCCACAGATGTATTAACATATAATTACATCCCTATGCCTACTGCCTCGGA	TTAACATATAATTACATCCCTA	TAGTGAAGCCACAGATGT
ALKBH8	91801	ALKBH8.1831	TGCTGTTGACAGTGAGCGAAGGAAGGAGGATGTAATTCAATAGTGAAGCCACAGATGTATTGAATTACATCCTCCTTCCTGTGCCTACTGCCTCGGA	TTGAATTACATCCTCCTTCCTG	TAGTGAAGCCACAGATGT
ALKBH8	91801	ALKBH8.615	TGCTGTTGACAGTGAGCGAACAGAAGATACAGACAATCAATAGTGAAGCCACAGATGTATTGATTGTCTGTATCTTCTGTCTGCCTACTGCCTCGGA	TTGATTGTCTGTATCTTCTGTC	TAGTGAAGCCACAGATGT
ALKBH8	91801	ALKBH8.2886	TGCTGTTGACAGTGAGCGAACGATTCACCTTGGAGCAAAATAGTGAAGCCACAGATGTATTTTGCTCCAAGGTGAATCGTCTGCCTACTGCCTCGGA	TTTTGCTCCAAGGTGAATCGTC	TAGTGAAGCCACAGATGT
ALKBH8	91801	ALKBH8.2482	TGCTGTTGACAGTGAGCGCTAGGGATGTAATTATATGTTATAGTGAAGCCACAGATGTATAACATATAATTACATCCCTAATGCCTACTGCCTCGGA	TAACATATAATTACATCCCTAA	TAGTGAAGCCACAGATGT
ALKBH8	91801	ALKBH8.2641	TGCTGTTGACAGTGAGCGCAACGTTTAGTCAATCAGATAATAGTGAAGCCACAGATGTATTATCTGATTGACTAAACGTTATGCCTACTGCCTCGGA	TTATCTGATTGACTAAACGTTA	TAGTGAAGCCACAGATGT
ALKBH8	91801	ALKBH8.616	TGCTGTTGACAGTGAGCGCCAGAAGATACAGACAATCAAATAGTGAAGCCACAGATGTATTTGATTGTCTGTATCTTCTGTTGCCTACTGCCTCGGA	TTTGATTGTCTGTATCTTCTGT	TAGTGAAGCCACAGATGT
APBB1	322	APBB1.680	TGCTGTTGACAGTGAGCGCACGTAGCTCGTGATAAGCTGATAGTGAAGCCACAGATGTATCAGCTTATCACGAGCTACGTATGCCTACTGCCTCGGA	TCAGCTTATCACGAGCTACGTA	TAGTGAAGCCACAGATGT
APBB1	322	APBB1.187	TGCTGTTGACAGTGAGCGATGGACAGGTTTTGCTCATGGATAGTGAAGCCACAGATGTATCCATGAGCAAAACCTGTCCAGTGCCTACTGCCTCGGA	TCCATGAGCAAAACCTGTCCAG	TAGTGAAGCCACAGATGT
APBB1	322	APBB1.762	TGCTGTTGACAGTGAGCGACCTGCATGAGATCTGCTCTAATAGTGAAGCCACAGATGTATTAGAGCAGATCTCATGCAGGCTGCCTACTGCCTCGGA	TTAGAGCAGATCTCATGCAGGC	TAGTGAAGCCACAGATGT
APBB1	322	APBB1.190	TGCTGTTGACAGTGAGCGAACAGGTTTTGCTCATGGAGAATAGTGAAGCCACAGATGTATTCTCCATGAGCAAAACCTGTCTGCCTACTGCCTCGGA	TTCTCCATGAGCAAAACCTGTC	TAGTGAAGCCACAGATGT
APBB1	322	APBB1.477	TGCTGTTGACAGTGAGCGCCCGTCAGCTCTCTTACCACAATAGTGAAGCCACAGATGTATTGTGGTAAGAGAGCTGACGGATGCCTACTGCCTCGGA	TTGTGGTAAGAGAGCTGACGGA	TAGTGAAGCCACAGATGT
APBB1	322	APBB1.558	TGCTGTTGACAGTGAGCGCGCTGGAGGATGAGACACTAAATAGTGAAGCCACAGATGTATTTAGTGTCTCATCCTCCAGCTTGCCTACTGCCTCGGA	TTTAGTGTCTCATCCTCCAGCT	TAGTGAAGCCACAGATGT
APBB1	322	APBB1.478	TGCTGTTGACAGTGAGCGACGTCAGCTCTCTTACCACAAATAGTGAAGCCACAGATGTATTTGTGGTAAGAGAGCTGACGGTGCCTACTGCCTCGGA	TTTGTGGTAAGAGAGCTGACGG	TAGTGAAGCCACAGATGT
APBB1	322	APBB1.556	TGCTGTTGACAGTGAGCGACAGCTGGAGGATGAGACACTATAGTGAAGCCACAGATGTATAGTGTCTCATCCTCCAGCTGCTGCCTACTGCCTCGGA	TAGTGTCTCATCCTCCAGCTGC	TAGTGAAGCCACAGATGT
APOBEC2	10930	APOBEC2.1554	TGCTGTTGACAGTGAGCGACGGGTGAAAAGTAGTAGTTTATAGTGAAGCCACAGATGTATAAACTACTACTTTTCACCCGCTGCCTACTGCCTCGGA	TAAACTACTACTTTTCACCCGC	TAGTGAAGCCACAGATGT
APOBEC2	10930	APOBEC2.1374	TGCTGTTGACAGTGAGCGCTGCCTAGACAATGCAGAATAATAGTGAAGCCACAGATGTATTATTCTGCATTGTCTAGGCAATGCCTACTGCCTCGGA	TTATTCTGCATTGTCTAGGCAA	TAGTGAAGCCACAGATGT
APOBEC2	10930	APOBEC2.1159	TGCTGTTGACAGTGAGCGCCCCGAGGTTTAGATTTCTGAATAGTGAAGCCACAGATGTATTCAGAAATCTAAACCTCGGGTTGCCTACTGCCTCGGA	TTCAGAAATCTAAACCTCGGGT	TAGTGAAGCCACAGATGT
APOBEC2	10930	APOBEC2.1460	TGCTGTTGACAGTGAGCGCAGGGCAGAAGGTGGAACAAAATAGTGAAGCCACAGATGTATTTTGTTCCACCTTCTGCCCTATGCCTACTGCCTCGGA	TTTTGTTCCACCTTCTGCCCTA	TAGTGAAGCCACAGATGT
APOBEC2	10930	APOBEC2.1565	TGCTGTTGACAGTGAGCGATAGTAGTTTAATGTTCAGATATAGTGAAGCCACAGATGTATATCTGAACATTAAACTACTACTGCCTACTGCCTCGGA	TATCTGAACATTAAACTACTAC	TAGTGAAGCCACAGATGT
APOBEC2	10930	APOBEC2.1060	TGCTGTTGACAGTGAGCGAAAGGAGAGAAATGCAACCATATAGTGAAGCCACAGATGTATATGGTTGCATTTCTCTCCTTGTGCCTACTGCCTCGGA	TATGGTTGCATTTCTCTCCTTG	TAGTGAAGCCACAGATGT
APOBEC2	10930	APOBEC2.1405	TGCTGTTGACAGTGAGCGCCAGACTTCTTACGACAATCAATAGTGAAGCCACAGATGTATTGATTGTCGTAAGAAGTCTGTTGCCTACTGCCTCGGA	TTGATTGTCGTAAGAAGTCTGT	TAGTGAAGCCACAGATGT
APOBEC2	10930	APOBEC2.1041	TGCTGTTGACAGTGAGCGAAAGGACGAAAGTGACCTGCAATAGTGAAGCCACAGATGTATTGCAGGTCACTTTCGTCCTTCTGCCTACTGCCTCGGA	TTGCAGGTCACTTTCGTCCTTC	TAGTGAAGCCACAGATGT
APOBEC3B	9582	APOBEC3B.1369	TGCTGTTGACAGTGAGCGCCCCAGAATAGTTTTCAATGTATAGTGAAGCCACAGATGTATACATTGAAAACTATTCTGGGATGCCTACTGCCTCGGA	TACATTGAAAACTATTCTGGGA	TAGTGAAGCCACAGATGT
APOBEC3B	9582	APOBEC3B.486	TGCTGTTGACAGTGAGCGACCGCGTGAAGATCATGGACTATAGTGAAGCCACAGATGTATAGTCCATGATCTTCACGCGGGTGCCTACTGCCTCGGA	TAGTCCATGATCTTCACGCGGG	TAGTGAAGCCACAGATGT
APOBEC3B	9582	APOBEC3B.693	TGCTGTTGACAGTGAGCGACCAGACCTACTTGTGCTATGATAGTGAAGCCACAGATGTATCATAGCACAAGTAGGTCTGGCTGCCTACTGCCTCGGA	TCATAGCACAAGTAGGTCTGGC	TAGTGAAGCCACAGATGT
APOBEC3B	9582	APOBEC3B.1334	TGCTGTTGACAGTGAGCGCTCCAAGTGTACAAGAGTAAGATAGTGAAGCCACAGATGTATCTTACTCTTGTACACTTGGAATGCCTACTGCCTCGGA	TCTTACTCTTGTACACTTGGAA	TAGTGAAGCCACAGATGT
APOBEC3B	9582	APOBEC3B.639	TGCTGTTGACAGTGAGCGCTCCAGACACATTCACTTTCAATAGTGAAGCCACAGATGTATTGAAAGTGAATGTGTCTGGATTGCCTACTGCCTCGGA	TTGAAAGTGAATGTGTCTGGAT	TAGTGAAGCCACAGATGT
APOBEC3B	9582	APOBEC3B.96	TGCTGTTGACAGTGAGCGCTCGAGACACATTCTACGACAATAGTGAAGCCACAGATGTATTGTCGTAGAATGTGTCTCGATTGCCTACTGCCTCGGA	TTGTCGTAGAATGTGTCTCGAT	TAGTGAAGCCACAGATGT
APOBEC3B	9582	APOBEC3B.1411	TGCTGTTGACAGTGAGCGATCCATATTTAGACTAATAAAATAGTGAAGCCACAGATGTATTTTATTAGTCTAAATATGGAGTGCCTACTGCCTCGGA	TTTTATTAGTCTAAATATGGAG	TAGTGAAGCCACAGATGT
APOBEC3B	9582	APOBEC3B.1344	TGCTGTTGACAGTGAGCGCCAAGAGTAAGATTATGCTCAATAGTGAAGCCACAGATGTATTGAGCATAATCTTACTCTTGTTGCCTACTGCCTCGGA	TTGAGCATAATCTTACTCTTGT	TAGTGAAGCCACAGATGT
APOBEC4	403314	APOBEC4.2182	TGCTGTTGACAGTGAGCGCCCCTTAGGATCTAGCACATTATAGTGAAGCCACAGATGTATAATGTGCTAGATCCTAAGGGATGCCTACTGCCTCGGA	TAATGTGCTAGATCCTAAGGGA	TAGTGAAGCCACAGATGT
APOBEC4	403314	APOBEC4.1471	TGCTGTTGACAGTGAGCGCTGGAGATAAACTGATGCACTATAGTGAAGCCACAGATGTATAGTGCATCAGTTTATCTCCATTGCCTACTGCCTCGGA	TAGTGCATCAGTTTATCTCCAT	TAGTGAAGCCACAGATGT
APOBEC4	403314	APOBEC4.307	TGCTGTTGACAGTGAGCGCTGGAACAATAGTAAAACCATATAGTGAAGCCACAGATGTATATGGTTTTACTATTGTTCCATTGCCTACTGCCTCGGA	TATGGTTTTACTATTGTTCCAT	TAGTGAAGCCACAGATGT
APOBEC4	403314	APOBEC4.1410	TGCTGTTGACAGTGAGCGCAGGGACTTATTAGATAGGCAATAGTGAAGCCACAGATGTATTGCCTATCTAATAAGTCCCTTTGCCTACTGCCTCGGA	TTGCCTATCTAATAAGTCCCTT	TAGTGAAGCCACAGATGT
APOBEC4	403314	APOBEC4.816	TGCTGTTGACAGTGAGCGACGCGGGTTGTTTTGAGTCCAATAGTGAAGCCACAGATGTATTGGACTCAAAACAACCCGCGGTGCCTACTGCCTCGGA	TTGGACTCAAAACAACCCGCGG	TAGTGAAGCCACAGATGT
APOBEC4	403314	APOBEC4.2124	TGCTGTTGACAGTGAGCGCCAGCAAGATCATAAGTACCTATAGTGAAGCCACAGATGTATAGGTACTTATGATCTTGCTGATGCCTACTGCCTCGGA	TAGGTACTTATGATCTTGCTGA	TAGTGAAGCCACAGATGT
APOBEC4	403314	APOBEC4.818	TGCTGTTGACAGTGAGCGACGGGTTGTTTTGAGTCCAATATAGTGAAGCCACAGATGTATATTGGACTCAAAACAACCCGCTGCCTACTGCCTCGGA	TATTGGACTCAAAACAACCCGC	TAGTGAAGCCACAGATGT
APOBEC4	403314	APOBEC4.2463	TGCTGTTGACAGTGAGCGATAGGAAGTGCTCCTTGATTAATAGTGAAGCCACAGATGTATTAATCAAGGAGCACTTCCTAGTGCCTACTGCCTCGGA	TTAATCAAGGAGCACTTCCTAG	TAGTGAAGCCACAGATGT
ARID1A	8289	ARID1A.2293	TGCTGTTGACAGTGAGCGACCTGATCTATCTGGTTCAATATAGTGAAGCCACAGATGTATATTGAACCAGATAGATCAGGCTGCCTACTGCCTCGGA	TATTGAACCAGATAGATCAGGC	TAGTGAAGCCACAGATGT
ARID1A	8289	ARID1A.2704	TGCTGTTGACAGTGAGCGCTCCGGAGGACAGATACACACATAGTGAAGCCACAGATGTATGTGTGTATCTGTCCTCCGGAATGCCTACTGCCTCGGA	TGTGTGTATCTGTCCTCCGGAA	TAGTGAAGCCACAGATGT
ARID1A	8289	ARID1A.3531	TGCTGTTGACAGTGAGCGCTCGCCTCTATGTGTCTGTGAATAGTGAAGCCACAGATGTATTCACAGACACATAGAGGCGATTGCCTACTGCCTCGGA	TTCACAGACACATAGAGGCGAT	TAGTGAAGCCACAGATGT
ARID1A	8289	ARID1A.2622	TGCTGTTGACAGTGAGCGCTCGAGGTTATATGCAGAGGAATAGTGAAGCCACAGATGTATTCCTCTGCATATAACCTCGATTGCCTACTGCCTCGGA	TTCCTCTGCATATAACCTCGAT	TAGTGAAGCCACAGATGT
ARID1A	8289	ARID1A.3561	TGCTGTTGACAGTGAGCGATGGATTGACTCAGGTCAACAATAGTGAAGCCACAGATGTATTGTTGACCTGAGTCAATCCACTGCCTACTGCCTCGGA	TTGTTGACCTGAGTCAATCCAC	TAGTGAAGCCACAGATGT
ARID1A	8289	ARID1A.3306	TGCTGTTGACAGTGAGCGAAGCCACCAAAATGAACAACAATAGTGAAGCCACAGATGTATTGTTGTTCATTTTGGTGGCTGTGCCTACTGCCTCGGA	TTGTTGTTCATTTTGGTGGCTG	TAGTGAAGCCACAGATGT
ARID1A	8289	ARID1A.6158	TGCTGTTGACAGTGAGCGATGGAGAAGTTGTATAGCACTATAGTGAAGCCACAGATGTATAGTGCTATACAACTTCTCCAGTGCCTACTGCCTCGGA	TAGTGCTATACAACTTCTCCAG	TAGTGAAGCCACAGATGT
ARID1A	8289	ARID1A.2176	TGCTGTTGACAGTGAGCGACAGGAGCTATCTCAAGATTCATAGTGAAGCCACAGATGTATGAATCTTGAGATAGCTCCTGCTGCCTACTGCCTCGGA	TGAATCTTGAGATAGCTCCTGC	TAGTGAAGCCACAGATGT
ARID1B	57492	ARID1B.683	TGCTGTTGACAGTGAGCGCCCCGGAGTTTAATAATTACTATAGTGAAGCCACAGATGTATAGTAATTATTAAACTCCGGGATGCCTACTGCCTCGGA	TAGTAATTATTAAACTCCGGGA	TAGTGAAGCCACAGATGT
ARID1B	57492	ARID1B.1954	TGCTGTTGACAGTGAGCGCACCATGAAGACTTGAACTTAATAGTGAAGCCACAGATGTATTAAGTTCAAGTCTTCATGGTTTGCCTACTGCCTCGGA	TTAAGTTCAAGTCTTCATGGTT	TAGTGAAGCCACAGATGT
ARID1B	57492	ARID1B.3716	TGCTGTTGACAGTGAGCGCACGGAACTCCATGACTCCAAATAGTGAAGCCACAGATGTATTTGGAGTCATGGAGTTCCGTTTGCCTACTGCCTCGGA	TTTGGAGTCATGGAGTTCCGTT	TAGTGAAGCCACAGATGT
ARID1B	57492	ARID1B.8173	TGCTGTTGACAGTGAGCGACAGCAGTGTATTCACATTATATAGTGAAGCCACAGATGTATATAATGTGAATACACTGCTGCTGCCTACTGCCTCGGA	TATAATGTGAATACACTGCTGC	TAGTGAAGCCACAGATGT
ARID1B	57492	ARID1B.9312	TGCTGTTGACAGTGAGCGAAACACAGTCTCTAGAGACTAATAGTGAAGCCACAGATGTATTAGTCTCTAGAGACTGTGTTGTGCCTACTGCCTCGGA	TTAGTCTCTAGAGACTGTGTTG	TAGTGAAGCCACAGATGT
ARID1B	57492	ARID1B.4961	TGCTGTTGACAGTGAGCGCCAGCACTGTTGCTACTTTCAATAGTGAAGCCACAGATGTATTGAAAGTAGCAACAGTGCTGTTGCCTACTGCCTCGGA	TTGAAAGTAGCAACAGTGCTGT	TAGTGAAGCCACAGATGT
ARID1B	57492	ARID1B.7882	TGCTGTTGACAGTGAGCGCAAGGAAGAAACACAACTTCAATAGTGAAGCCACAGATGTATTGAAGTTGTGTTTCTTCCTTTTGCCTACTGCCTCGGA	TTGAAGTTGTGTTTCTTCCTTT	TAGTGAAGCCACAGATGT
ARID1B	57492	ARID1B.3646	TGCTGTTGACAGTGAGCGAAAGGTGGAAGAAGCAGTACAATAGTGAAGCCACAGATGTATTGTACTGCTTCTTCCACCTTGTGCCTACTGCCTCGGA	TTGTACTGCTTCTTCCACCTTG	TAGTGAAGCCACAGATGT
ARID2	196528	ARID2.2523	TGCTGTTGACAGTGAGCGATCACAAGATACTGTTATCATATAGTGAAGCCACAGATGTATATGATAACAGTATCTTGTGACTGCCTACTGCCTCGGA	TATGATAACAGTATCTTGTGAC	TAGTGAAGCCACAGATGT
ARID2	196528	ARID2.3950	TGCTGTTGACAGTGAGCGCTCAGTGCTCACTAATCAGTAATAGTGAAGCCACAGATGTATTACTGATTAGTGAGCACTGATTGCCTACTGCCTCGGA	TTACTGATTAGTGAGCACTGAT	TAGTGAAGCCACAGATGT
ARID2	196528	ARID2.2216	TGCTGTTGACAGTGAGCGAACAGAGTTCTGTTGTTCAGAATAGTGAAGCCACAGATGTATTCTGAACAACAGAACTCTGTGTGCCTACTGCCTCGGA	TTCTGAACAACAGAACTCTGTG	TAGTGAAGCCACAGATGT
ARID2	196528	ARID2.8336	TGCTGTTGACAGTGAGCGCCAGGATTGTGACTATATATTATAGTGAAGCCACAGATGTATAATATATAGTCACAATCCTGATGCCTACTGCCTCGGA	TAATATATAGTCACAATCCTGA	TAGTGAAGCCACAGATGT
ARID2	196528	ARID2.5122	TGCTGTTGACAGTGAGCGACAGGAAGTCAGAAGTCTTCTATAGTGAAGCCACAGATGTATAGAAGACTTCTGACTTCCTGCTGCCTACTGCCTCGGA	TAGAAGACTTCTGACTTCCTGC	TAGTGAAGCCACAGATGT
ARID2	196528	ARID2.5758	TGCTGTTGACAGTGAGCGACAGGATGTTTCAGATCTGATATAGTGAAGCCACAGATGTATATCAGATCTGAAACATCCTGCTGCCTACTGCCTCGGA	TATCAGATCTGAAACATCCTGC	TAGTGAAGCCACAGATGT
ARID2	196528	ARID2.3102	TGCTGTTGACAGTGAGCGCCAAGTACAGATGCAAGTTCAATAGTGAAGCCACAGATGTATTGAACTTGCATCTGTACTTGTTGCCTACTGCCTCGGA	TTGAACTTGCATCTGTACTTGT	TAGTGAAGCCACAGATGT
ARID2	196528	ARID2.3108	TGCTGTTGACAGTGAGCGCCAGATGCAAGTTCAACCTCAATAGTGAAGCCACAGATGTATTGAGGTTGAACTTGCATCTGTTGCCTACTGCCTCGGA	TTGAGGTTGAACTTGCATCTGT	TAGTGAAGCCACAGATGT
ARID4A	5926	ARID4A.2011	TGCTGTTGACAGTGAGCGAAGGGAAGACTCAGAAAATTTATAGTGAAGCCACAGATGTATAAATTTTCTGAGTCTTCCCTCTGCCTACTGCCTCGGA	TAAATTTTCTGAGTCTTCCCTC	TAGTGAAGCCACAGATGT
ARID4A	5926	ARID4A.2634	TGCTGTTGACAGTGAGCGCAGGGAAGACGAAGCAAGACAATAGTGAAGCCACAGATGTATTGTCTTGCTTCGTCTTCCCTTTGCCTACTGCCTCGGA	TTGTCTTGCTTCGTCTTCCCTT	TAGTGAAGCCACAGATGT
ARID4A	5926	ARID4A.1679	TGCTGTTGACAGTGAGCGCCGAGATGTAAATTCTATTAAATAGTGAAGCCACAGATGTATTTAATAGAATTTACATCTCGATGCCTACTGCCTCGGA	TTTAATAGAATTTACATCTCGA	TAGTGAAGCCACAGATGT
ARID4A	5926	ARID4A.1910	TGCTGTTGACAGTGAGCGAAGGGAAGAAACTGAAAGCAAATAGTGAAGCCACAGATGTATTTGCTTTCAGTTTCTTCCCTCTGCCTACTGCCTCGGA	TTTGCTTTCAGTTTCTTCCCTC	TAGTGAAGCCACAGATGT
ARID4A	5926	ARID4A.1757	TGCTGTTGACAGTGAGCGCAAGGATGTAGATGATGACTATTAGTGAAGCCACAGATGTAATAGTCATCATCTACATCCTTATGCCTACTGCCTCGGA	ATAGTCATCATCTACATCCTTA	TAGTGAAGCCACAGATGT
ARID4A	5926	ARID4A.878	TGCTGTTGACAGTGAGCGCAAGGATCAGTGTTTAGTTCGATAGTGAAGCCACAGATGTATCGAACTAAACACTGATCCTTTTGCCTACTGCCTCGGA	TCGAACTAAACACTGATCCTTT	TAGTGAAGCCACAGATGT
ARID4A	5926	ARID4A.1630	TGCTGTTGACAGTGAGCGCAAGAGAAGAGATAGAATTAAATAGTGAAGCCACAGATGTATTTAATTCTATCTCTTCTCTTTTGCCTACTGCCTCGGA	TTTAATTCTATCTCTTCTCTTT	TAGTGAAGCCACAGATGT
ARID4A	5926	ARID4A.5312	TGCTGTTGACAGTGAGCGCCAGGATCTGATTTACAAGAAATAGTGAAGCCACAGATGTATTTCTTGTAAATCAGATCCTGATGCCTACTGCCTCGGA	TTTCTTGTAAATCAGATCCTGA	TAGTGAAGCCACAGATGT
ARID4B	51742	ARID4B.2760	TGCTGTTGACAGTGAGCGATCCAGTCAATGTCGATAGTAATAGTGAAGCCACAGATGTATTACTATCGACATTGACTGGAGTGCCTACTGCCTCGGA	TTACTATCGACATTGACTGGAG	TAGTGAAGCCACAGATGT
ARID4B	51742	ARID4B.1707	TGCTGTTGACAGTGAGCGCTCGGAAGAAAATAAAGAATAATAGTGAAGCCACAGATGTATTATTCTTTATTTTCTTCCGATTGCCTACTGCCTCGGA	TTATTCTTTATTTTCTTCCGAT	TAGTGAAGCCACAGATGT
ARID4B	51742	ARID4B.2164	TGCTGTTGACAGTGAGCGCTCCGAAGATACTGATTATGAATAGTGAAGCCACAGATGTATTCATAATCAGTATCTTCGGATTGCCTACTGCCTCGGA	TTCATAATCAGTATCTTCGGAT	TAGTGAAGCCACAGATGT
ARID4B	51742	ARID4B.2380	TGCTGTTGACAGTGAGCGCTCAGATGAAGATGAAGAAGAATAGTGAAGCCACAGATGTATTCTTCTTCATCTTCATCTGAATGCCTACTGCCTCGGA	TTCTTCTTCATCTTCATCTGAA	TAGTGAAGCCACAGATGT
ARID4B	51742	ARID4B.1900	TGCTGTTGACAGTGAGCGCTCGATCCTTAATGGACTTCAATAGTGAAGCCACAGATGTATTGAAGTCCATTAAGGATCGAATGCCTACTGCCTCGGA	TTGAAGTCCATTAAGGATCGAA	TAGTGAAGCCACAGATGT
ARID4B	51742	ARID4B.2761	TGCTGTTGACAGTGAGCGCCCAGTCAATGTCGATAGTAAATAGTGAAGCCACAGATGTATTTACTATCGACATTGACTGGATGCCTACTGCCTCGGA	TTTACTATCGACATTGACTGGA	TAGTGAAGCCACAGATGT
ARID4B	51742	ARID4B.922	TGCTGTTGACAGTGAGCGCAAGGAGGATAATAGCAGTGAATAGTGAAGCCACAGATGTATTCACTGCTATTATCCTCCTTTTGCCTACTGCCTCGGA	TTCACTGCTATTATCCTCCTTT	TAGTGAAGCCACAGATGT
ARID4B	51742	ARID4B.277	TGCTGTTGACAGTGAGCGCCAGGAAGCTGTTATCAATAAATAGTGAAGCCACAGATGTATTTATTGATAACAGCTTCCTGATGCCTACTGCCTCGGA	TTTATTGATAACAGCTTCCTGA	TAGTGAAGCCACAGATGT
ARIH2	10425	ARIH2.543	TGCTGTTGACAGTGAGCGAACCAGCTTAGCTTCTGTCCTATAGTGAAGCCACAGATGTATAGGACAGAAGCTAAGCTGGTCTGCCTACTGCCTCGGA	TAGGACAGAAGCTAAGCTGGTC	TAGTGAAGCCACAGATGT
ARIH2	10425	ARIH2.488	TGCTGTTGACAGTGAGCGCCCAGTTCACTTGCTTGACCTATAGTGAAGCCACAGATGTATAGGTCAAGCAAGTGAACTGGTTGCCTACTGCCTCGGA	TAGGTCAAGCAAGTGAACTGGT	TAGTGAAGCCACAGATGT
ARIH2	10425	ARIH2.297	TGCTGTTGACAGTGAGCGCTGGCTGGATGCTAAGATGTCATAGTGAAGCCACAGATGTATGACATCTTAGCATCCAGCCAATGCCTACTGCCTCGGA	TGACATCTTAGCATCCAGCCAA	TAGTGAAGCCACAGATGT
ARIH2	10425	ARIH2.201	TGCTGTTGACAGTGAGCGATCCAAGAATTACAGAAGACAATAGTGAAGCCACAGATGTATTGTCTTCTGTAATTCTTGGAGTGCCTACTGCCTCGGA	TTGTCTTCTGTAATTCTTGGAG	TAGTGAAGCCACAGATGT
ARIH2	10425	ARIH2.202	TGCTGTTGACAGTGAGCGCCCAAGAATTACAGAAGACAAATAGTGAAGCCACAGATGTATTTGTCTTCTGTAATTCTTGGATGCCTACTGCCTCGGA	TTTGTCTTCTGTAATTCTTGGA	TAGTGAAGCCACAGATGT
ARIH2	10425	ARIH2.2113	TGCTGTTGACAGTGAGCGCAGGTTGTACAATTATACAAAATAGTGAAGCCACAGATGTATTTTGTATAATTGTACAACCTTTGCCTACTGCCTCGGA	TTTTGTATAATTGTACAACCTT	TAGTGAAGCCACAGATGT
ARIH2	10425	ARIH2.2310	TGCTGTTGACAGTGAGCGACAGAGTTGTAGTCCCAAAGAATAGTGAAGCCACAGATGTATTCTTTGGGACTACAACTCTGGTGCCTACTGCCTCGGA	TTCTTTGGGACTACAACTCTGG	TAGTGAAGCCACAGATGT
ARIH2	10425	ARIH2.2112	TGCTGTTGACAGTGAGCGCAAGGTTGTACAATTATACAAATAGTGAAGCCACAGATGTATTTGTATAATTGTACAACCTTTTGCCTACTGCCTCGGA	TTTGTATAATTGTACAACCTTT	TAGTGAAGCCACAGATGT
ART1	417	ART1.1140	TGCTGTTGACAGTGAGCGAGCCATGTGTGCTTTCAGTGTATAGTGAAGCCACAGATGTATACACTGAAAGCACACATGGCCTGCCTACTGCCTCGGA	TACACTGAAAGCACACATGGCC	TAGTGAAGCCACAGATGT
ART1	417	ART1.41	TGCTGTTGACAGTGAGCGCAGGCCTAGATGAGGAAACTGATAGTGAAGCCACAGATGTATCAGTTTCCTCATCTAGGCCTTTGCCTACTGCCTCGGA	TCAGTTTCCTCATCTAGGCCTT	TAGTGAAGCCACAGATGT
ART1	417	ART1.187	TGCTGTTGACAGTGAGCGAACGAGACCTCTTCTCTCAAGATAGTGAAGCCACAGATGTATCTTGAGAGAAGAGGTCTCGTCTGCCTACTGCCTCGGA	TCTTGAGAGAAGAGGTCTCGTC	TAGTGAAGCCACAGATGT
ART1	417	ART1.927	TGCTGTTGACAGTGAGCGCACTGCGAGTACATCAAAGACATAGTGAAGCCACAGATGTATGTCTTTGATGTACTCGCAGTTTGCCTACTGCCTCGGA	TGTCTTTGATGTACTCGCAGTT	TAGTGAAGCCACAGATGT
ART1	417	ART1.1141	TGCTGTTGACAGTGAGCGACCATGTGTGCTTTCAGTGTAATAGTGAAGCCACAGATGTATTACACTGAAAGCACACATGGCTGCCTACTGCCTCGGA	TTACACTGAAAGCACACATGGC	TAGTGAAGCCACAGATGT
ART1	417	ART1.931	TGCTGTTGACAGTGAGCGACGAGTACATCAAAGACAAGAATAGTGAAGCCACAGATGTATTCTTGTCTTTGATGTACTCGCTGCCTACTGCCTCGGA	TTCTTGTCTTTGATGTACTCGC	TAGTGAAGCCACAGATGT
ART1	417	ART1.838	TGCTGTTGACAGTGAGCGCTGAGACCTTCCAAGTGATCAATAGTGAAGCCACAGATGTATTGATCACTTGGAAGGTCTCAATGCCTACTGCCTCGGA	TTGATCACTTGGAAGGTCTCAA	TAGTGAAGCCACAGATGT
ART1	417	ART1.1278	TGCTGTTGACAGTGAGCGCAGGAGTGAGACTCTGAATAAATAGTGAAGCCACAGATGTATTTATTCAGAGTCTCACTCCTATGCCTACTGCCTCGGA	TTTATTCAGAGTCTCACTCCTA	TAGTGAAGCCACAGATGT
AS3MT	57412	AS3MT.581	TGCTGTTGACAGTGAGCGAAGCCATGATATTGTTGTATCATAGTGAAGCCACAGATGTATGATACAACAATATCATGGCTCTGCCTACTGCCTCGGA	TGATACAACAATATCATGGCTC	TAGTGAAGCCACAGATGT
AS3MT	57412	AS3MT.2097	TGCTGTTGACAGTGAGCGCTCACAGCAAATCACTAGTTAATAGTGAAGCCACAGATGTATTAACTAGTGATTTGCTGTGAATGCCTACTGCCTCGGA	TTAACTAGTGATTTGCTGTGAA	TAGTGAAGCCACAGATGT
AS3MT	57412	AS3MT.910	TGCTGTTGACAGTGAGCGCTCGCCTCTTCAAACACTCTAATAGTGAAGCCACAGATGTATTAGAGTGTTTGAAGAGGCGAATGCCTACTGCCTCGGA	TTAGAGTGTTTGAAGAGGCGAA	TAGTGAAGCCACAGATGT
AS3MT	57412	AS3MT.836	TGCTGTTGACAGTGAGCGCGCCAATCTCATTACAATTCAATAGTGAAGCCACAGATGTATTGAATTGTAATGAGATTGGCATGCCTACTGCCTCGGA	TTGAATTGTAATGAGATTGGCA	TAGTGAAGCCACAGATGT
AS3MT	57412	AS3MT.1344	TGCTGTTGACAGTGAGCGAACAGACCATAAGAAACAACAATAGTGAAGCCACAGATGTATTGTTGTTTCTTATGGTCTGTGTGCCTACTGCCTCGGA	TTGTTGTTTCTTATGGTCTGTG	TAGTGAAGCCACAGATGT
AS3MT	57412	AS3MT.583	TGCTGTTGACAGTGAGCGACCATGATATTGTTGTATCAAATAGTGAAGCCACAGATGTATTTGATACAACAATATCATGGCTGCCTACTGCCTCGGA	TTTGATACAACAATATCATGGC	TAGTGAAGCCACAGATGT
AS3MT	57412	AS3MT.1022	TGCTGTTGACAGTGAGCGCAAGGAAGGTGAAATTGTTGAATAGTGAAGCCACAGATGTATTCAACAATTTCACCTTCCTTATGCCTACTGCCTCGGA	TTCAACAATTTCACCTTCCTTA	TAGTGAAGCCACAGATGT
AS3MT	57412	AS3MT.1641	TGCTGTTGACAGTGAGCGAAAGACTCTGTCTCAAAAGCAATAGTGAAGCCACAGATGTATTGCTTTTGAGACAGAGTCTTGTGCCTACTGCCTCGGA	TTGCTTTTGAGACAGAGTCTTG	TAGTGAAGCCACAGATGT
ASAP1	50807	ASAP1.580	TGCTGTTGACAGTGAGCGCCCGCGTTTGTCAAGTTTTCTATAGTGAAGCCACAGATGTATAGAAAACTTGACAAACGCGGTTGCCTACTGCCTCGGA	TAGAAAACTTGACAAACGCGGT	TAGTGAAGCCACAGATGT
ASAP1	50807	ASAP1.2727	TGCTGTTGACAGTGAGCGCCCCGGACACAAGAGAACCCTATAGTGAAGCCACAGATGTATAGGGTTCTCTTGTGTCCGGGTTGCCTACTGCCTCGGA	TAGGGTTCTCTTGTGTCCGGGT	TAGTGAAGCCACAGATGT
ASAP1	50807	ASAP1.483	TGCTGTTGACAGTGAGCGCTCTGGTCAAGATCATGTACAATAGTGAAGCCACAGATGTATTGTACATGATCTTGACCAGAATGCCTACTGCCTCGGA	TTGTACATGATCTTGACCAGAA	TAGTGAAGCCACAGATGT
ASAP1	50807	ASAP1.1065	TGCTGTTGACAGTGAGCGAACCCAGGATGAAGAAAAGAAATAGTGAAGCCACAGATGTATTTCTTTTCTTCATCCTGGGTCTGCCTACTGCCTCGGA	TTTCTTTTCTTCATCCTGGGTC	TAGTGAAGCCACAGATGT
ASAP1	50807	ASAP1.4151	TGCTGTTGACAGTGAGCGCAAAGTGCTCAGTTAAATGTAATAGTGAAGCCACAGATGTATTACATTTAACTGAGCACTTTTTGCCTACTGCCTCGGA	TTACATTTAACTGAGCACTTTT	TAGTGAAGCCACAGATGT
ASAP1	50807	ASAP1.4832	TGCTGTTGACAGTGAGCGACACCTTCAAGTCAATTCATAATAGTGAAGCCACAGATGTATTATGAATTGACTTGAAGGTGGTGCCTACTGCCTCGGA	TTATGAATTGACTTGAAGGTGG	TAGTGAAGCCACAGATGT
ASAP1	50807	ASAP1.1265	TGCTGTTGACAGTGAGCGAGAGGAAGTGTTCAGTCAAGAATAGTGAAGCCACAGATGTATTCTTGACTGAACACTTCCTCCTGCCTACTGCCTCGGA	TTCTTGACTGAACACTTCCTCC	TAGTGAAGCCACAGATGT
ASAP1	50807	ASAP1.4693	TGCTGTTGACAGTGAGCGCCAAGATGAATTTAAAAGTCAATAGTGAAGCCACAGATGTATTGACTTTTAAATTCATCTTGATGCCTACTGCCTCGGA	TTGACTTTTAAATTCATCTTGA	TAGTGAAGCCACAGATGT
ASCC3	10973	ASCC3.310	TGCTGTTGACAGTGAGCGCTGGATCACTGATTGAATAATATAGTGAAGCCACAGATGTATATTATTCAATCAGTGATCCATTGCCTACTGCCTCGGA	TATTATTCAATCAGTGATCCAT	TAGTGAAGCCACAGATGT
ASCC3	10973	ASCC3.459	TGCTGTTGACAGTGAGCGCTGGGCCTGACATGGAAGAAGATAGTGAAGCCACAGATGTATCTTCTTCCATGTCAGGCCCAATGCCTACTGCCTCGGA	TCTTCTTCCATGTCAGGCCCAA	TAGTGAAGCCACAGATGT
ASCC3	10973	ASCC3.360	TGCTGTTGACAGTGAGCGCTGCGTTCCTTTTCAAATGTCATAGTGAAGCCACAGATGTATGACATTTGAAAAGGAACGCAATGCCTACTGCCTCGGA	TGACATTTGAAAAGGAACGCAA	TAGTGAAGCCACAGATGT
ASCC3	10973	ASCC3.462	TGCTGTTGACAGTGAGCGAGCCTGACATGGAAGAAGATAATAGTGAAGCCACAGATGTATTATCTTCTTCCATGTCAGGCCTGCCTACTGCCTCGGA	TTATCTTCTTCCATGTCAGGCC	TAGTGAAGCCACAGATGT
ASCC3	10973	ASCC3.465	TGCTGTTGACAGTGAGCGATGACATGGAAGAAGATAATAATAGTGAAGCCACAGATGTATTATTATCTTCTTCCATGTCAGTGCCTACTGCCTCGGA	TTATTATCTTCTTCCATGTCAG	TAGTGAAGCCACAGATGT
ASCC3	10973	ASCC3.200	TGCTGTTGACAGTGAGCGAGGCGTGGGAAGTTAAAGTAAATAGTGAAGCCACAGATGTATTTACTTTAACTTCCCACGCCGTGCCTACTGCCTCGGA	TTTACTTTAACTTCCCACGCCG	TAGTGAAGCCACAGATGT
ASCC3	10973	ASCC3.504	TGCTGTTGACAGTGAGCGATGGAGAAGAGTAAAATGCAAATAGTGAAGCCACAGATGTATTTGCATTTTACTCTTCTCCAGTGCCTACTGCCTCGGA	TTTGCATTTTACTCTTCTCCAG	TAGTGAAGCCACAGATGT
ASCC3	10973	ASCC3.201	TGCTGTTGACAGTGAGCGAGCGTGGGAAGTTAAAGTAAAATAGTGAAGCCACAGATGTATTTTACTTTAACTTCCCACGCCTGCCTACTGCCTCGGA	TTTTACTTTAACTTCCCACGCC	TAGTGAAGCCACAGATGT
ASF1A	25842	ASF1A.128	TGCTGTTGACAGTGAGCGCGGGCTGTAGTTTAGTGAAATATAGTGAAGCCACAGATGTATATTTCACTAAACTACAGCCCATGCCTACTGCCTCGGA	TATTTCACTAAACTACAGCCCA	TAGTGAAGCCACAGATGT
ASF1A	25842	ASF1A.103	TGCTGTTGACAGTGAGCGCACGCTGCTACTTATCAGAGCATAGTGAAGCCACAGATGTATGCTCTGATAAGTAGCAGCGTTTGCCTACTGCCTCGGA	TGCTCTGATAAGTAGCAGCGTT	TAGTGAAGCCACAGATGT
ASF1A	25842	ASF1A.896	TGCTGTTGACAGTGAGCGCCCACATCAGAAAACTCACTAATAGTGAAGCCACAGATGTATTAGTGAGTTTTCTGATGTGGATGCCTACTGCCTCGGA	TTAGTGAGTTTTCTGATGTGGA	TAGTGAAGCCACAGATGT
ASF1A	25842	ASF1A.724	TGCTGTTGACAGTGAGCGCCCAGACTTTTCTAAGCTTCAATAGTGAAGCCACAGATGTATTGAAGCTTAGAAAAGTCTGGTTGCCTACTGCCTCGGA	TTGAAGCTTAGAAAAGTCTGGT	TAGTGAAGCCACAGATGT
ASF1A	25842	ASF1A.1325	TGCTGTTGACAGTGAGCGCACAAAGTTTACTTCAACTAAATAGTGAAGCCACAGATGTATTTAGTTGAAGTAAACTTTGTTTGCCTACTGCCTCGGA	TTTAGTTGAAGTAAACTTTGTT	TAGTGAAGCCACAGATGT
ASF1A	25842	ASF1A.887	TGCTGTTGACAGTGAGCGCAGGGATGGTCCACATCAGAAATAGTGAAGCCACAGATGTATTTCTGATGTGGACCATCCCTTTGCCTACTGCCTCGGA	TTTCTGATGTGGACCATCCCTT	TAGTGAAGCCACAGATGT
ASF1A	25842	ASF1A.1662	TGCTGTTGACAGTGAGCGATCCAGTGAATTCAAGACCAAATAGTGAAGCCACAGATGTATTTGGTCTTGAATTCACTGGACTGCCTACTGCCTCGGA	TTTGGTCTTGAATTCACTGGAC	TAGTGAAGCCACAGATGT
ASF1A	25842	ASF1A.1320	TGCTGTTGACAGTGAGCGAAAAGAACAAAGTTTACTTCAATAGTGAAGCCACAGATGTATTGAAGTAAACTTTGTTCTTTCTGCCTACTGCCTCGGA	TTGAAGTAAACTTTGTTCTTTC	TAGTGAAGCCACAGATGT
ASF1B	55723	ASF1B.282	TGCTGTTGACAGTGAGCGCCCTGGAGTGGAAGATCATTTATAGTGAAGCCACAGATGTATAAATGATCTTCCACTCCAGGTTGCCTACTGCCTCGGA	TAAATGATCTTCCACTCCAGGT	TAGTGAAGCCACAGATGT
ASF1B	55723	ASF1B.1239	TGCTGTTGACAGTGAGCGAGGGAATGTTAGTTAGTAGGTATAGTGAAGCCACAGATGTATACCTACTAACTAACATTCCCGTGCCTACTGCCTCGGA	TACCTACTAACTAACATTCCCG	TAGTGAAGCCACAGATGT
ASF1B	55723	ASF1B.1235	TGCTGTTGACAGTGAGCGAAGGCGGGAATGTTAGTTAGTATAGTGAAGCCACAGATGTATACTAACTAACATTCCCGCCTGTGCCTACTGCCTCGGA	TACTAACTAACATTCCCGCCTG	TAGTGAAGCCACAGATGT
ASF1B	55723	ASF1B.498	TGCTGTTGACAGTGAGCGCGGGCTACTACGTCAACAACGATAGTGAAGCCACAGATGTATCGTTGTTGACGTAGTAGCCCATGCCTACTGCCTCGGA	TCGTTGTTGACGTAGTAGCCCA	TAGTGAAGCCACAGATGT
ASF1B	55723	ASF1B.1437	TGCTGTTGACAGTGAGCGCTGGTTGGAAGATGGTATCAGATAGTGAAGCCACAGATGTATCTGATACCATCTTCCAACCATTGCCTACTGCCTCGGA	TCTGATACCATCTTCCAACCAT	TAGTGAAGCCACAGATGT
ASF1B	55723	ASF1B.1388	TGCTGTTGACAGTGAGCGAACCTTCCTGTTATCTCCTAAATAGTGAAGCCACAGATGTATTTAGGAGATAACAGGAAGGTGTGCCTACTGCCTCGGA	TTTAGGAGATAACAGGAAGGTG	TAGTGAAGCCACAGATGT
ASF1B	55723	ASF1B.1712	TGCTGTTGACAGTGAGCGCAGCACTTCATTTAGAATGAAATAGTGAAGCCACAGATGTATTTCATTCTAAATGAAGTGCTTTGCCTACTGCCTCGGA	TTTCATTCTAAATGAAGTGCTT	TAGTGAAGCCACAGATGT
ASF1B	55723	ASF1B.1653	TGCTGTTGACAGTGAGCGCTGCTGTTTGTATATTATCAAATAGTGAAGCCACAGATGTATTTGATAATATACAAACAGCAATGCCTACTGCCTCGGA	TTTGATAATATACAAACAGCAA	TAGTGAAGCCACAGATGT
ASH1L	55870	ASH1L.901	TGCTGTTGACAGTGAGCGAACCCTTCAAAGTTGTACAAGATAGTGAAGCCACAGATGTATCTTGTACAACTTTGAAGGGTCTGCCTACTGCCTCGGA	TCTTGTACAACTTTGAAGGGTC	TAGTGAAGCCACAGATGT
ASH1L	55870	ASH1L.902	TGCTGTTGACAGTGAGCGCCCCTTCAAAGTTGTACAAGAATAGTGAAGCCACAGATGTATTCTTGTACAACTTTGAAGGGTTGCCTACTGCCTCGGA	TTCTTGTACAACTTTGAAGGGT	TAGTGAAGCCACAGATGT
ASH1L	55870	ASH1L.9562	TGCTGTTGACAGTGAGCGAAAGACAGTTCAGGTTAATTAATAGTGAAGCCACAGATGTATTAATTAACCTGAACTGTCTTGTGCCTACTGCCTCGGA	TTAATTAACCTGAACTGTCTTG	TAGTGAAGCCACAGATGT
ASH1L	55870	ASH1L.6172	TGCTGTTGACAGTGAGCGAAGGCTGTTGTTCAGAGTGTAATAGTGAAGCCACAGATGTATTACACTCTGAACAACAGCCTCTGCCTACTGCCTCGGA	TTACACTCTGAACAACAGCCTC	TAGTGAAGCCACAGATGT
ASH1L	55870	ASH1L.11197	TGCTGTTGACAGTGAGCGAAAGAAAGAGATTAAAATTCAATAGTGAAGCCACAGATGTATTGAATTTTAATCTCTTTCTTGTGCCTACTGCCTCGGA	TTGAATTTTAATCTCTTTCTTG	TAGTGAAGCCACAGATGT
ASH1L	55870	ASH1L.7726	TGCTGTTGACAGTGAGCGCCAGCTCGATCTGTTCGAACAATAGTGAAGCCACAGATGTATTGTTCGAACAGATCGAGCTGTTGCCTACTGCCTCGGA	TTGTTCGAACAGATCGAGCTGT	TAGTGAAGCCACAGATGT
ASH1L	55870	ASH1L.7394	TGCTGTTGACAGTGAGCGAACGGTCAAAAGAGAAGAGAAATAGTGAAGCCACAGATGTATTTCTCTTCTCTTTTGACCGTCTGCCTACTGCCTCGGA	TTTCTCTTCTCTTTTGACCGTC	TAGTGAAGCCACAGATGT
ASH1L	55870	ASH1L.11182	TGCTGTTGACAGTGAGCGCAAGCGAGAAAATGACAAGAAATAGTGAAGCCACAGATGTATTTCTTGTCATTTTCTCGCTTTTGCCTACTGCCTCGGA	TTTCTTGTCATTTTCTCGCTTT	TAGTGAAGCCACAGATGT
ASH2L	9070	ASH2L.389	TGCTGTTGACAGTGAGCGATCCAAAGATAAGGATATTATATAGTGAAGCCACAGATGTATATAATATCCTTATCTTTGGAGTGCCTACTGCCTCGGA	TATAATATCCTTATCTTTGGAG	TAGTGAAGCCACAGATGT
ASH2L	9070	ASH2L.2480	TGCTGTTGACAGTGAGCGCTGGAACATGGATGTTGATATATAGTGAAGCCACAGATGTATATATCAACATCCATGTTCCAATGCCTACTGCCTCGGA	TATATCAACATCCATGTTCCAA	TAGTGAAGCCACAGATGT
ASH2L	9070	ASH2L.1938	TGCTGTTGACAGTGAGCGCCCGAGTAACTAACTTATTTAATAGTGAAGCCACAGATGTATTAAATAAGTTAGTTACTCGGATGCCTACTGCCTCGGA	TTAAATAAGTTAGTTACTCGGA	TAGTGAAGCCACAGATGT
ASH2L	9070	ASH2L.292	TGCTGTTGACAGTGAGCGCCCGGAAGCAAGCAAACTTGAATAGTGAAGCCACAGATGTATTCAAGTTTGCTTGCTTCCGGATGCCTACTGCCTCGGA	TTCAAGTTTGCTTGCTTCCGGA	TAGTGAAGCCACAGATGT
ASH2L	9070	ASH2L.373	TGCTGTTGACAGTGAGCGCTCCGAAGACAATGTTCTCCAATAGTGAAGCCACAGATGTATTGGAGAACATTGTCTTCGGATTGCCTACTGCCTCGGA	TTGGAGAACATTGTCTTCGGAT	TAGTGAAGCCACAGATGT
ASH2L	9070	ASH2L.2566	TGCTGTTGACAGTGAGCGCTCGGACTATTAAAGACTGAAATAGTGAAGCCACAGATGTATTTCAGTCTTTAATAGTCCGAATGCCTACTGCCTCGGA	TTTCAGTCTTTAATAGTCCGAA	TAGTGAAGCCACAGATGT
ASH2L	9070	ASH2L.1887	TGCTGTTGACAGTGAGCGACAGCTGTGACTTGTTATCCTATAGTGAAGCCACAGATGTATAGGATAACAAGTCACAGCTGGTGCCTACTGCCTCGGA	TAGGATAACAAGTCACAGCTGG	TAGTGAAGCCACAGATGT
ASH2L	9070	ASH2L.505	TGCTGTTGACAGTGAGCGCAAGAGATGTATTCTTGGTAAATAGTGAAGCCACAGATGTATTTACCAAGAATACATCTCTTTTGCCTACTGCCTCGGA	TTTACCAAGAATACATCTCTTT	TAGTGAAGCCACAGATGT
ASMT	438	ASMT.937	TGCTGTTGACAGTGAGCGCGCCATTTATGATGCCATTTTATAGTGAAGCCACAGATGTATAAAATGGCATCATAAATGGCTTGCCTACTGCCTCGGA	TAAAATGGCATCATAAATGGCT	TAGTGAAGCCACAGATGT
ASMT	438	ASMT.596	TGCTGTTGACAGTGAGCGAACCTGTCAGTGTTCCCACTTATAGTGAAGCCACAGATGTATAAGTGGGAACACTGACAGGTCTGCCTACTGCCTCGGA	TAAGTGGGAACACTGACAGGTC	TAGTGAAGCCACAGATGT
ASMT	438	ASMT.372	TGCTGTTGACAGTGAGCGAACAATGCAGCATGCTGAAGTATAGTGAAGCCACAGATGTATACTTCAGCATGCTGCATTGTGTGCCTACTGCCTCGGA	TACTTCAGCATGCTGCATTGTG	TAGTGAAGCCACAGATGT
ASMT	438	ASMT.908	TGCTGTTGACAGTGAGCGCTCAGAGACTTCCAGTTTAAGATAGTGAAGCCACAGATGTATCTTAAACTGGAAGTCTCTGAATGCCTACTGCCTCGGA	TCTTAAACTGGAAGTCTCTGAA	TAGTGAAGCCACAGATGT
ASMT	438	ASMT.50	TGCTGTTGACAGTGAGCGAACGGCTGGATTGGAGACAAGATAGTGAAGCCACAGATGTATCTTGTCTCCAATCCAGCCGTGTGCCTACTGCCTCGGA	TCTTGTCTCCAATCCAGCCGTG	TAGTGAAGCCACAGATGT
ASMT	438	ASMT.985	TGCTGTTGACAGTGAGCGATGGAACTAACGTCAAAGCACATAGTGAAGCCACAGATGTATGTGCTTTGACGTTAGTTCCAGTGCCTACTGCCTCGGA	TGTGCTTTGACGTTAGTTCCAG	TAGTGAAGCCACAGATGT
ASMT	438	ASMT.980	TGCTGTTGACAGTGAGCGATGACCTGGAACTAACGTCAAATAGTGAAGCCACAGATGTATTTGACGTTAGTTCCAGGTCACTGCCTACTGCCTCGGA	TTTGACGTTAGTTCCAGGTCAC	TAGTGAAGCCACAGATGT
ASMT	438	ASMT.1002	TGCTGTTGACAGTGAGCGACACACAAGACATAATAATAAATAGTGAAGCCACAGATGTATTTATTATTATGTCTTGTGTGCTGCCTACTGCCTCGGA	TTTATTATTATGTCTTGTGTGC	TAGTGAAGCCACAGATGT
ASXL1	171023	ASXL1.485	TGCTGTTGACAGTGAGCGAGCGCCTGGTATTAGAAAACTATAGTGAAGCCACAGATGTATAGTTTTCTAATACCAGGCGCGTGCCTACTGCCTCGGA	TAGTTTTCTAATACCAGGCGCG	TAGTGAAGCCACAGATGT
ASXL1	171023	ASXL1.594	TGCTGTTGACAGTGAGCGAGCATGCCTCAATGCTATGCTATAGTGAAGCCACAGATGTATAGCATAGCATTGAGGCATGCGTGCCTACTGCCTCGGA	TAGCATAGCATTGAGGCATGCG	TAGTGAAGCCACAGATGT
ASXL1	171023	ASXL1.439	TGCTGTTGACAGTGAGCGCAGGACAAACAGAAGAAGAAGATAGTGAAGCCACAGATGTATCTTCTTCTTCTGTTTGTCCTTTGCCTACTGCCTCGGA	TCTTCTTCTTCTGTTTGTCCTT	TAGTGAAGCCACAGATGT
ASXL1	171023	ASXL1.601	TGCTGTTGACAGTGAGCGATCAATGCTATGCTACATTCCATAGTGAAGCCACAGATGTATGGAATGTAGCATAGCATTGAGTGCCTACTGCCTCGGA	TGGAATGTAGCATAGCATTGAG	TAGTGAAGCCACAGATGT
ASXL1	171023	ASXL1.440	TGCTGTTGACAGTGAGCGCGGACAAACAGAAGAAGAAGAATAGTGAAGCCACAGATGTATTCTTCTTCTTCTGTTTGTCCTTGCCTACTGCCTCGGA	TTCTTCTTCTTCTGTTTGTCCT	TAGTGAAGCCACAGATGT
ASXL1	171023	ASXL1.508	TGCTGTTGACAGTGAGCGCCGGATGCTCCAATGACACCAATAGTGAAGCCACAGATGTATTGGTGTCATTGGAGCATCCGATGCCTACTGCCTCGGA	TTGGTGTCATTGGAGCATCCGA	TAGTGAAGCCACAGATGT
ASXL1	171023	ASXL1.482	TGCTGTTGACAGTGAGCGACGCGCGCCTGGTATTAGAAAATAGTGAAGCCACAGATGTATTTTCTAATACCAGGCGCGCGGTGCCTACTGCCTCGGA	TTTTCTAATACCAGGCGCGCGG	TAGTGAAGCCACAGATGT
ASXL1	171023	ASXL1.431	TGCTGTTGACAGTGAGCGAAAGGATGAAGGACAAACAGAATAGTGAAGCCACAGATGTATTCTGTTTGTCCTTCATCCTTCTGCCTACTGCCTCGGA	TTCTGTTTGTCCTTCATCCTTC	TAGTGAAGCCACAGATGT
ASXL2	55252	ASXL2.3384	TGCTGTTGACAGTGAGCGAACGAAGGACTAAGTAAAGCAATAGTGAAGCCACAGATGTATTGCTTTACTTAGTCCTTCGTGTGCCTACTGCCTCGGA	TTGCTTTACTTAGTCCTTCGTG	TAGTGAAGCCACAGATGT
ASXL2	55252	ASXL2.1373	TGCTGTTGACAGTGAGCGAAGCCTTGAAGATTCTAAGAAATAGTGAAGCCACAGATGTATTTCTTAGAATCTTCAAGGCTCTGCCTACTGCCTCGGA	TTTCTTAGAATCTTCAAGGCTC	TAGTGAAGCCACAGATGT
ASXL2	55252	ASXL2.1157	TGCTGTTGACAGTGAGCGCCAGGTTGGTCCAGATGGTTTATAGTGAAGCCACAGATGTATAAACCATCTGGACCAACCTGTTGCCTACTGCCTCGGA	TAAACCATCTGGACCAACCTGT	TAGTGAAGCCACAGATGT
ASXL2	55252	ASXL2.5005	TGCTGTTGACAGTGAGCGACCGCAGGTTATTCATAGATTATAGTGAAGCCACAGATGTATAATCTATGAATAACCTGCGGCTGCCTACTGCCTCGGA	TAATCTATGAATAACCTGCGGC	TAGTGAAGCCACAGATGT
ASXL2	55252	ASXL2.7045	TGCTGTTGACAGTGAGCGAACCAGACAAGAGAACAGTTAATAGTGAAGCCACAGATGTATTAACTGTTCTCTTGTCTGGTCTGCCTACTGCCTCGGA	TTAACTGTTCTCTTGTCTGGTC	TAGTGAAGCCACAGATGT
ASXL2	55252	ASXL2.1167	TGCTGTTGACAGTGAGCGACAGATGGTTTAATGAAGTTAATAGTGAAGCCACAGATGTATTAACTTCATTAAACCATCTGGTGCCTACTGCCTCGGA	TTAACTTCATTAAACCATCTGG	TAGTGAAGCCACAGATGT
ASXL2	55252	ASXL2.6151	TGCTGTTGACAGTGAGCGCCAGGATGTGATATTTACAAAATAGTGAAGCCACAGATGTATTTTGTAAATATCACATCCTGATGCCTACTGCCTCGGA	TTTTGTAAATATCACATCCTGA	TAGTGAAGCCACAGATGT
ASXL2	55252	ASXL2.1743	TGCTGTTGACAGTGAGCGCCAGCTTCTAATTATAACAAAATAGTGAAGCCACAGATGTATTTTGTTATAATTAGAAGCTGTTGCCTACTGCCTCGGA	TTTTGTTATAATTAGAAGCTGT	TAGTGAAGCCACAGATGT
ASXL3	80816	ASXL3.1645	TGCTGTTGACAGTGAGCGAACAGTTGTTATCGATCAGTTATAGTGAAGCCACAGATGTATAACTGATCGATAACAACTGTCTGCCTACTGCCTCGGA	TAACTGATCGATAACAACTGTC	TAGTGAAGCCACAGATGT
ASXL3	80816	ASXL3.955	TGCTGTTGACAGTGAGCGCCGCCTCAGTACTTCAGCTCTATAGTGAAGCCACAGATGTATAGAGCTGAAGTACTGAGGCGTTGCCTACTGCCTCGGA	TAGAGCTGAAGTACTGAGGCGT	TAGTGAAGCCACAGATGT
ASXL3	80816	ASXL3.2611	TGCTGTTGACAGTGAGCGCCCAGAACTTGCTTCTACTGAATAGTGAAGCCACAGATGTATTCAGTAGAAGCAAGTTCTGGATGCCTACTGCCTCGGA	TTCAGTAGAAGCAAGTTCTGGA	TAGTGAAGCCACAGATGT
ASXL3	80816	ASXL3.561	TGCTGTTGACAGTGAGCGCTGGAGTCTCAATGATGGTAAATAGTGAAGCCACAGATGTATTTACCATCATTGAGACTCCATTGCCTACTGCCTCGGA	TTTACCATCATTGAGACTCCAT	TAGTGAAGCCACAGATGT
ASXL3	80816	ASXL3.5558	TGCTGTTGACAGTGAGCGATAGGAGAACACACTCAAGTTATAGTGAAGCCACAGATGTATAACTTGAGTGTGTTCTCCTACTGCCTACTGCCTCGGA	TAACTTGAGTGTGTTCTCCTAC	TAGTGAAGCCACAGATGT
ASXL3	80816	ASXL3.6856	TGCTGTTGACAGTGAGCGCCAGCAACAACAAATAGAATAATAGTGAAGCCACAGATGTATTATTCTATTTGTTGTTGCTGATGCCTACTGCCTCGGA	TTATTCTATTTGTTGTTGCTGA	TAGTGAAGCCACAGATGT
ASXL3	80816	ASXL3.5566	TGCTGTTGACAGTGAGCGCCACACTCAAGTTAAATGTGAATAGTGAAGCCACAGATGTATTCACATTTAACTTGAGTGTGTTGCCTACTGCCTCGGA	TTCACATTTAACTTGAGTGTGT	TAGTGAAGCCACAGATGT
ASXL3	80816	ASXL3.7094	TGCTGTTGACAGTGAGCGCACCGAGGTGTAGATAGGAAAATAGTGAAGCCACAGATGTATTTTCCTATCTACACCTCGGTTTGCCTACTGCCTCGGA	TTTTCCTATCTACACCTCGGTT	TAGTGAAGCCACAGATGT
ATAD2	29028	ATAD2.568	TGCTGTTGACAGTGAGCGATGCGTCGAAGTTGTAGGATTATAGTGAAGCCACAGATGTATAATCCTACAACTTCGACGCACTGCCTACTGCCTCGGA	TAATCCTACAACTTCGACGCAC	TAGTGAAGCCACAGATGT
ATAD2	29028	ATAD2.3528	TGCTGTTGACAGTGAGCGACCAGAGCAGAATGAAAAGCTATAGTGAAGCCACAGATGTATAGCTTTTCATTCTGCTCTGGGTGCCTACTGCCTCGGA	TAGCTTTTCATTCTGCTCTGGG	TAGTGAAGCCACAGATGT
ATAD2	29028	ATAD2.1341	TGCTGTTGACAGTGAGCGCGCCGATGTTGATCCAATGCAATAGTGAAGCCACAGATGTATTGCATTGGATCAACATCGGCATGCCTACTGCCTCGGA	TTGCATTGGATCAACATCGGCA	TAGTGAAGCCACAGATGT
ATAD2	29028	ATAD2.611	TGCTGTTGACAGTGAGCGCCCAGTCCATGCTGTTTGACAATAGTGAAGCCACAGATGTATTGTCAAACAGCATGGACTGGTTGCCTACTGCCTCGGA	TTGTCAAACAGCATGGACTGGT	TAGTGAAGCCACAGATGT
ATAD2	29028	ATAD2.3498	TGCTGTTGACAGTGAGCGCTCCACTCTTGTTGGTGATAAATAGTGAAGCCACAGATGTATTTATCACCAACAAGAGTGGAATGCCTACTGCCTCGGA	TTTATCACCAACAAGAGTGGAA	TAGTGAAGCCACAGATGT
ATAD2	29028	ATAD2.4378	TGCTGTTGACAGTGAGCGCAAGGAAAAGATTAAAATAGTATAGTGAAGCCACAGATGTATACTATTTTAATCTTTTCCTTATGCCTACTGCCTCGGA	TACTATTTTAATCTTTTCCTTA	TAGTGAAGCCACAGATGT
ATAD2	29028	ATAD2.1597	TGCTGTTGACAGTGAGCGCAAGGTGCTGATTGTCTAAGTATAGTGAAGCCACAGATGTATACTTAGACAATCAGCACCTTTTGCCTACTGCCTCGGA	TACTTAGACAATCAGCACCTTT	TAGTGAAGCCACAGATGT
ATAD2	29028	ATAD2.4026	TGCTGTTGACAGTGAGCGACAGCAGCTCATCACTGTTGAATAGTGAAGCCACAGATGTATTCAACAGTGATGAGCTGCTGCTGCCTACTGCCTCGGA	TTCAACAGTGATGAGCTGCTGC	TAGTGAAGCCACAGATGT
ATAD2B	54454	ATAD2B.1229	TGCTGTTGACAGTGAGCGAACGCTGTTTGATATTCATAGATAGTGAAGCCACAGATGTATCTATGAATATCAAACAGCGTGTGCCTACTGCCTCGGA	TCTATGAATATCAAACAGCGTG	TAGTGAAGCCACAGATGT
ATAD2B	54454	ATAD2B.2247	TGCTGTTGACAGTGAGCGACCCAAGATTTTTACCATGCAATAGTGAAGCCACAGATGTATTGCATGGTAAAAATCTTGGGCTGCCTACTGCCTCGGA	TTGCATGGTAAAAATCTTGGGC	TAGTGAAGCCACAGATGT
ATAD2B	54454	ATAD2B.3653	TGCTGTTGACAGTGAGCGATGGCACAACTCTGCAAATAAATAGTGAAGCCACAGATGTATTTATTTGCAGAGTTGTGCCACTGCCTACTGCCTCGGA	TTTATTTGCAGAGTTGTGCCAC	TAGTGAAGCCACAGATGT
ATAD2B	54454	ATAD2B.7875	TGCTGTTGACAGTGAGCGCTGGGTTTGTAGTTTTAATTTATAGTGAAGCCACAGATGTATAAATTAAAACTACAAACCCAATGCCTACTGCCTCGGA	TAAATTAAAACTACAAACCCAA	TAGTGAAGCCACAGATGT
ATAD2B	54454	ATAD2B.6853	TGCTGTTGACAGTGAGCGACACATGTTTCTTAGTAGGTTATAGTGAAGCCACAGATGTATAACCTACTAAGAAACATGTGCTGCCTACTGCCTCGGA	TAACCTACTAAGAAACATGTGC	TAGTGAAGCCACAGATGT
ATAD2B	54454	ATAD2B.2216	TGCTGTTGACAGTGAGCGACAGCTGGATGTTTCCTCAATATAGTGAAGCCACAGATGTATATTGAGGAAACATCCAGCTGCTGCCTACTGCCTCGGA	TATTGAGGAAACATCCAGCTGC	TAGTGAAGCCACAGATGT
ATAD2B	54454	ATAD2B.3593	TGCTGTTGACAGTGAGCGAAAGACAGAAACTAGAGTCGAATAGTGAAGCCACAGATGTATTCGACTCTAGTTTCTGTCTTCTGCCTACTGCCTCGGA	TTCGACTCTAGTTTCTGTCTTC	TAGTGAAGCCACAGATGT
ATAD2B	54454	ATAD2B.6441	TGCTGTTGACAGTGAGCGCCCAGTTAGTCATACAAGTCAATAGTGAAGCCACAGATGTATTGACTTGTATGACTAACTGGATGCCTACTGCCTCGGA	TTGACTTGTATGACTAACTGGA	TAGTGAAGCCACAGATGT
ATAT1	79969	ATAT1.410	TGCTGTTGACAGTGAGCGCTGGGCGAGAACTCTTCCAGTATAGTGAAGCCACAGATGTATACTGGAAGAGTTCTCGCCCATTGCCTACTGCCTCGGA	TACTGGAAGAGTTCTCGCCCAT	TAGTGAAGCCACAGATGT
ATAT1	79969	ATAT1.412	TGCTGTTGACAGTGAGCGAGGCGAGAACTCTTCCAGTATATAGTGAAGCCACAGATGTATATACTGGAAGAGTTCTCGCCCTGCCTACTGCCTCGGA	TATACTGGAAGAGTTCTCGCCC	TAGTGAAGCCACAGATGT
ATAT1	79969	ATAT1.287	TGCTGTTGACAGTGAGCGCTGGTTTCATCAAAGTTGGATATAGTGAAGCCACAGATGTATATCCAACTTTGATGAAACCAATGCCTACTGCCTCGGA	TATCCAACTTTGATGAAACCAA	TAGTGAAGCCACAGATGT
ATAT1	79969	ATAT1.186	TGCTGTTGACAGTGAGCGCTCCGCTCCTATCACTAGTGCATAGTGAAGCCACAGATGTATGCACTAGTGATAGGAGCGGAATGCCTACTGCCTCGGA	TGCACTAGTGATAGGAGCGGAA	TAGTGAAGCCACAGATGT
ATAT1	79969	ATAT1.203	TGCTGTTGACAGTGAGCGATGCATCAAGGATGCAGAGTAATAGTGAAGCCACAGATGTATTACTCTGCATCCTTGATGCACTGCCTACTGCCTCGGA	TTACTCTGCATCCTTGATGCAC	TAGTGAAGCCACAGATGT
ATAT1	79969	ATAT1.227	TGCTGTTGACAGTGAGCGACCATGTTGTTTATATTCTCAATAGTGAAGCCACAGATGTATTGAGAATATAAACAACATGGCTGCCTACTGCCTCGGA	TTGAGAATATAAACAACATGGC	TAGTGAAGCCACAGATGT
ATAT1	79969	ATAT1.279	TGCTGTTGACAGTGAGCGCGCCATTATTGGTTTCATCAAATAGTGAAGCCACAGATGTATTTGATGAAACCAATAATGGCTTGCCTACTGCCTCGGA	TTTGATGAAACCAATAATGGCT	TAGTGAAGCCACAGATGT
ATAT1	79969	ATAT1.228	TGCTGTTGACAGTGAGCGACATGTTGTTTATATTCTCAAATAGTGAAGCCACAGATGTATTTGAGAATATAAACAACATGGTGCCTACTGCCTCGGA	TTTGAGAATATAAACAACATGG	TAGTGAAGCCACAGATGT
ATF2	1386	ATF2.568	TGCTGTTGACAGTGAGCGCACCAGTGATGAGAAGGAAGTATAGTGAAGCCACAGATGTATACTTCCTTCTCATCACTGGTATGCCTACTGCCTCGGA	TACTTCCTTCTCATCACTGGTA	TAGTGAAGCCACAGATGT
ATF2	1386	ATF2.555	TGCTGTTGACAGTGAGCGCCCCAGAGTCTACTACCAGTGATAGTGAAGCCACAGATGTATCACTGGTAGTAGACTCTGGGTTGCCTACTGCCTCGGA	TCACTGGTAGTAGACTCTGGGT	TAGTGAAGCCACAGATGT
ATF2	1386	ATF2.429	TGCTGTTGACAGTGAGCGCAGCTTCAGAAGATGACATTAATAGTGAAGCCACAGATGTATTAATGTCATCTTCTGAAGCTTTGCCTACTGCCTCGGA	TTAATGTCATCTTCTGAAGCTT	TAGTGAAGCCACAGATGT
ATF2	1386	ATF2.213	TGCTGTTGACAGTGAGCGCTCCTGGAAGCAGAGTAAATAATAGTGAAGCCACAGATGTATTATTTACTCTGCTTCCAGGAATGCCTACTGCCTCGGA	TTATTTACTCTGCTTCCAGGAA	TAGTGAAGCCACAGATGT
ATF2	1386	ATF2.405	TGCTGTTGACAGTGAGCGATCCATTTGAGAATGAATTCAATAGTGAAGCCACAGATGTATTGAATTCATTCTCAAATGGACTGCCTACTGCCTCGGA	TTGAATTCATTCTCAAATGGAC	TAGTGAAGCCACAGATGT
ATF2	1386	ATF2.659	TGCTGTTGACAGTGAGCGATGCTTACAAGTTCTGACTCAATAGTGAAGCCACAGATGTATTGAGTCAGAACTTGTAAGCAGTGCCTACTGCCTCGGA	TTGAGTCAGAACTTGTAAGCAG	TAGTGAAGCCACAGATGT
ATF2	1386	ATF2.481	TGCTGTTGACAGTGAGCGCACACCTATCATAAGAAGCAAATAGTGAAGCCACAGATGTATTTGCTTCTTATGATAGGTGTTTGCCTACTGCCTCGGA	TTTGCTTCTTATGATAGGTGTT	TAGTGAAGCCACAGATGT
ATF2	1386	ATF2.278	TGCTGTTGACAGTGAGCGATGGAATATGAGTGATGACAAATAGTGAAGCCACAGATGTATTTGTCATCACTCATATTCCACTGCCTACTGCCTCGGA	TTTGTCATCACTCATATTCCAC	TAGTGAAGCCACAGATGT
ATM	472	ATM.3332	TGCTGTTGACAGTGAGCGAACCAAGATGTTTGTAAAACTATAGTGAAGCCACAGATGTATAGTTTTACAAACATCTTGGTCTGCCTACTGCCTCGGA	TAGTTTTACAAACATCTTGGTC	TAGTGAAGCCACAGATGT
ATM	472	ATM.2792	TGCTGTTGACAGTGAGCGCTCCTGCGATTGTTAACATCAATAGTGAAGCCACAGATGTATTGATGTTAACAATCGCAGGAATGCCTACTGCCTCGGA	TTGATGTTAACAATCGCAGGAA	TAGTGAAGCCACAGATGT
ATM	472	ATM.355	TGCTGTTGACAGTGAGCGAACAGTGATGTGTGTTCTGAAATAGTGAAGCCACAGATGTATTTCAGAACACACATCACTGTCTGCCTACTGCCTCGGA	TTTCAGAACACACATCACTGTC	TAGTGAAGCCACAGATGT
ATM	472	ATM.922	TGCTGTTGACAGTGAGCGCCAAGATGTTCATAGAGTTTTATAGTGAAGCCACAGATGTATAAAACTCTATGAACATCTTGTTGCCTACTGCCTCGGA	TAAAACTCTATGAACATCTTGT	TAGTGAAGCCACAGATGT
ATM	472	ATM.4711	TGCTGTTGACAGTGAGCGCCACCTGTTTGTTAGTTTATTATAGTGAAGCCACAGATGTATAATAAACTAACAAACAGGTGATGCCTACTGCCTCGGA	TAATAAACTAACAAACAGGTGA	TAGTGAAGCCACAGATGT
ATM	472	ATM.12579	TGCTGTTGACAGTGAGCGCAGGCAAGAAGATAGTAAATTATAGTGAAGCCACAGATGTATAATTTACTATCTTCTTGCCTTTGCCTACTGCCTCGGA	TAATTTACTATCTTCTTGCCTT	TAGTGAAGCCACAGATGT
ATM	472	ATM.381	TGCTGTTGACAGTGAGCGAAACCATGAGTCTAGTACTTAATAGTGAAGCCACAGATGTATTAAGTACTAGACTCATGGTTCTGCCTACTGCCTCGGA	TTAAGTACTAGACTCATGGTTC	TAGTGAAGCCACAGATGT
ATM	472	ATM.8668	TGCTGTTGACAGTGAGCGCCAGCGAAGTGGTGTTCTTGAATAGTGAAGCCACAGATGTATTCAAGAACACCACTTCGCTGATGCCTACTGCCTCGGA	TTCAAGAACACCACTTCGCTGA	TAGTGAAGCCACAGATGT
ATOH1	474	ATOH1.1043	TGCTGTTGACAGTGAGCGATGACTCGGATGAGGCAAGTTATAGTGAAGCCACAGATGTATAACTTGCCTCATCCGAGTCACTGCCTACTGCCTCGGA	TAACTTGCCTCATCCGAGTCAC	TAGTGAAGCCACAGATGT
ATOH1	474	ATOH1.599	TGCTGTTGACAGTGAGCGACCTGCAGATGGCCCAAATCTATAGTGAAGCCACAGATGTATAGATTTGGGCCATCTGCAGGGTGCCTACTGCCTCGGA	TAGATTTGGGCCATCTGCAGGG	TAGTGAAGCCACAGATGT
ATOH1	474	ATOH1.572	TGCTGTTGACAGTGAGCGCCGACAAGAAGCTGTCCAAATATAGTGAAGCCACAGATGTATATTTGGACAGCTTCTTGTCGTTGCCTACTGCCTCGGA	TATTTGGACAGCTTCTTGTCGT	TAGTGAAGCCACAGATGT
ATOH1	474	ATOH1.872	TGCTGTTGACAGTGAGCGATCTGCACTTCTCGACTTTCGATAGTGAAGCCACAGATGTATCGAAAGTCGAGAAGTGCAGAGTGCCTACTGCCTCGGA	TCGAAAGTCGAGAAGTGCAGAG	TAGTGAAGCCACAGATGT
ATOH1	474	ATOH1.577	TGCTGTTGACAGTGAGCGCAGAAGCTGTCCAAATATGAGATAGTGAAGCCACAGATGTATCTCATATTTGGACAGCTTCTTTGCCTACTGCCTCGGA	TCTCATATTTGGACAGCTTCTT	TAGTGAAGCCACAGATGT
ATOH1	474	ATOH1.556	TGCTGTTGACAGTGAGCGCTCCCGTCGTTCAACAACGACATAGTGAAGCCACAGATGTATGTCGTTGTTGAACGACGGGATTGCCTACTGCCTCGGA	TGTCGTTGTTGAACGACGGGAT	TAGTGAAGCCACAGATGT
ATOH1	474	ATOH1.965	TGCTGTTGACAGTGAGCGAAGTGCAGGAGGAAAACAGCAATAGTGAAGCCACAGATGTATTGCTGTTTTCCTCCTGCACTGTGCCTACTGCCTCGGA	TTGCTGTTTTCCTCCTGCACTG	TAGTGAAGCCACAGATGT
ATOH1	474	ATOH1.557	TGCTGTTGACAGTGAGCGCCCCGTCGTTCAACAACGACAATAGTGAAGCCACAGATGTATTGTCGTTGTTGAACGACGGGATGCCTACTGCCTCGGA	TTGTCGTTGTTGAACGACGGGA	TAGTGAAGCCACAGATGT
ATR	545	ATR.3749	TGCTGTTGACAGTGAGCGATCCCTTCTCAGTCATGTAATATAGTGAAGCCACAGATGTATATTACATGACTGAGAAGGGAGTGCCTACTGCCTCGGA	TATTACATGACTGAGAAGGGAG	TAGTGAAGCCACAGATGT
ATR	545	ATR.2123	TGCTGTTGACAGTGAGCGACGGGCTAGTTGTGTTAGTGGATAGTGAAGCCACAGATGTATCCACTAACACAACTAGCCCGGTGCCTACTGCCTCGGA	TCCACTAACACAACTAGCCCGG	TAGTGAAGCCACAGATGT
ATR	545	ATR.2185	TGCTGTTGACAGTGAGCGCTCCCAAGATTCTTATAGATAATAGTGAAGCCACAGATGTATTATCTATAAGAATCTTGGGAATGCCTACTGCCTCGGA	TTATCTATAAGAATCTTGGGAA	TAGTGAAGCCACAGATGT
ATR	545	ATR.247	TGCTGTTGACAGTGAGCGCCCGGATACTTACAGATGTAAATAGTGAAGCCACAGATGTATTTACATCTGTAAGTATCCGGTTGCCTACTGCCTCGGA	TTTACATCTGTAAGTATCCGGT	TAGTGAAGCCACAGATGT
ATR	545	ATR.2186	TGCTGTTGACAGTGAGCGCCCCAAGATTCTTATAGATAAATAGTGAAGCCACAGATGTATTTATCTATAAGAATCTTGGGATGCCTACTGCCTCGGA	TTTATCTATAAGAATCTTGGGA	TAGTGAAGCCACAGATGT
ATR	545	ATR.812	TGCTGTTGACAGTGAGCGACAGATAGGTTGTGTTCTGCTATAGTGAAGCCACAGATGTATAGCAGAACACAACCTATCTGCTGCCTACTGCCTCGGA	TAGCAGAACACAACCTATCTGC	TAGTGAAGCCACAGATGT
ATR	545	ATR.6032	TGCTGTTGACAGTGAGCGACAGGCACTAATTGTTCTTCAATAGTGAAGCCACAGATGTATTGAAGAACAATTAGTGCCTGGTGCCTACTGCCTCGGA	TTGAAGAACAATTAGTGCCTGG	TAGTGAAGCCACAGATGT
ATR	545	ATR.4218	TGCTGTTGACAGTGAGCGACAGGTCGATTAGATTTCTCAATAGTGAAGCCACAGATGTATTGAGAAATCTAATCGACCTGGTGCCTACTGCCTCGGA	TTGAGAAATCTAATCGACCTGG	TAGTGAAGCCACAGATGT
ATRX	546	ATRX.122	TGCTGTTGACAGTGAGCGAAGCAGCTACAGTGACGACTAATAGTGAAGCCACAGATGTATTAGTCGTCACTGTAGCTGCTGTGCCTACTGCCTCGGA	TTAGTCGTCACTGTAGCTGCTG	TAGTGAAGCCACAGATGT
ATRX	546	ATRX.987	TGCTGTTGACAGTGAGCGCACAGTTGTTGCAGCAAAATAATAGTGAAGCCACAGATGTATTATTTTGCTGCAACAACTGTTTGCCTACTGCCTCGGA	TTATTTTGCTGCAACAACTGTT	TAGTGAAGCCACAGATGT
ATRX	546	ATRX.121	TGCTGTTGACAGTGAGCGACAGCAGCTACAGTGACGACTATAGTGAAGCCACAGATGTATAGTCGTCACTGTAGCTGCTGCTGCCTACTGCCTCGGA	TAGTCGTCACTGTAGCTGCTGC	TAGTGAAGCCACAGATGT
ATRX	546	ATRX.6297	TGCTGTTGACAGTGAGCGATAGGGAGAAGACAGAAGATAATAGTGAAGCCACAGATGTATTATCTTCTGTCTTCTCCCTACTGCCTACTGCCTCGGA	TTATCTTCTGTCTTCTCCCTAC	TAGTGAAGCCACAGATGT
ATRX	546	ATRX.1738	TGCTGTTGACAGTGAGCGCCAGAGTTCAGTTGATCATCAATAGTGAAGCCACAGATGTATTGATGATCAACTGAACTCTGATGCCTACTGCCTCGGA	TTGATGATCAACTGAACTCTGA	TAGTGAAGCCACAGATGT
ATRX	546	ATRX.1939	TGCTGTTGACAGTGAGCGCCAGGAAGTTCCACAAGATAAATAGTGAAGCCACAGATGTATTTATCTTGTGGAACTTCCTGATGCCTACTGCCTCGGA	TTTATCTTGTGGAACTTCCTGA	TAGTGAAGCCACAGATGT
ATRX	546	ATRX.6304	TGCTGTTGACAGTGAGCGAAAGACAGAAGATAAAGATAAATAGTGAAGCCACAGATGTATTTATCTTTATCTTCTGTCTTCTGCCTACTGCCTCGGA	TTTATCTTTATCTTCTGTCTTC	TAGTGAAGCCACAGATGT
ATRX	546	ATRX.5791	TGCTGTTGACAGTGAGCGACAGCTAGACTACATTAGCAAATAGTGAAGCCACAGATGTATTTGCTAATGTAGTCTAGCTGCTGCCTACTGCCTCGGA	TTTGCTAATGTAGTCTAGCTGC	TAGTGAAGCCACAGATGT
ATXN3	4287	ATXN3.3937	TGCTGTTGACAGTGAGCGACCCATTGGACCTGTACAGATATAGTGAAGCCACAGATGTATATCTGTACAGGTCCAATGGGCTGCCTACTGCCTCGGA	TATCTGTACAGGTCCAATGGGC	TAGTGAAGCCACAGATGT
ATXN3	4287	ATXN3.3482	TGCTGTTGACAGTGAGCGCCCAGTAGTCCATATTGTTTAATAGTGAAGCCACAGATGTATTAAACAATATGGACTACTGGTTGCCTACTGCCTCGGA	TTAAACAATATGGACTACTGGT	TAGTGAAGCCACAGATGT
ATXN3	4287	ATXN3.3028	TGCTGTTGACAGTGAGCGCTGGGAACATCTTAATGTTTAATAGTGAAGCCACAGATGTATTAAACATTAAGATGTTCCCAATGCCTACTGCCTCGGA	TTAAACATTAAGATGTTCCCAA	TAGTGAAGCCACAGATGT
ATXN3	4287	ATXN3.2014	TGCTGTTGACAGTGAGCGCCAGAAGAATTATAAAACTTTATAGTGAAGCCACAGATGTATAAAGTTTTATAATTCTTCTGATGCCTACTGCCTCGGA	TAAAGTTTTATAATTCTTCTGA	TAGTGAAGCCACAGATGT
ATXN3	4287	ATXN3.1195	TGCTGTTGACAGTGAGCGACAGGCAAGTCTCCTTCTGTTATAGTGAAGCCACAGATGTATAACAGAAGGAGACTTGCCTGCTGCCTACTGCCTCGGA	TAACAGAAGGAGACTTGCCTGC	TAGTGAAGCCACAGATGT
ATXN3	4287	ATXN3.2747	TGCTGTTGACAGTGAGCGACAGGCAGATCCAGAAGCACTATAGTGAAGCCACAGATGTATAGTGCTTCTGGATCTGCCTGCTGCCTACTGCCTCGGA	TAGTGCTTCTGGATCTGCCTGC	TAGTGAAGCCACAGATGT
ATXN3	4287	ATXN3.3109	TGCTGTTGACAGTGAGCGATACAGTGGTGATGCTAGTAGATAGTGAAGCCACAGATGTATCTACTAGCATCACCACTGTACTGCCTACTGCCTCGGA	TCTACTAGCATCACCACTGTAC	TAGTGAAGCCACAGATGT
ATXN3	4287	ATXN3.2956	TGCTGTTGACAGTGAGCGCCAGGAACAACTAAATTCACAATAGTGAAGCCACAGATGTATTGTGAATTTAGTTGTTCCTGATGCCTACTGCCTCGGA	TTGTGAATTTAGTTGTTCCTGA	TAGTGAAGCCACAGATGT
ATXN7	6314	ATXN7.3963	TGCTGTTGACAGTGAGCGAAGAGAACAGTATCTTGTTCAATAGTGAAGCCACAGATGTATTGAACAAGATACTGTTCTCTCTGCCTACTGCCTCGGA	TTGAACAAGATACTGTTCTCTC	TAGTGAAGCCACAGATGT
ATXN7	6314	ATXN7.2830	TGCTGTTGACAGTGAGCGATCAGAAGTTTCTAACTTACAATAGTGAAGCCACAGATGTATTGTAAGTTAGAAACTTCTGACTGCCTACTGCCTCGGA	TTGTAAGTTAGAAACTTCTGAC	TAGTGAAGCCACAGATGT
ATXN7	6314	ATXN7.4484	TGCTGTTGACAGTGAGCGCTAGACTGTTGTTCAAATATTTTAGTGAAGCCACAGATGTAAAATATTTGAACAACAGTCTAATGCCTACTGCCTCGGA	AAATATTTGAACAACAGTCTAA	TAGTGAAGCCACAGATGT
ATXN7	6314	ATXN7.5559	TGCTGTTGACAGTGAGCGCCACGATGTGTCCGTTTTGTTATAGTGAAGCCACAGATGTATAACAAAACGGACACATCGTGTTGCCTACTGCCTCGGA	TAACAAAACGGACACATCGTGT	TAGTGAAGCCACAGATGT
ATXN7	6314	ATXN7.3536	TGCTGTTGACAGTGAGCGCAAGAAAGACCTTAATATGTTATAGTGAAGCCACAGATGTATAACATATTAAGGTCTTTCTTTTGCCTACTGCCTCGGA	TAACATATTAAGGTCTTTCTTT	TAGTGAAGCCACAGATGT
ATXN7	6314	ATXN7.4294	TGCTGTTGACAGTGAGCGCTAACAAGTTGATTCAGACTAATAGTGAAGCCACAGATGTATTAGTCTGAATCAACTTGTTATTGCCTACTGCCTCGGA	TTAGTCTGAATCAACTTGTTAT	TAGTGAAGCCACAGATGT
ATXN7	6314	ATXN7.5390	TGCTGTTGACAGTGAGCGACACCTAAATATTGTTTCTAAATAGTGAAGCCACAGATGTATTTAGAAACAATATTTAGGTGGTGCCTACTGCCTCGGA	TTTAGAAACAATATTTAGGTGG	TAGTGAAGCCACAGATGT
ATXN7	6314	ATXN7.3920	TGCTGTTGACAGTGAGCGCTAGCTATAAATTGATGTAAAATAGTGAAGCCACAGATGTATTTTACATCAATTTATAGCTAATGCCTACTGCCTCGGA	TTTTACATCAATTTATAGCTAA	TAGTGAAGCCACAGATGT
ATXN7L3	56970	ATXN7L3.1061	TGCTGTTGACAGTGAGCGCCCGGCCTAGGTTCCAACAAGATAGTGAAGCCACAGATGTATCTTGTTGGAACCTAGGCCGGATGCCTACTGCCTCGGA	TCTTGTTGGAACCTAGGCCGGA	TAGTGAAGCCACAGATGT
ATXN7L3	56970	ATXN7L3.2705	TGCTGTTGACAGTGAGCGATGGTTGCAAATTGGTTTTTAATAGTGAAGCCACAGATGTATTAAAAACCAATTTGCAACCAGTGCCTACTGCCTCGGA	TTAAAAACCAATTTGCAACCAG	TAGTGAAGCCACAGATGT
ATXN7L3	56970	ATXN7L3.480	TGCTGTTGACAGTGAGCGATGAGAGTGACCAAGAAGATAATAGTGAAGCCACAGATGTATTATCTTCTTGGTCACTCTCAGTGCCTACTGCCTCGGA	TTATCTTCTTGGTCACTCTCAG	TAGTGAAGCCACAGATGT
ATXN7L3	56970	ATXN7L3.78	TGCTGTTGACAGTGAGCGCCCACAAGAGTTTACAAATGAATAGTGAAGCCACAGATGTATTCATTTGTAAACTCTTGTGGATGCCTACTGCCTCGGA	TTCATTTGTAAACTCTTGTGGA	TAGTGAAGCCACAGATGT
ATXN7L3	56970	ATXN7L3.1068	TGCTGTTGACAGTGAGCGCAGGTTCCAACAAGAAGAAGAATAGTGAAGCCACAGATGTATTCTTCTTCTTGTTGGAACCTATGCCTACTGCCTCGGA	TTCTTCTTCTTGTTGGAACCTA	TAGTGAAGCCACAGATGT
ATXN7L3	56970	ATXN7L3.588	TGCTGTTGACAGTGAGCGATCGAAGATCCAAGTCATTAAATAGTGAAGCCACAGATGTATTTAATGACTTGGATCTTCGAGTGCCTACTGCCTCGGA	TTTAATGACTTGGATCTTCGAG	TAGTGAAGCCACAGATGT
ATXN7L3	56970	ATXN7L3.1956	TGCTGTTGACAGTGAGCGCACGGTGCTGCTTTATTTGAAATAGTGAAGCCACAGATGTATTTCAAATAAAGCAGCACCGTTTGCCTACTGCCTCGGA	TTTCAAATAAAGCAGCACCGTT	TAGTGAAGCCACAGATGT
ATXN7L3	56970	ATXN7L3.549	TGCTGTTGACAGTGAGCGACAAGAAGAGAAAGTCAGACAATAGTGAAGCCACAGATGTATTGTCTGACTTTCTCTTCTTGGTGCCTACTGCCTCGGA	TTGTCTGACTTTCTCTTCTTGG	TAGTGAAGCCACAGATGT
AURKA	6790	AURKA.1558	TGCTGTTGACAGTGAGCGAACGAGAATTGTGCTACTTATATAGTGAAGCCACAGATGTATATAAGTAGCACAATTCTCGTGTGCCTACTGCCTCGGA	TATAAGTAGCACAATTCTCGTG	TAGTGAAGCCACAGATGT
AURKA	6790	AURKA.866	TGCTGTTGACAGTGAGCGACCCTGTCTTACTGTCATTCGATAGTGAAGCCACAGATGTATCGAATGACAGTAAGACAGGGCTGCCTACTGCCTCGGA	TCGAATGACAGTAAGACAGGGC	TAGTGAAGCCACAGATGT
AURKA	6790	AURKA.883	TGCTGTTGACAGTGAGCGCTCGAAGAGAGTTATTCATAGATAGTGAAGCCACAGATGTATCTATGAATAACTCTCTTCGAATGCCTACTGCCTCGGA	TCTATGAATAACTCTCTTCGAA	TAGTGAAGCCACAGATGT
AURKA	6790	AURKA.1139	TGCTGTTGACAGTGAGCGCACCAAGAGACCTACAAAAGAATAGTGAAGCCACAGATGTATTCTTTTGTAGGTCTCTTGGTATGCCTACTGCCTCGGA	TTCTTTTGTAGGTCTCTTGGTA	TAGTGAAGCCACAGATGT
AURKA	6790	AURKA.1557	TGCTGTTGACAGTGAGCGACACGAGAATTGTGCTACTTATTAGTGAAGCCACAGATGTAATAAGTAGCACAATTCTCGTGGTGCCTACTGCCTCGGA	ATAAGTAGCACAATTCTCGTGG	TAGTGAAGCCACAGATGT
AURKA	6790	AURKA.672	TGCTGTTGACAGTGAGCGCCAGAAGAGAAGTAGAAATACATAGTGAAGCCACAGATGTATGTATTTCTACTTCTCTTCTGATGCCTACTGCCTCGGA	TGTATTTCTACTTCTCTTCTGA	TAGTGAAGCCACAGATGT
AURKA	6790	AURKA.2071	TGCTGTTGACAGTGAGCGCTAGCATGTGTGTAAACTTTAATAGTGAAGCCACAGATGTATTAAAGTTTACACACATGCTATTGCCTACTGCCTCGGA	TTAAAGTTTACACACATGCTAT	TAGTGAAGCCACAGATGT
AURKA	6790	AURKA.667	TGCTGTTGACAGTGAGCGCCAGCTCAGAAGAGAAGTAGAATAGTGAAGCCACAGATGTATTCTACTTCTCTTCTGAGCTGATGCCTACTGCCTCGGA	TTCTACTTCTCTTCTGAGCTGA	TAGTGAAGCCACAGATGT
AURKB	9212	AURKB.491	TGCTGTTGACAGTGAGCGAACCGGAGGAGGATCTACTTGATAGTGAAGCCACAGATGTATCAAGTAGATCCTCCTCCGGTCTGCCTACTGCCTCGGA	TCAAGTAGATCCTCCTCCGGTC	TAGTGAAGCCACAGATGT
AURKB	9212	AURKB.420	TGCTGTTGACAGTGAGCGCGCGCAGAGAGATCGAAATCCATAGTGAAGCCACAGATGTATGGATTTCGATCTCTCTGCGCATGCCTACTGCCTCGGA	TGGATTTCGATCTCTCTGCGCA	TAGTGAAGCCACAGATGT
AURKB	9212	AURKB.638	TGCTGTTGACAGTGAGCGCAGGTGATTCACAGAGACATAATAGTGAAGCCACAGATGTATTATGTCTCTGTGAATCACCTTTGCCTACTGCCTCGGA	TTATGTCTCTGTGAATCACCTT	TAGTGAAGCCACAGATGT
AURKB	9212	AURKB.302	TGCTGTTGACAGTGAGCGATGGGCAAAGGCAAGTTTGGAATAGTGAAGCCACAGATGTATTCCAAACTTGCCTTTGCCCAGTGCCTACTGCCTCGGA	TTCCAAACTTGCCTTTGCCCAG	TAGTGAAGCCACAGATGT
AURKB	9212	AURKB.213	TGCTGTTGACAGTGAGCGATGGCCAGAAGGTGATGGAGAATAGTGAAGCCACAGATGTATTCTCCATCACCTTCTGGCCAGTGCCTACTGCCTCGGA	TTCTCCATCACCTTCTGGCCAG	TAGTGAAGCCACAGATGT
AURKB	9212	AURKB.363	TGCTGTTGACAGTGAGCGCGGCGCTCAAGGTCCTCTTCAATAGTGAAGCCACAGATGTATTGAAGAGGACCTTGAGCGCCATGCCTACTGCCTCGGA	TTGAAGAGGACCTTGAGCGCCA	TAGTGAAGCCACAGATGT
AURKB	9212	AURKB.647	TGCTGTTGACAGTGAGCGAACAGAGACATAAAGCCAGAAATAGTGAAGCCACAGATGTATTTCTGGCTTTATGTCTCTGTGTGCCTACTGCCTCGGA	TTTCTGGCTTTATGTCTCTGTG	TAGTGAAGCCACAGATGT
AURKB	9212	AURKB.637	TGCTGTTGACAGTGAGCGAAAGGTGATTCACAGAGACATATAGTGAAGCCACAGATGTATATGTCTCTGTGAATCACCTTCTGCCTACTGCCTCGGA	TATGTCTCTGTGAATCACCTTC	TAGTGAAGCCACAGATGT
BABAM1	29086	BABAM1.893	TGCTGTTGACAGTGAGCGAAGGAGATGAGTTGGAAGGATATAGTGAAGCCACAGATGTATATCCTTCCAACTCATCTCCTCTGCCTACTGCCTCGGA	TATCCTTCCAACTCATCTCCTC	TAGTGAAGCCACAGATGT
BABAM1	29086	BABAM1.1322	TGCTGTTGACAGTGAGCGCCCACTCCTAGTTTGTCATGGATAGTGAAGCCACAGATGTATCCATGACAAACTAGGAGTGGATGCCTACTGCCTCGGA	TCCATGACAAACTAGGAGTGGA	TAGTGAAGCCACAGATGT
BABAM1	29086	BABAM1.519	TGCTGTTGACAGTGAGCGCGCGGACAAAACACAAGATCGATAGTGAAGCCACAGATGTATCGATCTTGTGTTTTGTCCGCATGCCTACTGCCTCGGA	TCGATCTTGTGTTTTGTCCGCA	TAGTGAAGCCACAGATGT
BABAM1	29086	BABAM1.515	TGCTGTTGACAGTGAGCGCTCGTGCGGACAAAACACAAGATAGTGAAGCCACAGATGTATCTTGTGTTTTGTCCGCACGAATGCCTACTGCCTCGGA	TCTTGTGTTTTGTCCGCACGAA	TAGTGAAGCCACAGATGT
BABAM1	29086	BABAM1.480	TGCTGTTGACAGTGAGCGCCGCCCTCAATGTCTCCCAGAATAGTGAAGCCACAGATGTATTCTGGGAGACATTGAGGGCGTTGCCTACTGCCTCGGA	TTCTGGGAGACATTGAGGGCGT	TAGTGAAGCCACAGATGT
BABAM1	29086	BABAM1.852	TGCTGTTGACAGTGAGCGCTGACGTTGTTTACATCCACAATAGTGAAGCCACAGATGTATTGTGGATGTAAACAACGTCAATGCCTACTGCCTCGGA	TTGTGGATGTAAACAACGTCAA	TAGTGAAGCCACAGATGT
BABAM1	29086	BABAM1.385	TGCTGTTGACAGTGAGCGCAGGGTCAACTGTCCAGAGAAATAGTGAAGCCACAGATGTATTTCTCTGGACAGTTGACCCTTTGCCTACTGCCTCGGA	TTTCTCTGGACAGTTGACCCTT	TAGTGAAGCCACAGATGT
BABAM1	29086	BABAM1.523	TGCTGTTGACAGTGAGCGAACAAAACACAAGATCGACAAATAGTGAAGCCACAGATGTATTTGTCGATCTTGTGTTTTGTCTGCCTACTGCCTCGGA	TTTGTCGATCTTGTGTTTTGTC	TAGTGAAGCCACAGATGT
BAHCC1	57597	BAHCC1.3138	TGCTGTTGACAGTGAGCGAGCCGACATCATCACATCCGAATAGTGAAGCCACAGATGTATTCGGATGTGATGATGTCGGCCTGCCTACTGCCTCGGA	TTCGGATGTGATGATGTCGGCC	TAGTGAAGCCACAGATGT
BAHCC1	57597	BAHCC1.1892	TGCTGTTGACAGTGAGCGAAGCCATGAAGAACCTGCTCAATAGTGAAGCCACAGATGTATTGAGCAGGTTCTTCATGGCTGTGCCTACTGCCTCGGA	TTGAGCAGGTTCTTCATGGCTG	TAGTGAAGCCACAGATGT
BAHCC1	57597	BAHCC1.3241	TGCTGTTGACAGTGAGCGAAGGACCCTGAAACTATGCAAATAGTGAAGCCACAGATGTATTTGCATAGTTTCAGGGTCCTCTGCCTACTGCCTCGGA	TTTGCATAGTTTCAGGGTCCTC	TAGTGAAGCCACAGATGT
BAHCC1	57597	BAHCC1.457	TGCTGTTGACAGTGAGCGAACCGTTTCTATGGAACCCAAATAGTGAAGCCACAGATGTATTTGGGTTCCATAGAAACGGTGTGCCTACTGCCTCGGA	TTTGGGTTCCATAGAAACGGTG	TAGTGAAGCCACAGATGT
BAHCC1	57597	BAHCC1.458	TGCTGTTGACAGTGAGCGCCCGTTTCTATGGAACCCAAAATAGTGAAGCCACAGATGTATTTTGGGTTCCATAGAAACGGTTGCCTACTGCCTCGGA	TTTTGGGTTCCATAGAAACGGT	TAGTGAAGCCACAGATGT
BAHCC1	57597	BAHCC1.8658	TGCTGTTGACAGTGAGCGCCAAGACAAAGACGAACAAATATAGTGAAGCCACAGATGTATATTTGTTCGTCTTTGTCTTGTTGCCTACTGCCTCGGA	TATTTGTTCGTCTTTGTCTTGT	TAGTGAAGCCACAGATGT
BAHCC1	57597	BAHCC1.7223	TGCTGTTGACAGTGAGCGACAGCAGCAAATCCAAGCTCAATAGTGAAGCCACAGATGTATTGAGCTTGGATTTGCTGCTGCTGCCTACTGCCTCGGA	TTGAGCTTGGATTTGCTGCTGC	TAGTGAAGCCACAGATGT
BAHCC1	57597	BAHCC1.9928	TGCTGTTGACAGTGAGCGAAACGATGTCAAGTGAAGAAAATAGTGAAGCCACAGATGTATTTTCTTCACTTGACATCGTTCTGCCTACTGCCTCGGA	TTTTCTTCACTTGACATCGTTC	TAGTGAAGCCACAGATGT
BAHD1	22893	BAHD1.3623	TGCTGTTGACAGTGAGCGACCTGGTTATTTCCTATCTGTATAGTGAAGCCACAGATGTATACAGATAGGAAATAACCAGGCTGCCTACTGCCTCGGA	TACAGATAGGAAATAACCAGGC	TAGTGAAGCCACAGATGT
BAHD1	22893	BAHD1.435	TGCTGTTGACAGTGAGCGATCAATGCTGAAGCTCTCAATATAGTGAAGCCACAGATGTATATTGAGAGCTTCAGCATTGAGTGCCTACTGCCTCGGA	TATTGAGAGCTTCAGCATTGAG	TAGTGAAGCCACAGATGT
BAHD1	22893	BAHD1.3122	TGCTGTTGACAGTGAGCGCTCCCAGAAAGTTAACTGATGATAGTGAAGCCACAGATGTATCATCAGTTAACTTTCTGGGAATGCCTACTGCCTCGGA	TCATCAGTTAACTTTCTGGGAA	TAGTGAAGCCACAGATGT
BAHD1	22893	BAHD1.3264	TGCTGTTGACAGTGAGCGCTCCAGGAAACCTCTTGCAGAATAGTGAAGCCACAGATGTATTCTGCAAGAGGTTTCCTGGAATGCCTACTGCCTCGGA	TTCTGCAAGAGGTTTCCTGGAA	TAGTGAAGCCACAGATGT
BAHD1	22893	BAHD1.136	TGCTGTTGACAGTGAGCGACCTGCAGATGGAAGACAGCAATAGTGAAGCCACAGATGTATTGCTGTCTTCCATCTGCAGGGTGCCTACTGCCTCGGA	TTGCTGTCTTCCATCTGCAGGG	TAGTGAAGCCACAGATGT
BAHD1	22893	BAHD1.3310	TGCTGTTGACAGTGAGCGAACCCACCTGAAATCAAACCAATAGTGAAGCCACAGATGTATTGGTTTGATTTCAGGTGGGTGTGCCTACTGCCTCGGA	TTGGTTTGATTTCAGGTGGGTG	TAGTGAAGCCACAGATGT
BAHD1	22893	BAHD1.3306	TGCTGTTGACAGTGAGCGACCACACCCACCTGAAATCAAATAGTGAAGCCACAGATGTATTTGATTTCAGGTGGGTGTGGCTGCCTACTGCCTCGGA	TTTGATTTCAGGTGGGTGTGGC	TAGTGAAGCCACAGATGT
BAHD1	22893	BAHD1.3311	TGCTGTTGACAGTGAGCGCCCCACCTGAAATCAAACCAAATAGTGAAGCCACAGATGTATTTGGTTTGATTTCAGGTGGGTTGCCTACTGCCTCGGA	TTTGGTTTGATTTCAGGTGGGT	TAGTGAAGCCACAGATGT
BANP	54971	BANP.1725	TGCTGTTGACAGTGAGCGCTGCGCGGGAAATCAAGAACTATAGTGAAGCCACAGATGTATAGTTCTTGATTTCCCGCGCATTGCCTACTGCCTCGGA	TAGTTCTTGATTTCCCGCGCAT	TAGTGAAGCCACAGATGT
BANP	54971	BANP.828	TGCTGTTGACAGTGAGCGCTCCGGTGTCACCTTTTCTATATAGTGAAGCCACAGATGTATATAGAAAAGGTGACACCGGATTGCCTACTGCCTCGGA	TATAGAAAAGGTGACACCGGAT	TAGTGAAGCCACAGATGT
BANP	54971	BANP.92	TGCTGTTGACAGTGAGCGAGCCGATGTGGTTCAGATTGCATAGTGAAGCCACAGATGTATGCAATCTGAACCACATCGGCCTGCCTACTGCCTCGGA	TGCAATCTGAACCACATCGGCC	TAGTGAAGCCACAGATGT
BANP	54971	BANP.1994	TGCTGTTGACAGTGAGCGAAGGCAGGTGTTTGCAAAGCCATAGTGAAGCCACAGATGTATGGCTTTGCAAACACCTGCCTCTGCCTACTGCCTCGGA	TGGCTTTGCAAACACCTGCCTC	TAGTGAAGCCACAGATGT
BANP	54971	BANP.829	TGCTGTTGACAGTGAGCGCCCGGTGTCACCTTTTCTATAATAGTGAAGCCACAGATGTATTATAGAAAAGGTGACACCGGATGCCTACTGCCTCGGA	TTATAGAAAAGGTGACACCGGA	TAGTGAAGCCACAGATGT
BANP	54971	BANP.830	TGCTGTTGACAGTGAGCGACGGTGTCACCTTTTCTATAAATAGTGAAGCCACAGATGTATTTATAGAAAAGGTGACACCGGTGCCTACTGCCTCGGA	TTTATAGAAAAGGTGACACCGG	TAGTGAAGCCACAGATGT
BANP	54971	BANP.1780	TGCTGTTGACAGTGAGCGCTGCTATGGTGTTTATAACAAATAGTGAAGCCACAGATGTATTTGTTATAAACACCATAGCAATGCCTACTGCCTCGGA	TTTGTTATAAACACCATAGCAA	TAGTGAAGCCACAGATGT
BANP	54971	BANP.2083	TGCTGTTGACAGTGAGCGCTGCATTTCTAATGAAATAAAATAGTGAAGCCACAGATGTATTTTATTTCATTAGAAATGCATTGCCTACTGCCTCGGA	TTTTATTTCATTAGAAATGCAT	TAGTGAAGCCACAGATGT
BAP1	8314	BAP1.1287	TGCTGTTGACAGTGAGCGACCAGCAGTACTCAGATGATGATAGTGAAGCCACAGATGTATCATCATCTGAGTACTGCTGGGTGCCTACTGCCTCGGA	TCATCATCTGAGTACTGCTGGG	TAGTGAAGCCACAGATGT
BAP1	8314	BAP1.258	TGCTGTTGACAGTGAGCGCCCTGTTCAAATGGATCGAAGATAGTGAAGCCACAGATGTATCTTCGATCCATTTGAACAGGATGCCTACTGCCTCGGA	TCTTCGATCCATTTGAACAGGA	TAGTGAAGCCACAGATGT
BAP1	8314	BAP1.931	TGCTGTTGACAGTGAGCGAACCCACAAGTCTCAAGAGTCATAGTGAAGCCACAGATGTATGACTCTTGAGACTTGTGGGTCTGCCTACTGCCTCGGA	TGACTCTTGAGACTTGTGGGTC	TAGTGAAGCCACAGATGT
BAP1	8314	BAP1.2076	TGCTGTTGACAGTGAGCGCAGAGAAGAGGAAGAAGTTCAATAGTGAAGCCACAGATGTATTGAACTTCTTCCTCTTCTCTATGCCTACTGCCTCGGA	TTGAACTTCTTCCTCTTCTCTA	TAGTGAAGCCACAGATGT
BAP1	8314	BAP1.453	TGCTGTTGACAGTGAGCGATCGCATGAAGGACTTCACCAATAGTGAAGCCACAGATGTATTGGTGAAGTCCTTCATGCGACTGCCTACTGCCTCGGA	TTGGTGAAGTCCTTCATGCGAC	TAGTGAAGCCACAGATGT
BAP1	8314	BAP1.918	TGCTGTTGACAGTGAGCGAAGAGCTGATTCAGACCCACAATAGTGAAGCCACAGATGTATTGTGGGTCTGAATCAGCTCTGTGCCTACTGCCTCGGA	TTGTGGGTCTGAATCAGCTCTG	TAGTGAAGCCACAGATGT
BAP1	8314	BAP1.3564	TGCTGTTGACAGTGAGCGATCCTAAGAATCTCCTGAGAAATAGTGAAGCCACAGATGTATTTCTCAGGAGATTCTTAGGAGTGCCTACTGCCTCGGA	TTTCTCAGGAGATTCTTAGGAG	TAGTGAAGCCACAGATGT
BAP1	8314	BAP1.3540	TGCTGTTGACAGTGAGCGATGGATCAATGAATGAATAAAATAGTGAAGCCACAGATGTATTTTATTCATTCATTGATCCAGTGCCTACTGCCTCGGA	TTTTATTCATTCATTGATCCAG	TAGTGAAGCCACAGATGT
BAZ1A	11177	BAZ1A.3928	TGCTGTTGACAGTGAGCGCTGCAAGATATGTCGAAAGAAATAGTGAAGCCACAGATGTATTTCTTTCGACATATCTTGCAATGCCTACTGCCTCGGA	TTTCTTTCGACATATCTTGCAA	TAGTGAAGCCACAGATGT
BAZ1A	11177	BAZ1A.3654	TGCTGTTGACAGTGAGCGATCCAAGTACTGTATCAACAAATAGTGAAGCCACAGATGTATTTGTTGATACAGTACTTGGAGTGCCTACTGCCTCGGA	TTTGTTGATACAGTACTTGGAG	TAGTGAAGCCACAGATGT
BAZ1A	11177	BAZ1A.5649	TGCTGTTGACAGTGAGCGACAGGTATTAAGTCCAAGTTTATAGTGAAGCCACAGATGTATAAACTTGGACTTAATACCTGCTGCCTACTGCCTCGGA	TAAACTTGGACTTAATACCTGC	TAGTGAAGCCACAGATGT
BAZ1A	11177	BAZ1A.4262	TGCTGTTGACAGTGAGCGCAACGAGGAAGACCACAAGTTATAGTGAAGCCACAGATGTATAACTTGTGGTCTTCCTCGTTTTGCCTACTGCCTCGGA	TAACTTGTGGTCTTCCTCGTTT	TAGTGAAGCCACAGATGT
BAZ1A	11177	BAZ1A.1478	TGCTGTTGACAGTGAGCGCAAGCTACTAAAGAAAGAGATATAGTGAAGCCACAGATGTATATCTCTTTCTTTAGTAGCTTTTGCCTACTGCCTCGGA	TATCTCTTTCTTTAGTAGCTTT	TAGTGAAGCCACAGATGT
BAZ1A	11177	BAZ1A.5295	TGCTGTTGACAGTGAGCGCCAGGAGAATGTAGGAAAGATATAGTGAAGCCACAGATGTATATCTTTCCTACATTCTCCTGATGCCTACTGCCTCGGA	TATCTTTCCTACATTCTCCTGA	TAGTGAAGCCACAGATGT
BAZ1A	11177	BAZ1A.4216	TGCTGTTGACAGTGAGCGCCAAGATGAAGATGACTCTCAATAGTGAAGCCACAGATGTATTGAGAGTCATCTTCATCTTGTTGCCTACTGCCTCGGA	TTGAGAGTCATCTTCATCTTGT	TAGTGAAGCCACAGATGT
BAZ1A	11177	BAZ1A.1432	TGCTGTTGACAGTGAGCGCGAGGACAATGTTGCTAATAAATAGTGAAGCCACAGATGTATTTATTAGCAACATTGTCCTCTTGCCTACTGCCTCGGA	TTTATTAGCAACATTGTCCTCT	TAGTGAAGCCACAGATGT
BAZ1B	9031	BAZ1B.3597	TGCTGTTGACAGTGAGCGACCGGGTCATTTCATTAGAGAATAGTGAAGCCACAGATGTATTCTCTAATGAAATGACCCGGGTGCCTACTGCCTCGGA	TTCTCTAATGAAATGACCCGGG	TAGTGAAGCCACAGATGT
BAZ1B	9031	BAZ1B.3910	TGCTGTTGACAGTGAGCGATGCAAAGTTTGTCGAAAGAAATAGTGAAGCCACAGATGTATTTCTTTCGACAAACTTTGCACTGCCTACTGCCTCGGA	TTTCTTTCGACAAACTTTGCAC	TAGTGAAGCCACAGATGT
BAZ1B	9031	BAZ1B.3694	TGCTGTTGACAGTGAGCGCCCCAAGCAAAAGAGAAGAAAATAGTGAAGCCACAGATGTATTTTCTTCTCTTTTGCTTGGGATGCCTACTGCCTCGGA	TTTTCTTCTCTTTTGCTTGGGA	TAGTGAAGCCACAGATGT
BAZ1B	9031	BAZ1B.5148	TGCTGTTGACAGTGAGCGACAGGAAGAATTTAAATGTTTATAGTGAAGCCACAGATGTATAAACATTTAAATTCTTCCTGCTGCCTACTGCCTCGGA	TAAACATTTAAATTCTTCCTGC	TAGTGAAGCCACAGATGT
BAZ1B	9031	BAZ1B.5560	TGCTGTTGACAGTGAGCGATAGCTCTAGTTGTTATATTTATAGTGAAGCCACAGATGTATAAATATAACAACTAGAGCTAGTGCCTACTGCCTCGGA	TAAATATAACAACTAGAGCTAG	TAGTGAAGCCACAGATGT
BAZ1B	9031	BAZ1B.2228	TGCTGTTGACAGTGAGCGACAGATGCTCAGTATCCTATTATAGTGAAGCCACAGATGTATAATAGGATACTGAGCATCTGGTGCCTACTGCCTCGGA	TAATAGGATACTGAGCATCTGG	TAGTGAAGCCACAGATGT
BAZ1B	9031	BAZ1B.3379	TGCTGTTGACAGTGAGCGCCAGGGAATAAGAGAAAGTCAATAGTGAAGCCACAGATGTATTGACTTTCTCTTATTCCCTGATGCCTACTGCCTCGGA	TTGACTTTCTCTTATTCCCTGA	TAGTGAAGCCACAGATGT
BAZ1B	9031	BAZ1B.2039	TGCTGTTGACAGTGAGCGCAAGAACGAAGAGAGAAAGAAATAGTGAAGCCACAGATGTATTTCTTTCTCTCTTCGTTCTTTTGCCTACTGCCTCGGA	TTTCTTTCTCTCTTCGTTCTTT	TAGTGAAGCCACAGATGT
BAZ2A	11176	BAZ2A.3180	TGCTGTTGACAGTGAGCGATGGAGAGTATGTCCAGCTACATAGTGAAGCCACAGATGTATGTAGCTGGACATACTCTCCAGTGCCTACTGCCTCGGA	TGTAGCTGGACATACTCTCCAG	TAGTGAAGCCACAGATGT
BAZ2A	11176	BAZ2A.3142	TGCTGTTGACAGTGAGCGCTGGCTCCACCCTCATCATCAATAGTGAAGCCACAGATGTATTGATGATGAGGGTGGAGCCATTGCCTACTGCCTCGGA	TTGATGATGAGGGTGGAGCCAT	TAGTGAAGCCACAGATGT
BAZ2A	11176	BAZ2A.1251	TGCTGTTGACAGTGAGCGATCCTGGCAGATGATAGTCAAATAGTGAAGCCACAGATGTATTTGACTATCATCTGCCAGGAGTGCCTACTGCCTCGGA	TTTGACTATCATCTGCCAGGAG	TAGTGAAGCCACAGATGT
BAZ2A	11176	BAZ2A.1730	TGCTGTTGACAGTGAGCGCAAGGATGTCAGCAGCTTTCTATAGTGAAGCCACAGATGTATAGAAAGCTGCTGACATCCTTATGCCTACTGCCTCGGA	TAGAAAGCTGCTGACATCCTTA	TAGTGAAGCCACAGATGT
BAZ2A	11176	BAZ2A.8849	TGCTGTTGACAGTGAGCGACACCTCTGTGTTCCTGTCATATAGTGAAGCCACAGATGTATATGACAGGAACACAGAGGTGGTGCCTACTGCCTCGGA	TATGACAGGAACACAGAGGTGG	TAGTGAAGCCACAGATGT
BAZ2A	11176	BAZ2A.1373	TGCTGTTGACAGTGAGCGCCAGGAAGAAATGGAAACTCAATAGTGAAGCCACAGATGTATTGAGTTTCCATTTCTTCCTGTTGCCTACTGCCTCGGA	TTGAGTTTCCATTTCTTCCTGT	TAGTGAAGCCACAGATGT
BAZ2A	11176	BAZ2A.1257	TGCTGTTGACAGTGAGCGACAGATGATAGTCAAACATCAATAGTGAAGCCACAGATGTATTGATGTTTGACTATCATCTGCTGCCTACTGCCTCGGA	TTGATGTTTGACTATCATCTGC	TAGTGAAGCCACAGATGT
BAZ2A	11176	BAZ2A.2432	TGCTGTTGACAGTGAGCGACAGAAGGAAGCTAAGAAGAAATAGTGAAGCCACAGATGTATTTCTTCTTAGCTTCCTTCTGCTGCCTACTGCCTCGGA	TTTCTTCTTAGCTTCCTTCTGC	TAGTGAAGCCACAGATGT
BAZ2B	29994	BAZ2B.2990	TGCTGTTGACAGTGAGCGCACGCAGATGCAAAGTTGCTAATAGTGAAGCCACAGATGTATTAGCAACTTTGCATCTGCGTTTGCCTACTGCCTCGGA	TTAGCAACTTTGCATCTGCGTT	TAGTGAAGCCACAGATGT
BAZ2B	29994	BAZ2B.941	TGCTGTTGACAGTGAGCGCTGGGACAAACTAAAAGTACAATAGTGAAGCCACAGATGTATTGTACTTTTAGTTTGTCCCATTGCCTACTGCCTCGGA	TTGTACTTTTAGTTTGTCCCAT	TAGTGAAGCCACAGATGT
BAZ2B	29994	BAZ2B.6292	TGCTGTTGACAGTGAGCGCAAGGCAAGTGGTCAAACTCTATAGTGAAGCCACAGATGTATAGAGTTTGACCACTTGCCTTATGCCTACTGCCTCGGA	TAGAGTTTGACCACTTGCCTTA	TAGTGAAGCCACAGATGT
BAZ2B	29994	BAZ2B.5638	TGCTGTTGACAGTGAGCGCAAGGATGTTGCTATTATTGAATAGTGAAGCCACAGATGTATTCAATAATAGCAACATCCTTATGCCTACTGCCTCGGA	TTCAATAATAGCAACATCCTTA	TAGTGAAGCCACAGATGT
BAZ2B	29994	BAZ2B.2993	TGCTGTTGACAGTGAGCGACAGATGCAAAGTTGCTAAGAATAGTGAAGCCACAGATGTATTCTTAGCAACTTTGCATCTGCTGCCTACTGCCTCGGA	TTCTTAGCAACTTTGCATCTGC	TAGTGAAGCCACAGATGT
BAZ2B	29994	BAZ2B.4562	TGCTGTTGACAGTGAGCGAAAGGACTAGAAGAAATTGCAATAGTGAAGCCACAGATGTATTGCAATTTCTTCTAGTCCTTCTGCCTACTGCCTCGGA	TTGCAATTTCTTCTAGTCCTTC	TAGTGAAGCCACAGATGT
BAZ2B	29994	BAZ2B.1280	TGCTGTTGACAGTGAGCGCAAGCAGATGGACAGAAAGCAATAGTGAAGCCACAGATGTATTGCTTTCTGTCCATCTGCTTTTGCCTACTGCCTCGGA	TTGCTTTCTGTCCATCTGCTTT	TAGTGAAGCCACAGATGT
BAZ2B	29994	BAZ2B.5362	TGCTGTTGACAGTGAGCGCTCCAATGTTGCTTCAAGTAAATAGTGAAGCCACAGATGTATTTACTTGAAGCAACATTGGAATGCCTACTGCCTCGGA	TTTACTTGAAGCAACATTGGAA	TAGTGAAGCCACAGATGT
BCL6	604	BCL6.239	TGCTGTTGACAGTGAGCGAACCAGTTGAAATGCAACCTTATAGTGAAGCCACAGATGTATAAGGTTGCATTTCAACTGGTCTGCCTACTGCCTCGGA	TAAGGTTGCATTTCAACTGGTC	TAGTGAAGCCACAGATGT
BCL6	604	BCL6.2470	TGCTGTTGACAGTGAGCGCTGGCAGAGTTGTAAATATATATAGTGAAGCCACAGATGTATATATATTTACAACTCTGCCATTGCCTACTGCCTCGGA	TATATATTTACAACTCTGCCAT	TAGTGAAGCCACAGATGT
BCL6	604	BCL6.2474	TGCTGTTGACAGTGAGCGAAGAGTTGTAAATATATAAATATAGTGAAGCCACAGATGTATATTTATATATTTACAACTCTGTGCCTACTGCCTCGGA	TATTTATATATTTACAACTCTG	TAGTGAAGCCACAGATGT
BCL6	604	BCL6.1383	TGCTGTTGACAGTGAGCGACCGGCTCAATAACATCGTTAATAGTGAAGCCACAGATGTATTAACGATGTTATTGAGCCGGCTGCCTACTGCCTCGGA	TTAACGATGTTATTGAGCCGGC	TAGTGAAGCCACAGATGT
BCL6	604	BCL6.2968	TGCTGTTGACAGTGAGCGATGCGTCATGCTTGTGTTATAATAGTGAAGCCACAGATGTATTATAACACAAGCATGACGCAGTGCCTACTGCCTCGGA	TTATAACACAAGCATGACGCAG	TAGTGAAGCCACAGATGT
BCL6	604	BCL6.93	TGCTGTTGACAGTGAGCGCTGCCAGTGATGTTCTTCTCAATAGTGAAGCCACAGATGTATTGAGAAGAACATCACTGGCATTGCCTACTGCCTCGGA	TTGAGAAGAACATCACTGGCAT	TAGTGAAGCCACAGATGT
BCL6	604	BCL6.2408	TGCTGTTGACAGTGAGCGCAGACTTCAGTATGTTGTCAAATAGTGAAGCCACAGATGTATTTGACAACATACTGAAGTCTTTGCCTACTGCCTCGGA	TTTGACAACATACTGAAGTCTT	TAGTGAAGCCACAGATGT
BCL6	604	BCL6.2247	TGCTGTTGACAGTGAGCGCAAGGTGAACCATGTCAGCAAATAGTGAAGCCACAGATGTATTTGCTGACATGGTTCACCTTATGCCTACTGCCTCGGA	TTTGCTGACATGGTTCACCTTA	TAGTGAAGCCACAGATGT
BCOR	54880	BCOR.2470	TGCTGTTGACAGTGAGCGATCCGAGAAGAACCAGATGCTATAGTGAAGCCACAGATGTATAGCATCTGGTTCTTCTCGGAGTGCCTACTGCCTCGGA	TAGCATCTGGTTCTTCTCGGAG	TAGTGAAGCCACAGATGT
BCOR	54880	BCOR.1281	TGCTGTTGACAGTGAGCGAACAGCGGTTCAAGACAGAAAATAGTGAAGCCACAGATGTATTTTCTGTCTTGAACCGCTGTCTGCCTACTGCCTCGGA	TTTTCTGTCTTGAACCGCTGTC	TAGTGAAGCCACAGATGT
BCOR	54880	BCOR.3967	TGCTGTTGACAGTGAGCGCCCGGGAAGAGACTGTGCAAAATAGTGAAGCCACAGATGTATTTTGCACAGTCTCTTCCCGGATGCCTACTGCCTCGGA	TTTTGCACAGTCTCTTCCCGGA	TAGTGAAGCCACAGATGT
BCOR	54880	BCOR.5757	TGCTGTTGACAGTGAGCGCACCGGATTGTTTATATGTTTATAGTGAAGCCACAGATGTATAAACATATAAACAATCCGGTTTGCCTACTGCCTCGGA	TAAACATATAAACAATCCGGTT	TAGTGAAGCCACAGATGT
BCOR	54880	BCOR.5175	TGCTGTTGACAGTGAGCGACACCATGTACAGTGTGTTATATAGTGAAGCCACAGATGTATATAACACACTGTACATGGTGGTGCCTACTGCCTCGGA	TATAACACACTGTACATGGTGG	TAGTGAAGCCACAGATGT
BCOR	54880	BCOR.4253	TGCTGTTGACAGTGAGCGAACGGAGACTTATTGTCAATAATAGTGAAGCCACAGATGTATTATTGACAATAAGTCTCCGTGTGCCTACTGCCTCGGA	TTATTGACAATAAGTCTCCGTG	TAGTGAAGCCACAGATGT
BCOR	54880	BCOR.4794	TGCTGTTGACAGTGAGCGCAGCGATGTGTTTGAATTTGAATAGTGAAGCCACAGATGTATTCAAATTCAAACACATCGCTATGCCTACTGCCTCGGA	TTCAAATTCAAACACATCGCTA	TAGTGAAGCCACAGATGT
BCOR	54880	BCOR.1909	TGCTGTTGACAGTGAGCGACAGAACCGAGTTTCAAAGCAATAGTGAAGCCACAGATGTATTGCTTTGAAACTCGGTTCTGGTGCCTACTGCCTCGGA	TTGCTTTGAAACTCGGTTCTGG	TAGTGAAGCCACAGATGT
BCORL1	63035	BCORL1.1686	TGCTGTTGACAGTGAGCGCTGGCAGATACCTCCCTTGTTATAGTGAAGCCACAGATGTATAACAAGGGAGGTATCTGCCAATGCCTACTGCCTCGGA	TAACAAGGGAGGTATCTGCCAA	TAGTGAAGCCACAGATGT
BCORL1	63035	BCORL1.2377	TGCTGTTGACAGTGAGCGCGCCAAGCACAGTGAAACGATATAGTGAAGCCACAGATGTATATCGTTTCACTGTGCTTGGCTTGCCTACTGCCTCGGA	TATCGTTTCACTGTGCTTGGCT	TAGTGAAGCCACAGATGT
BCORL1	63035	BCORL1.2488	TGCTGTTGACAGTGAGCGACCGGTGTTCAGTCAATGGGAATAGTGAAGCCACAGATGTATTCCCATTGACTGAACACCGGGTGCCTACTGCCTCGGA	TTCCCATTGACTGAACACCGGG	TAGTGAAGCCACAGATGT
BCORL1	63035	BCORL1.3306	TGCTGTTGACAGTGAGCGAAGGCTCGAGTGAAACAGGAAATAGTGAAGCCACAGATGTATTTCCTGTTTCACTCGAGCCTGTGCCTACTGCCTCGGA	TTTCCTGTTTCACTCGAGCCTG	TAGTGAAGCCACAGATGT
BCORL1	63035	BCORL1.2742	TGCTGTTGACAGTGAGCGAACCCTGTTACAAAGAACAAAATAGTGAAGCCACAGATGTATTTTGTTCTTTGTAACAGGGTCTGCCTACTGCCTCGGA	TTTTGTTCTTTGTAACAGGGTC	TAGTGAAGCCACAGATGT
BCORL1	63035	BCORL1.540	TGCTGTTGACAGTGAGCGAAAGGTGTTGGAGAGAAGAATATAGTGAAGCCACAGATGTATATTCTTCTCTCCAACACCTTGTGCCTACTGCCTCGGA	TATTCTTCTCTCCAACACCTTG	TAGTGAAGCCACAGATGT
BCORL1	63035	BCORL1.295	TGCTGTTGACAGTGAGCGCTGGGCACAAGTCAGAAGACAATAGTGAAGCCACAGATGTATTGTCTTCTGACTTGTGCCCAATGCCTACTGCCTCGGA	TTGTCTTCTGACTTGTGCCCAA	TAGTGAAGCCACAGATGT
BCORL1	63035	BCORL1.6634	TGCTGTTGACAGTGAGCGCCAGGTGCTAAAACAACAACAATAGTGAAGCCACAGATGTATTGTTGTTGTTTTAGCACCTGTTGCCTACTGCCTCGGA	TTGTTGTTGTTTTAGCACCTGT	TAGTGAAGCCACAGATGT
BDP1	55814	BDP1.549	TGCTGTTGACAGTGAGCGCAGCGAATATCAAGTACTTCTATAGTGAAGCCACAGATGTATAGAAGTACTTGATATTCGCTTTGCCTACTGCCTCGGA	TAGAAGTACTTGATATTCGCTT	TAGTGAAGCCACAGATGT
BDP1	55814	BDP1.2976	TGCTGTTGACAGTGAGCGCTGGGAAGAGAGATTTGTCTAATAGTGAAGCCACAGATGTATTAGACAAATCTCTCTTCCCATTGCCTACTGCCTCGGA	TTAGACAAATCTCTCTTCCCAT	TAGTGAAGCCACAGATGT
BDP1	55814	BDP1.2846	TGCTGTTGACAGTGAGCGCCCAGCAGAGATTAATACTAAATAGTGAAGCCACAGATGTATTTAGTATTAATCTCTGCTGGTTGCCTACTGCCTCGGA	TTTAGTATTAATCTCTGCTGGT	TAGTGAAGCCACAGATGT
BDP1	55814	BDP1.1078	TGCTGTTGACAGTGAGCGACCCTTGTGTTGTTGAAGAAAATAGTGAAGCCACAGATGTATTTTCTTCAACAACACAAGGGCTGCCTACTGCCTCGGA	TTTTCTTCAACAACACAAGGGC	TAGTGAAGCCACAGATGT
BDP1	55814	BDP1.8244	TGCTGTTGACAGTGAGCGCTAGGTTGATTTTGAATACTTATAGTGAAGCCACAGATGTATAAGTATTCAAAATCAACCTAATGCCTACTGCCTCGGA	TAAGTATTCAAAATCAACCTAA	TAGTGAAGCCACAGATGT
BDP1	55814	BDP1.2612	TGCTGTTGACAGTGAGCGAAAGGTTCTTAATGAATGTCTATAGTGAAGCCACAGATGTATAGACATTCATTAAGAACCTTGTGCCTACTGCCTCGGA	TAGACATTCATTAAGAACCTTG	TAGTGAAGCCACAGATGT
BDP1	55814	BDP1.7955	TGCTGTTGACAGTGAGCGCCCAAGTGTTATTACTACTCAATAGTGAAGCCACAGATGTATTGAGTAGTAATAACACTTGGATGCCTACTGCCTCGGA	TTGAGTAGTAATAACACTTGGA	TAGTGAAGCCACAGATGT
BDP1	55814	BDP1.5177	TGCTGTTGACAGTGAGCGCCACAGAATGTATGAAAATCAATAGTGAAGCCACAGATGTATTGATTTTCATACATTCTGTGTTGCCTACTGCCTCGGA	TTGATTTTCATACATTCTGTGT	TAGTGAAGCCACAGATGT
BLM	641	BLM.3269	TGCTGTTGACAGTGAGCGAACCCAGATGTTTCTTGTGATATAGTGAAGCCACAGATGTATATCACAAGAAACATCTGGGTGTGCCTACTGCCTCGGA	TATCACAAGAAACATCTGGGTG	TAGTGAAGCCACAGATGT
BLM	641	BLM.1330	TGCTGTTGACAGTGAGCGCACGGAAGTAGATTTTAATAAATAGTGAAGCCACAGATGTATTTATTAAAATCTACTTCCGTTTGCCTACTGCCTCGGA	TTTATTAAAATCTACTTCCGTT	TAGTGAAGCCACAGATGT
BLM	641	BLM.490	TGCTGTTGACAGTGAGCGACGGGATACTGCTCTCAAGAAATAGTGAAGCCACAGATGTATTTCTTGAGAGCAGTATCCCGGTGCCTACTGCCTCGGA	TTTCTTGAGAGCAGTATCCCGG	TAGTGAAGCCACAGATGT
BLM	641	BLM.2917	TGCTGTTGACAGTGAGCGCCAGGTTATCTGTGCTACAATTTAGTGAAGCCACAGATGTAAATTGTAGCACAGATAACCTGATGCCTACTGCCTCGGA	AATTGTAGCACAGATAACCTGA	TAGTGAAGCCACAGATGT
BLM	641	BLM.4416	TGCTGTTGACAGTGAGCGCAAAGCTGTTATTCTTGTTATATAGTGAAGCCACAGATGTATATAACAAGAATAACAGCTTTATGCCTACTGCCTCGGA	TATAACAAGAATAACAGCTTTA	TAGTGAAGCCACAGATGT
BLM	641	BLM.1955	TGCTGTTGACAGTGAGCGCCAGAGTCAATTCAGAATTATATAGTGAAGCCACAGATGTATATAATTCTGAATTGACTCTGATGCCTACTGCCTCGGA	TATAATTCTGAATTGACTCTGA	TAGTGAAGCCACAGATGT
BLM	641	BLM.283	TGCTGTTGACAGTGAGCGCAAAGATGTTAATGTTACCGAATAGTGAAGCCACAGATGTATTCGGTAACATTAACATCTTTATGCCTACTGCCTCGGA	TTCGGTAACATTAACATCTTTA	TAGTGAAGCCACAGATGT
BLM	641	BLM.923	TGCTGTTGACAGTGAGCGAAAGAAGCTGAATTACATTCAATAGTGAAGCCACAGATGTATTGAATGTAATTCAGCTTCTTCTGCCTACTGCCTCGGA	TTGAATGTAATTCAGCTTCTTC	TAGTGAAGCCACAGATGT
BMI1	648	BMI1.1868	TGCTGTTGACAGTGAGCGCACGCTGTTTTGTGAACCTGTATAGTGAAGCCACAGATGTATACAGGTTCACAAAACAGCGTATGCCTACTGCCTCGGA	TACAGGTTCACAAAACAGCGTA	TAGTGAAGCCACAGATGT
BMI1	648	BMI1.2871	TGCTGTTGACAGTGAGCGAAGGGTGTTTATTCTATATGAATAGTGAAGCCACAGATGTATTCATATAGAATAAACACCCTCTGCCTACTGCCTCGGA	TTCATATAGAATAAACACCCTC	TAGTGAAGCCACAGATGT
BMI1	648	BMI1.937	TGCTGTTGACAGTGAGCGCTCGGAAAGTAAACAAAGACAATAGTGAAGCCACAGATGTATTGTCTTTGTTTACTTTCCGATTGCCTACTGCCTCGGA	TTGTCTTTGTTTACTTTCCGAT	TAGTGAAGCCACAGATGT
BMI1	648	BMI1.1673	TGCTGTTGACAGTGAGCGCAAGATTGTTGTTATAAAGAATTAGTGAAGCCACAGATGTAATTCTTTATAACAACAATCTTTTGCCTACTGCCTCGGA	ATTCTTTATAACAACAATCTTT	TAGTGAAGCCACAGATGT
BMI1	648	BMI1.858	TGCTGTTGACAGTGAGCGACAGATGAAGATAAGAGAATTATAGTGAAGCCACAGATGTATAATTCTCTTATCTTCATCTGCTGCCTACTGCCTCGGA	TAATTCTCTTATCTTCATCTGC	TAGTGAAGCCACAGATGT
BMI1	648	BMI1.3118	TGCTGTTGACAGTGAGCGATAAGTGTTGTTTCTAATTATATAGTGAAGCCACAGATGTATATAATTAGAAACAACACTTACTGCCTACTGCCTCGGA	TATAATTAGAAACAACACTTAC	TAGTGAAGCCACAGATGT
BMI1	648	BMI1.1810	TGCTGTTGACAGTGAGCGCTAGTTTGTTAATCTCAACTAATAGTGAAGCCACAGATGTATTAGTTGAGATTAACAAACTATTGCCTACTGCCTCGGA	TTAGTTGAGATTAACAAACTAT	TAGTGAAGCCACAGATGT
BMI1	648	BMI1.1669	TGCTGTTGACAGTGAGCGCAAGAAAGATTGTTGTTATAAATAGTGAAGCCACAGATGTATTTATAACAACAATCTTTCTTTTGCCTACTGCCTCGGA	TTTATAACAACAATCTTTCTTT	TAGTGAAGCCACAGATGT
BOP1	23246	BOP1.1545	TGCTGTTGACAGTGAGCGAGCAGCACAGATCAGCTGTTGATAGTGAAGCCACAGATGTATCAACAGCTGATCTGTGCTGCCTGCCTACTGCCTCGGA	TCAACAGCTGATCTGTGCTGCC	TAGTGAAGCCACAGATGT
BOP1	23246	BOP1.2025	TGCTGTTGACAGTGAGCGCCCAAGCCATACAGGATGCTGATAGTGAAGCCACAGATGTATCAGCATCCTGTATGGCTTGGTTGCCTACTGCCTCGGA	TCAGCATCCTGTATGGCTTGGT	TAGTGAAGCCACAGATGT
BOP1	23246	BOP1.271	TGCTGTTGACAGTGAGCGATGACAGCAGTGAGGATGATGATAGTGAAGCCACAGATGTATCATCATCCTCACTGCTGTCACTGCCTACTGCCTCGGA	TCATCATCCTCACTGCTGTCAC	TAGTGAAGCCACAGATGT
BOP1	23246	BOP1.2137	TGCTGTTGACAGTGAGCGACCATGGCATGGTGTACAATGATAGTGAAGCCACAGATGTATCATTGTACACCATGCCATGGCTGCCTACTGCCTCGGA	TCATTGTACACCATGCCATGGC	TAGTGAAGCCACAGATGT
BOP1	23246	BOP1.230	TGCTGTTGACAGTGAGCGAAGCGAGGAGAGTGTGTTCTCATAGTGAAGCCACAGATGTATGAGAACACACTCTCCTCGCTGTGCCTACTGCCTCGGA	TGAGAACACACTCTCCTCGCTG	TAGTGAAGCCACAGATGT
BOP1	23246	BOP1.275	TGCTGTTGACAGTGAGCGAAGCAGTGAGGATGATGACGAATAGTGAAGCCACAGATGTATTCGTCATCATCCTCACTGCTGTGCCTACTGCCTCGGA	TTCGTCATCATCCTCACTGCTG	TAGTGAAGCCACAGATGT
BOP1	23246	BOP1.1084	TGCTGTTGACAGTGAGCGCGCTGAGCTTTTTGCCACGCAATAGTGAAGCCACAGATGTATTGCGTGGCAAAAAGCTCAGCTTGCCTACTGCCTCGGA	TTGCGTGGCAAAAAGCTCAGCT	TAGTGAAGCCACAGATGT
BOP1	23246	BOP1.2008	TGCTGTTGACAGTGAGCGCTGACCTGGATCTTTCCACCAATAGTGAAGCCACAGATGTATTGGTGGAAAGATCCAGGTCAATGCCTACTGCCTCGGA	TTGGTGGAAAGATCCAGGTCAA	TAGTGAAGCCACAGATGT
BPTF	2186	BPTF.1128	TGCTGTTGACAGTGAGCGAACCAGTAGAGAACAAGATCAATAGTGAAGCCACAGATGTATTGATCTTGTTCTCTACTGGTCTGCCTACTGCCTCGGA	TTGATCTTGTTCTCTACTGGTC	TAGTGAAGCCACAGATGT
BPTF	2186	BPTF.3673	TGCTGTTGACAGTGAGCGCCCCAGTAAGAGTAAAACAAAATAGTGAAGCCACAGATGTATTTTGTTTTACTCTTACTGGGTTGCCTACTGCCTCGGA	TTTTGTTTTACTCTTACTGGGT	TAGTGAAGCCACAGATGT
BPTF	2186	BPTF.3157	TGCTGTTGACAGTGAGCGCCAGGAGAGTTCTCAAGTAGATTAGTGAAGCCACAGATGTAATCTACTTGAGAACTCTCCTGATGCCTACTGCCTCGGA	ATCTACTTGAGAACTCTCCTGA	TAGTGAAGCCACAGATGT
BPTF	2186	BPTF.1552	TGCTGTTGACAGTGAGCGCAAGGTCCAACTTGCAGAATTATAGTGAAGCCACAGATGTATAATTCTGCAAGTTGGACCTTTTGCCTACTGCCTCGGA	TAATTCTGCAAGTTGGACCTTT	TAGTGAAGCCACAGATGT
BPTF	2186	BPTF.7162	TGCTGTTGACAGTGAGCGACAGGTTCAGACTACAACCTCATAGTGAAGCCACAGATGTATGAGGTTGTAGTCTGAACCTGGTGCCTACTGCCTCGGA	TGAGGTTGTAGTCTGAACCTGG	TAGTGAAGCCACAGATGT
BPTF	2186	BPTF.8408	TGCTGTTGACAGTGAGCGCCAGCGTGTTAACCTAACATAATAGTGAAGCCACAGATGTATTATGTTAGGTTAACACGCTGATGCCTACTGCCTCGGA	TTATGTTAGGTTAACACGCTGA	TAGTGAAGCCACAGATGT
BPTF	2186	BPTF.7267	TGCTGTTGACAGTGAGCGAAAGCATAATGCTGTAATAGAATAGTGAAGCCACAGATGTATTCTATTACAGCATTATGCTTCTGCCTACTGCCTCGGA	TTCTATTACAGCATTATGCTTC	TAGTGAAGCCACAGATGT
BPTF	2186	BPTF.4322	TGCTGTTGACAGTGAGCGCAAGGTGAATGCTTGAAAGAAATAGTGAAGCCACAGATGTATTTCTTTCAAGCATTCACCTTTTGCCTACTGCCTCGGA	TTTCTTTCAAGCATTCACCTTT	TAGTGAAGCCACAGATGT
BRCA1	672	BRCA1.2643	TGCTGTTGACAGTGAGCGCTGGGATCGATTATGTGACTTATAGTGAAGCCACAGATGTATAAGTCACATAATCGATCCCAATGCCTACTGCCTCGGA	TAAGTCACATAATCGATCCCAA	TAGTGAAGCCACAGATGT
BRCA1	672	BRCA1.3356	TGCTGTTGACAGTGAGCGCACCATACAGCTTCATAAATAATAGTGAAGCCACAGATGTATTATTTATGAAGCTGTATGGTTTGCCTACTGCCTCGGA	TTATTTATGAAGCTGTATGGTT	TAGTGAAGCCACAGATGT
BRCA1	672	BRCA1.661	TGCTGTTGACAGTGAGCGAACGGATGTAACAAATACTGAATAGTGAAGCCACAGATGTATTCAGTATTTGTTACATCCGTCTGCCTACTGCCTCGGA	TTCAGTATTTGTTACATCCGTC	TAGTGAAGCCACAGATGT
BRCA1	672	BRCA1.1824	TGCTGTTGACAGTGAGCGACCAGTCTATTAAAGAAAGAAATAGTGAAGCCACAGATGTATTTCTTTCTTTAATAGACTGGGTGCCTACTGCCTCGGA	TTTCTTTCTTTAATAGACTGGG	TAGTGAAGCCACAGATGT
BRCA1	672	BRCA1.39	TGCTGTTGACAGTGAGCGCTCGCGTTGAAGAAGTACAAAATAGTGAAGCCACAGATGTATTTTGTACTTCTTCAACGCGAATGCCTACTGCCTCGGA	TTTTGTACTTCTTCAACGCGAA	TAGTGAAGCCACAGATGT
BRCA1	672	BRCA1.2559	TGCTGTTGACAGTGAGCGCTAGCTGGTTTCCCTAAGTTTATAGTGAAGCCACAGATGTATAAACTTAGGGAAACCAGCTATTGCCTACTGCCTCGGA	TAAACTTAGGGAAACCAGCTAT	TAGTGAAGCCACAGATGT
BRCA1	672	BRCA1.188	TGCTGTTGACAGTGAGCGATACAAGAAAGTACGAGATTTATAGTGAAGCCACAGATGTATAAATCTCGTACTTTCTTGTAGTGCCTACTGCCTCGGA	TAAATCTCGTACTTTCTTGTAG	TAGTGAAGCCACAGATGT
BRCA1	672	BRCA1.1106	TGCTGTTGACAGTGAGCGACAGATAGTTCTACCAGTAAAATAGTGAAGCCACAGATGTATTTTACTGGTAGAACTATCTGCTGCCTACTGCCTCGGA	TTTTACTGGTAGAACTATCTGC	TAGTGAAGCCACAGATGT
BRCA2	675	BRCA2.3560	TGCTGTTGACAGTGAGCGCACAGAACTTTCTACTATATTATAGTGAAGCCACAGATGTATAATATAGTAGAAAGTTCTGTATGCCTACTGCCTCGGA	TAATATAGTAGAAAGTTCTGTA	TAGTGAAGCCACAGATGT
BRCA2	675	BRCA2.2228	TGCTGTTGACAGTGAGCGAAGGAAATGTTCTAGAAATGAATAGTGAAGCCACAGATGTATTCATTTCTAGAACATTTCCTCTGCCTACTGCCTCGGA	TTCATTTCTAGAACATTTCCTC	TAGTGAAGCCACAGATGT
BRCA2	675	BRCA2.9506	TGCTGTTGACAGTGAGCGATCAGACGAATGTTACAATTTATAGTGAAGCCACAGATGTATAAATTGTAACATTCGTCTGACTGCCTACTGCCTCGGA	TAAATTGTAACATTCGTCTGAC	TAGTGAAGCCACAGATGT
BRCA2	675	BRCA2.2552	TGCTGTTGACAGTGAGCGAAAGGATGTTCTGTCAAACCTATAGTGAAGCCACAGATGTATAGGTTTGACAGAACATCCTTGTGCCTACTGCCTCGGA	TAGGTTTGACAGAACATCCTTG	TAGTGAAGCCACAGATGT
BRCA2	675	BRCA2.9022	TGCTGTTGACAGTGAGCGCCAGGCAAATGTTGAATGATAATAGTGAAGCCACAGATGTATTATCATTCAACATTTGCCTGTTGCCTACTGCCTCGGA	TTATCATTCAACATTTGCCTGT	TAGTGAAGCCACAGATGT
BRCA2	675	BRCA2.2276	TGCTGTTGACAGTGAGCGCCAGGATCTTGATTATAAAGAATAGTGAAGCCACAGATGTATTCTTTATAATCAAGATCCTGATGCCTACTGCCTCGGA	TTCTTTATAATCAAGATCCTGA	TAGTGAAGCCACAGATGT
BRCA2	675	BRCA2.10451	TGCTGTTGACAGTGAGCGACAGGACACAATTACAACTAAATAGTGAAGCCACAGATGTATTTAGTTGTAATTGTGTCCTGCTGCCTACTGCCTCGGA	TTTAGTTGTAATTGTGTCCTGC	TAGTGAAGCCACAGATGT
BRCA2	675	BRCA2.5240	TGCTGTTGACAGTGAGCGCTACACAAGTTGTAGTAGAAAATAGTGAAGCCACAGATGTATTTTCTACTACAACTTGTGTAATGCCTACTGCCTCGGA	TTTTCTACTACAACTTGTGTAA	TAGTGAAGCCACAGATGT
BRCC3	79184	BRCC3.2691	TGCTGTTGACAGTGAGCGCTGGAACAGTTCTATATGATTATAGTGAAGCCACAGATGTATAATCATATAGAACTGTTCCATTGCCTACTGCCTCGGA	TAATCATATAGAACTGTTCCAT	TAGTGAAGCCACAGATGT
BRCC3	79184	BRCC3.1096	TGCTGTTGACAGTGAGCGCTCAAGACTTACTATAAAGCTATAGTGAAGCCACAGATGTATAGCTTTATAGTAAGTCTTGAATGCCTACTGCCTCGGA	TAGCTTTATAGTAAGTCTTGAA	TAGTGAAGCCACAGATGT
BRCC3	79184	BRCC3.1599	TGCTGTTGACAGTGAGCGCTGGAATATATAAAGTGTACTATAGTGAAGCCACAGATGTATAGTACACTTTATATATTCCAATGCCTACTGCCTCGGA	TAGTACACTTTATATATTCCAA	TAGTGAAGCCACAGATGT
BRCC3	79184	BRCC3.833	TGCTGTTGACAGTGAGCGCTGGCTCAGTGTTTACCAAGAATAGTGAAGCCACAGATGTATTCTTGGTAAACACTGAGCCATTGCCTACTGCCTCGGA	TTCTTGGTAAACACTGAGCCAT	TAGTGAAGCCACAGATGT
BRCC3	79184	BRCC3.2719	TGCTGTTGACAGTGAGCGCTACGATGTTGATTATAACATTTAGTGAAGCCACAGATGTAAATGTTATAATCAACATCGTAATGCCTACTGCCTCGGA	AATGTTATAATCAACATCGTAA	TAGTGAAGCCACAGATGT
BRCC3	79184	BRCC3.1098	TGCTGTTGACAGTGAGCGAAAGACTTACTATAAAGCTATATAGTGAAGCCACAGATGTATATAGCTTTATAGTAAGTCTTGTGCCTACTGCCTCGGA	TATAGCTTTATAGTAAGTCTTG	TAGTGAAGCCACAGATGT
BRCC3	79184	BRCC3.2456	TGCTGTTGACAGTGAGCGCAAGGAACTAACTGTTGATACATAGTGAAGCCACAGATGTATGTATCAACAGTTAGTTCCTTTTGCCTACTGCCTCGGA	TGTATCAACAGTTAGTTCCTTT	TAGTGAAGCCACAGATGT
BRCC3	79184	BRCC3.1471	TGCTGTTGACAGTGAGCGCAAGCACATCCATAAAAGACAATAGTGAAGCCACAGATGTATTGTCTTTTATGGATGTGCTTTTGCCTACTGCCTCGGA	TTGTCTTTTATGGATGTGCTTT	TAGTGAAGCCACAGATGT
BRD1	23774	BRD1.1449	TGCTGTTGACAGTGAGCGACCGGTGGAAACTGACATGCTATAGTGAAGCCACAGATGTATAGCATGTCAGTTTCCACCGGGTGCCTACTGCCTCGGA	TAGCATGTCAGTTTCCACCGGG	TAGTGAAGCCACAGATGT
BRD1	23774	BRD1.594	TGCTGTTGACAGTGAGCGATCAAAGGATGGTAGAGATAGATAGTGAAGCCACAGATGTATCTATCTCTACCATCCTTTGAGTGCCTACTGCCTCGGA	TCTATCTCTACCATCCTTTGAG	TAGTGAAGCCACAGATGT
BRD1	23774	BRD1.3521	TGCTGTTGACAGTGAGCGAACGAAACTATAGACAAGTTAATAGTGAAGCCACAGATGTATTAACTTGTCTATAGTTTCGTCTGCCTACTGCCTCGGA	TTAACTTGTCTATAGTTTCGTC	TAGTGAAGCCACAGATGT
BRD1	23774	BRD1.735	TGCTGTTGACAGTGAGCGATCCTGTCTGCTTAAGAACTAATAGTGAAGCCACAGATGTATTAGTTCTTAAGCAGACAGGAGTGCCTACTGCCTCGGA	TTAGTTCTTAAGCAGACAGGAG	TAGTGAAGCCACAGATGT
BRD1	23774	BRD1.3711	TGCTGTTGACAGTGAGCGCACATGTTTGTATATTGTTCAATAGTGAAGCCACAGATGTATTGAACAATATACAAACATGTATGCCTACTGCCTCGGA	TTGAACAATATACAAACATGTA	TAGTGAAGCCACAGATGT
BRD1	23774	BRD1.687	TGCTGTTGACAGTGAGCGATCAAGAGATGAGTGAGTGCAATAGTGAAGCCACAGATGTATTGCACTCACTCATCTCTTGAGTGCCTACTGCCTCGGA	TTGCACTCACTCATCTCTTGAG	TAGTGAAGCCACAGATGT
BRD1	23774	BRD1.3522	TGCTGTTGACAGTGAGCGCCGAAACTATAGACAAGTTAAATAGTGAAGCCACAGATGTATTTAACTTGTCTATAGTTTCGTTGCCTACTGCCTCGGA	TTTAACTTGTCTATAGTTTCGT	TAGTGAAGCCACAGATGT
BRD1	23774	BRD1.597	TGCTGTTGACAGTGAGCGCAAGGATGGTAGAGATAGAAATTAGTGAAGCCACAGATGTAATTTCTATCTCTACCATCCTTTTGCCTACTGCCTCGGA	ATTTCTATCTCTACCATCCTTT	TAGTGAAGCCACAGATGT
BRD2	6046	BRD2.2204	TGCTGTTGACAGTGAGCGATCAGCGGACAGCTCAATTCTATAGTGAAGCCACAGATGTATAGAATTGAGCTGTCCGCTGACTGCCTACTGCCTCGGA	TAGAATTGAGCTGTCCGCTGAC	TAGTGAAGCCACAGATGT
BRD2	6046	BRD2.445	TGCTGTTGACAGTGAGCGACCCACTGATGATATTGTCCTATAGTGAAGCCACAGATGTATAGGACAATATCATCAGTGGGCTGCCTACTGCCTCGGA	TAGGACAATATCATCAGTGGGC	TAGTGAAGCCACAGATGT
BRD2	6046	BRD2.304	TGCTGTTGACAGTGAGCGCCCGGATTATCACAAAATTATATAGTGAAGCCACAGATGTATATAATTTTGTGATAATCCGGTTGCCTACTGCCTCGGA	TATAATTTTGTGATAATCCGGT	TAGTGAAGCCACAGATGT
BRD2	6046	BRD2.1966	TGCTGTTGACAGTGAGCGACGAGTTGTGCATATAATCCAATAGTGAAGCCACAGATGTATTGGATTATATGCACAACTCGGTGCCTACTGCCTCGGA	TTGGATTATATGCACAACTCGG	TAGTGAAGCCACAGATGT
BRD2	6046	BRD2.389	TGCTGTTGACAGTGAGCGCCAGAGTGTATGCAAGATTTTATAGTGAAGCCACAGATGTATAAAATCTTGCATACACTCTGATGCCTACTGCCTCGGA	TAAAATCTTGCATACACTCTGA	TAGTGAAGCCACAGATGT
BRD2	6046	BRD2.2725	TGCTGTTGACAGTGAGCGCGAGATTGTTTGTTCTAATTTATAGTGAAGCCACAGATGTATAAATTAGAACAAACAATCTCATGCCTACTGCCTCGGA	TAAATTAGAACAAACAATCTCA	TAGTGAAGCCACAGATGT
BRD2	6046	BRD2.3073	TGCTGTTGACAGTGAGCGCAAGGCAATAGCTAACCTATAATAGTGAAGCCACAGATGTATTATAGGTTAGCTATTGCCTTTTGCCTACTGCCTCGGA	TTATAGGTTAGCTATTGCCTTT	TAGTGAAGCCACAGATGT
BRD2	6046	BRD2.274	TGCTGTTGACAGTGAGCGACAGCCTGTGGATGCTGTCAAATAGTGAAGCCACAGATGTATTTGACAGCATCCACAGGCTGCTGCCTACTGCCTCGGA	TTTGACAGCATCCACAGGCTGC	TAGTGAAGCCACAGATGT
BRD3	8019	BRD3.539	TGCTGTTGACAGTGAGCGACCCACAGATGACATAGTGCTATAGTGAAGCCACAGATGTATAGCACTATGTCATCTGTGGGCTGCCTACTGCCTCGGA	TAGCACTATGTCATCTGTGGGC	TAGTGAAGCCACAGATGT
BRD3	8019	BRD3.3233	TGCTGTTGACAGTGAGCGCCCCGAGCTTATGTGTATATAATAGTGAAGCCACAGATGTATTATATACACATAAGCTCGGGATGCCTACTGCCTCGGA	TTATATACACATAAGCTCGGGA	TAGTGAAGCCACAGATGT
BRD3	8019	BRD3.2654	TGCTGTTGACAGTGAGCGCCCGTGTGAGATTCGTACCGAATAGTGAAGCCACAGATGTATTCGGTACGAATCTCACACGGTTGCCTACTGCCTCGGA	TTCGGTACGAATCTCACACGGT	TAGTGAAGCCACAGATGT
BRD3	8019	BRD3.3234	TGCTGTTGACAGTGAGCGACCGAGCTTATGTGTATATAAATAGTGAAGCCACAGATGTATTTATATACACATAAGCTCGGGTGCCTACTGCCTCGGA	TTTATATACACATAAGCTCGGG	TAGTGAAGCCACAGATGT
BRD3	8019	BRD3.2085	TGCTGTTGACAGTGAGCGATCAAGTCTTGTTTACAGAAAATAGTGAAGCCACAGATGTATTTTCTGTAAACAAGACTTGACTGCCTACTGCCTCGGA	TTTTCTGTAAACAAGACTTGAC	TAGTGAAGCCACAGATGT
BRD3	8019	BRD3.505	TGCTGTTGACAGTGAGCGCCACCATGTTTACAAATTGTTATAGTGAAGCCACAGATGTATAACAATTTGTAAACATGGTGTTGCCTACTGCCTCGGA	TAACAATTTGTAAACATGGTGT	TAGTGAAGCCACAGATGT
BRD3	8019	BRD3.445	TGCTGTTGACAGTGAGCGCTAAGAAGAGACTAGAAAATAATAGTGAAGCCACAGATGTATTATTTTCTAGTCTCTTCTTAATGCCTACTGCCTCGGA	TTATTTTCTAGTCTCTTCTTAA	TAGTGAAGCCACAGATGT
BRD3	8019	BRD3.1144	TGCTGTTGACAGTGAGCGCCAGGGAGATGCTATCCAAGAATAGTGAAGCCACAGATGTATTCTTGGATAGCATCTCCCTGATGCCTACTGCCTCGGA	TTCTTGGATAGCATCTCCCTGA	TAGTGAAGCCACAGATGT
BRD4	23476	BRD4.648	TGCTGTTGACAGTGAGCGACCTGGAGATGACATAGTCTTATAGTGAAGCCACAGATGTATAAGACTATGTCATCTCCAGGCTGCCTACTGCCTCGGA	TAAGACTATGTCATCTCCAGGC	TAGTGAAGCCACAGATGT
BRD4	23476	BRD4.505	TGCTGTTGACAGTGAGCGATCCCTGATTACTATAAGATCATAGTGAAGCCACAGATGTATGATCTTATAGTAATCAGGGAGTGCCTACTGCCTCGGA	TGATCTTATAGTAATCAGGGAG	TAGTGAAGCCACAGATGT
BRD4	23476	BRD4.1817	TGCTGTTGACAGTGAGCGACCAGCAGAACAAACCAAAGAATAGTGAAGCCACAGATGTATTCTTTGGTTTGTTCTGCTGGGTGCCTACTGCCTCGGA	TTCTTTGGTTTGTTCTGCTGGG	TAGTGAAGCCACAGATGT
BRD4	23476	BRD4.1061	TGCTGTTGACAGTGAGCGAACAGCCTGTGAAGACAAAGAATAGTGAAGCCACAGATGTATTCTTTGTCTTCACAGGCTGTGTGCCTACTGCCTCGGA	TTCTTTGTCTTCACAGGCTGTG	TAGTGAAGCCACAGATGT
BRD4	23476	BRD4.807	TGCTGTTGACAGTGAGCGAACGGTACCAAACACAACTCAATAGTGAAGCCACAGATGTATTGAGTTGTGTTTGGTACCGTGTGCCTACTGCCTCGGA	TTGAGTTGTGTTTGGTACCGTG	TAGTGAAGCCACAGATGT
BRD4	23476	BRD4.1388	TGCTGTTGACAGTGAGCGCCGACTACTGTGACATCATCAATAGTGAAGCCACAGATGTATTGATGATGTCACAGTAGTCGTTGCCTACTGCCTCGGA	TTGATGATGTCACAGTAGTCGT	TAGTGAAGCCACAGATGT
BRD4	23476	BRD4.2072	TGCTGTTGACAGTGAGCGAGCAGCTCAGCTTGGACATCAATAGTGAAGCCACAGATGTATTGATGTCCAAGCTGAGCTGCCTGCCTACTGCCTCGGA	TTGATGTCCAAGCTGAGCTGCC	TAGTGAAGCCACAGATGT
BRD4	23476	BRD4.1840	TGCTGTTGACAGTGAGCGCAGGAGAAAGACAAGAAGGAAATAGTGAAGCCACAGATGTATTTCCTTCTTGTCTTTCTCCTTTGCCTACTGCCTCGGA	TTTCCTTCTTGTCTTTCTCCTT	TAGTGAAGCCACAGATGT
BRD7	29117	BRD7.1426	TGCTGTTGACAGTGAGCGAAGCAAGGATGATTCTGATTTATAGTGAAGCCACAGATGTATAAATCAGAATCATCCTTGCTGTGCCTACTGCCTCGGA	TAAATCAGAATCATCCTTGCTG	TAGTGAAGCCACAGATGT
BRD7	29117	BRD7.2253	TGCTGTTGACAGTGAGCGCCCAGAGGTTGGACTTGTATTATAGTGAAGCCACAGATGTATAATACAAGTCCAACCTCTGGATGCCTACTGCCTCGGA	TAATACAAGTCCAACCTCTGGA	TAGTGAAGCCACAGATGT
BRD7	29117	BRD7.1353	TGCTGTTGACAGTGAGCGATCCAGTGTTATATTTGAATTATAGTGAAGCCACAGATGTATAATTCAAATATAACACTGGAGTGCCTACTGCCTCGGA	TAATTCAAATATAACACTGGAG	TAGTGAAGCCACAGATGT
BRD7	29117	BRD7.660	TGCTGTTGACAGTGAGCGATGGCTACTCCATGATCATTAATAGTGAAGCCACAGATGTATTAATGATCATGGAGTAGCCAGTGCCTACTGCCTCGGA	TTAATGATCATGGAGTAGCCAG	TAGTGAAGCCACAGATGT
BRD7	29117	BRD7.732	TGCTGTTGACAGTGAGCGCTCAGTCCATAGAAGAACTAAATAGTGAAGCCACAGATGTATTTAGTTCTTCTATGGACTGATTGCCTACTGCCTCGGA	TTTAGTTCTTCTATGGACTGAT	TAGTGAAGCCACAGATGT
BRD7	29117	BRD7.1892	TGCTGTTGACAGTGAGCGCTGGGTCCCTCATACAGAGAAATAGTGAAGCCACAGATGTATTTCTCTGTATGAGGGACCCAATGCCTACTGCCTCGGA	TTTCTCTGTATGAGGGACCCAA	TAGTGAAGCCACAGATGT
BRD7	29117	BRD7.298	TGCTGTTGACAGTGAGCGATCCAGCCTCTTCGAAGACAAATAGTGAAGCCACAGATGTATTTGTCTTCGAAGAGGCTGGAGTGCCTACTGCCTCGGA	TTTGTCTTCGAAGAGGCTGGAG	TAGTGAAGCCACAGATGT
BRD7	29117	BRD7.1174	TGCTGTTGACAGTGAGCGATGCGAATTTGAAAGAAGAAAATAGTGAAGCCACAGATGTATTTTCTTCTTTCAAATTCGCACTGCCTACTGCCTCGGA	TTTTCTTCTTTCAAATTCGCAC	TAGTGAAGCCACAGATGT
BRD8	10902	BRD8.418	TGCTGTTGACAGTGAGCGCCGGCTAAAGAGAGATGCAGAATAGTGAAGCCACAGATGTATTCTGCATCTCTCTTTAGCCGTTGCCTACTGCCTCGGA	TTCTGCATCTCTCTTTAGCCGT	TAGTGAAGCCACAGATGT
BRD8	10902	BRD8.481	TGCTGTTGACAGTGAGCGCTGCAATGACATTGCAACGAAATAGTGAAGCCACAGATGTATTTCGTTGCAATGTCATTGCAATGCCTACTGCCTCGGA	TTTCGTTGCAATGTCATTGCAA	TAGTGAAGCCACAGATGT
BRD8	10902	BRD8.367	TGCTGTTGACAGTGAGCGACGAGTTGAAGAACTAAAGAAATAGTGAAGCCACAGATGTATTTCTTTAGTTCTTCAACTCGCTGCCTACTGCCTCGGA	TTTCTTTAGTTCTTCAACTCGC	TAGTGAAGCCACAGATGT
BRD8	10902	BRD8.403	TGCTGTTGACAGTGAGCGACAGGAGAGATATAGACGGCTATAGTGAAGCCACAGATGTATAGCCGTCTATATCTCTCCTGGTGCCTACTGCCTCGGA	TAGCCGTCTATATCTCTCCTGG	TAGTGAAGCCACAGATGT
BRD8	10902	BRD8.2053	TGCTGTTGACAGTGAGCGACAGCCTGTTACAGATGACATATAGTGAAGCCACAGATGTATATGTCATCTGTAACAGGCTGCTGCCTACTGCCTCGGA	TATGTCATCTGTAACAGGCTGC	TAGTGAAGCCACAGATGT
BRD8	10902	BRD8.1657	TGCTGTTGACAGTGAGCGCCAGCACAAGTTTGAAATGTCATAGTGAAGCCACAGATGTATGACATTTCAAACTTGTGCTGATGCCTACTGCCTCGGA	TGACATTTCAAACTTGTGCTGA	TAGTGAAGCCACAGATGT
BRD8	10902	BRD8.1747	TGCTGTTGACAGTGAGCGAGAGGAAGATGGTGTCAGTGAATAGTGAAGCCACAGATGTATTCACTGACACCATCTTCCTCCTGCCTACTGCCTCGGA	TTCACTGACACCATCTTCCTCC	TAGTGAAGCCACAGATGT
BRD8	10902	BRD8.1129	TGCTGTTGACAGTGAGCGAAAGGTAGATGATCATCCTGAATAGTGAAGCCACAGATGTATTCAGGATGATCATCTACCTTGTGCCTACTGCCTCGGA	TTCAGGATGATCATCTACCTTG	TAGTGAAGCCACAGATGT
BRD9	65980	BRD9.502	TGCTGTTGACAGTGAGCGAACCATGAAAGACAAAATTGTATAGTGAAGCCACAGATGTATACAATTTTGTCTTTCATGGTGTGCCTACTGCCTCGGA	TACAATTTTGTCTTTCATGGTG	TAGTGAAGCCACAGATGT
BRD9	65980	BRD9.1120	TGCTGTTGACAGTGAGCGCTCGATGCAGAATAATTCAGTATAGTGAAGCCACAGATGTATACTGAATTATTCTGCATCGAATGCCTACTGCCTCGGA	TACTGAATTATTCTGCATCGAA	TAGTGAAGCCACAGATGT
BRD9	65980	BRD9.1113	TGCTGTTGACAGTGAGCGATGCGCTTTCGATGCAGAATAATAGTGAAGCCACAGATGTATTATTCTGCATCGAAAGCGCAGTGCCTACTGCCTCGGA	TTATTCTGCATCGAAAGCGCAG	TAGTGAAGCCACAGATGT
BRD9	65980	BRD9.1319	TGCTGTTGACAGTGAGCGCTCCAGCTGAAGCAGAGAAGAATAGTGAAGCCACAGATGTATTCTTCTCTGCTTCAGCTGGAATGCCTACTGCCTCGGA	TTCTTCTCTGCTTCAGCTGGAA	TAGTGAAGCCACAGATGT
BRD9	65980	BRD9.645	TGCTGTTGACAGTGAGCGAAGGCTTTAAGATGATGAGCAATAGTGAAGCCACAGATGTATTGCTCATCATCTTAAAGCCTGTGCCTACTGCCTCGGA	TTGCTCATCATCTTAAAGCCTG	TAGTGAAGCCACAGATGT
BRD9	65980	BRD9.462	TGCTGTTGACAGTGAGCGATGGATATTCAATGATAATAAATAGTGAAGCCACAGATGTATTTATTATCATTGAATATCCAGTGCCTACTGCCTCGGA	TTTATTATCATTGAATATCCAG	TAGTGAAGCCACAGATGT
BRD9	65980	BRD9.534	TGCTGTTGACAGTGAGCGCCAAGTCAGTTACGGAATTTAATAGTGAAGCCACAGATGTATTAAATTCCGTAACTGACTTGTTGCCTACTGCCTCGGA	TTAAATTCCGTAACTGACTTGT	TAGTGAAGCCACAGATGT
BRD9	65980	BRD9.1066	TGCTGTTGACAGTGAGCGAAAAGACGAGAGAAGAAACAAATAGTGAAGCCACAGATGTATTTGTTTCTTCTCTCGTCTTTGTGCCTACTGCCTCGGA	TTTGTTTCTTCTCTCGTCTTTG	TAGTGAAGCCACAGATGT
BRDT	676	BRDT.954	TGCTGTTGACAGTGAGCGCCAGGAGCAGCTTAAAGCTGTATAGTGAAGCCACAGATGTATACAGCTTTAAGCTGCTCCTGATGCCTACTGCCTCGGA	TACAGCTTTAAGCTGCTCCTGA	TAGTGAAGCCACAGATGT
BRDT	676	BRDT.439	TGCTGTTGACAGTGAGCGACAGATTCTCAGCAACAATATATAGTGAAGCCACAGATGTATATATTGTTGCTGAGAATCTGGTGCCTACTGCCTCGGA	TATATTGTTGCTGAGAATCTGG	TAGTGAAGCCACAGATGT
BRDT	676	BRDT.1495	TGCTGTTGACAGTGAGCGATGGATGTTAATAATCAGTTAATAGTGAAGCCACAGATGTATTAACTGATTATTAACATCCAGTGCCTACTGCCTCGGA	TTAACTGATTATTAACATCCAG	TAGTGAAGCCACAGATGT
BRDT	676	BRDT.2057	TGCTGTTGACAGTGAGCGCACAGAAGGATATAAAGATTAATAGTGAAGCCACAGATGTATTAATCTTTATATCCTTCTGTATGCCTACTGCCTCGGA	TTAATCTTTATATCCTTCTGTA	TAGTGAAGCCACAGATGT
BRDT	676	BRDT.1062	TGCTGTTGACAGTGAGCGCAAGGTTAATAACAGCAATGAATAGTGAAGCCACAGATGTATTCATTGCTGTTATTAACCTTTTGCCTACTGCCTCGGA	TTCATTGCTGTTATTAACCTTT	TAGTGAAGCCACAGATGT
BRDT	676	BRDT.960	TGCTGTTGACAGTGAGCGACAGCTTAAAGCTGTACATCAATAGTGAAGCCACAGATGTATTGATGTACAGCTTTAAGCTGCTGCCTACTGCCTCGGA	TTGATGTACAGCTTTAAGCTGC	TAGTGAAGCCACAGATGT
BRDT	676	BRDT.1788	TGCTGTTGACAGTGAGCGCCAGATAGGATATTGTGTGCAATAGTGAAGCCACAGATGTATTGCACACAATATCCTATCTGTTGCCTACTGCCTCGGA	TTGCACACAATATCCTATCTGT	TAGTGAAGCCACAGATGT
BRDT	676	BRDT.1685	TGCTGTTGACAGTGAGCGCCCCTAAGTTTACAGAAGTAAATAGTGAAGCCACAGATGTATTTACTTCTGTAAACTTAGGGATGCCTACTGCCTCGGA	TTTACTTCTGTAAACTTAGGGA	TAGTGAAGCCACAGATGT
BRE	9577	BRE.710	TGCTGTTGACAGTGAGCGCTGGAGAGAACATGGAAATTTATAGTGAAGCCACAGATGTATAAATTTCCATGTTCTCTCCATTGCCTACTGCCTCGGA	TAAATTTCCATGTTCTCTCCAT	TAGTGAAGCCACAGATGT
BRE	9577	BRE.983	TGCTGTTGACAGTGAGCGAAGGAGGATGTCTCATTGATTATAGTGAAGCCACAGATGTATAATCAATGAGACATCCTCCTCTGCCTACTGCCTCGGA	TAATCAATGAGACATCCTCCTC	TAGTGAAGCCACAGATGT
BRE	9577	BRE.1724	TGCTGTTGACAGTGAGCGAACCTCTTAAGTTCTAAGATTATAGTGAAGCCACAGATGTATAATCTTAGAACTTAAGAGGTCTGCCTACTGCCTCGGA	TAATCTTAGAACTTAAGAGGTC	TAGTGAAGCCACAGATGT
BRE	9577	BRE.665	TGCTGTTGACAGTGAGCGACCGCCTCATGTTTGAATACCATAGTGAAGCCACAGATGTATGGTATTCAAACATGAGGCGGGTGCCTACTGCCTCGGA	TGGTATTCAAACATGAGGCGGG	TAGTGAAGCCACAGATGT
BRE	9577	BRE.501	TGCTGTTGACAGTGAGCGCCCCGATTTTATCTTTGGAGAATAGTGAAGCCACAGATGTATTCTCCAAAGATAAAATCGGGATGCCTACTGCCTCGGA	TTCTCCAAAGATAAAATCGGGA	TAGTGAAGCCACAGATGT
BRE	9577	BRE.408	TGCTGTTGACAGTGAGCGACCCAACTGTGACCGATTTAAATAGTGAAGCCACAGATGTATTTAAATCGGTCACAGTTGGGCTGCCTACTGCCTCGGA	TTTAAATCGGTCACAGTTGGGC	TAGTGAAGCCACAGATGT
BRE	9577	BRE.1625	TGCTGTTGACAGTGAGCGCTGGAAGAAATAAACTCACAAATAGTGAAGCCACAGATGTATTTGTGAGTTTATTTCTTCCAATGCCTACTGCCTCGGA	TTTGTGAGTTTATTTCTTCCAA	TAGTGAAGCCACAGATGT
BRE	9577	BRE.1035	TGCTGTTGACAGTGAGCGAAAGGTGCAGTACGTGATTCAATAGTGAAGCCACAGATGTATTGAATCACGTACTGCACCTTGTGCCTACTGCCTCGGA	TTGAATCACGTACTGCACCTTG	TAGTGAAGCCACAGATGT
BRIP1	83990	BRIP1.954	TGCTGTTGACAGTGAGCGATGCTGTTGTTCTACTAAACAATAGTGAAGCCACAGATGTATTGTTTAGTAGAACAACAGCACTGCCTACTGCCTCGGA	TTGTTTAGTAGAACAACAGCAC	TAGTGAAGCCACAGATGT
BRIP1	83990	BRIP1.951	TGCTGTTGACAGTGAGCGCAGGTGCTGTTGTTCTACTAAATAGTGAAGCCACAGATGTATTTAGTAGAACAACAGCACCTATGCCTACTGCCTCGGA	TTTAGTAGAACAACAGCACCTA	TAGTGAAGCCACAGATGT
BRIP1	83990	BRIP1.2009	TGCTGTTGACAGTGAGCGCTGGGTTGTTGGTTCTACCAAATAGTGAAGCCACAGATGTATTTGGTAGAACCAACAACCCATTGCCTACTGCCTCGGA	TTTGGTAGAACCAACAACCCAT	TAGTGAAGCCACAGATGT
BRIP1	83990	BRIP1.950	TGCTGTTGACAGTGAGCGATAGGTGCTGTTGTTCTACTAATAGTGAAGCCACAGATGTATTAGTAGAACAACAGCACCTAGTGCCTACTGCCTCGGA	TTAGTAGAACAACAGCACCTAG	TAGTGAAGCCACAGATGT
BRIP1	83990	BRIP1.1467	TGCTGTTGACAGTGAGCGCCAGGTTGTCATTTTAGATGAATAGTGAAGCCACAGATGTATTCATCTAAAATGACAACCTGTTGCCTACTGCCTCGGA	TTCATCTAAAATGACAACCTGT	TAGTGAAGCCACAGATGT
BRIP1	83990	BRIP1.7787	TGCTGTTGACAGTGAGCGCAAGGTAGAGATTGTTTATCAATAGTGAAGCCACAGATGTATTGATAAACAATCTCTACCTTATGCCTACTGCCTCGGA	TTGATAAACAATCTCTACCTTA	TAGTGAAGCCACAGATGT
BRIP1	83990	BRIP1.2682	TGCTGTTGACAGTGAGCGCCAGGTTGAACTAAAACGACAATAGTGAAGCCACAGATGTATTGTCGTTTTAGTTCAACCTGTTGCCTACTGCCTCGGA	TTGTCGTTTTAGTTCAACCTGT	TAGTGAAGCCACAGATGT
BRIP1	83990	BRIP1.1986	TGCTGTTGACAGTGAGCGCCAGATTGATATTTCAGACAAATAGTGAAGCCACAGATGTATTTGTCTGAAATATCAATCTGATGCCTACTGCCTCGGA	TTTGTCTGAAATATCAATCTGA	TAGTGAAGCCACAGATGT
BRPF1	7862	BRPF1.485	TGCTGTTGACAGTGAGCGACCGAAAGGTCTACAAGAGTTATAGTGAAGCCACAGATGTATAACTCTTGTAGACCTTTCGGCTGCCTACTGCCTCGGA	TAACTCTTGTAGACCTTTCGGC	TAGTGAAGCCACAGATGT
BRPF1	7862	BRPF1.1213	TGCTGTTGACAGTGAGCGAACGAGGATGCTGTTTGCTGTATAGTGAAGCCACAGATGTATACAGCAAACAGCATCCTCGTCTGCCTACTGCCTCGGA	TACAGCAAACAGCATCCTCGTC	TAGTGAAGCCACAGATGT
BRPF1	7862	BRPF1.2828	TGCTGTTGACAGTGAGCGATGCAAAGATGATCAAGAAAGATAGTGAAGCCACAGATGTATCTTTCTTGATCATCTTTGCACTGCCTACTGCCTCGGA	TCTTTCTTGATCATCTTTGCAC	TAGTGAAGCCACAGATGT
BRPF1	7862	BRPF1.836	TGCTGTTGACAGTGAGCGATCCCAAGTCAGGCAAACATAATAGTGAAGCCACAGATGTATTATGTTTGCCTGACTTGGGAGTGCCTACTGCCTCGGA	TTATGTTTGCCTGACTTGGGAG	TAGTGAAGCCACAGATGT
BRPF1	7862	BRPF1.2825	TGCTGTTGACAGTGAGCGAGCGTGCAAAGATGATCAAGAATAGTGAAGCCACAGATGTATTCTTGATCATCTTTGCACGCCTGCCTACTGCCTCGGA	TTCTTGATCATCTTTGCACGCC	TAGTGAAGCCACAGATGT
BRPF1	7862	BRPF1.725	TGCTGTTGACAGTGAGCGCCCGCATCAGCATCTTTGACAATAGTGAAGCCACAGATGTATTGTCAAAGATGCTGATGCGGTTGCCTACTGCCTCGGA	TTGTCAAAGATGCTGATGCGGT	TAGTGAAGCCACAGATGT
BRPF1	7862	BRPF1.2246	TGCTGTTGACAGTGAGCGCAAGGGAGACGATCAAGGTTCATAGTGAAGCCACAGATGTATGAACCTTGATCGTCTCCCTTTTGCCTACTGCCTCGGA	TGAACCTTGATCGTCTCCCTTT	TAGTGAAGCCACAGATGT
BRPF1	7862	BRPF1.2507	TGCTGTTGACAGTGAGCGCCAGCAACTGCCTCAAGTATAATAGTGAAGCCACAGATGTATTATACTTGAGGCAGTTGCTGATGCCTACTGCCTCGGA	TTATACTTGAGGCAGTTGCTGA	TAGTGAAGCCACAGATGT
BRPF3	27154	BRPF3.1180	TGCTGTTGACAGTGAGCGACCGCTGGAAACTAACCTGCTATAGTGAAGCCACAGATGTATAGCAGGTTAGTTTCCAGCGGGTGCCTACTGCCTCGGA	TAGCAGGTTAGTTTCCAGCGGG	TAGTGAAGCCACAGATGT
BRPF3	27154	BRPF3.790	TGCTGTTGACAGTGAGCGCCCGGCTTGAGAAAGAGTCATATAGTGAAGCCACAGATGTATATGACTCTTTCTCAAGCCGGTTGCCTACTGCCTCGGA	TATGACTCTTTCTCAAGCCGGT	TAGTGAAGCCACAGATGT
BRPF3	27154	BRPF3.879	TGCTGTTGACAGTGAGCGATGGATGATGAATGTCACAATATAGTGAAGCCACAGATGTATATTGTGACATTCATCATCCAGTGCCTACTGCCTCGGA	TATTGTGACATTCATCATCCAG	TAGTGAAGCCACAGATGT
BRPF3	27154	BRPF3.2998	TGCTGTTGACAGTGAGCGACCGCACATCAGTCCTCTTCAATAGTGAAGCCACAGATGTATTGAAGAGGACTGATGTGCGGCTGCCTACTGCCTCGGA	TTGAAGAGGACTGATGTGCGGC	TAGTGAAGCCACAGATGT
BRPF3	27154	BRPF3.427	TGCTGTTGACAGTGAGCGACCAGGATATCACCGAATGCAATAGTGAAGCCACAGATGTATTGCATTCGGTGATATCCTGGGTGCCTACTGCCTCGGA	TTGCATTCGGTGATATCCTGGG	TAGTGAAGCCACAGATGT
BRPF3	27154	BRPF3.2216	TGCTGTTGACAGTGAGCGATGCATGAAGTATAATGCTAAATAGTGAAGCCACAGATGTATTTAGCATTATACTTCATGCAGTGCCTACTGCCTCGGA	TTTAGCATTATACTTCATGCAG	TAGTGAAGCCACAGATGT
BRPF3	27154	BRPF3.1835	TGCTGTTGACAGTGAGCGACAGGATGAGAAGACAAGTGCATAGTGAAGCCACAGATGTATGCACTTGTCTTCTCATCCTGCTGCCTACTGCCTCGGA	TGCACTTGTCTTCTCATCCTGC	TAGTGAAGCCACAGATGT
BRPF3	27154	BRPF3.1567	TGCTGTTGACAGTGAGCGACAAGATGAGTTTGAAGCAGAATAGTGAAGCCACAGATGTATTCTGCTTCAAACTCATCTTGCTGCCTACTGCCTCGGA	TTCTGCTTCAAACTCATCTTGC	TAGTGAAGCCACAGATGT
BRWD1	54014	BRWD1.548	TGCTGTTGACAGTGAGCGAGCATCGGTCCTATGTTGGATATAGTGAAGCCACAGATGTATATCCAACATAGGACCGATGCGTGCCTACTGCCTCGGA	TATCCAACATAGGACCGATGCG	TAGTGAAGCCACAGATGT
BRWD1	54014	BRWD1.552	TGCTGTTGACAGTGAGCGCCGGTCCTATGTTGGATAAAGATAGTGAAGCCACAGATGTATCTTTATCCAACATAGGACCGATGCCTACTGCCTCGGA	TCTTTATCCAACATAGGACCGA	TAGTGAAGCCACAGATGT
BRWD1	54014	BRWD1.516	TGCTGTTGACAGTGAGCGCGGCTCCTGATCATCTTTTGCATAGTGAAGCCACAGATGTATGCAAAAGATGATCAGGAGCCATGCCTACTGCCTCGGA	TGCAAAAGATGATCAGGAGCCA	TAGTGAAGCCACAGATGT
BRWD1	54014	BRWD1.489	TGCTGTTGACAGTGAGCGCGGAGTTGGTCTTGTCCAATAATAGTGAAGCCACAGATGTATTATTGGACAAGACCAACTCCTTGCCTACTGCCTCGGA	TTATTGGACAAGACCAACTCCT	TAGTGAAGCCACAGATGT
BRWD1	54014	BRWD1.517	TGCTGTTGACAGTGAGCGAGCTCCTGATCATCTTTTGCAATAGTGAAGCCACAGATGTATTGCAAAAGATGATCAGGAGCCTGCCTACTGCCTCGGA	TTGCAAAAGATGATCAGGAGCC	TAGTGAAGCCACAGATGT
BRWD1	54014	BRWD1.486	TGCTGTTGACAGTGAGCGCCGAGGAGTTGGTCTTGTCCAATAGTGAAGCCACAGATGTATTGGACAAGACCAACTCCTCGTTGCCTACTGCCTCGGA	TTGGACAAGACCAACTCCTCGT	TAGTGAAGCCACAGATGT
BRWD1	54014	BRWD1.625	TGCTGTTGACAGTGAGCGATCTTTGCTACGTACAGCAAAATAGTGAAGCCACAGATGTATTTTGCTGTACGTAGCAAAGACTGCCTACTGCCTCGGA	TTTTGCTGTACGTAGCAAAGAC	TAGTGAAGCCACAGATGT
BRWD1	54014	BRWD1.488	TGCTGTTGACAGTGAGCGAAGGAGTTGGTCTTGTCCAATATAGTGAAGCCACAGATGTATATTGGACAAGACCAACTCCTCTGCCTACTGCCTCGGA	TATTGGACAAGACCAACTCCTC	TAGTGAAGCCACAGATGT
BRWD3	254065	BRWD3.2659	TGCTGTTGACAGTGAGCGAACGGTCCAACATAGAGCATAATAGTGAAGCCACAGATGTATTATGCTCTATGTTGGACCGTGTGCCTACTGCCTCGGA	TTATGCTCTATGTTGGACCGTG	TAGTGAAGCCACAGATGT
BRWD3	254065	BRWD3.2084	TGCTGTTGACAGTGAGCGCCGGGAAAATTGTAAAGATGAATAGTGAAGCCACAGATGTATTCATCTTTACAATTTTCCCGTTGCCTACTGCCTCGGA	TTCATCTTTACAATTTTCCCGT	TAGTGAAGCCACAGATGT
BRWD3	254065	BRWD3.3929	TGCTGTTGACAGTGAGCGACCAGACAGTCCTATAGTTAAATAGTGAAGCCACAGATGTATTTAACTATAGGACTGTCTGGCTGCCTACTGCCTCGGA	TTTAACTATAGGACTGTCTGGC	TAGTGAAGCCACAGATGT
BRWD3	254065	BRWD3.10125	TGCTGTTGACAGTGAGCGCTAAGTTGTGTTTGTTTATTTATAGTGAAGCCACAGATGTATAAATAAACAAACACAACTTAATGCCTACTGCCTCGGA	TAAATAAACAAACACAACTTAA	TAGTGAAGCCACAGATGT
BRWD3	254065	BRWD3.10345	TGCTGTTGACAGTGAGCGCTAGGCAGTACTACAAATGTTATAGTGAAGCCACAGATGTATAACATTTGTAGTACTGCCTAATGCCTACTGCCTCGGA	TAACATTTGTAGTACTGCCTAA	TAGTGAAGCCACAGATGT
BRWD3	254065	BRWD3.12067	TGCTGTTGACAGTGAGCGCCAGGTAGATCAAACAATAATATAGTGAAGCCACAGATGTATATTATTGTTTGATCTACCTGTTGCCTACTGCCTCGGA	TATTATTGTTTGATCTACCTGT	TAGTGAAGCCACAGATGT
BRWD3	254065	BRWD3.5521	TGCTGTTGACAGTGAGCGACAGGAGGACTGTTTTATATAATAGTGAAGCCACAGATGTATTATATAAAACAGTCCTCCTGCTGCCTACTGCCTCGGA	TTATATAAAACAGTCCTCCTGC	TAGTGAAGCCACAGATGT
BRWD3	254065	BRWD3.9200	TGCTGTTGACAGTGAGCGCTAGATTGTCATCAGACAATAATAGTGAAGCCACAGATGTATTATTGTCTGATGACAATCTATTGCCTACTGCCTCGGA	TTATTGTCTGATGACAATCTAT	TAGTGAAGCCACAGATGT
BTAF1	9044	BTAF1.226	TGCTGTTGACAGTGAGCGCCCTGTCTAAAGTGTTGATATATAGTGAAGCCACAGATGTATATATCAACACTTTAGACAGGATGCCTACTGCCTCGGA	TATATCAACACTTTAGACAGGA	TAGTGAAGCCACAGATGT
BTAF1	9044	BTAF1.532	TGCTGTTGACAGTGAGCGCACGAAAATTATTACAGAAGAATAGTGAAGCCACAGATGTATTCTTCTGTAATAATTTTCGTTTGCCTACTGCCTCGGA	TTCTTCTGTAATAATTTTCGTT	TAGTGAAGCCACAGATGT
BTAF1	9044	BTAF1.821	TGCTGTTGACAGTGAGCGACCAGAAGAAAAGAGACGGAAATAGTGAAGCCACAGATGTATTTCCGTCTCTTTTCTTCTGGCTGCCTACTGCCTCGGA	TTTCCGTCTCTTTTCTTCTGGC	TAGTGAAGCCACAGATGT
BTAF1	9044	BTAF1.4650	TGCTGTTGACAGTGAGCGAAAGACTATTATTGTACTCTTATAGTGAAGCCACAGATGTATAAGAGTACAATAATAGTCTTGTGCCTACTGCCTCGGA	TAAGAGTACAATAATAGTCTTG	TAGTGAAGCCACAGATGT
BTAF1	9044	BTAF1.1557	TGCTGTTGACAGTGAGCGCCAGCTTCAACAAATAGTATTATAGTGAAGCCACAGATGTATAATACTATTTGTTGAAGCTGTTGCCTACTGCCTCGGA	TAATACTATTTGTTGAAGCTGT	TAGTGAAGCCACAGATGT
BTAF1	9044	BTAF1.2151	TGCTGTTGACAGTGAGCGCTAGGAGCACTTTGTTGCTGTATAGTGAAGCCACAGATGTATACAGCAACAAAGTGCTCCTAATGCCTACTGCCTCGGA	TACAGCAACAAAGTGCTCCTAA	TAGTGAAGCCACAGATGT
BTAF1	9044	BTAF1.6198	TGCTGTTGACAGTGAGCGACAGATGCATAGTGTTTTTCAATAGTGAAGCCACAGATGTATTGAAAAACACTATGCATCTGCTGCCTACTGCCTCGGA	TTGAAAAACACTATGCATCTGC	TAGTGAAGCCACAGATGT
BTAF1	9044	BTAF1.6902	TGCTGTTGACAGTGAGCGCCAGGTGTTTTGTTTAATTAAATAGTGAAGCCACAGATGTATTTAATTAAACAAAACACCTGTTGCCTACTGCCTCGGA	TTTAATTAAACAAAACACCTGT	TAGTGAAGCCACAGATGT
BUB3	9184	BUB3.1384	TGCTGTTGACAGTGAGCGAAGGAGTCTTTGTGTCCCTGTATAGTGAAGCCACAGATGTATACAGGGACACAAAGACTCCTCTGCCTACTGCCTCGGA	TACAGGGACACAAAGACTCCTC	TAGTGAAGCCACAGATGT
BUB3	9184	BUB3.819	TGCTGTTGACAGTGAGCGAAGGGTTATGTATTAAGCTCTATAGTGAAGCCACAGATGTATAGAGCTTAATACATAACCCTGTGCCTACTGCCTCGGA	TAGAGCTTAATACATAACCCTG	TAGTGAAGCCACAGATGT
BUB3	9184	BUB3.902	TGCTGTTGACAGTGAGCGCGCCTTCAAATGTCACAGACTATAGTGAAGCCACAGATGTATAGTCTGTGACATTTGAAGGCATGCCTACTGCCTCGGA	TAGTCTGTGACATTTGAAGGCA	TAGTGAAGCCACAGATGT
BUB3	9184	BUB3.1495	TGCTGTTGACAGTGAGCGCCCTGTTATTTCTGTGCTAATATAGTGAAGCCACAGATGTATATTAGCACAGAAATAACAGGTTGCCTACTGCCTCGGA	TATTAGCACAGAAATAACAGGT	TAGTGAAGCCACAGATGT
BUB3	9184	BUB3.915	TGCTGTTGACAGTGAGCGAACAGACTAAAAGAAAATAATATAGTGAAGCCACAGATGTATATTATTTTCTTTTAGTCTGTGTGCCTACTGCCTCGGA	TATTATTTTCTTTTAGTCTGTG	TAGTGAAGCCACAGATGT
BUB3	9184	BUB3.463	TGCTGTTGACAGTGAGCGAAGGACTAGATCATCAATTGAATAGTGAAGCCACAGATGTATTCAATTGATGATCTAGTCCTCTGCCTACTGCCTCGGA	TTCAATTGATGATCTAGTCCTC	TAGTGAAGCCACAGATGT
BUB3	9184	BUB3.1184	TGCTGTTGACAGTGAGCGCCGCCAAGTGACAGATGCAGAATAGTGAAGCCACAGATGTATTCTGCATCTGTCACTTGGCGATGCCTACTGCCTCGGA	TTCTGCATCTGTCACTTGGCGA	TAGTGAAGCCACAGATGT
BUB3	9184	BUB3.877	TGCTGTTGACAGTGAGCGACCCTGAGGTACAGAAGAAGAATAGTGAAGCCACAGATGTATTCTTCTTCTGTACCTCAGGGCTGCCTACTGCCTCGGA	TTCTTCTTCTGTACCTCAGGGC	TAGTGAAGCCACAGATGT
C11orf30	56946	C11orf30.1615	TGCTGTTGACAGTGAGCGCTGGTGCAATTATGACAACTAATAGTGAAGCCACAGATGTATTAGTTGTCATAATTGCACCATTGCCTACTGCCTCGGA	TTAGTTGTCATAATTGCACCAT	TAGTGAAGCCACAGATGT
C11orf30	56946	C11orf30.691	TGCTGTTGACAGTGAGCGATGGAAGTACTGTTTATGTCAATAGTGAAGCCACAGATGTATTGACATAAACAGTACTTCCACTGCCTACTGCCTCGGA	TTGACATAAACAGTACTTCCAC	TAGTGAAGCCACAGATGT
C11orf30	56946	C11orf30.1868	TGCTGTTGACAGTGAGCGACCCAACGTGATTGTTGTACAATAGTGAAGCCACAGATGTATTGTACAACAATCACGTTGGGCTGCCTACTGCCTCGGA	TTGTACAACAATCACGTTGGGC	TAGTGAAGCCACAGATGT
C11orf30	56946	C11orf30.2171	TGCTGTTGACAGTGAGCGCGCGACAGTTGTTAGTGAACAATAGTGAAGCCACAGATGTATTGTTCACTAACAACTGTCGCTTGCCTACTGCCTCGGA	TTGTTCACTAACAACTGTCGCT	TAGTGAAGCCACAGATGT
C11orf30	56946	C11orf30.2292	TGCTGTTGACAGTGAGCGCCAGATAGTAGTTCCTCTTCTATAGTGAAGCCACAGATGTATAGAAGAGGAACTACTATCTGTTGCCTACTGCCTCGGA	TAGAAGAGGAACTACTATCTGT	TAGTGAAGCCACAGATGT
C11orf30	56946	C11orf30.5469	TGCTGTTGACAGTGAGCGCAAGCTGTGATACTATAGTTAATAGTGAAGCCACAGATGTATTAACTATAGTATCACAGCTTTTGCCTACTGCCTCGGA	TTAACTATAGTATCACAGCTTT	TAGTGAAGCCACAGATGT
C11orf30	56946	C11orf30.1370	TGCTGTTGACAGTGAGCGACAGCAGTTATATCAAGTGCAATAGTGAAGCCACAGATGTATTGCACTTGATATAACTGCTGCTGCCTACTGCCTCGGA	TTGCACTTGATATAACTGCTGC	TAGTGAAGCCACAGATGT
C11orf30	56946	C11orf30.2135	TGCTGTTGACAGTGAGCGACAGGTTCTTATTAAACCCAAATAGTGAAGCCACAGATGTATTTGGGTTTAATAAGAACCTGCTGCCTACTGCCTCGGA	TTTGGGTTTAATAAGAACCTGC	TAGTGAAGCCACAGATGT
C14orf169	79697	C14orf169.1821	TGCTGTTGACAGTGAGCGCACCCAAGTGCTTGGAAATATATAGTGAAGCCACAGATGTATATATTTCCAAGCACTTGGGTTTGCCTACTGCCTCGGA	TATATTTCCAAGCACTTGGGTT	TAGTGAAGCCACAGATGT
C14orf169	79697	C14orf169.1943	TGCTGTTGACAGTGAGCGCTGGCAACCACGTTGTATGATATAGTGAAGCCACAGATGTATATCATACAACGTGGTTGCCAATGCCTACTGCCTCGGA	TATCATACAACGTGGTTGCCAA	TAGTGAAGCCACAGATGT
C14orf169	79697	C14orf169.1698	TGCTGTTGACAGTGAGCGACCAGTTGACAACAGAAACAGATAGTGAAGCCACAGATGTATCTGTTTCTGTTGTCAACTGGGTGCCTACTGCCTCGGA	TCTGTTTCTGTTGTCAACTGGG	TAGTGAAGCCACAGATGT
C14orf169	79697	C14orf169.2155	TGCTGTTGACAGTGAGCGATCGGAAGGTCTTCTAGGAAGATAGTGAAGCCACAGATGTATCTTCCTAGAAGACCTTCCGAGTGCCTACTGCCTCGGA	TCTTCCTAGAAGACCTTCCGAG	TAGTGAAGCCACAGATGT
C14orf169	79697	C14orf169.2273	TGCTGTTGACAGTGAGCGAAGGCTTCAGTGTACTGGGTAATAGTGAAGCCACAGATGTATTACCCAGTACACTGAAGCCTGTGCCTACTGCCTCGGA	TTACCCAGTACACTGAAGCCTG	TAGTGAAGCCACAGATGT
C14orf169	79697	C14orf169.1798	TGCTGTTGACAGTGAGCGATCCCGTGTGTATCATCTGGAATAGTGAAGCCACAGATGTATTCCAGATGATACACACGGGAGTGCCTACTGCCTCGGA	TTCCAGATGATACACACGGGAG	TAGTGAAGCCACAGATGT
C14orf169	79697	C14orf169.2132	TGCTGTTGACAGTGAGCGCTCACTGCTTCAGTGTCACAAATAGTGAAGCCACAGATGTATTTGTGACACTGAAGCAGTGATTGCCTACTGCCTCGGA	TTTGTGACACTGAAGCAGTGAT	TAGTGAAGCCACAGATGT
C14orf169	79697	C14orf169.199	TGCTGTTGACAGTGAGCGCAAGCAGCTGCGAAGTGTTGTATAGTGAAGCCACAGATGTATACAACACTTCGCAGCTGCTTTTGCCTACTGCCTCGGA	TACAACACTTCGCAGCTGCTTT	TAGTGAAGCCACAGATGT
C14orf43	91748	C14orf43.2339	TGCTGTTGACAGTGAGCGACGGACTAACAGTGCTGAAGTATAGTGAAGCCACAGATGTATACTTCAGCACTGTTAGTCCGGTGCCTACTGCCTCGGA	TACTTCAGCACTGTTAGTCCGG	TAGTGAAGCCACAGATGT
C14orf43	91748	C14orf43.2845	TGCTGTTGACAGTGAGCGACCAGTGCGTGGAGTTCTACTATAGTGAAGCCACAGATGTATAGTAGAACTCCACGCACTGGGTGCCTACTGCCTCGGA	TAGTAGAACTCCACGCACTGGG	TAGTGAAGCCACAGATGT
C14orf43	91748	C14orf43.2853	TGCTGTTGACAGTGAGCGATGGAGTTCTACTACACCTACATAGTGAAGCCACAGATGTATGTAGGTGTAGTAGAACTCCACTGCCTACTGCCTCGGA	TGTAGGTGTAGTAGAACTCCAC	TAGTGAAGCCACAGATGT
C14orf43	91748	C14orf43.2953	TGCTGTTGACAGTGAGCGCAGAGGTTGAAGTGGATATTAATAGTGAAGCCACAGATGTATTAATATCCACTTCAACCTCTTTGCCTACTGCCTCGGA	TTAATATCCACTTCAACCTCTT	TAGTGAAGCCACAGATGT
C14orf43	91748	C14orf43.3672	TGCTGTTGACAGTGAGCGACGGCTGCAGGGTGTTTTACAATAGTGAAGCCACAGATGTATTGTAAAACACCCTGCAGCCGGTGCCTACTGCCTCGGA	TTGTAAAACACCCTGCAGCCGG	TAGTGAAGCCACAGATGT
C14orf43	91748	C14orf43.2758	TGCTGTTGACAGTGAGCGACGAGAGGAAGCTGTTCAACAATAGTGAAGCCACAGATGTATTGTTGAACAGCTTCCTCTCGGTGCCTACTGCCTCGGA	TTGTTGAACAGCTTCCTCTCGG	TAGTGAAGCCACAGATGT
C14orf43	91748	C14orf43.6434	TGCTGTTGACAGTGAGCGCAGGATACAGTGTGAAAATTAATAGTGAAGCCACAGATGTATTAATTTTCACACTGTATCCTATGCCTACTGCCTCGGA	TTAATTTTCACACTGTATCCTA	TAGTGAAGCCACAGATGT
C14orf43	91748	C14orf43.5853	TGCTGTTGACAGTGAGCGCCCCAAGGTCTTTTCTATTCAATAGTGAAGCCACAGATGTATTGAATAGAAAAGACCTTGGGATGCCTACTGCCTCGGA	TTGAATAGAAAAGACCTTGGGA	TAGTGAAGCCACAGATGT
C14orf93	60686	C14orf93.439	TGCTGTTGACAGTGAGCGAAGGGCCAACAATGAGTTGTTATAGTGAAGCCACAGATGTATAACAACTCATTGTTGGCCCTGTGCCTACTGCCTCGGA	TAACAACTCATTGTTGGCCCTG	TAGTGAAGCCACAGATGT
C14orf93	60686	C14orf93.254	TGCTGTTGACAGTGAGCGCGCGCCTGTAAGAGTGAGACTATAGTGAAGCCACAGATGTATAGTCTCACTCTTACAGGCGCATGCCTACTGCCTCGGA	TAGTCTCACTCTTACAGGCGCA	TAGTGAAGCCACAGATGT
C14orf93	60686	C14orf93.1998	TGCTGTTGACAGTGAGCGATCCCTCCACTGTGAACAGTAATAGTGAAGCCACAGATGTATTACTGTTCACAGTGGAGGGAGTGCCTACTGCCTCGGA	TTACTGTTCACAGTGGAGGGAG	TAGTGAAGCCACAGATGT
C14orf93	60686	C14orf93.1089	TGCTGTTGACAGTGAGCGCGCGGGATCTTGTACTCTCTAATAGTGAAGCCACAGATGTATTAGAGAGTACAAGATCCCGCTTGCCTACTGCCTCGGA	TTAGAGAGTACAAGATCCCGCT	TAGTGAAGCCACAGATGT
C14orf93	60686	C14orf93.1560	TGCTGTTGACAGTGAGCGCCCACCTGGATGCTAACTCTAATAGTGAAGCCACAGATGTATTAGAGTTAGCATCCAGGTGGTTGCCTACTGCCTCGGA	TTAGAGTTAGCATCCAGGTGGT	TAGTGAAGCCACAGATGT
C14orf93	60686	C14orf93.1786	TGCTGTTGACAGTGAGCGAAAGGTGGAAAAGGATGAATAATAGTGAAGCCACAGATGTATTATTCATCCTTTTCCACCTTGTGCCTACTGCCTCGGA	TTATTCATCCTTTTCCACCTTG	TAGTGAAGCCACAGATGT
C14orf93	60686	C14orf93.441	TGCTGTTGACAGTGAGCGAGGCCAACAATGAGTTGTTAAATAGTGAAGCCACAGATGTATTTAACAACTCATTGTTGGCCCTGCCTACTGCCTCGGA	TTTAACAACTCATTGTTGGCCC	TAGTGAAGCCACAGATGT
C14orf93	60686	C14orf93.1090	TGCTGTTGACAGTGAGCGACGGGATCTTGTACTCTCTAAATAGTGAAGCCACAGATGTATTTAGAGAGTACAAGATCCCGCTGCCTACTGCCTCGGA	TTTAGAGAGTACAAGATCCCGC	TAGTGAAGCCACAGATGT
C16orf53	79447	C16orf53.3580	TGCTGTTGACAGTGAGCGCGGGAGGACAAGTGGAAGTCTATAGTGAAGCCACAGATGTATAGACTTCCACTTGTCCTCCCTTGCCTACTGCCTCGGA	TAGACTTCCACTTGTCCTCCCT	TAGTGAAGCCACAGATGT
C16orf53	79447	C16orf53.3450	TGCTGTTGACAGTGAGCGATCCTATGATTAGGCAAGTTGATAGTGAAGCCACAGATGTATCAACTTGCCTAATCATAGGACTGCCTACTGCCTCGGA	TCAACTTGCCTAATCATAGGAC	TAGTGAAGCCACAGATGT
C16orf53	79447	C16orf53.935	TGCTGTTGACAGTGAGCGCCGGACATGAAGAGACACAAGATAGTGAAGCCACAGATGTATCTTGTGTCTCTTCATGTCCGATGCCTACTGCCTCGGA	TCTTGTGTCTCTTCATGTCCGA	TAGTGAAGCCACAGATGT
C16orf53	79447	C16orf53.3778	TGCTGTTGACAGTGAGCGATCTAAAGACTAGAATATTTAATAGTGAAGCCACAGATGTATTAAATATTCTAGTCTTTAGAGTGCCTACTGCCTCGGA	TTAAATATTCTAGTCTTTAGAG	TAGTGAAGCCACAGATGT
C16orf53	79447	C16orf53.3783	TGCTGTTGACAGTGAGCGCAGACTAGAATATTTAACTTAATAGTGAAGCCACAGATGTATTAAGTTAAATATTCTAGTCTTTGCCTACTGCCTCGGA	TTAAGTTAAATATTCTAGTCTT	TAGTGAAGCCACAGATGT
C16orf53	79447	C16orf53.3771	TGCTGTTGACAGTGAGCGCCCCATTCTCTAAAGACTAGAATAGTGAAGCCACAGATGTATTCTAGTCTTTAGAGAATGGGTTGCCTACTGCCTCGGA	TTCTAGTCTTTAGAGAATGGGT	TAGTGAAGCCACAGATGT
C16orf53	79447	C16orf53.2388	TGCTGTTGACAGTGAGCGCGGCGTAGAATTTAGTGACCAATAGTGAAGCCACAGATGTATTGGTCACTAAATTCTACGCCTTGCCTACTGCCTCGGA	TTGGTCACTAAATTCTACGCCT	TAGTGAAGCCACAGATGT
C16orf53	79447	C16orf53.3805	TGCTGTTGACAGTGAGCGCTCAGTGAGAAACTCTGTGAAATAGTGAAGCCACAGATGTATTTCACAGAGTTTCTCACTGATTGCCTACTGCCTCGGA	TTTCACAGAGTTTCTCACTGAT	TAGTGAAGCCACAGATGT
C17orf49	124944	C17orf49.256	TGCTGTTGACAGTGAGCGAGCCACTGTGAAACGCAAGGTATAGTGAAGCCACAGATGTATACCTTGCGTTTCACAGTGGCCTGCCTACTGCCTCGGA	TACCTTGCGTTTCACAGTGGCC	TAGTGAAGCCACAGATGT
C17orf49	124944	C17orf49.513	TGCTGTTGACAGTGAGCGAAGCTAAGAAACTCAACTTCGATAGTGAAGCCACAGATGTATCGAAGTTGAGTTTCTTAGCTGTGCCTACTGCCTCGGA	TCGAAGTTGAGTTTCTTAGCTG	TAGTGAAGCCACAGATGT
C17orf49	124944	C17orf49.758	TGCTGTTGACAGTGAGCGATGATGGACATTTTTATACAGATAGTGAAGCCACAGATGTATCTGTATAAAAATGTCCATCAGTGCCTACTGCCTCGGA	TCTGTATAAAAATGTCCATCAG	TAGTGAAGCCACAGATGT
C17orf49	124944	C17orf49.756	TGCTGTTGACAGTGAGCGCTCTGATGGACATTTTTATACATAGTGAAGCCACAGATGTATGTATAAAAATGTCCATCAGATTGCCTACTGCCTCGGA	TGTATAAAAATGTCCATCAGAT	TAGTGAAGCCACAGATGT
C17orf49	124944	C17orf49.764	TGCTGTTGACAGTGAGCGAACATTTTTATACAGAAAACAATAGTGAAGCCACAGATGTATTGTTTTCTGTATAAAAATGTCTGCCTACTGCCTCGGA	TTGTTTTCTGTATAAAAATGTC	TAGTGAAGCCACAGATGT
C17orf49	124944	C17orf49.301	TGCTGTTGACAGTGAGCGCCCAGCTGAGTCACCCAAGAAATAGTGAAGCCACAGATGTATTTCTTGGGTGACTCAGCTGGATGCCTACTGCCTCGGA	TTTCTTGGGTGACTCAGCTGGA	TAGTGAAGCCACAGATGT
C17orf49	124944	C17orf49.761	TGCTGTTGACAGTGAGCGCTGGACATTTTTATACAGAAAATAGTGAAGCCACAGATGTATTTTCTGTATAAAAATGTCCATTGCCTACTGCCTCGGA	TTTTCTGTATAAAAATGTCCAT	TAGTGAAGCCACAGATGT
C17orf49	124944	C17orf49.507	TGCTGTTGACAGTGAGCGATCCTCCAGCTAAGAAACTCAATAGTGAAGCCACAGATGTATTGAGTTTCTTAGCTGGAGGAGTGCCTACTGCCTCGGA	TTGAGTTTCTTAGCTGGAGGAG	TAGTGAAGCCACAGATGT
C17orf96	100170841	C17orf96.2456	TGCTGTTGACAGTGAGCGAAAGGTGGAAGAAATCAATAAATAGTGAAGCCACAGATGTATTTATTGATTTCTTCCACCTTCTGCCTACTGCCTCGGA	TTTATTGATTTCTTCCACCTTC	TAGTGAAGCCACAGATGT
C17orf96	100170841	C17orf96.3156	TGCTGTTGACAGTGAGCGCAAAGTTGTTATTGTTTGCATATAGTGAAGCCACAGATGTATATGCAAACAATAACAACTTTTTGCCTACTGCCTCGGA	TATGCAAACAATAACAACTTTT	TAGTGAAGCCACAGATGT
C17orf96	100170841	C17orf96.1190	TGCTGTTGACAGTGAGCGACCGGTCGAAACTTTGGTGTTATAGTGAAGCCACAGATGTATAACACCAAAGTTTCGACCGGCTGCCTACTGCCTCGGA	TAACACCAAAGTTTCGACCGGC	TAGTGAAGCCACAGATGT
C17orf96	100170841	C17orf96.1795	TGCTGTTGACAGTGAGCGCCGGGAGAAGGCTGATGACATATAGTGAAGCCACAGATGTATATGTCATCAGCCTTCTCCCGATGCCTACTGCCTCGGA	TATGTCATCAGCCTTCTCCCGA	TAGTGAAGCCACAGATGT
C17orf96	100170841	C17orf96.2585	TGCTGTTGACAGTGAGCGACCCTTAAAGAGTGGAAACAAATAGTGAAGCCACAGATGTATTTGTTTCCACTCTTTAAGGGGTGCCTACTGCCTCGGA	TTTGTTTCCACTCTTTAAGGGG	TAGTGAAGCCACAGATGT
C17orf96	100170841	C17orf96.1698	TGCTGTTGACAGTGAGCGAAGGGACCTAAATAACAGTGATTAGTGAAGCCACAGATGTAATCACTGTTATTTAGGTCCCTCTGCCTACTGCCTCGGA	ATCACTGTTATTTAGGTCCCTC	TAGTGAAGCCACAGATGT
C17orf96	100170841	C17orf96.1956	TGCTGTTGACAGTGAGCGCACCGGTTGTTACTGTGTCTGTTAGTGAAGCCACAGATGTAACAGACACAGTAACAACCGGTTTGCCTACTGCCTCGGA	ACAGACACAGTAACAACCGGTT	TAGTGAAGCCACAGATGT
C17orf96	100170841	C17orf96.2759	TGCTGTTGACAGTGAGCGACGGGAGTTGTCAGAGATCTGATAGTGAAGCCACAGATGTATCAGATCTCTGACAACTCCCGCTGCCTACTGCCTCGGA	TCAGATCTCTGACAACTCCCGC	TAGTGAAGCCACAGATGT
C20orf20	55257	C20orf20.1347	TGCTGTTGACAGTGAGCGCGCCTATTTTACTAGTGTTTTATAGTGAAGCCACAGATGTATAAAACACTAGTAAAATAGGCTTGCCTACTGCCTCGGA	TAAAACACTAGTAAAATAGGCT	TAGTGAAGCCACAGATGT
C20orf20	55257	C20orf20.1315	TGCTGTTGACAGTGAGCGCTGGTTGGTATTTCACTATTTATAGTGAAGCCACAGATGTATAAATAGTGAAATACCAACCAATGCCTACTGCCTCGGA	TAAATAGTGAAATACCAACCAA	TAGTGAAGCCACAGATGT
C20orf20	55257	C20orf20.1062	TGCTGTTGACAGTGAGCGCACCTCGGATTAGCAAGCAATATAGTGAAGCCACAGATGTATATTGCTTGCTAATCCGAGGTTTGCCTACTGCCTCGGA	TATTGCTTGCTAATCCGAGGTT	TAGTGAAGCCACAGATGT
C20orf20	55257	C20orf20.906	TGCTGTTGACAGTGAGCGCTCGGTCCAGCTCAGATATTGATAGTGAAGCCACAGATGTATCAATATCTGAGCTGGACCGATTGCCTACTGCCTCGGA	TCAATATCTGAGCTGGACCGAT	TAGTGAAGCCACAGATGT
C20orf20	55257	C20orf20.1598	TGCTGTTGACAGTGAGCGCTCGTGTGACTGCGAACATTAATAGTGAAGCCACAGATGTATTAATGTTCGCAGTCACACGAATGCCTACTGCCTCGGA	TTAATGTTCGCAGTCACACGAA	TAGTGAAGCCACAGATGT
C20orf20	55257	C20orf20.250	TGCTGTTGACAGTGAGCGCTCGGGACAAGTTCAGCCAGAATAGTGAAGCCACAGATGTATTCTGGCTGAACTTGTCCCGAATGCCTACTGCCTCGGA	TTCTGGCTGAACTTGTCCCGAA	TAGTGAAGCCACAGATGT
C20orf20	55257	C20orf20.1065	TGCTGTTGACAGTGAGCGATCGGATTAGCAAGCAATAAAATAGTGAAGCCACAGATGTATTTTATTGCTTGCTAATCCGAGTGCCTACTGCCTCGGA	TTTTATTGCTTGCTAATCCGAG	TAGTGAAGCCACAGATGT
C20orf20	55257	C20orf20.1607	TGCTGTTGACAGTGAGCGATGCGAACATTAAAGCACAAAATAGTGAAGCCACAGATGTATTTTGTGCTTTAATGTTCGCAGTGCCTACTGCCTCGGA	TTTTGTGCTTTAATGTTCGCAG	TAGTGAAGCCACAGATGT
C6orf130	221443	C6orf130.593	TGCTGTTGACAGTGAGCGAAGGCAACAGACATCAAAATTATAGTGAAGCCACAGATGTATAATTTTGATGTCTGTTGCCTCTGCCTACTGCCTCGGA	TAATTTTGATGTCTGTTGCCTC	TAGTGAAGCCACAGATGT
C6orf130	221443	C6orf130.719	TGCTGTTGACAGTGAGCGAAGGAAAGTTTCATGAGAAGTATAGTGAAGCCACAGATGTATACTTCTCATGAAACTTTCCTCTGCCTACTGCCTCGGA	TACTTCTCATGAAACTTTCCTC	TAGTGAAGCCACAGATGT
C6orf130	221443	C6orf130.1123	TGCTGTTGACAGTGAGCGCACCAAGAAATTTGTGGTGATATAGTGAAGCCACAGATGTATATCACCACAAATTTCTTGGTATGCCTACTGCCTCGGA	TATCACCACAAATTTCTTGGTA	TAGTGAAGCCACAGATGT
C6orf130	221443	C6orf130.433	TGCTGTTGACAGTGAGCGCTCGCACAAGCCAACTTATGAATAGTGAAGCCACAGATGTATTCATAAGTTGGCTTGTGCGAATGCCTACTGCCTCGGA	TTCATAAGTTGGCTTGTGCGAA	TAGTGAAGCCACAGATGT
C6orf130	221443	C6orf130.181	TGCTGTTGACAGTGAGCGAAGCCTTAATGAAGATCCAGAATAGTGAAGCCACAGATGTATTCTGGATCTTCATTAAGGCTGTGCCTACTGCCTCGGA	TTCTGGATCTTCATTAAGGCTG	TAGTGAAGCCACAGATGT
C6orf130	221443	C6orf130.690	TGCTGTTGACAGTGAGCGAACCGGGCAAACCTACCTTAAATAGTGAAGCCACAGATGTATTTAAGGTAGGTTTGCCCGGTCTGCCTACTGCCTCGGA	TTTAAGGTAGGTTTGCCCGGTC	TAGTGAAGCCACAGATGT
C6orf130	221443	C6orf130.205	TGCTGTTGACAGTGAGCGCAGCAGAATCACTTATGTGAAATAGTGAAGCCACAGATGTATTTCACATAAGTGATTCTGCTTTGCCTACTGCCTCGGA	TTTCACATAAGTGATTCTGCTT	TAGTGAAGCCACAGATGT
C6orf130	221443	C6orf130.691	TGCTGTTGACAGTGAGCGCCCGGGCAAACCTACCTTAAAATAGTGAAGCCACAGATGTATTTTAAGGTAGGTTTGCCCGGTTGCCTACTGCCTCGGA	TTTTAAGGTAGGTTTGCCCGGT	TAGTGAAGCCACAGATGT
CALCOCO1	57658	CALCOCO1.1282	TGCTGTTGACAGTGAGCGATGGTACAGTTGTCAGAAAGTATAGTGAAGCCACAGATGTATACTTTCTGACAACTGTACCAGTGCCTACTGCCTCGGA	TACTTTCTGACAACTGTACCAG	TAGTGAAGCCACAGATGT
CALCOCO1	57658	CALCOCO1.144	TGCTGTTGACAGTGAGCGAAGGATGGAAGAATCACCACTATAGTGAAGCCACAGATGTATAGTGGTGATTCTTCCATCCTGTGCCTACTGCCTCGGA	TAGTGGTGATTCTTCCATCCTG	TAGTGAAGCCACAGATGT
CALCOCO1	57658	CALCOCO1.1980	TGCTGTTGACAGTGAGCGATCCCTCGTACATGCACAAATATAGTGAAGCCACAGATGTATATTTGTGCATGTACGAGGGAGTGCCTACTGCCTCGGA	TATTTGTGCATGTACGAGGGAG	TAGTGAAGCCACAGATGT
CALCOCO1	57658	CALCOCO1.1019	TGCTGTTGACAGTGAGCGCCCGCACCATAGCCGAACTACATAGTGAAGCCACAGATGTATGTAGTTCGGCTATGGTGCGGTTGCCTACTGCCTCGGA	TGTAGTTCGGCTATGGTGCGGT	TAGTGAAGCCACAGATGT
CALCOCO1	57658	CALCOCO1.806	TGCTGTTGACAGTGAGCGCCAGGCTTAGAGACACAGTGAATAGTGAAGCCACAGATGTATTCACTGTGTCTCTAAGCCTGTTGCCTACTGCCTCGGA	TTCACTGTGTCTCTAAGCCTGT	TAGTGAAGCCACAGATGT
CALCOCO1	57658	CALCOCO1.1160	TGCTGTTGACAGTGAGCGAAGAGAAGGACAAGATCCTGAATAGTGAAGCCACAGATGTATTCAGGATCTTGTCCTTCTCTGTGCCTACTGCCTCGGA	TTCAGGATCTTGTCCTTCTCTG	TAGTGAAGCCACAGATGT
CALCOCO1	57658	CALCOCO1.2613	TGCTGTTGACAGTGAGCGATCGCATCTCCTCACATGGAAATAGTGAAGCCACAGATGTATTTCCATGTGAGGAGATGCGAGTGCCTACTGCCTCGGA	TTTCCATGTGAGGAGATGCGAG	TAGTGAAGCCACAGATGT
CALCOCO1	57658	CALCOCO1.2760	TGCTGTTGACAGTGAGCGCTCCCTTTGTAGTTTGAACAAATAGTGAAGCCACAGATGTATTTGTTCAAACTACAAAGGGATTGCCTACTGCCTCGGA	TTTGTTCAAACTACAAAGGGAT	TAGTGAAGCCACAGATGT
CAMK4	814	CAMK4.782	TGCTGTTGACAGTGAGCGCTCGCTGATTTTGGACTCTCTATAGTGAAGCCACAGATGTATAGAGAGTCCAAAATCAGCGATTGCCTACTGCCTCGGA	TAGAGAGTCCAAAATCAGCGAT	TAGTGAAGCCACAGATGT
CAMK4	814	CAMK4.528	TGCTGTTGACAGTGAGCGCTCCAAACATTATAAAACTTAATAGTGAAGCCACAGATGTATTAAGTTTTATAATGTTTGGATTGCCTACTGCCTCGGA	TTAAGTTTTATAATGTTTGGAT	TAGTGAAGCCACAGATGT
CAMK4	814	CAMK4.450	TGCTGTTGACAGTGAGCGCTGCTCTCAAAGTGTTAAAGAATAGTGAAGCCACAGATGTATTCTTTAACACTTTGAGAGCATTGCCTACTGCCTCGGA	TTCTTTAACACTTTGAGAGCAT	TAGTGAAGCCACAGATGT
CAMK4	814	CAMK4.1351	TGCTGTTGACAGTGAGCGCCCAGAAGGAGAGAAAATTCAATAGTGAAGCCACAGATGTATTGAATTTTCTCTCCTTCTGGATGCCTACTGCCTCGGA	TTGAATTTTCTCTCCTTCTGGA	TAGTGAAGCCACAGATGT
CAMK4	814	CAMK4.1050	TGCTGTTGACAGTGAGCGCTGCCAAGGACTTGGTCAGAAATAGTGAAGCCACAGATGTATTTCTGACCAAGTCCTTGGCATTGCCTACTGCCTCGGA	TTTCTGACCAAGTCCTTGGCAT	TAGTGAAGCCACAGATGT
CAMK4	814	CAMK4.406	TGCTGTTGACAGTGAGCGCTCCATTGTGTACAGATGCAAATAGTGAAGCCACAGATGTATTTGCATCTGTACACAATGGATTGCCTACTGCCTCGGA	TTTGCATCTGTACACAATGGAT	TAGTGAAGCCACAGATGT
CAMK4	814	CAMK4.1054	TGCTGTTGACAGTGAGCGAAAGGACTTGGTCAGAAAATTATAGTGAAGCCACAGATGTATAATTTTCTGACCAAGTCCTTGTGCCTACTGCCTCGGA	TAATTTTCTGACCAAGTCCTTG	TAGTGAAGCCACAGATGT
CAMK4	814	CAMK4.599	TGCTGTTGACAGTGAGCGCCAGGAGGAGAACTGTTTGATATAGTGAAGCCACAGATGTATATCAAACAGTTCTCCTCCTGTTGCCTACTGCCTCGGA	TATCAAACAGTTCTCCTCCTGT	TAGTGAAGCCACAGATGT
CAMKMT	79823	CAMKMT.1062	TGCTGTTGACAGTGAGCGCCCAAACATGGATAGAAGATTATAGTGAAGCCACAGATGTATAATCTTCTATCCATGTTTGGTTGCCTACTGCCTCGGA	TAATCTTCTATCCATGTTTGGT	TAGTGAAGCCACAGATGT
CAMKMT	79823	CAMKMT.269	TGCTGTTGACAGTGAGCGCTGCCTGCGACATGTATCTGTATAGTGAAGCCACAGATGTATACAGATACATGTCGCAGGCAATGCCTACTGCCTCGGA	TACAGATACATGTCGCAGGCAA	TAGTGAAGCCACAGATGT
CAMKMT	79823	CAMKMT.749	TGCTGTTGACAGTGAGCGAACAGATGTCTCTCAACTGGAATAGTGAAGCCACAGATGTATTCCAGTTGAGAGACATCTGTCTGCCTACTGCCTCGGA	TTCCAGTTGAGAGACATCTGTC	TAGTGAAGCCACAGATGT
CAMKMT	79823	CAMKMT.273	TGCTGTTGACAGTGAGCGATGCGACATGTATCTGTAAGAATAGTGAAGCCACAGATGTATTCTTACAGATACATGTCGCAGTGCCTACTGCCTCGGA	TTCTTACAGATACATGTCGCAG	TAGTGAAGCCACAGATGT
CAMKMT	79823	CAMKMT.1012	TGCTGTTGACAGTGAGCGCCCCGGACATATATGAAGAAAATAGTGAAGCCACAGATGTATTTTCTTCATATATGTCCGGGTTGCCTACTGCCTCGGA	TTTTCTTCATATATGTCCGGGT	TAGTGAAGCCACAGATGT
CAMKMT	79823	CAMKMT.235	TGCTGTTGACAGTGAGCGCGCGGCAGGTTCTGAAGCAAAATAGTGAAGCCACAGATGTATTTTGCTTCAGAACCTGCCGCATGCCTACTGCCTCGGA	TTTTGCTTCAGAACCTGCCGCA	TAGTGAAGCCACAGATGT
CAMKMT	79823	CAMKMT.1082	TGCTGTTGACAGTGAGCGCAAGCTTCTCAAAGACGAAGAATAGTGAAGCCACAGATGTATTCTTCGTCTTTGAGAAGCTTATGCCTACTGCCTCGGA	TTCTTCGTCTTTGAGAAGCTTA	TAGTGAAGCCACAGATGT
CAMKMT	79823	CAMKMT.933	TGCTGTTGACAGTGAGCGCAAGCTGGTTTCTGTATCCAAATAGTGAAGCCACAGATGTATTTGGATACAGAAACCAGCTTTTGCCTACTGCCTCGGA	TTTGGATACAGAAACCAGCTTT	TAGTGAAGCCACAGATGT
CARM1	10498	CARM1.563	TGCTGTTGACAGTGAGCGACGTGCAGTACTTCCAGTTTTATAGTGAAGCCACAGATGTATAAAACTGGAAGTACTGCACGGTGCCTACTGCCTCGGA	TAAAACTGGAAGTACTGCACGG	TAGTGAAGCCACAGATGT
CARM1	10498	CARM1.967	TGCTGTTGACAGTGAGCGACCAGCGGAAACATGTTTCCTATAGTGAAGCCACAGATGTATAGGAAACATGTTTCCGCTGGGTGCCTACTGCCTCGGA	TAGGAAACATGTTTCCGCTGGG	TAGTGAAGCCACAGATGT
CARM1	10498	CARM1.602	TGCTGTTGACAGTGAGCGCGCAGAACATGATGCAGGACTATAGTGAAGCCACAGATGTATAGTCCTGCATCATGTTCTGCTTGCCTACTGCCTCGGA	TAGTCCTGCATCATGTTCTGCT	TAGTGAAGCCACAGATGT
CARM1	10498	CARM1.1922	TGCTGTTGACAGTGAGCGCCCCGACCAACACCATGCACTATAGTGAAGCCACAGATGTATAGTGCATGGTGTTGGTCGGGATGCCTACTGCCTCGGA	TAGTGCATGGTGTTGGTCGGGA	TAGTGAAGCCACAGATGT
CARM1	10498	CARM1.791	TGCTGTTGACAGTGAGCGATGAGGTCTTGGTGAAGAGTAATAGTGAAGCCACAGATGTATTACTCTTCACCAAGACCTCAGTGCCTACTGCCTCGGA	TTACTCTTCACCAAGACCTCAG	TAGTGAAGCCACAGATGT
CARM1	10498	CARM1.2560	TGCTGTTGACAGTGAGCGAACCTCACACTTGAATGTACAATAGTGAAGCCACAGATGTATTGTACATTCAAGTGTGAGGTGTGCCTACTGCCTCGGA	TTGTACATTCAAGTGTGAGGTG	TAGTGAAGCCACAGATGT
CARM1	10498	CARM1.662	TGCTGTTGACAGTGAGCGCCCACACCGACTTCAAGGACAATAGTGAAGCCACAGATGTATTGTCCTTGAAGTCGGTGTGGTTGCCTACTGCCTCGGA	TTGTCCTTGAAGTCGGTGTGGT	TAGTGAAGCCACAGATGT
CARM1	10498	CARM1.2154	TGCTGTTGACAGTGAGCGATCGCTGCCATATTTTACACAATAGTGAAGCCACAGATGTATTGTGTAAAATATGGCAGCGACTGCCTACTGCCTCGGA	TTGTGTAAAATATGGCAGCGAC	TAGTGAAGCCACAGATGT
CBL	867	CBL.3828	TGCTGTTGACAGTGAGCGACCAGGTATGTGTTCTGATGTATAGTGAAGCCACAGATGTATACATCAGAACACATACCTGGCTGCCTACTGCCTCGGA	TACATCAGAACACATACCTGGC	TAGTGAAGCCACAGATGT
CBL	867	CBL.3351	TGCTGTTGACAGTGAGCGCTCCATCTACTGTGGTATTATATAGTGAAGCCACAGATGTATATAATACCACAGTAGATGGAATGCCTACTGCCTCGGA	TATAATACCACAGTAGATGGAA	TAGTGAAGCCACAGATGT
CBL	867	CBL.426	TGCTGTTGACAGTGAGCGCCCGTACTATCTTGTCAAGATATAGTGAAGCCACAGATGTATATCTTGACAAGATAGTACGGATGCCTACTGCCTCGGA	TATCTTGACAAGATAGTACGGA	TAGTGAAGCCACAGATGT
CBL	867	CBL.6627	TGCTGTTGACAGTGAGCGCCAGCTCTTCCATGTAGACTTATAGTGAAGCCACAGATGTATAAGTCTACATGGAAGAGCTGTTGCCTACTGCCTCGGA	TAAGTCTACATGGAAGAGCTGT	TAGTGAAGCCACAGATGT
CBL	867	CBL.9267	TGCTGTTGACAGTGAGCGACGGCTGTTGACAGACAGACTATAGTGAAGCCACAGATGTATAGTCTGTCTGTCAACAGCCGGTGCCTACTGCCTCGGA	TAGTCTGTCTGTCAACAGCCGG	TAGTGAAGCCACAGATGT
CBL	867	CBL.8978	TGCTGTTGACAGTGAGCGCCACACAGAAGTTACCTAATAATAGTGAAGCCACAGATGTATTATTAGGTAACTTCTGTGTGTTGCCTACTGCCTCGGA	TTATTAGGTAACTTCTGTGTGT	TAGTGAAGCCACAGATGT
CBL	867	CBL.9353	TGCTGTTGACAGTGAGCGCCCCTGTGTTTGTACAGAGCAATAGTGAAGCCACAGATGTATTGCTCTGTACAAACACAGGGATGCCTACTGCCTCGGA	TTGCTCTGTACAAACACAGGGA	TAGTGAAGCCACAGATGT
CBL	867	CBL.10877	TGCTGTTGACAGTGAGCGCCAGTGTTAAGAAGAAAACAAATAGTGAAGCCACAGATGTATTTGTTTTCTTCTTAACACTGATGCCTACTGCCTCGGA	TTTGTTTTCTTCTTAACACTGA	TAGTGAAGCCACAGATGT
CBX1	10951	CBX1.1204	TGCTGTTGACAGTGAGCGCAGGACTGTGAGAGACTGTTTATAGTGAAGCCACAGATGTATAAACAGTCTCTCACAGTCCTTTGCCTACTGCCTCGGA	TAAACAGTCTCTCACAGTCCTT	TAGTGAAGCCACAGATGT
CBX1	10951	CBX1.512	TGCTGTTGACAGTGAGCGAACAGGTTGTCATATCCTTCTATAGTGAAGCCACAGATGTATAGAAGGATATGACAACCTGTGTGCCTACTGCCTCGGA	TAGAAGGATATGACAACCTGTG	TAGTGAAGCCACAGATGT
CBX1	10951	CBX1.338	TGCTGTTGACAGTGAGCGCACCAAAGAAGAAGAAAGAAGATAGTGAAGCCACAGATGTATCTTCTTTCTTCTTCTTTGGTTTGCCTACTGCCTCGGA	TCTTCTTTCTTCTTCTTTGGTT	TAGTGAAGCCACAGATGT
CBX1	10951	CBX1.431	TGCTGTTGACAGTGAGCGAAGAGCTCATGTTCCTGATGAATAGTGAAGCCACAGATGTATTCATCAGGAACATGAGCTCTCTGCCTACTGCCTCGGA	TTCATCAGGAACATGAGCTCTC	TAGTGAAGCCACAGATGT
CBX1	10951	CBX1.1720	TGCTGTTGACAGTGAGCGCTGGGCAGTGGTTCACTTTAAATAGTGAAGCCACAGATGTATTTAAAGTGAACCACTGCCCAATGCCTACTGCCTCGGA	TTTAAAGTGAACCACTGCCCAA	TAGTGAAGCCACAGATGT
CBX1	10951	CBX1.258	TGCTGTTGACAGTGAGCGCACAGCACATGAGACAGATAAATAGTGAAGCCACAGATGTATTTATCTGTCTCATGTGCTGTTTGCCTACTGCCTCGGA	TTTATCTGTCTCATGTGCTGTT	TAGTGAAGCCACAGATGT
CBX1	10951	CBX1.1696	TGCTGTTGACAGTGAGCGCCAGGAGAAGATTAAACTTTCATAGTGAAGCCACAGATGTATGAAAGTTTAATCTTCTCCTGATGCCTACTGCCTCGGA	TGAAAGTTTAATCTTCTCCTGA	TAGTGAAGCCACAGATGT
CBX1	10951	CBX1.1664	TGCTGTTGACAGTGAGCGACAAGAGTTTAGTGATTTCAAATAGTGAAGCCACAGATGTATTTGAAATCACTAAACTCTTGGTGCCTACTGCCTCGGA	TTTGAAATCACTAAACTCTTGG	TAGTGAAGCCACAGATGT
CBX2	84733	CBX2.225	TGCTGTTGACAGTGAGCGCCCTGGCCTTCCAGAAGAAGGATAGTGAAGCCACAGATGTATCCTTCTTCTGGAAGGCCAGGATGCCTACTGCCTCGGA	TCCTTCTTCTGGAAGGCCAGGA	TAGTGAAGCCACAGATGT
CBX2	84733	CBX2.164	TGCTGTTGACAGTGAGCGAGCTGGTCCTCCAAACATAACATAGTGAAGCCACAGATGTATGTTATGTTTGGAGGACCAGCCTGCCTACTGCCTCGGA	TGTTATGTTTGGAGGACCAGCC	TAGTGAAGCCACAGATGT
CBX2	84733	CBX2.228	TGCTGTTGACAGTGAGCGCGGCCTTCCAGAAGAAGGAACATAGTGAAGCCACAGATGTATGTTCCTTCTTCTGGAAGGCCATGCCTACTGCCTCGGA	TGTTCCTTCTTCTGGAAGGCCA	TAGTGAAGCCACAGATGT
CBX2	84733	CBX2.234	TGCTGTTGACAGTGAGCGCCCAGAAGAAGGAACATGAGAATAGTGAAGCCACAGATGTATTCTCATGTTCCTTCTTCTGGATGCCTACTGCCTCGGA	TTCTCATGTTCCTTCTTCTGGA	TAGTGAAGCCACAGATGT
CBX2	84733	CBX2.162	TGCTGTTGACAGTGAGCGACGGCTGGTCCTCCAAACATAATAGTGAAGCCACAGATGTATTATGTTTGGAGGACCAGCCGCTGCCTACTGCCTCGGA	TTATGTTTGGAGGACCAGCCGC	TAGTGAAGCCACAGATGT
CBX2	84733	CBX2.233	TGCTGTTGACAGTGAGCGCTCCAGAAGAAGGAACATGAGATAGTGAAGCCACAGATGTATCTCATGTTCCTTCTTCTGGAATGCCTACTGCCTCGGA	TCTCATGTTCCTTCTTCTGGAA	TAGTGAAGCCACAGATGT
CBX2	84733	CBX2.263	TGCTGTTGACAGTGAGCGAAGAACCGGAAGAGAGGCAAGATAGTGAAGCCACAGATGTATCTTGCCTCTCTTCCGGTTCTGTGCCTACTGCCTCGGA	TCTTGCCTCTCTTCCGGTTCTG	TAGTGAAGCCACAGATGT
CBX2	84733	CBX2.135	TGCTGTTGACAGTGAGCGACAAGCTGGAGTACCTGGTCAATAGTGAAGCCACAGATGTATTGACCAGGTACTCCAGCTTGCTGCCTACTGCCTCGGA	TTGACCAGGTACTCCAGCTTGC	TAGTGAAGCCACAGATGT
CBX3	11335	CBX3.630	TGCTGTTGACAGTGAGCGCTGGGTCTTAGATTTTGATTTATAGTGAAGCCACAGATGTATAAATCAAAATCTAAGACCCAATGCCTACTGCCTCGGA	TAAATCAAAATCTAAGACCCAA	TAGTGAAGCCACAGATGT
CBX3	11335	CBX3.1083	TGCTGTTGACAGTGAGCGCTCCAAGCAAAATAAGAGATAATAGTGAAGCCACAGATGTATTATCTCTTATTTTGCTTGGAATGCCTACTGCCTCGGA	TTATCTCTTATTTTGCTTGGAA	TAGTGAAGCCACAGATGT
CBX3	11335	CBX3.562	TGCTGTTGACAGTGAGCGCCCAGAAGATGAAGCTCAATAATAGTGAAGCCACAGATGTATTATTGAGCTTCATCTTCTGGATGCCTACTGCCTCGGA	TTATTGAGCTTCATCTTCTGGA	TAGTGAAGCCACAGATGT
CBX3	11335	CBX3.37	TGCTGTTGACAGTGAGCGATCCAACAAAACTACATTGCAATAGTGAAGCCACAGATGTATTGCAATGTAGTTTTGTTGGAGTGCCTACTGCCTCGGA	TTGCAATGTAGTTTTGTTGGAG	TAGTGAAGCCACAGATGT
CBX3	11335	CBX3.1280	TGCTGTTGACAGTGAGCGCCCAGATGAGGAAACTAGACAATAGTGAAGCCACAGATGTATTGTCTAGTTTCCTCATCTGGATGCCTACTGCCTCGGA	TTGTCTAGTTTCCTCATCTGGA	TAGTGAAGCCACAGATGT
CBX3	11335	CBX3.1943	TGCTGTTGACAGTGAGCGCAGGGTCAATTGTCTCATTAAATAGTGAAGCCACAGATGTATTTAATGAGACAATTGACCCTATGCCTACTGCCTCGGA	TTTAATGAGACAATTGACCCTA	TAGTGAAGCCACAGATGT
CBX3	11335	CBX3.1104	TGCTGTTGACAGTGAGCGCTCCCTTCAAGTTAAATTGAAATAGTGAAGCCACAGATGTATTTCAATTTAACTTGAAGGGATTGCCTACTGCCTCGGA	TTTCAATTTAACTTGAAGGGAT	TAGTGAAGCCACAGATGT
CBX3	11335	CBX3.332	TGCTGTTGACAGTGAGCGAACAGCAAATCAAAGAAGAAAATAGTGAAGCCACAGATGTATTTTCTTCTTTGATTTGCTGTCTGCCTACTGCCTCGGA	TTTTCTTCTTTGATTTGCTGTC	TAGTGAAGCCACAGATGT
CBX4	8535	CBX4.2187	TGCTGTTGACAGTGAGCGATCCCGTTTGTACGTGGTGTTATAGTGAAGCCACAGATGTATAACACCACGTACAAACGGGAGTGCCTACTGCCTCGGA	TAACACCACGTACAAACGGGAG	TAGTGAAGCCACAGATGT
CBX4	8535	CBX4.2128	TGCTGTTGACAGTGAGCGAGGCCTCAGAGTTCTAGTATTATAGTGAAGCCACAGATGTATAATACTAGAACTCTGAGGCCGTGCCTACTGCCTCGGA	TAATACTAGAACTCTGAGGCCG	TAGTGAAGCCACAGATGT
CBX4	8535	CBX4.2200	TGCTGTTGACAGTGAGCGATGGTGTTATTATTGAAATGTATAGTGAAGCCACAGATGTATACATTTCAATAATAACACCACTGCCTACTGCCTCGGA	TACATTTCAATAATAACACCAC	TAGTGAAGCCACAGATGT
CBX4	8535	CBX4.2130	TGCTGTTGACAGTGAGCGACCTCAGAGTTCTAGTATTATATAGTGAAGCCACAGATGTATATAATACTAGAACTCTGAGGCTGCCTACTGCCTCGGA	TATAATACTAGAACTCTGAGGC	TAGTGAAGCCACAGATGT
CBX4	8535	CBX4.1561	TGCTGTTGACAGTGAGCGATCAGACCTGGATGAACCCATATAGTGAAGCCACAGATGTATATGGGTTCATCCAGGTCTGAGTGCCTACTGCCTCGGA	TATGGGTTCATCCAGGTCTGAG	TAGTGAAGCCACAGATGT
CBX4	8535	CBX4.1773	TGCTGTTGACAGTGAGCGCTGGGAATATAATTATCACCGATAGTGAAGCCACAGATGTATCGGTGATAATTATATTCCCAATGCCTACTGCCTCGGA	TCGGTGATAATTATATTCCCAA	TAGTGAAGCCACAGATGT
CBX4	8535	CBX4.2631	TGCTGTTGACAGTGAGCGCGGAGATGTTGAAGGTGCAAAATAGTGAAGCCACAGATGTATTTTGCACCTTCAACATCTCCATGCCTACTGCCTCGGA	TTTTGCACCTTCAACATCTCCA	TAGTGAAGCCACAGATGT
CBX4	8535	CBX4.906	TGCTGTTGACAGTGAGCGACAAGATGAAGATAGTCAAGAATAGTGAAGCCACAGATGTATTCTTGACTATCTTCATCTTGCTGCCTACTGCCTCGGA	TTCTTGACTATCTTCATCTTGC	TAGTGAAGCCACAGATGT
CBX5	23468	CBX5.1801	TGCTGTTGACAGTGAGCGCACCCTCAAACTTATAGTTGTATAGTGAAGCCACAGATGTATACAACTATAAGTTTGAGGGTATGCCTACTGCCTCGGA	TACAACTATAAGTTTGAGGGTA	TAGTGAAGCCACAGATGT
CBX5	23468	CBX5.3909	TGCTGTTGACAGTGAGCGCAGGATCCAGATTCAAATTTAATAGTGAAGCCACAGATGTATTAAATTTGAATCTGGATCCTATGCCTACTGCCTCGGA	TTAAATTTGAATCTGGATCCTA	TAGTGAAGCCACAGATGT
CBX5	23468	CBX5.3908	TGCTGTTGACAGTGAGCGCTAGGATCCAGATTCAAATTTATAGTGAAGCCACAGATGTATAAATTTGAATCTGGATCCTATTGCCTACTGCCTCGGA	TAAATTTGAATCTGGATCCTAT	TAGTGAAGCCACAGATGT
CBX5	23468	CBX5.1074	TGCTGTTGACAGTGAGCGCAAGGATGTTGCCCATCTGTTATAGTGAAGCCACAGATGTATAACAGATGGGCAACATCCTTTTGCCTACTGCCTCGGA	TAACAGATGGGCAACATCCTTT	TAGTGAAGCCACAGATGT
CBX5	23468	CBX5.9142	TGCTGTTGACAGTGAGCGAAAGAGTCTATATGATTAGTTATAGTGAAGCCACAGATGTATAACTAATCATATAGACTCTTGTGCCTACTGCCTCGGA	TAACTAATCATATAGACTCTTG	TAGTGAAGCCACAGATGT
CBX5	23468	CBX5.286	TGCTGTTGACAGTGAGCGACAGGGAGAAGTCAGAAAGTAATAGTGAAGCCACAGATGTATTACTTTCTGACTTCTCCCTGGTGCCTACTGCCTCGGA	TTACTTTCTGACTTCTCCCTGG	TAGTGAAGCCACAGATGT
CBX5	23468	CBX5.10359	TGCTGTTGACAGTGAGCGCCAGGATCAAAGCAACCCTCAATAGTGAAGCCACAGATGTATTGAGGGTTGCTTTGATCCTGATGCCTACTGCCTCGGA	TTGAGGGTTGCTTTGATCCTGA	TAGTGAAGCCACAGATGT
CBX5	23468	CBX5.6112	TGCTGTTGACAGTGAGCGAAAGCTATGTTTCTGTTCAAAATAGTGAAGCCACAGATGTATTTTGAACAGAAACATAGCTTGTGCCTACTGCCTCGGA	TTTTGAACAGAAACATAGCTTG	TAGTGAAGCCACAGATGT
CBX6	23466	CBX6.1847	TGCTGTTGACAGTGAGCGCTCCCTGCTCGATTTTGGACGATAGTGAAGCCACAGATGTATCGTCCAAAATCGAGCAGGGAATGCCTACTGCCTCGGA	TCGTCCAAAATCGAGCAGGGAA	TAGTGAAGCCACAGATGT
CBX6	23466	CBX6.2306	TGCTGTTGACAGTGAGCGATCGGACCTTCACTTCACATCATAGTGAAGCCACAGATGTATGATGTGAAGTGAAGGTCCGACTGCCTACTGCCTCGGA	TGATGTGAAGTGAAGGTCCGAC	TAGTGAAGCCACAGATGT
CBX6	23466	CBX6.2116	TGCTGTTGACAGTGAGCGAACCCTTTACAGTTCCTTTGAATAGTGAAGCCACAGATGTATTCAAAGGAACTGTAAAGGGTGTGCCTACTGCCTCGGA	TTCAAAGGAACTGTAAAGGGTG	TAGTGAAGCCACAGATGT
CBX6	23466	CBX6.578	TGCTGTTGACAGTGAGCGCCCGCATCATCCTGAACCTGAATAGTGAAGCCACAGATGTATTCAGGTTCAGGATGATGCGGTTGCCTACTGCCTCGGA	TTCAGGTTCAGGATGATGCGGT	TAGTGAAGCCACAGATGT
CBX6	23466	CBX6.1190	TGCTGTTGACAGTGAGCGCCCTCCTGACGGTCACAATCAATAGTGAAGCCACAGATGTATTGATTGTGACCGTCAGGAGGTTGCCTACTGCCTCGGA	TTGATTGTGACCGTCAGGAGGT	TAGTGAAGCCACAGATGT
CBX6	23466	CBX6.680	TGCTGTTGACAGTGAGCGCCCGCGTTATAGGCAAGAGCAATAGTGAAGCCACAGATGTATTGCTCTTGCCTATAACGCGGTTGCCTACTGCCTCGGA	TTGCTCTTGCCTATAACGCGGT	TAGTGAAGCCACAGATGT
CBX6	23466	CBX6.3212	TGCTGTTGACAGTGAGCGAAGGTGATTTTATGACAGGAAATAGTGAAGCCACAGATGTATTTCCTGTCATAAAATCACCTCTGCCTACTGCCTCGGA	TTTCCTGTCATAAAATCACCTC	TAGTGAAGCCACAGATGT
CBX6	23466	CBX6.96	TGCTGTTGACAGTGAGCGAGCGGCCGAATCCATCATCAAATAGTGAAGCCACAGATGTATTTGATGATGGATTCGGCCGCGTGCCTACTGCCTCGGA	TTTGATGATGGATTCGGCCGCG	TAGTGAAGCCACAGATGT
CBX7	23492	CBX7.1812	TGCTGTTGACAGTGAGCGATCTGCTAAGTTGTGTGATGTATAGTGAAGCCACAGATGTATACATCACACAACTTAGCAGACTGCCTACTGCCTCGGA	TACATCACACAACTTAGCAGAC	TAGTGAAGCCACAGATGT
CBX7	23492	CBX7.2827	TGCTGTTGACAGTGAGCGACCAGCGGAGGTAAAGATGATATAGTGAAGCCACAGATGTATATCATCTTTACCTCCGCTGGGTGCCTACTGCCTCGGA	TATCATCTTTACCTCCGCTGGG	TAGTGAAGCCACAGATGT
CBX7	23492	CBX7.2829	TGCTGTTGACAGTGAGCGAAGCGGAGGTAAAGATGATAGATAGTGAAGCCACAGATGTATCTATCATCTTTACCTCCGCTGTGCCTACTGCCTCGGA	TCTATCATCTTTACCTCCGCTG	TAGTGAAGCCACAGATGT
CBX7	23492	CBX7.2620	TGCTGTTGACAGTGAGCGAACGGTCAATTCAGTGCTTCCATAGTGAAGCCACAGATGTATGGAAGCACTGAATTGACCGTGTGCCTACTGCCTCGGA	TGGAAGCACTGAATTGACCGTG	TAGTGAAGCCACAGATGT
CBX7	23492	CBX7.1144	TGCTGTTGACAGTGAGCGCGCAGCTGGTTCTGGGAGTTAATAGTGAAGCCACAGATGTATTAACTCCCAGAACCAGCTGCTTGCCTACTGCCTCGGA	TTAACTCCCAGAACCAGCTGCT	TAGTGAAGCCACAGATGT
CBX7	23492	CBX7.825	TGCTGTTGACAGTGAGCGAACCGCAGTGGGAAGTTCTGAATAGTGAAGCCACAGATGTATTCAGAACTTCCCACTGCGGTCTGCCTACTGCCTCGGA	TTCAGAACTTCCCACTGCGGTC	TAGTGAAGCCACAGATGT
CBX7	23492	CBX7.848	TGCTGTTGACAGTGAGCGAACCGTTTTTACTCTTCTTAAATAGTGAAGCCACAGATGTATTTAAGAAGAGTAAAAACGGTGTGCCTACTGCCTCGGA	TTTAAGAAGAGTAAAAACGGTG	TAGTGAAGCCACAGATGT
CBX7	23492	CBX7.3719	TGCTGTTGACAGTGAGCGCTCGAGCTTTGTTCAGACTAAATAGTGAAGCCACAGATGTATTTAGTCTGAACAAAGCTCGAATGCCTACTGCCTCGGA	TTTAGTCTGAACAAAGCTCGAA	TAGTGAAGCCACAGATGT
CBX8	57332	CBX8.1232	TGCTGTTGACAGTGAGCGCCCGTCACCATTAAGGAAAGTATAGTGAAGCCACAGATGTATACTTTCCTTAATGGTGACGGTTGCCTACTGCCTCGGA	TACTTTCCTTAATGGTGACGGT	TAGTGAAGCCACAGATGT
CBX8	57332	CBX8.1468	TGCTGTTGACAGTGAGCGCTCTCTAGAGTTATATTTTCTATAGTGAAGCCACAGATGTATAGAAAATATAACTCTAGAGATTGCCTACTGCCTCGGA	TAGAAAATATAACTCTAGAGAT	TAGTGAAGCCACAGATGT
CBX8	57332	CBX8.246	TGCTGTTGACAGTGAGCGCACCGGAGGAAAACATCCTGGATAGTGAAGCCACAGATGTATCCAGGATGTTTTCCTCCGGTTTGCCTACTGCCTCGGA	TCCAGGATGTTTTCCTCCGGTT	TAGTGAAGCCACAGATGT
CBX8	57332	CBX8.1473	TGCTGTTGACAGTGAGCGCAGAGTTATATTTTCTATTAGATAGTGAAGCCACAGATGTATCTAATAGAAAATATAACTCTATGCCTACTGCCTCGGA	TCTAATAGAAAATATAACTCTA	TAGTGAAGCCACAGATGT
CBX8	57332	CBX8.1235	TGCTGTTGACAGTGAGCGATCACCATTAAGGAAAGTAACATAGTGAAGCCACAGATGTATGTTACTTTCCTTAATGGTGACTGCCTACTGCCTCGGA	TGTTACTTTCCTTAATGGTGAC	TAGTGAAGCCACAGATGT
CBX8	57332	CBX8.1233	TGCTGTTGACAGTGAGCGACGTCACCATTAAGGAAAGTAATAGTGAAGCCACAGATGTATTACTTTCCTTAATGGTGACGGTGCCTACTGCCTCGGA	TTACTTTCCTTAATGGTGACGG	TAGTGAAGCCACAGATGT
CBX8	57332	CBX8.189	TGCTGTTGACAGTGAGCGAACGCATGGAATACCTCGTGAATAGTGAAGCCACAGATGTATTCACGAGGTATTCCATGCGTCTGCCTACTGCCTCGGA	TTCACGAGGTATTCCATGCGTC	TAGTGAAGCCACAGATGT
CBX8	57332	CBX8.383	TGCTGTTGACAGTGAGCGACCAAAACTTACGAGTTTCGAATAGTGAAGCCACAGATGTATTCGAAACTCGTAAGTTTTGGCTGCCTACTGCCTCGGA	TTCGAAACTCGTAAGTTTTGGC	TAGTGAAGCCACAGATGT
CCDC101	112869	CCDC101.325	TGCTGTTGACAGTGAGCGAAGAGAACAAGATTTCTCCCTATAGTGAAGCCACAGATGTATAGGGAGAAATCTTGTTCTCTGTGCCTACTGCCTCGGA	TAGGGAGAAATCTTGTTCTCTG	TAGTGAAGCCACAGATGT
CCDC101	112869	CCDC101.207	TGCTGTTGACAGTGAGCGCCCCGCATTGCAGAACTTCTCATAGTGAAGCCACAGATGTATGAGAAGTTCTGCAATGCGGGATGCCTACTGCCTCGGA	TGAGAAGTTCTGCAATGCGGGA	TAGTGAAGCCACAGATGT
CCDC101	112869	CCDC101.280	TGCTGTTGACAGTGAGCGCACACAACTTAGTGAACATCCATAGTGAAGCCACAGATGTATGGATGTTCACTAAGTTGTGTTTGCCTACTGCCTCGGA	TGGATGTTCACTAAGTTGTGTT	TAGTGAAGCCACAGATGT
CCDC101	112869	CCDC101.400	TGCTGTTGACAGTGAGCGATGAGTGCAACATCCTTCGGAATAGTGAAGCCACAGATGTATTCCGAAGGATGTTGCACTCAGTGCCTACTGCCTCGGA	TTCCGAAGGATGTTGCACTCAG	TAGTGAAGCCACAGATGT
CCDC101	112869	CCDC101.310	TGCTGTTGACAGTGAGCGCTGAGCGGATGCAGACAGAGAATAGTGAAGCCACAGATGTATTCTCTGTCTGCATCCGCTCATTGCCTACTGCCTCGGA	TTCTCTGTCTGCATCCGCTCAT	TAGTGAAGCCACAGATGT
CCDC101	112869	CCDC101.229	TGCTGTTGACAGTGAGCGAAGAGCTCCATCAGCTGATCAATAGTGAAGCCACAGATGTATTGATCAGCTGATGGAGCTCTGTGCCTACTGCCTCGGA	TTGATCAGCTGATGGAGCTCTG	TAGTGAAGCCACAGATGT
CCDC101	112869	CCDC101.313	TGCTGTTGACAGTGAGCGCGCGGATGCAGACAGAGAACAATAGTGAAGCCACAGATGTATTGTTCTCTGTCTGCATCCGCTTGCCTACTGCCTCGGA	TTGTTCTCTGTCTGCATCCGCT	TAGTGAAGCCACAGATGT
CCDC101	112869	CCDC101.1115	TGCTGTTGACAGTGAGCGAAGAGGACGTGCTGGGATTAAATAGTGAAGCCACAGATGTATTTAATCCCAGCACGTCCTCTGTGCCTACTGCCTCGGA	TTTAATCCCAGCACGTCCTCTG	TAGTGAAGCCACAGATGT
CCDC79	283847	CCDC79.559	TGCTGTTGACAGTGAGCGCTCAGAGTTGTTTGAAGACTTATAGTGAAGCCACAGATGTATAAGTCTTCAAACAACTCTGAATGCCTACTGCCTCGGA	TAAGTCTTCAAACAACTCTGAA	TAGTGAAGCCACAGATGT
CCDC79	283847	CCDC79.741	TGCTGTTGACAGTGAGCGCTGAGTTGGATTTGTCAGATAATAGTGAAGCCACAGATGTATTATCTGACAAATCCAACTCATTGCCTACTGCCTCGGA	TTATCTGACAAATCCAACTCAT	TAGTGAAGCCACAGATGT
CCDC79	283847	CCDC79.2327	TGCTGTTGACAGTGAGCGCTGGGAAATCACTGGAATTCAATAGTGAAGCCACAGATGTATTGAATTCCAGTGATTTCCCATTGCCTACTGCCTCGGA	TTGAATTCCAGTGATTTCCCAT	TAGTGAAGCCACAGATGT
CCDC79	283847	CCDC79.1811	TGCTGTTGACAGTGAGCGACCAAGTCAAGCTGCAATCAAATAGTGAAGCCACAGATGTATTTGATTGCAGCTTGACTTGGCTGCCTACTGCCTCGGA	TTTGATTGCAGCTTGACTTGGC	TAGTGAAGCCACAGATGT
CCDC79	283847	CCDC79.710	TGCTGTTGACAGTGAGCGCCACGGTTATTCAGGACAGTTATAGTGAAGCCACAGATGTATAACTGTCCTGAATAACCGTGATGCCTACTGCCTCGGA	TAACTGTCCTGAATAACCGTGA	TAGTGAAGCCACAGATGT
CCDC79	283847	CCDC79.1486	TGCTGTTGACAGTGAGCGCAAGGAAATTCTACACAGAATATAGTGAAGCCACAGATGTATATTCTGTGTAGAATTTCCTTTTGCCTACTGCCTCGGA	TATTCTGTGTAGAATTTCCTTT	TAGTGAAGCCACAGATGT
CCDC79	283847	CCDC79.560	TGCTGTTGACAGTGAGCGCCAGAGTTGTTTGAAGACTTAATAGTGAAGCCACAGATGTATTAAGTCTTCAAACAACTCTGATGCCTACTGCCTCGGA	TTAAGTCTTCAAACAACTCTGA	TAGTGAAGCCACAGATGT
CCDC79	283847	CCDC79.2138	TGCTGTTGACAGTGAGCGAAAGCTGAAGACAGATATAAAATAGTGAAGCCACAGATGTATTTTATATCTGTCTTCAGCTTCTGCCTACTGCCTCGGA	TTTTATATCTGTCTTCAGCTTC	TAGTGAAGCCACAGATGT
CDA	978	CDA.911	TGCTGTTGACAGTGAGCGCTCCGAGCAACTTTTCTAATTATAGTGAAGCCACAGATGTATAATTAGAAAAGTTGCTCGGAATGCCTACTGCCTCGGA	TAATTAGAAAAGTTGCTCGGAA	TAGTGAAGCCACAGATGT
CDA	978	CDA.913	TGCTGTTGACAGTGAGCGACGAGCAACTTTTCTAATTATATAGTGAAGCCACAGATGTATATAATTAGAAAAGTTGCTCGGTGCCTACTGCCTCGGA	TATAATTAGAAAAGTTGCTCGG	TAGTGAAGCCACAGATGT
CDA	978	CDA.439	TGCTGTTGACAGTGAGCGCCGCCAGTGACATGCAAGATGATAGTGAAGCCACAGATGTATCATCTTGCATGTCACTGGCGATGCCTACTGCCTCGGA	TCATCTTGCATGTCACTGGCGA	TAGTGAAGCCACAGATGT
CDA	978	CDA.537	TGCTGTTGACAGTGAGCGACGGATGGTACGTATATTGTCATAGTGAAGCCACAGATGTATGACAATATACGTACCATCCGGTGCCTACTGCCTCGGA	TGACAATATACGTACCATCCGG	TAGTGAAGCCACAGATGT
CDA	978	CDA.915	TGCTGTTGACAGTGAGCGAAGCAACTTTTCTAATTATAAATAGTGAAGCCACAGATGTATTTATAATTAGAAAAGTTGCTCTGCCTACTGCCTCGGA	TTTATAATTAGAAAAGTTGCTC	TAGTGAAGCCACAGATGT
CDA	978	CDA.650	TGCTGTTGACAGTGAGCGACCACCTGGAGAACTTCATAAATAGTGAAGCCACAGATGTATTTATGAAGTTCTCCAGGTGGCTGCCTACTGCCTCGGA	TTTATGAAGTTCTCCAGGTGGC	TAGTGAAGCCACAGATGT
CDA	978	CDA.940	TGCTGTTGACAGTGAGCGAACAGAACATCCTGGATCAAAATAGTGAAGCCACAGATGTATTTTGATCCAGGATGTTCTGTGTGCCTACTGCCTCGGA	TTTTGATCCAGGATGTTCTGTG	TAGTGAAGCCACAGATGT
CDA	978	CDA.730	TGCTGTTGACAGTGAGCGAAAAGATGATGTTTCCAGATTATAGTGAAGCCACAGATGTATAATCTGGAAACATCATCTTTGTGCCTACTGCCTCGGA	TAATCTGGAAACATCATCTTTG	TAGTGAAGCCACAGATGT
CDC34	997	CDC34.798	TGCTGTTGACAGTGAGCGCCGAGGGCTCAGACCTCTTCTATAGTGAAGCCACAGATGTATAGAAGAGGTCTGAGCCCTCGTTGCCTACTGCCTCGGA	TAGAAGAGGTCTGAGCCCTCGT	TAGTGAAGCCACAGATGT
CDC34	997	CDC34.810	TGCTGTTGACAGTGAGCGCCCTCTTCTACGACGACTACTATAGTGAAGCCACAGATGTATAGTAGTCGTCGTAGAAGAGGTTGCCTACTGCCTCGGA	TAGTAGTCGTCGTAGAAGAGGT	TAGTGAAGCCACAGATGT
CDC34	997	CDC34.807	TGCTGTTGACAGTGAGCGAAGACCTCTTCTACGACGACTATAGTGAAGCCACAGATGTATAGTCGTCGTAGAAGAGGTCTGTGCCTACTGCCTCGGA	TAGTCGTCGTAGAAGAGGTCTG	TAGTGAAGCCACAGATGT
CDC34	997	CDC34.1398	TGCTGTTGACAGTGAGCGCTCCCTGCTTTGGTTTGTTTGATAGTGAAGCCACAGATGTATCAAACAAACCAAAGCAGGGAATGCCTACTGCCTCGGA	TCAAACAAACCAAAGCAGGGAA	TAGTGAAGCCACAGATGT
CDC34	997	CDC34.1399	TGCTGTTGACAGTGAGCGCCCCTGCTTTGGTTTGTTTGAATAGTGAAGCCACAGATGTATTCAAACAAACCAAAGCAGGGATGCCTACTGCCTCGGA	TTCAAACAAACCAAAGCAGGGA	TAGTGAAGCCACAGATGT
CDC34	997	CDC34.627	TGCTGTTGACAGTGAGCGCCGCCTCCGTGATGTACAGGAATAGTGAAGCCACAGATGTATTCCTGTACATCACGGAGGCGTTGCCTACTGCCTCGGA	TTCCTGTACATCACGGAGGCGT	TAGTGAAGCCACAGATGT
CDC34	997	CDC34.1400	TGCTGTTGACAGTGAGCGACCTGCTTTGGTTTGTTTGAAATAGTGAAGCCACAGATGTATTTCAAACAAACCAAAGCAGGGTGCCTACTGCCTCGGA	TTTCAAACAAACCAAAGCAGGG	TAGTGAAGCCACAGATGT
CDC34	997	CDC34.642	TGCTGTTGACAGTGAGCGCCAGGAAGTGGAAAGAGAGCAATAGTGAAGCCACAGATGTATTGCTCTCTTTCCACTTCCTGTTGCCTACTGCCTCGGA	TTGCTCTCTTTCCACTTCCTGT	TAGTGAAGCCACAGATGT
CDC5L	988	CDC5L.1641	TGCTGTTGACAGTGAGCGCTCGAGACAAGTTAAACATTAATAGTGAAGCCACAGATGTATTAATGTTTAACTTGTCTCGAATGCCTACTGCCTCGGA	TTAATGTTTAACTTGTCTCGAA	TAGTGAAGCCACAGATGT
CDC5L	988	CDC5L.1016	TGCTGTTGACAGTGAGCGAACGCAGATTTCAGGAAATTAATAGTGAAGCCACAGATGTATTAATTTCCTGAAATCTGCGTCTGCCTACTGCCTCGGA	TTAATTTCCTGAAATCTGCGTC	TAGTGAAGCCACAGATGT
CDC5L	988	CDC5L.891	TGCTGTTGACAGTGAGCGATGGCATAGAAATTCAGAAGAATAGTGAAGCCACAGATGTATTCTTCTGAATTTCTATGCCAGTGCCTACTGCCTCGGA	TTCTTCTGAATTTCTATGCCAG	TAGTGAAGCCACAGATGT
CDC5L	988	CDC5L.2605	TGCTGTTGACAGTGAGCGAAGGCTAGAGTGTCTAAAAGAATAGTGAAGCCACAGATGTATTCTTTTAGACACTCTAGCCTCTGCCTACTGCCTCGGA	TTCTTTTAGACACTCTAGCCTC	TAGTGAAGCCACAGATGT
CDC5L	988	CDC5L.918	TGCTGTTGACAGTGAGCGCAAGGAAGAGAGGAGTTGATTATAGTGAAGCCACAGATGTATAATCAACTCCTCTCTTCCTTTTGCCTACTGCCTCGGA	TAATCAACTCCTCTCTTCCTTT	TAGTGAAGCCACAGATGT
CDC5L	988	CDC5L.2632	TGCTGTTGACAGTGAGCGCCAGCGACAACAAGAAAGAGAATAGTGAAGCCACAGATGTATTCTCTTTCTTGTTGTCGCTGATGCCTACTGCCTCGGA	TTCTCTTTCTTGTTGTCGCTGA	TAGTGAAGCCACAGATGT
CDC5L	988	CDC5L.2290	TGCTGTTGACAGTGAGCGATGGGAAGAATGCTACAGTCAATAGTGAAGCCACAGATGTATTGACTGTAGCATTCTTCCCACTGCCTACTGCCTCGGA	TTGACTGTAGCATTCTTCCCAC	TAGTGAAGCCACAGATGT
CDC5L	988	CDC5L.2633	TGCTGTTGACAGTGAGCGAAGCGACAACAAGAAAGAGAAATAGTGAAGCCACAGATGTATTTCTCTTTCTTGTTGTCGCTGTGCCTACTGCCTCGGA	TTTCTCTTTCTTGTTGTCGCTG	TAGTGAAGCCACAGATGT
CDC6	990	CDC6.2147	TGCTGTTGACAGTGAGCGCGCCAATGTGCTTGCAAGTGTATAGTGAAGCCACAGATGTATACACTTGCAAGCACATTGGCTTGCCTACTGCCTCGGA	TACACTTGCAAGCACATTGGCT	TAGTGAAGCCACAGATGT
CDC6	990	CDC6.2920	TGCTGTTGACAGTGAGCGACCACTTGTTTCAAGATGACTATAGTGAAGCCACAGATGTATAGTCATCTTGAAACAAGTGGCTGCCTACTGCCTCGGA	TAGTCATCTTGAAACAAGTGGC	TAGTGAAGCCACAGATGT
CDC6	990	CDC6.1491	TGCTGTTGACAGTGAGCGAAGGGTTGGTCTTATTCACATATAGTGAAGCCACAGATGTATATGTGAATAAGACCAACCCTCTGCCTACTGCCTCGGA	TATGTGAATAAGACCAACCCTC	TAGTGAAGCCACAGATGT
CDC6	990	CDC6.488	TGCTGTTGACAGTGAGCGAACGAAGATTGGTATTTGACAATAGTGAAGCCACAGATGTATTGTCAAATACCAATCTTCGTCTGCCTACTGCCTCGGA	TTGTCAAATACCAATCTTCGTC	TAGTGAAGCCACAGATGT
CDC6	990	CDC6.1089	TGCTGTTGACAGTGAGCGACAGGATGTATTGTACACGCTATAGTGAAGCCACAGATGTATAGCGTGTACAATACATCCTGGTGCCTACTGCCTCGGA	TAGCGTGTACAATACATCCTGG	TAGTGAAGCCACAGATGT
CDC6	990	CDC6.1812	TGCTGTTGACAGTGAGCGAAAGATTGAAGAGAAAGAAATATAGTGAAGCCACAGATGTATATTTCTTTCTCTTCAATCTTGTGCCTACTGCCTCGGA	TATTTCTTTCTCTTCAATCTTG	TAGTGAAGCCACAGATGT
CDC6	990	CDC6.1800	TGCTGTTGACAGTGAGCGCAAGGTGTTTTTCAAGATTGAATAGTGAAGCCACAGATGTATTCAATCTTGAAAAACACCTTTTGCCTACTGCCTCGGA	TTCAATCTTGAAAAACACCTTT	TAGTGAAGCCACAGATGT
CDC6	990	CDC6.1257	TGCTGTTGACAGTGAGCGCCAGATAGTCACTATTTTGCAATAGTGAAGCCACAGATGTATTGCAAAATAGTGACTATCTGATGCCTACTGCCTCGGA	TTGCAAAATAGTGACTATCTGA	TAGTGAAGCCACAGATGT
CDCA7L	55536	CDCA7L.255	TGCTGTTGACAGTGAGCGATGCGATAGTTTTGACTCACTATAGTGAAGCCACAGATGTATAGTGAGTCAAAACTATCGCAGTGCCTACTGCCTCGGA	TAGTGAGTCAAAACTATCGCAG	TAGTGAAGCCACAGATGT
CDCA7L	55536	CDCA7L.1756	TGCTGTTGACAGTGAGCGAACGAGTGACCACAGTTTAATATAGTGAAGCCACAGATGTATATTAAACTGTGGTCACTCGTGTGCCTACTGCCTCGGA	TATTAAACTGTGGTCACTCGTG	TAGTGAAGCCACAGATGT
CDCA7L	55536	CDCA7L.1010	TGCTGTTGACAGTGAGCGCTCGAGATAAAATCTATGATAATAGTGAAGCCACAGATGTATTATCATAGATTTTATCTCGAATGCCTACTGCCTCGGA	TTATCATAGATTTTATCTCGAA	TAGTGAAGCCACAGATGT
CDCA7L	55536	CDCA7L.213	TGCTGTTGACAGTGAGCGACGAGATGATGTTCCCATGGAATAGTGAAGCCACAGATGTATTCCATGGGAACATCATCTCGGTGCCTACTGCCTCGGA	TTCCATGGGAACATCATCTCGG	TAGTGAAGCCACAGATGT
CDCA7L	55536	CDCA7L.960	TGCTGTTGACAGTGAGCGACCAGTGGAGGATATCACCGAATAGTGAAGCCACAGATGTATTCGGTGATATCCTCCACTGGCTGCCTACTGCCTCGGA	TTCGGTGATATCCTCCACTGGC	TAGTGAAGCCACAGATGT
CDCA7L	55536	CDCA7L.2183	TGCTGTTGACAGTGAGCGATAGGTTCAAGTGATTCTCCTATAGTGAAGCCACAGATGTATAGGAGAATCACTTGAACCTAGTGCCTACTGCCTCGGA	TAGGAGAATCACTTGAACCTAG	TAGTGAAGCCACAGATGT
CDCA7L	55536	CDCA7L.1442	TGCTGTTGACAGTGAGCGCCAGTTGTGTTTTTATACAGAATAGTGAAGCCACAGATGTATTCTGTATAAAAACACAACTGTTGCCTACTGCCTCGGA	TTCTGTATAAAAACACAACTGT	TAGTGAAGCCACAGATGT
CDCA7L	55536	CDCA7L.2733	TGCTGTTGACAGTGAGCGATAAGTTGTTTGATGCAATAAATAGTGAAGCCACAGATGTATTTATTGCATCAAACAACTTACTGCCTACTGCCTCGGA	TTTATTGCATCAAACAACTTAC	TAGTGAAGCCACAGATGT
CDK17	5128	CDK17.1670	TGCTGTTGACAGTGAGCGATCAAATGAAGTTGTCACACTATAGTGAAGCCACAGATGTATAGTGTGACAACTTCATTTGAGTGCCTACTGCCTCGGA	TAGTGTGACAACTTCATTTGAG	TAGTGAAGCCACAGATGT
CDK17	5128	CDK17.2447	TGCTGTTGACAGTGAGCGCACAGCTATTGATGTAACTATATAGTGAAGCCACAGATGTATATAGTTACATCAATAGCTGTATGCCTACTGCCTCGGA	TATAGTTACATCAATAGCTGTA	TAGTGAAGCCACAGATGT
CDK17	5128	CDK17.2513	TGCTGTTGACAGTGAGCGCTGCGGAATCATTGCTGCTAAATAGTGAAGCCACAGATGTATTTAGCAGCAATGATTCCGCAATGCCTACTGCCTCGGA	TTTAGCAGCAATGATTCCGCAA	TAGTGAAGCCACAGATGT
CDK17	5128	CDK17.1654	TGCTGTTGACAGTGAGCGCTCCCACAAAGACCTACTCAAATAGTGAAGCCACAGATGTATTTGAGTAGGTCTTTGTGGGAATGCCTACTGCCTCGGA	TTTGAGTAGGTCTTTGTGGGAA	TAGTGAAGCCACAGATGT
CDK17	5128	CDK17.1341	TGCTGTTGACAGTGAGCGCTAAGAGAAGTTTCACTATTAATAGTGAAGCCACAGATGTATTAATAGTGAAACTTCTCTTATTGCCTACTGCCTCGGA	TTAATAGTGAAACTTCTCTTAT	TAGTGAAGCCACAGATGT
CDK17	5128	CDK17.3685	TGCTGTTGACAGTGAGCGAAAGAAACAGATTCATGTGTAATAGTGAAGCCACAGATGTATTACACATGAATCTGTTTCTTCTGCCTACTGCCTCGGA	TTACACATGAATCTGTTTCTTC	TAGTGAAGCCACAGATGT
CDK17	5128	CDK17.1261	TGCTGTTGACAGTGAGCGAAAGAAGTAAATTGACAGAGAATAGTGAAGCCACAGATGTATTCTCTGTCAATTTACTTCTTCTGCCTACTGCCTCGGA	TTCTCTGTCAATTTACTTCTTC	TAGTGAAGCCACAGATGT
CDK17	5128	CDK17.1342	TGCTGTTGACAGTGAGCGCAAGAGAAGTTTCACTATTAAATAGTGAAGCCACAGATGTATTTAATAGTGAAACTTCTCTTATGCCTACTGCCTCGGA	TTTAATAGTGAAACTTCTCTTA	TAGTGAAGCCACAGATGT
CDK2AP1	8099	CDK2AP1.375	TGCTGTTGACAGTGAGCGCCCCTTGTTTTCAAAATGGTTATAGTGAAGCCACAGATGTATAACCATTTTGAAAACAAGGGTTGCCTACTGCCTCGGA	TAACCATTTTGAAAACAAGGGT	TAGTGAAGCCACAGATGT
CDK2AP1	8099	CDK2AP1.922	TGCTGTTGACAGTGAGCGATGCGTTTATTGTAAGTTGATATAGTGAAGCCACAGATGTATATCAACTTACAATAAACGCAGTGCCTACTGCCTCGGA	TATCAACTTACAATAAACGCAG	TAGTGAAGCCACAGATGT
CDK2AP1	8099	CDK2AP1.434	TGCTGTTGACAGTGAGCGCACCTACAGTCTCAAAGATTGATAGTGAAGCCACAGATGTATCAATCTTTGAGACTGTAGGTTTGCCTACTGCCTCGGA	TCAATCTTTGAGACTGTAGGTT	TAGTGAAGCCACAGATGT
CDK2AP1	8099	CDK2AP1.548	TGCTGTTGACAGTGAGCGAACGGAAAGTTATCTTACAGCATAGTGAAGCCACAGATGTATGCTGTAAGATAACTTTCCGTGTGCCTACTGCCTCGGA	TGCTGTAAGATAACTTTCCGTG	TAGTGAAGCCACAGATGT
CDK2AP1	8099	CDK2AP1.915	TGCTGTTGACAGTGAGCGATCAGTTCTGCGTTTATTGTAATAGTGAAGCCACAGATGTATTACAATAAACGCAGAACTGAGTGCCTACTGCCTCGGA	TTACAATAAACGCAGAACTGAG	TAGTGAAGCCACAGATGT
CDK2AP1	8099	CDK2AP1.1044	TGCTGTTGACAGTGAGCGATGGGTTCCTTGAATTCTTAAATAGTGAAGCCACAGATGTATTTAAGAATTCAAGGAACCCACTGCCTACTGCCTCGGA	TTTAAGAATTCAAGGAACCCAC	TAGTGAAGCCACAGATGT
CDK2AP1	8099	CDK2AP1.438	TGCTGTTGACAGTGAGCGCACAGTCTCAAAGATTGAGAAATAGTGAAGCCACAGATGTATTTCTCAATCTTTGAGACTGTATGCCTACTGCCTCGGA	TTTCTCAATCTTTGAGACTGTA	TAGTGAAGCCACAGATGT
CDK2AP1	8099	CDK2AP1.830	TGCTGTTGACAGTGAGCGCCAAGTTATAAATACAGAAGAATAGTGAAGCCACAGATGTATTCTTCTGTATTTATAACTTGTTGCCTACTGCCTCGGA	TTCTTCTGTATTTATAACTTGT	TAGTGAAGCCACAGATGT
CDK3	1018	CDK3.599	TGCTGTTGACAGTGAGCGCTGGGCAGCAAGTTCTATACCATAGTGAAGCCACAGATGTATGGTATAGAACTTGCTGCCCAATGCCTACTGCCTCGGA	TGGTATAGAACTTGCTGCCCAA	TAGTGAAGCCACAGATGT
CDK3	1018	CDK3.1189	TGCTGTTGACAGTGAGCGACCGTTTCAAAATAGAGGCACATAGTGAAGCCACAGATGTATGTGCCTCTATTTTGAAACGGCTGCCTACTGCCTCGGA	TGTGCCTCTATTTTGAAACGGC	TAGTGAAGCCACAGATGT
CDK3	1018	CDK3.72	TGCTGTTGACAGTGAGCGCGGCCATGGATATGTTCCAGAATAGTGAAGCCACAGATGTATTCTGGAACATATCCATGGCCATGCCTACTGCCTCGGA	TTCTGGAACATATCCATGGCCA	TAGTGAAGCCACAGATGT
CDK3	1018	CDK3.1395	TGCTGTTGACAGTGAGCGCCCAGTTCAGTCCCAAGTTAAATAGTGAAGCCACAGATGTATTTAACTTGGGACTGAACTGGATGCCTACTGCCTCGGA	TTTAACTTGGGACTGAACTGGA	TAGTGAAGCCACAGATGT
CDK3	1018	CDK3.654	TGCTGTTGACAGTGAGCGCTGCAGAGATGGTGACTCGAAATAGTGAAGCCACAGATGTATTTCGAGTCACCATCTCTGCAATGCCTACTGCCTCGGA	TTTCGAGTCACCATCTCTGCAA	TAGTGAAGCCACAGATGT
CDK3	1018	CDK3.1552	TGCTGTTGACAGTGAGCGCACGTGGTATGTTCCTGAGAAATAGTGAAGCCACAGATGTATTTCTCAGGAACATACCACGTTTGCCTACTGCCTCGGA	TTTCTCAGGAACATACCACGTT	TAGTGAAGCCACAGATGT
CDK3	1018	CDK3.655	TGCTGTTGACAGTGAGCGCGCAGAGATGGTGACTCGAAAATAGTGAAGCCACAGATGTATTTTCGAGTCACCATCTCTGCATGCCTACTGCCTCGGA	TTTTCGAGTCACCATCTCTGCA	TAGTGAAGCCACAGATGT
CDK3	1018	CDK3.1531	TGCTGTTGACAGTGAGCGATGGCTTGACAACAATAAATAATAGTGAAGCCACAGATGTATTATTTATTGTTGTCAAGCCAGTGCCTACTGCCTCGGA	TTATTTATTGTTGTCAAGCCAG	TAGTGAAGCCACAGATGT
CDK5	1020	CDK5.1054	TGCTGTTGACAGTGAGCGATCCCTTTGTGGACTTTATTTATAGTGAAGCCACAGATGTATAAATAAAGTCCACAAAGGGAGTGCCTACTGCCTCGGA	TAAATAAAGTCCACAAAGGGAG	TAGTGAAGCCACAGATGT
CDK5	1020	CDK5.1062	TGCTGTTGACAGTGAGCGATGGACTTTATTTAATTTCATATAGTGAAGCCACAGATGTATATGAAATTAAATAAAGTCCACTGCCTACTGCCTCGGA	TATGAAATTAAATAAAGTCCAC	TAGTGAAGCCACAGATGT
CDK5	1020	CDK5.842	TGCTGTTGACAGTGAGCGCCCAGCGTATCTCAGCAGAAGATAGTGAAGCCACAGATGTATCTTCTGCTGAGATACGCTGGATGCCTACTGCCTCGGA	TCTTCTGCTGAGATACGCTGGA	TAGTGAAGCCACAGATGT
CDK5	1020	CDK5.1055	TGCTGTTGACAGTGAGCGCCCCTTTGTGGACTTTATTTAATAGTGAAGCCACAGATGTATTAAATAAAGTCCACAAAGGGATGCCTACTGCCTCGGA	TTAAATAAAGTCCACAAAGGGA	TAGTGAAGCCACAGATGT
CDK5	1020	CDK5.409	TGCTGTTGACAGTGAGCGAACCTCGATCCTGAGATTGTAATAGTGAAGCCACAGATGTATTACAATCTCAGGATCGAGGTCTGCCTACTGCCTCGGA	TTACAATCTCAGGATCGAGGTC	TAGTGAAGCCACAGATGT
CDK5	1020	CDK5.116	TGCTGTTGACAGTGAGCGACGCGATGCAGAAATACGAGAATAGTGAAGCCACAGATGTATTCTCGTATTTCTGCATCGCGGTGCCTACTGCCTCGGA	TTCTCGTATTTCTGCATCGCGG	TAGTGAAGCCACAGATGT
CDK5	1020	CDK5.266	TGCTGTTGACAGTGAGCGCCCGGGAGATCTGCCTACTCAATAGTGAAGCCACAGATGTATTGAGTAGGCAGATCTCCCGGATGCCTACTGCCTCGGA	TTGAGTAGGCAGATCTCCCGGA	TAGTGAAGCCACAGATGT
CDK5	1020	CDK5.117	TGCTGTTGACAGTGAGCGAGCGATGCAGAAATACGAGAAATAGTGAAGCCACAGATGTATTTCTCGTATTTCTGCATCGCGTGCCTACTGCCTCGGA	TTTCTCGTATTTCTGCATCGCG	TAGTGAAGCCACAGATGT
CDK9	1025	CDK9.1733	TGCTGTTGACAGTGAGCGATGGGCACAGTTTGGTCCGTTATAGTGAAGCCACAGATGTATAACGGACCAAACTGTGCCCAGTGCCTACTGCCTCGGA	TAACGGACCAAACTGTGCCCAG	TAGTGAAGCCACAGATGT
CDK9	1025	CDK9.401	TGCTGTTGACAGTGAGCGCCCGCTGCAAGGGTAGTATATATAGTGAAGCCACAGATGTATATATACTACCCTTGCAGCGGTTGCCTACTGCCTCGGA	TATATACTACCCTTGCAGCGGT	TAGTGAAGCCACAGATGT
CDK9	1025	CDK9.1747	TGCTGTTGACAGTGAGCGATCCGTTAGAATTAAAAGTTGATAGTGAAGCCACAGATGTATCAACTTTTAATTCTAACGGACTGCCTACTGCCTCGGA	TCAACTTTTAATTCTAACGGAC	TAGTGAAGCCACAGATGT
CDK9	1025	CDK9.346	TGCTGTTGACAGTGAGCGAACGAGAATGTGGTCAACTTGATAGTGAAGCCACAGATGTATCAAGTTGACCACATTCTCGTGTGCCTACTGCCTCGGA	TCAAGTTGACCACATTCTCGTG	TAGTGAAGCCACAGATGT
CDK9	1025	CDK9.1878	TGCTGTTGACAGTGAGCGCTGGGACTTGATTGTCAAGTCATAGTGAAGCCACAGATGTATGACTTGACAATCAAGTCCCAATGCCTACTGCCTCGGA	TGACTTGACAATCAAGTCCCAA	TAGTGAAGCCACAGATGT
CDK9	1025	CDK9.1499	TGCTGTTGACAGTGAGCGACCCACCAGTGACTTTTTCTAATAGTGAAGCCACAGATGTATTAGAAAAAGTCACTGGTGGGCTGCCTACTGCCTCGGA	TTAGAAAAAGTCACTGGTGGGC	TAGTGAAGCCACAGATGT
CDK9	1025	CDK9.1748	TGCTGTTGACAGTGAGCGCCCGTTAGAATTAAAAGTTGAATAGTGAAGCCACAGATGTATTCAACTTTTAATTCTAACGGATGCCTACTGCCTCGGA	TTCAACTTTTAATTCTAACGGA	TAGTGAAGCCACAGATGT
CDK9	1025	CDK9.2327	TGCTGTTGACAGTGAGCGAAAGAGACATTCTGGAGGTCAATAGTGAAGCCACAGATGTATTGACCTCCAGAATGTCTCTTCTGCCTACTGCCTCGGA	TTGACCTCCAGAATGTCTCTTC	TAGTGAAGCCACAGATGT
CDY1	9085	CDY1.1212	TGCTGTTGACAGTGAGCGCCCCAGATAGTGCTATCAACTATAGTGAAGCCACAGATGTATAGTTGATAGCACTATCTGGGTTGCCTACTGCCTCGGA	TAGTTGATAGCACTATCTGGGT	TAGTGAAGCCACAGATGT
CDY1	9085	CDY1.1747	TGCTGTTGACAGTGAGCGCAGAGGTTATGATTCAAATTAATAGTGAAGCCACAGATGTATTAATTTGAATCATAACCTCTTTGCCTACTGCCTCGGA	TTAATTTGAATCATAACCTCTT	TAGTGAAGCCACAGATGT
CDY1	9085	CDY1.191	TGCTGTTGACAGTGAGCGAACCAGTGGTGACAAAATAGAATAGTGAAGCCACAGATGTATTCTATTTTGTCACCACTGGTGTGCCTACTGCCTCGGA	TTCTATTTTGTCACCACTGGTG	TAGTGAAGCCACAGATGT
CDY1	9085	CDY1.1742	TGCTGTTGACAGTGAGCGAACCCAAGAGGTTATGATTCAATAGTGAAGCCACAGATGTATTGAATCATAACCTCTTGGGTGTGCCTACTGCCTCGGA	TTGAATCATAACCTCTTGGGTG	TAGTGAAGCCACAGATGT
CDY1	9085	CDY1.406	TGCTGTTGACAGTGAGCGCTCGGTGGAAAGGTTATGACAATAGTGAAGCCACAGATGTATTGTCATAACCTTTCCACCGAATGCCTACTGCCTCGGA	TTGTCATAACCTTTCCACCGAA	TAGTGAAGCCACAGATGT
CDY1	9085	CDY1.1899	TGCTGTTGACAGTGAGCGAAAGGGATAGAATCCATGTTAATAGTGAAGCCACAGATGTATTAACATGGATTCTATCCCTTGTGCCTACTGCCTCGGA	TTAACATGGATTCTATCCCTTG	TAGTGAAGCCACAGATGT
CDY1	9085	CDY1.1177	TGCTGTTGACAGTGAGCGCCAGAGACATTGTAGTGAAGAATAGTGAAGCCACAGATGTATTCTTCACTACAATGTCTCTGTTGCCTACTGCCTCGGA	TTCTTCACTACAATGTCTCTGT	TAGTGAAGCCACAGATGT
CDY1	9085	CDY1.1900	TGCTGTTGACAGTGAGCGCAGGGATAGAATCCATGTTAAATAGTGAAGCCACAGATGTATTTAACATGGATTCTATCCCTTTGCCTACTGCCTCGGA	TTTAACATGGATTCTATCCCTT	TAGTGAAGCCACAGATGT
CDY1B	253175	CDY1B.1212	TGCTGTTGACAGTGAGCGCCCCAGATAGTGCTATCAACTATAGTGAAGCCACAGATGTATAGTTGATAGCACTATCTGGGTTGCCTACTGCCTCGGA	TAGTTGATAGCACTATCTGGGT	TAGTGAAGCCACAGATGT
CDY1B	253175	CDY1B.1259	TGCTGTTGACAGTGAGCGCACAGAAGTAATTAAAGAAATATAGTGAAGCCACAGATGTATATTTCTTTAATTACTTCTGTATGCCTACTGCCTCGGA	TATTTCTTTAATTACTTCTGTA	TAGTGAAGCCACAGATGT
CDY1B	253175	CDY1B.1747	TGCTGTTGACAGTGAGCGCAGAGGTTATGATTCAAATTAATAGTGAAGCCACAGATGTATTAATTTGAATCATAACCTCTTTGCCTACTGCCTCGGA	TTAATTTGAATCATAACCTCTT	TAGTGAAGCCACAGATGT
CDY1B	253175	CDY1B.191	TGCTGTTGACAGTGAGCGAACCAGTGGTGACAAAATAGAATAGTGAAGCCACAGATGTATTCTATTTTGTCACCACTGGTGTGCCTACTGCCTCGGA	TTCTATTTTGTCACCACTGGTG	TAGTGAAGCCACAGATGT
CDY1B	253175	CDY1B.1742	TGCTGTTGACAGTGAGCGAACCCAAGAGGTTATGATTCAATAGTGAAGCCACAGATGTATTGAATCATAACCTCTTGGGTGTGCCTACTGCCTCGGA	TTGAATCATAACCTCTTGGGTG	TAGTGAAGCCACAGATGT
CDY1B	253175	CDY1B.1471	TGCTGTTGACAGTGAGCGCGCCTATTGTTGTATCAGTCAATAGTGAAGCCACAGATGTATTGACTGATACAACAATAGGCTTGCCTACTGCCTCGGA	TTGACTGATACAACAATAGGCT	TAGTGAAGCCACAGATGT
CDY1B	253175	CDY1B.406	TGCTGTTGACAGTGAGCGCTCGGTGGAAAGGTTATGACAATAGTGAAGCCACAGATGTATTGTCATAACCTTTCCACCGAATGCCTACTGCCTCGGA	TTGTCATAACCTTTCCACCGAA	TAGTGAAGCCACAGATGT
CDY1B	253175	CDY1B.407	TGCTGTTGACAGTGAGCGCCGGTGGAAAGGTTATGACAAATAGTGAAGCCACAGATGTATTTGTCATAACCTTTCCACCGATGCCTACTGCCTCGGA	TTTGTCATAACCTTTCCACCGA	TAGTGAAGCCACAGATGT
CDY2A	9426	CDY2A.1214	TGCTGTTGACAGTGAGCGCCCCAGATAGTGCTATCAACTATAGTGAAGCCACAGATGTATAGTTGATAGCACTATCTGGGTTGCCTACTGCCTCGGA	TAGTTGATAGCACTATCTGGGT	TAGTGAAGCCACAGATGT
CDY2A	9426	CDY2A.1749	TGCTGTTGACAGTGAGCGCAGAGGTTATGATTCAAATTAATAGTGAAGCCACAGATGTATTAATTTGAATCATAACCTCTTTGCCTACTGCCTCGGA	TTAATTTGAATCATAACCTCTT	TAGTGAAGCCACAGATGT
CDY2A	9426	CDY2A.1912	TGCTGTTGACAGTGAGCGCTCCATGTTAAAGTATGTTGAATAGTGAAGCCACAGATGTATTCAACATACTTTAACATGGATTGCCTACTGCCTCGGA	TTCAACATACTTTAACATGGAT	TAGTGAAGCCACAGATGT
CDY2A	9426	CDY2A.190	TGCTGTTGACAGTGAGCGAACCAGTGGTGACCAAATAGAATAGTGAAGCCACAGATGTATTCTATTTGGTCACCACTGGTGTGCCTACTGCCTCGGA	TTCTATTTGGTCACCACTGGTG	TAGTGAAGCCACAGATGT
CDY2A	9426	CDY2A.1744	TGCTGTTGACAGTGAGCGAACCCAAGAGGTTATGATTCAATAGTGAAGCCACAGATGTATTGAATCATAACCTCTTGGGTGTGCCTACTGCCTCGGA	TTGAATCATAACCTCTTGGGTG	TAGTGAAGCCACAGATGT
CDY2A	9426	CDY2A.1473	TGCTGTTGACAGTGAGCGCGCCTATTGTTGTATCAGTCAATAGTGAAGCCACAGATGTATTGACTGATACAACAATAGGCTTGCCTACTGCCTCGGA	TTGACTGATACAACAATAGGCT	TAGTGAAGCCACAGATGT
CDY2A	9426	CDY2A.405	TGCTGTTGACAGTGAGCGCTCGGTGGAAAGGTTATGACAATAGTGAAGCCACAGATGTATTGTCATAACCTTTCCACCGAATGCCTACTGCCTCGGA	TTGTCATAACCTTTCCACCGAA	TAGTGAAGCCACAGATGT
CDY2A	9426	CDY2A.406	TGCTGTTGACAGTGAGCGCCGGTGGAAAGGTTATGACAAATAGTGAAGCCACAGATGTATTTGTCATAACCTTTCCACCGATGCCTACTGCCTCGGA	TTTGTCATAACCTTTCCACCGA	TAGTGAAGCCACAGATGT
CDY2B	203611	CDY2B.1213	TGCTGTTGACAGTGAGCGCCCCAGATAGTGCTATCAACTATAGTGAAGCCACAGATGTATAGTTGATAGCACTATCTGGGTTGCCTACTGCCTCGGA	TAGTTGATAGCACTATCTGGGT	TAGTGAAGCCACAGATGT
CDY2B	203611	CDY2B.1748	TGCTGTTGACAGTGAGCGCAGAGGTTATGATTCAAATTAATAGTGAAGCCACAGATGTATTAATTTGAATCATAACCTCTTTGCCTACTGCCTCGGA	TTAATTTGAATCATAACCTCTT	TAGTGAAGCCACAGATGT
CDY2B	203611	CDY2B.1911	TGCTGTTGACAGTGAGCGCTCCATGTTAAAGTATGTTGAATAGTGAAGCCACAGATGTATTCAACATACTTTAACATGGATTGCCTACTGCCTCGGA	TTCAACATACTTTAACATGGAT	TAGTGAAGCCACAGATGT
CDY2B	203611	CDY2B.189	TGCTGTTGACAGTGAGCGAACCAGTGGTGACCAAATAGAATAGTGAAGCCACAGATGTATTCTATTTGGTCACCACTGGTGTGCCTACTGCCTCGGA	TTCTATTTGGTCACCACTGGTG	TAGTGAAGCCACAGATGT
CDY2B	203611	CDY2B.1743	TGCTGTTGACAGTGAGCGAACCCAAGAGGTTATGATTCAATAGTGAAGCCACAGATGTATTGAATCATAACCTCTTGGGTGTGCCTACTGCCTCGGA	TTGAATCATAACCTCTTGGGTG	TAGTGAAGCCACAGATGT
CDY2B	203611	CDY2B.1472	TGCTGTTGACAGTGAGCGCGCCTATTGTTGTATCAGTCAATAGTGAAGCCACAGATGTATTGACTGATACAACAATAGGCTTGCCTACTGCCTCGGA	TTGACTGATACAACAATAGGCT	TAGTGAAGCCACAGATGT
CDY2B	203611	CDY2B.404	TGCTGTTGACAGTGAGCGCTCGGTGGAAAGGTTATGACAATAGTGAAGCCACAGATGTATTGTCATAACCTTTCCACCGAATGCCTACTGCCTCGGA	TTGTCATAACCTTTCCACCGAA	TAGTGAAGCCACAGATGT
CDY2B	203611	CDY2B.405	TGCTGTTGACAGTGAGCGCCGGTGGAAAGGTTATGACAAATAGTGAAGCCACAGATGTATTTGTCATAACCTTTCCACCGATGCCTACTGCCTCGGA	TTTGTCATAACCTTTCCACCGA	TAGTGAAGCCACAGATGT
CDYL	9425	CDYL.2449	TGCTGTTGACAGTGAGCGATGGGTGAGAAATACTACTTTATAGTGAAGCCACAGATGTATAAAGTAGTATTTCTCACCCAGTGCCTACTGCCTCGGA	TAAAGTAGTATTTCTCACCCAG	TAGTGAAGCCACAGATGT
CDYL	9425	CDYL.1275	TGCTGTTGACAGTGAGCGCACCGTTATGTTTCCCAAGATATAGTGAAGCCACAGATGTATATCTTGGGAAACATAACGGTATGCCTACTGCCTCGGA	TATCTTGGGAAACATAACGGTA	TAGTGAAGCCACAGATGT
CDYL	9425	CDYL.1276	TGCTGTTGACAGTGAGCGCCCGTTATGTTTCCCAAGATAATAGTGAAGCCACAGATGTATTATCTTGGGAAACATAACGGTTGCCTACTGCCTCGGA	TTATCTTGGGAAACATAACGGT	TAGTGAAGCCACAGATGT
CDYL	9425	CDYL.1053	TGCTGTTGACAGTGAGCGAACAGATGACAGGAAAAGAGAATAGTGAAGCCACAGATGTATTCTCTTTTCCTGTCATCTGTCTGCCTACTGCCTCGGA	TTCTCTTTTCCTGTCATCTGTC	TAGTGAAGCCACAGATGT
CDYL	9425	CDYL.1133	TGCTGTTGACAGTGAGCGCGCCCATTATTGTAGCAGTCAATAGTGAAGCCACAGATGTATTGACTGCTACAATAATGGGCTTGCCTACTGCCTCGGA	TTGACTGCTACAATAATGGGCT	TAGTGAAGCCACAGATGT
CDYL	9425	CDYL.2704	TGCTGTTGACAGTGAGCGATGAGTTCAGTATGGTGTCCAATAGTGAAGCCACAGATGTATTGGACACCATACTGAACTCAGTGCCTACTGCCTCGGA	TTGGACACCATACTGAACTCAG	TAGTGAAGCCACAGATGT
CDYL	9425	CDYL.204	TGCTGTTGACAGTGAGCGCCCCAACAATGCTAGGAAACAATAGTGAAGCCACAGATGTATTGTTTCCTAGCATTGTTGGGATGCCTACTGCCTCGGA	TTGTTTCCTAGCATTGTTGGGA	TAGTGAAGCCACAGATGT
CDYL	9425	CDYL.2347	TGCTGTTGACAGTGAGCGCTAGCTTAAGTATGACTATCTATAGTGAAGCCACAGATGTATAGATAGTCATACTTAAGCTATTGCCTACTGCCTCGGA	TAGATAGTCATACTTAAGCTAT	TAGTGAAGCCACAGATGT
CDYL2	124359	CDYL2.502	TGCTGTTGACAGTGAGCGCAGACGGTGTCTTACAGGACTATAGTGAAGCCACAGATGTATAGTCCTGTAAGACACCGTCTTTGCCTACTGCCTCGGA	TAGTCCTGTAAGACACCGTCTT	TAGTGAAGCCACAGATGT
CDYL2	124359	CDYL2.2187	TGCTGTTGACAGTGAGCGCCCCAGATATTGTACATTTAGATAGTGAAGCCACAGATGTATCTAAATGTACAATATCTGGGTTGCCTACTGCCTCGGA	TCTAAATGTACAATATCTGGGT	TAGTGAAGCCACAGATGT
CDYL2	124359	CDYL2.1033	TGCTGTTGACAGTGAGCGAGCCTGGATTATTCCTACCTAATAGTGAAGCCACAGATGTATTAGGTAGGAATAATCCAGGCCTGCCTACTGCCTCGGA	TTAGGTAGGAATAATCCAGGCC	TAGTGAAGCCACAGATGT
CDYL2	124359	CDYL2.376	TGCTGTTGACAGTGAGCGAACAGACCTTCAGATCCTGGAATAGTGAAGCCACAGATGTATTCCAGGATCTGAAGGTCTGTGTGCCTACTGCCTCGGA	TTCCAGGATCTGAAGGTCTGTG	TAGTGAAGCCACAGATGT
CDYL2	124359	CDYL2.2188	TGCTGTTGACAGTGAGCGACCAGATATTGTACATTTAGAATAGTGAAGCCACAGATGTATTCTAAATGTACAATATCTGGGTGCCTACTGCCTCGGA	TTCTAAATGTACAATATCTGGG	TAGTGAAGCCACAGATGT
CDYL2	124359	CDYL2.2165	TGCTGTTGACAGTGAGCGCACCCAATTGAGTGATTTGCAATAGTGAAGCCACAGATGTATTGCAAATCACTCAATTGGGTTTGCCTACTGCCTCGGA	TTGCAAATCACTCAATTGGGTT	TAGTGAAGCCACAGATGT
CDYL2	124359	CDYL2.1463	TGCTGTTGACAGTGAGCGACGTGGTGTTAGAGGAGTCCAATAGTGAAGCCACAGATGTATTGGACTCCTCTAACACCACGGTGCCTACTGCCTCGGA	TTGGACTCCTCTAACACCACGG	TAGTGAAGCCACAGATGT
CDYL2	124359	CDYL2.2166	TGCTGTTGACAGTGAGCGCCCCAATTGAGTGATTTGCAAATAGTGAAGCCACAGATGTATTTGCAAATCACTCAATTGGGTTGCCTACTGCCTCGGA	TTTGCAAATCACTCAATTGGGT	TAGTGAAGCCACAGATGT
CECR2	27443	CECR2.1560	TGCTGTTGACAGTGAGCGCACCAAGATGTCTGATAATTTATAGTGAAGCCACAGATGTATAAATTATCAGACATCTTGGTATGCCTACTGCCTCGGA	TAAATTATCAGACATCTTGGTA	TAGTGAAGCCACAGATGT
CECR2	27443	CECR2.1320	TGCTGTTGACAGTGAGCGAACTGCTATGTATAAAGTTCTATAGTGAAGCCACAGATGTATAGAACTTTATACATAGCAGTGTGCCTACTGCCTCGGA	TAGAACTTTATACATAGCAGTG	TAGTGAAGCCACAGATGT
CECR2	27443	CECR2.1519	TGCTGTTGACAGTGAGCGCTCAGGAATTGTCGAAAGTATATAGTGAAGCCACAGATGTATATACTTTCGACAATTCCTGAATGCCTACTGCCTCGGA	TATACTTTCGACAATTCCTGAA	TAGTGAAGCCACAGATGT
CECR2	27443	CECR2.2880	TGCTGTTGACAGTGAGCGCCCGGAGAACAGTGAAGCACAATAGTGAAGCCACAGATGTATTGTGCTTCACTGTTCTCCGGTTGCCTACTGCCTCGGA	TTGTGCTTCACTGTTCTCCGGT	TAGTGAAGCCACAGATGT
CECR2	27443	CECR2.5347	TGCTGTTGACAGTGAGCGCCCGAATAGTTGTAAACCAGTATAGTGAAGCCACAGATGTATACTGGTTTACAACTATTCGGTTGCCTACTGCCTCGGA	TACTGGTTTACAACTATTCGGT	TAGTGAAGCCACAGATGT
CECR2	27443	CECR2.381	TGCTGTTGACAGTGAGCGCGACGATGTCTTCGATCTTCTATAGTGAAGCCACAGATGTATAGAAGATCGAAGACATCGTCTTGCCTACTGCCTCGGA	TAGAAGATCGAAGACATCGTCT	TAGTGAAGCCACAGATGT
CECR2	27443	CECR2.1520	TGCTGTTGACAGTGAGCGCCAGGAATTGTCGAAAGTATAATAGTGAAGCCACAGATGTATTATACTTTCGACAATTCCTGATGCCTACTGCCTCGGA	TTATACTTTCGACAATTCCTGA	TAGTGAAGCCACAGATGT
CECR2	27443	CECR2.1044	TGCTGTTGACAGTGAGCGACAGGAGCAGATGCTAAAGGAATAGTGAAGCCACAGATGTATTCCTTTAGCATCTGCTCCTGCTGCCTACTGCCTCGGA	TTCCTTTAGCATCTGCTCCTGC	TAGTGAAGCCACAGATGT
CHAF1A	10036	CHAF1A.3308	TGCTGTTGACAGTGAGCGCACGAGGCAGTGTATAAACTTATAGTGAAGCCACAGATGTATAAGTTTATACACTGCCTCGTTTGCCTACTGCCTCGGA	TAAGTTTATACACTGCCTCGTT	TAGTGAAGCCACAGATGT
CHAF1A	10036	CHAF1A.3030	TGCTGTTGACAGTGAGCGCACCGACTCAATTCCTGTGTAATAGTGAAGCCACAGATGTATTACACAGGAATTGAGTCGGTTTGCCTACTGCCTCGGA	TTACACAGGAATTGAGTCGGTT	TAGTGAAGCCACAGATGT
CHAF1A	10036	CHAF1A.1386	TGCTGTTGACAGTGAGCGCACGGTTAAGAGAAGAAGAGAATAGTGAAGCCACAGATGTATTCTCTTCTTCTCTTAACCGTTTGCCTACTGCCTCGGA	TTCTCTTCTTCTCTTAACCGTT	TAGTGAAGCCACAGATGT
CHAF1A	10036	CHAF1A.181	TGCTGTTGACAGTGAGCGCCCAGTTAAGAAGTTAATACAATAGTGAAGCCACAGATGTATTGTATTAACTTCTTAACTGGATGCCTACTGCCTCGGA	TTGTATTAACTTCTTAACTGGA	TAGTGAAGCCACAGATGT
CHAF1A	10036	CHAF1A.1080	TGCTGTTGACAGTGAGCGCAGGCTCTACAGAGAAGAACAATAGTGAAGCCACAGATGTATTGTTCTTCTCTGTAGAGCCTTTGCCTACTGCCTCGGA	TTGTTCTTCTCTGTAGAGCCTT	TAGTGAAGCCACAGATGT
CHAF1A	10036	CHAF1A.3031	TGCTGTTGACAGTGAGCGCCCGACTCAATTCCTGTGTAAATAGTGAAGCCACAGATGTATTTACACAGGAATTGAGTCGGTTGCCTACTGCCTCGGA	TTTACACAGGAATTGAGTCGGT	TAGTGAAGCCACAGATGT
CHAF1A	10036	CHAF1A.1372	TGCTGTTGACAGTGAGCGCAAGGAAGAAGAGAAACGGTTATAGTGAAGCCACAGATGTATAACCGTTTCTCTTCTTCCTTTTGCCTACTGCCTCGGA	TAACCGTTTCTCTTCTTCCTTT	TAGTGAAGCCACAGATGT
CHAF1A	10036	CHAF1A.3080	TGCTGTTGACAGTGAGCGACCCAAAGTGTGCAGAGTTCTATAGTGAAGCCACAGATGTATAGAACTCTGCACACTTTGGGGTGCCTACTGCCTCGGA	TAGAACTCTGCACACTTTGGGG	TAGTGAAGCCACAGATGT
CHAF1B	8208	CHAF1B.390	TGCTGTTGACAGTGAGCGCGGAGATGATGCTGTCATCCTATAGTGAAGCCACAGATGTATAGGATGACAGCATCATCTCCTTGCCTACTGCCTCGGA	TAGGATGACAGCATCATCTCCT	TAGTGAAGCCACAGATGT
CHAF1B	8208	CHAF1B.1237	TGCTGTTGACAGTGAGCGAACGGTTACTGCTCATTTGTGATAGTGAAGCCACAGATGTATCACAAATGAGCAGTAACCGTCTGCCTACTGCCTCGGA	TCACAAATGAGCAGTAACCGTC	TAGTGAAGCCACAGATGT
CHAF1B	8208	CHAF1B.76	TGCTGTTGACAGTGAGCGATCCTGTCTTGAAGAAGTAGAATAGTGAAGCCACAGATGTATTCTACTTCTTCAAGACAGGAGTGCCTACTGCCTCGGA	TTCTACTTCTTCAAGACAGGAG	TAGTGAAGCCACAGATGT
CHAF1B	8208	CHAF1B.722	TGCTGTTGACAGTGAGCGCGCGAGTATACAGTATACAGAATAGTGAAGCCACAGATGTATTCTGTATACTGTATACTCGCATGCCTACTGCCTCGGA	TTCTGTATACTGTATACTCGCA	TAGTGAAGCCACAGATGT
CHAF1B	8208	CHAF1B.1770	TGCTGTTGACAGTGAGCGACCCAGACTCGATGAAAACAAATAGTGAAGCCACAGATGTATTTGTTTTCATCGAGTCTGGGCTGCCTACTGCCTCGGA	TTTGTTTTCATCGAGTCTGGGC	TAGTGAAGCCACAGATGT
CHAF1B	8208	CHAF1B.1548	TGCTGTTGACAGTGAGCGACCCAGTAGTCAAAACACAAAATAGTGAAGCCACAGATGTATTTTGTGTTTTGACTACTGGGCTGCCTACTGCCTCGGA	TTTTGTGTTTTGACTACTGGGC	TAGTGAAGCCACAGATGT
CHAF1B	8208	CHAF1B.603	TGCTGTTGACAGTGAGCGCTGGGATGTCAGCAAAGGACAATAGTGAAGCCACAGATGTATTGTCCTTTGCTGACATCCCATTGCCTACTGCCTCGGA	TTGTCCTTTGCTGACATCCCAT	TAGTGAAGCCACAGATGT
CHAF1B	8208	CHAF1B.260	TGCTGTTGACAGTGAGCGCCAGGATCTGGAAGGTAGAAAATAGTGAAGCCACAGATGTATTTTCTACCTTCCAGATCCTGATGCCTACTGCCTCGGA	TTTTCTACCTTCCAGATCCTGA	TAGTGAAGCCACAGATGT
CHD1	1105	CHD1.1248	TGCTGTTGACAGTGAGCGATCCAGAAGATGTGGAATATTATAGTGAAGCCACAGATGTATAATATTCCACATCTTCTGGAGTGCCTACTGCCTCGGA	TAATATTCCACATCTTCTGGAG	TAGTGAAGCCACAGATGT
CHD1	1105	CHD1.2149	TGCTGTTGACAGTGAGCGATGGGAAGATTTTGAAGAAGAATAGTGAAGCCACAGATGTATTCTTCTTCAAAATCTTCCCAGTGCCTACTGCCTCGGA	TTCTTCTTCAAAATCTTCCCAG	TAGTGAAGCCACAGATGT
CHD1	1105	CHD1.352	TGCTGTTGACAGTGAGCGCTCCCGAGAAAACAAAGTTCAATAGTGAAGCCACAGATGTATTGAACTTTGTTTTCTCGGGAATGCCTACTGCCTCGGA	TTGAACTTTGTTTTCTCGGGAA	TAGTGAAGCCACAGATGT
CHD1	1105	CHD1.25	TGCTGTTGACAGTGAGCGCACCTGTGACTGTTGAAGAAAATAGTGAAGCCACAGATGTATTTTCTTCAACAGTCACAGGTTTGCCTACTGCCTCGGA	TTTTCTTCAACAGTCACAGGTT	TAGTGAAGCCACAGATGT
CHD1	1105	CHD1.6420	TGCTGTTGACAGTGAGCGCAACGTTATATATGACAAATTATAGTGAAGCCACAGATGTATAATTTGTCATATATAACGTTTTGCCTACTGCCTCGGA	TAATTTGTCATATATAACGTTT	TAGTGAAGCCACAGATGT
CHD1	1105	CHD1.3540	TGCTGTTGACAGTGAGCGCTAGGCGGTTTATCAAGAGCTATAGTGAAGCCACAGATGTATAGCTCTTGATAAACCGCCTAATGCCTACTGCCTCGGA	TAGCTCTTGATAAACCGCCTAA	TAGTGAAGCCACAGATGT
CHD1	1105	CHD1.1085	TGCTGTTGACAGTGAGCGACAGGAGAGATTCAGTATTTAATAGTGAAGCCACAGATGTATTAAATACTGAATCTCTCCTGGTGCCTACTGCCTCGGA	TTAAATACTGAATCTCTCCTGG	TAGTGAAGCCACAGATGT
CHD1	1105	CHD1.6347	TGCTGTTGACAGTGAGCGACAGGTTAACATTTTAGATAAATAGTGAAGCCACAGATGTATTTATCTAAAATGTTAACCTGGTGCCTACTGCCTCGGA	TTTATCTAAAATGTTAACCTGG	TAGTGAAGCCACAGATGT
CHD1L	9557	CHD1L.369	TGCTGTTGACAGTGAGCGAACGGCAAAGAAAGTTAAACTATAGTGAAGCCACAGATGTATAGTTTAACTTTCTTTGCCGTCTGCCTACTGCCTCGGA	TAGTTTAACTTTCTTTGCCGTC	TAGTGAAGCCACAGATGT
CHD1L	9557	CHD1L.1806	TGCTGTTGACAGTGAGCGCCCTGTTGATGATAAAGAATCATAGTGAAGCCACAGATGTATGATTCTTTATCATCAACAGGATGCCTACTGCCTCGGA	TGATTCTTTATCATCAACAGGA	TAGTGAAGCCACAGATGT
CHD1L	9557	CHD1L.2365	TGCTGTTGACAGTGAGCGAAGCTTGCTAGTTGCATAATAATAGTGAAGCCACAGATGTATTATTATGCAACTAGCAAGCTGTGCCTACTGCCTCGGA	TTATTATGCAACTAGCAAGCTG	TAGTGAAGCCACAGATGT
CHD1L	9557	CHD1L.992	TGCTGTTGACAGTGAGCGCCCAGTTGAGTGAGATACTCAATAGTGAAGCCACAGATGTATTGAGTATCTCACTCAACTGGATGCCTACTGCCTCGGA	TTGAGTATCTCACTCAACTGGA	TAGTGAAGCCACAGATGT
CHD1L	9557	CHD1L.2369	TGCTGTTGACAGTGAGCGCTGCTAGTTGCATAATAATAAATAGTGAAGCCACAGATGTATTTATTATTATGCAACTAGCAATGCCTACTGCCTCGGA	TTTATTATTATGCAACTAGCAA	TAGTGAAGCCACAGATGT
CHD1L	9557	CHD1L.1206	TGCTGTTGACAGTGAGCGACCCAGTAAGGAAGACAGAAAATAGTGAAGCCACAGATGTATTTTCTGTCTTCCTTACTGGGCTGCCTACTGCCTCGGA	TTTTCTGTCTTCCTTACTGGGC	TAGTGAAGCCACAGATGT
CHD1L	9557	CHD1L.2364	TGCTGTTGACAGTGAGCGACAGCTTGCTAGTTGCATAATATAGTGAAGCCACAGATGTATATTATGCAACTAGCAAGCTGGTGCCTACTGCCTCGGA	TATTATGCAACTAGCAAGCTGG	TAGTGAAGCCACAGATGT
CHD1L	9557	CHD1L.576	TGCTGTTGACAGTGAGCGACAGATGTTGGATATTCTCCAATAGTGAAGCCACAGATGTATTGGAGAATATCCAACATCTGGTGCCTACTGCCTCGGA	TTGGAGAATATCCAACATCTGG	TAGTGAAGCCACAGATGT
CHD2	1106	CHD2.1809	TGCTGTTGACAGTGAGCGACCGAATATCTATGTAAATGGATAGTGAAGCCACAGATGTATCCATTTACATAGATATTCGGGTGCCTACTGCCTCGGA	TCCATTTACATAGATATTCGGG	TAGTGAAGCCACAGATGT
CHD2	1106	CHD2.326	TGCTGTTGACAGTGAGCGCTCGGACCTGTTTTAGTATTAATAGTGAAGCCACAGATGTATTAATACTAAAACAGGTCCGAATGCCTACTGCCTCGGA	TTAATACTAAAACAGGTCCGAA	TAGTGAAGCCACAGATGT
CHD2	1106	CHD2.935	TGCTGTTGACAGTGAGCGCTCGCGATTTAATATTAAGGAATAGTGAAGCCACAGATGTATTCCTTAATATTAAATCGCGATTGCCTACTGCCTCGGA	TTCCTTAATATTAAATCGCGAT	TAGTGAAGCCACAGATGT
CHD2	1106	CHD2.1972	TGCTGTTGACAGTGAGCGAACGATTTGTAGCTTTAAAGAATAGTGAAGCCACAGATGTATTCTTTAAAGCTACAAATCGTGTGCCTACTGCCTCGGA	TTCTTTAAAGCTACAAATCGTG	TAGTGAAGCCACAGATGT
CHD2	1106	CHD2.1908	TGCTGTTGACAGTGAGCGCTCCACAGTAGGAACAACTCAATAGTGAAGCCACAGATGTATTGAGTTGTTCCTACTGTGGAATGCCTACTGCCTCGGA	TTGAGTTGTTCCTACTGTGGAA	TAGTGAAGCCACAGATGT
CHD2	1106	CHD2.1969	TGCTGTTGACAGTGAGCGAACCACGATTTGTAGCTTTAAATAGTGAAGCCACAGATGTATTTAAAGCTACAAATCGTGGTCTGCCTACTGCCTCGGA	TTTAAAGCTACAAATCGTGGTC	TAGTGAAGCCACAGATGT
CHD2	1106	CHD2.1709	TGCTGTTGACAGTGAGCGCCAGATAGTAGAAAGAGTAATATAGTGAAGCCACAGATGTATATTACTCTTTCTACTATCTGATGCCTACTGCCTCGGA	TATTACTCTTTCTACTATCTGA	TAGTGAAGCCACAGATGT
CHD2	1106	CHD2.1205	TGCTGTTGACAGTGAGCGCGAGGATGATGATGATGACGAATAGTGAAGCCACAGATGTATTCGTCATCATCATCATCCTCATGCCTACTGCCTCGGA	TTCGTCATCATCATCATCCTCA	TAGTGAAGCCACAGATGT
CHD3	1107	CHD3.3150	TGCTGTTGACAGTGAGCGATCGCAGATGACCAAAATGTTATAGTGAAGCCACAGATGTATAACATTTTGGTCATCTGCGAGTGCCTACTGCCTCGGA	TAACATTTTGGTCATCTGCGAG	TAGTGAAGCCACAGATGT
CHD3	1107	CHD3.2603	TGCTGTTGACAGTGAGCGCTGGTTACAAGATAGATCATAATAGTGAAGCCACAGATGTATTATGATCTATCTTGTAACCATTGCCTACTGCCTCGGA	TTATGATCTATCTTGTAACCAT	TAGTGAAGCCACAGATGT
CHD3	1107	CHD3.1988	TGCTGTTGACAGTGAGCGACCGCAAGTATAAGAAGAAGAATAGTGAAGCCACAGATGTATTCTTCTTCTTATACTTGCGGGTGCCTACTGCCTCGGA	TTCTTCTTCTTATACTTGCGGG	TAGTGAAGCCACAGATGT
CHD3	1107	CHD3.3596	TGCTGTTGACAGTGAGCGCTGGCACTGAAGAGCTATTCAATAGTGAAGCCACAGATGTATTGAATAGCTCTTCAGTGCCAATGCCTACTGCCTCGGA	TTGAATAGCTCTTCAGTGCCAA	TAGTGAAGCCACAGATGT
CHD3	1107	CHD3.292	TGCTGTTGACAGTGAGCGATGGAACAGAAGTCATCAGCAATAGTGAAGCCACAGATGTATTGCTGATGACTTCTGTTCCACTGCCTACTGCCTCGGA	TTGCTGATGACTTCTGTTCCAC	TAGTGAAGCCACAGATGT
CHD3	1107	CHD3.3932	TGCTGTTGACAGTGAGCGCTCGCAAGCAAGTTAACTACAATAGTGAAGCCACAGATGTATTGTAGTTAACTTGCTTGCGAATGCCTACTGCCTCGGA	TTGTAGTTAACTTGCTTGCGAA	TAGTGAAGCCACAGATGT
CHD3	1107	CHD3.1713	TGCTGTTGACAGTGAGCGAAGCGACAAGCGTAAAGTGAAATAGTGAAGCCACAGATGTATTTCACTTTACGCTTGTCGCTCTGCCTACTGCCTCGGA	TTTCACTTTACGCTTGTCGCTC	TAGTGAAGCCACAGATGT
CHD3	1107	CHD3.6630	TGCTGTTGACAGTGAGCGCCAGGTTCCTGGAAGACTTCTATAGTGAAGCCACAGATGTATAGAAGTCTTCCAGGAACCTGATGCCTACTGCCTCGGA	TAGAAGTCTTCCAGGAACCTGA	TAGTGAAGCCACAGATGT
CHD4	1108	CHD4.3882	TGCTGTTGACAGTGAGCGAAGGGAGAAGATAGCAGTGTTATAGTGAAGCCACAGATGTATAACACTGCTATCTTCTCCCTCTGCCTACTGCCTCGGA	TAACACTGCTATCTTCTCCCTC	TAGTGAAGCCACAGATGT
CHD4	1108	CHD4.1088	TGCTGTTGACAGTGAGCGATCGAGTGAGGATGATGACTTATAGTGAAGCCACAGATGTATAAGTCATCATCCTCACTCGAGTGCCTACTGCCTCGGA	TAAGTCATCATCCTCACTCGAG	TAGTGAAGCCACAGATGT
CHD4	1108	CHD4.499	TGCTGTTGACAGTGAGCGATGGCAAGAAGAAGAAGAAGAATAGTGAAGCCACAGATGTATTCTTCTTCTTCTTCTTGCCAGTGCCTACTGCCTCGGA	TTCTTCTTCTTCTTCTTGCCAG	TAGTGAAGCCACAGATGT
CHD4	1108	CHD4.2146	TGCTGTTGACAGTGAGCGCCCAGGATTACGACCTGTTCAATAGTGAAGCCACAGATGTATTGAACAGGTCGTAATCCTGGATGCCTACTGCCTCGGA	TTGAACAGGTCGTAATCCTGGA	TAGTGAAGCCACAGATGT
CHD4	1108	CHD4.5476	TGCTGTTGACAGTGAGCGATGGCAATTTCTTAGAGATCAATAGTGAAGCCACAGATGTATTGATCTCTAAGAAATTGCCACTGCCTACTGCCTCGGA	TTGATCTCTAAGAAATTGCCAC	TAGTGAAGCCACAGATGT
CHD4	1108	CHD4.5122	TGCTGTTGACAGTGAGCGACCCTATTGTGGTAGAAGACAATAGTGAAGCCACAGATGTATTGTCTTCTACCACAATAGGGGTGCCTACTGCCTCGGA	TTGTCTTCTACCACAATAGGGG	TAGTGAAGCCACAGATGT
CHD4	1108	CHD4.5204	TGCTGTTGACAGTGAGCGAAAGGACCTGAATGATGAGAAATAGTGAAGCCACAGATGTATTTCTCATCATTCAGGTCCTTGTGCCTACTGCCTCGGA	TTTCTCATCATTCAGGTCCTTG	TAGTGAAGCCACAGATGT
CHD4	1108	CHD4.5150	TGCTGTTGACAGTGAGCGAAAGAAAGAAGAAGAAGAGAAATAGTGAAGCCACAGATGTATTTCTCTTCTTCTTCTTTCTTCTGCCTACTGCCTCGGA	TTTCTCTTCTTCTTCTTTCTTC	TAGTGAAGCCACAGATGT
CHD5	26038	CHD5.2969	TGCTGTTGACAGTGAGCGACCAGATGCAGAAGAAGTACTATAGTGAAGCCACAGATGTATAGTACTTCTTCTGCATCTGGCTGCCTACTGCCTCGGA	TAGTACTTCTTCTGCATCTGGC	TAGTGAAGCCACAGATGT
CHD5	26038	CHD5.179	TGCTGTTGACAGTGAGCGCCGAGATGTCAGAAGAAGAAGATAGTGAAGCCACAGATGTATCTTCTTCTTCTGACATCTCGTTGCCTACTGCCTCGGA	TCTTCTTCTTCTGACATCTCGT	TAGTGAAGCCACAGATGT
CHD5	26038	CHD5.860	TGCTGTTGACAGTGAGCGATGGAGTGAGGAAGAAGATCAATAGTGAAGCCACAGATGTATTGATCTTCTTCCTCACTCCAGTGCCTACTGCCTCGGA	TTGATCTTCTTCCTCACTCCAG	TAGTGAAGCCACAGATGT
CHD5	26038	CHD5.266	TGCTGTTGACAGTGAGCGCACCCAAGAAGCTCAAGGAAAATAGTGAAGCCACAGATGTATTTTCCTTGAGCTTCTTGGGTTTGCCTACTGCCTCGGA	TTTTCCTTGAGCTTCTTGGGTT	TAGTGAAGCCACAGATGT
CHD5	26038	CHD5.2156	TGCTGTTGACAGTGAGCGACACGGTCAAGTTCGACAAGCATAGTGAAGCCACAGATGTATGCTTGTCGAACTTGACCGTGGTGCCTACTGCCTCGGA	TGCTTGTCGAACTTGACCGTGG	TAGTGAAGCCACAGATGT
CHD5	26038	CHD5.174	TGCTGTTGACAGTGAGCGCGAGGACGAGATGTCAGAAGAATAGTGAAGCCACAGATGTATTCTTCTGACATCTCGTCCTCATGCCTACTGCCTCGGA	TTCTTCTGACATCTCGTCCTCA	TAGTGAAGCCACAGATGT
CHD5	26038	CHD5.401	TGCTGTTGACAGTGAGCGCAAAGAAGAAGAAGAAACTCAATAGTGAAGCCACAGATGTATTGAGTTTCTTCTTCTTCTTTTTGCCTACTGCCTCGGA	TTGAGTTTCTTCTTCTTCTTTT	TAGTGAAGCCACAGATGT
CHD5	26038	CHD5.2702	TGCTGTTGACAGTGAGCGCCAGCTACAAGATTGATTACAATAGTGAAGCCACAGATGTATTGTAATCAATCTTGTAGCTGTTGCCTACTGCCTCGGA	TTGTAATCAATCTTGTAGCTGT	TAGTGAAGCCACAGATGT
CHD6	84181	CHD6.1290	TGCTGTTGACAGTGAGCGCTCCAGACTATGTAGAAGTTGATAGTGAAGCCACAGATGTATCAACTTCTACATAGTCTGGATTGCCTACTGCCTCGGA	TCAACTTCTACATAGTCTGGAT	TAGTGAAGCCACAGATGT
CHD6	84181	CHD6.1533	TGCTGTTGACAGTGAGCGATCGCGAGTATAAGAACAGTAATAGTGAAGCCACAGATGTATTACTGTTCTTATACTCGCGAGTGCCTACTGCCTCGGA	TTACTGTTCTTATACTCGCGAG	TAGTGAAGCCACAGATGT
CHD6	84181	CHD6.1761	TGCTGTTGACAGTGAGCGCCCGGACATGGACAGAGATGAATAGTGAAGCCACAGATGTATTCATCTCTGTCCATGTCCGGATGCCTACTGCCTCGGA	TTCATCTCTGTCCATGTCCGGA	TAGTGAAGCCACAGATGT
CHD6	84181	CHD6.3876	TGCTGTTGACAGTGAGCGCCCGGATGCTGTACTACCTAAATAGTGAAGCCACAGATGTATTTAGGTAGTACAGCATCCGGATGCCTACTGCCTCGGA	TTTAGGTAGTACAGCATCCGGA	TAGTGAAGCCACAGATGT
CHD6	84181	CHD6.352	TGCTGTTGACAGTGAGCGAAAGGACCTGTATACTGCTGAATAGTGAAGCCACAGATGTATTCAGCAGTATACAGGTCCTTCTGCCTACTGCCTCGGA	TTCAGCAGTATACAGGTCCTTC	TAGTGAAGCCACAGATGT
CHD6	84181	CHD6.5474	TGCTGTTGACAGTGAGCGACAGGAGGAGTAGCTCAAGCAATAGTGAAGCCACAGATGTATTGCTTGAGCTACTCCTCCTGCTGCCTACTGCCTCGGA	TTGCTTGAGCTACTCCTCCTGC	TAGTGAAGCCACAGATGT
CHD6	84181	CHD6.6070	TGCTGTTGACAGTGAGCGACCAGATCTGTTCAAAAGTAAATAGTGAAGCCACAGATGTATTTACTTTTGAACAGATCTGGGTGCCTACTGCCTCGGA	TTTACTTTTGAACAGATCTGGG	TAGTGAAGCCACAGATGT
CHD6	84181	CHD6.2527	TGCTGTTGACAGTGAGCGCAAGCTTGTGTTGATTGATAAATAGTGAAGCCACAGATGTATTTATCAATCAACACAAGCTTTTGCCTACTGCCTCGGA	TTTATCAATCAACACAAGCTTT	TAGTGAAGCCACAGATGT
CHD7	55636	CHD7.352	TGCTGTTGACAGTGAGCGATCCAAGAGAATTAAAGAAATATAGTGAAGCCACAGATGTATATTTCTTTAATTCTCTTGGACTGCCTACTGCCTCGGA	TATTTCTTTAATTCTCTTGGAC	TAGTGAAGCCACAGATGT
CHD7	55636	CHD7.3277	TGCTGTTGACAGTGAGCGCTCGAGGAGTTTGAGAAACTAATAGTGAAGCCACAGATGTATTAGTTTCTCAAACTCCTCGATTGCCTACTGCCTCGGA	TTAGTTTCTCAAACTCCTCGAT	TAGTGAAGCCACAGATGT
CHD7	55636	CHD7.3596	TGCTGTTGACAGTGAGCGCCCGAACCTGGACAGAGTTGAATAGTGAAGCCACAGATGTATTCAACTCTGTCCAGGTTCGGATGCCTACTGCCTCGGA	TTCAACTCTGTCCAGGTTCGGA	TAGTGAAGCCACAGATGT
CHD7	55636	CHD7.9837	TGCTGTTGACAGTGAGCGCAAGGAAGTATGAAGTTATATATAGTGAAGCCACAGATGTATATATAACTTCATACTTCCTTTTGCCTACTGCCTCGGA	TATATAACTTCATACTTCCTTT	TAGTGAAGCCACAGATGT
CHD7	55636	CHD7.4680	TGCTGTTGACAGTGAGCGCCAGGCTAGATGTCATAGAATATAGTGAAGCCACAGATGTATATTCTATGACATCTAGCCTGATGCCTACTGCCTCGGA	TATTCTATGACATCTAGCCTGA	TAGTGAAGCCACAGATGT
CHD7	55636	CHD7.8427	TGCTGTTGACAGTGAGCGCAGGGTGCCTGTTGTCAATAAATAGTGAAGCCACAGATGTATTTATTGACAACAGGCACCCTTTGCCTACTGCCTCGGA	TTTATTGACAACAGGCACCCTT	TAGTGAAGCCACAGATGT
CHD7	55636	CHD7.5658	TGCTGTTGACAGTGAGCGACAGGAGGACAGCTACAAGAAATAGTGAAGCCACAGATGTATTTCTTGTAGCTGTCCTCCTGGTGCCTACTGCCTCGGA	TTTCTTGTAGCTGTCCTCCTGG	TAGTGAAGCCACAGATGT
CHD7	55636	CHD7.8997	TGCTGTTGACAGTGAGCGCCCGGAAGACAGCACTTCAAAATAGTGAAGCCACAGATGTATTTTGAAGTGCTGTCTTCCGGTTGCCTACTGCCTCGGA	TTTTGAAGTGCTGTCTTCCGGT	TAGTGAAGCCACAGATGT
CHD8	57680	CHD8.91	TGCTGTTGACAGTGAGCGCACCAGGCAAGATAGTGTTACATAGTGAAGCCACAGATGTATGTAACACTATCTTGCCTGGTATGCCTACTGCCTCGGA	TGTAACACTATCTTGCCTGGTA	TAGTGAAGCCACAGATGT
CHD8	57680	CHD8.941	TGCTGTTGACAGTGAGCGAACAGATGATGAAGAAGAAGAATAGTGAAGCCACAGATGTATTCTTCTTCTTCATCATCTGTGTGCCTACTGCCTCGGA	TTCTTCTTCTTCATCATCTGTG	TAGTGAAGCCACAGATGT
CHD8	57680	CHD8.3062	TGCTGTTGACAGTGAGCGAAAGGAGATTGAAGATCTTTTATAGTGAAGCCACAGATGTATAAAAGATCTTCAATCTCCTTCTGCCTACTGCCTCGGA	TAAAAGATCTTCAATCTCCTTC	TAGTGAAGCCACAGATGT
CHD8	57680	CHD8.1846	TGCTGTTGACAGTGAGCGACAGGCAGATGATTCAACAGTATAGTGAAGCCACAGATGTATACTGTTGAATCATCTGCCTGCTGCCTACTGCCTCGGA	TACTGTTGAATCATCTGCCTGC	TAGTGAAGCCACAGATGT
CHD8	57680	CHD8.3926	TGCTGTTGACAGTGAGCGACAGGAGGTTATTGGAGACCAATAGTGAAGCCACAGATGTATTGGTCTCCAATAACCTCCTGCTGCCTACTGCCTCGGA	TTGGTCTCCAATAACCTCCTGC	TAGTGAAGCCACAGATGT
CHD8	57680	CHD8.3690	TGCTGTTGACAGTGAGCGACAGCTGAAAATGGCAAGACAATAGTGAAGCCACAGATGTATTGTCTTGCCATTTTCAGCTGGTGCCTACTGCCTCGGA	TTGTCTTGCCATTTTCAGCTGG	TAGTGAAGCCACAGATGT
CHD8	57680	CHD8.521	TGCTGTTGACAGTGAGCGCCACCAGAAGAAGCAAGAGAAATAGTGAAGCCACAGATGTATTTCTCTTGCTTCTTCTGGTGTTGCCTACTGCCTCGGA	TTTCTCTTGCTTCTTCTGGTGT	TAGTGAAGCCACAGATGT
CHD8	57680	CHD8.3354	TGCTGTTGACAGTGAGCGCCACCTAGAGTACGAAAACAAATAGTGAAGCCACAGATGTATTTGTTTTCGTACTCTAGGTGTTGCCTACTGCCTCGGA	TTTGTTTTCGTACTCTAGGTGT	TAGTGAAGCCACAGATGT
CHD9	80205	CHD9.2636	TGCTGTTGACAGTGAGCGCTGGGAACTAAAAGAAGATGTATAGTGAAGCCACAGATGTATACATCTTCTTTTAGTTCCCAATGCCTACTGCCTCGGA	TACATCTTCTTTTAGTTCCCAA	TAGTGAAGCCACAGATGT
CHD9	80205	CHD9.820	TGCTGTTGACAGTGAGCGATCCACATAGAGTCAATGTTAATAGTGAAGCCACAGATGTATTAACATTGACTCTATGTGGACTGCCTACTGCCTCGGA	TTAACATTGACTCTATGTGGAC	TAGTGAAGCCACAGATGT
CHD9	80205	CHD9.1245	TGCTGTTGACAGTGAGCGAAGGGTAATTATAGCAATTCAATAGTGAAGCCACAGATGTATTGAATTGCTATAATTACCCTGTGCCTACTGCCTCGGA	TTGAATTGCTATAATTACCCTG	TAGTGAAGCCACAGATGT
CHD9	80205	CHD9.3921	TGCTGTTGACAGTGAGCGAAAGCTGCTATAGATAGATTTATAGTGAAGCCACAGATGTATAAATCTATCTATAGCAGCTTGTGCCTACTGCCTCGGA	TAAATCTATCTATAGCAGCTTG	TAGTGAAGCCACAGATGT
CHD9	80205	CHD9.4836	TGCTGTTGACAGTGAGCGCACCGAGGAGATGAGAAGATTATAGTGAAGCCACAGATGTATAATCTTCTCATCTCCTCGGTATGCCTACTGCCTCGGA	TAATCTTCTCATCTCCTCGGTA	TAGTGAAGCCACAGATGT
CHD9	80205	CHD9.3040	TGCTGTTGACAGTGAGCGACAGACAAATGATACAGCAATATAGTGAAGCCACAGATGTATATTGCTGTATCATTTGTCTGCTGCCTACTGCCTCGGA	TATTGCTGTATCATTTGTCTGC	TAGTGAAGCCACAGATGT
CHD9	80205	CHD9.932	TGCTGTTGACAGTGAGCGACACAAGTGTAGCAGTCATCAATAGTGAAGCCACAGATGTATTGATGACTGCTACACTTGTGGTGCCTACTGCCTCGGA	TTGATGACTGCTACACTTGTGG	TAGTGAAGCCACAGATGT
CHD9	80205	CHD9.9067	TGCTGTTGACAGTGAGCGCAAGGTGTAAAATTACAACAAATAGTGAAGCCACAGATGTATTTGTTGTAATTTTACACCTTTTGCCTACTGCCTCGGA	TTTGTTGTAATTTTACACCTTT	TAGTGAAGCCACAGATGT
CHRAC1	54108	CHRAC1.1009	TGCTGTTGACAGTGAGCGCTCAGTTTTAGCTAAATTTATATAGTGAAGCCACAGATGTATATAAATTTAGCTAAAACTGAATGCCTACTGCCTCGGA	TATAAATTTAGCTAAAACTGAA	TAGTGAAGCCACAGATGT
CHRAC1	54108	CHRAC1.951	TGCTGTTGACAGTGAGCGCTCGGTTATGTAAATTCATATATAGTGAAGCCACAGATGTATATATGAATTTACATAACCGATTGCCTACTGCCTCGGA	TATATGAATTTACATAACCGAT	TAGTGAAGCCACAGATGT
CHRAC1	54108	CHRAC1.1081	TGCTGTTGACAGTGAGCGCTCAGATATTTTTCTACTGTAATAGTGAAGCCACAGATGTATTACAGTAGAAAAATATCTGAATGCCTACTGCCTCGGA	TTACAGTAGAAAAATATCTGAA	TAGTGAAGCCACAGATGT
CHRAC1	54108	CHRAC1.1707	TGCTGTTGACAGTGAGCGAAGGCTTGTCTCAAACTCCTAATAGTGAAGCCACAGATGTATTAGGAGTTTGAGACAAGCCTGTGCCTACTGCCTCGGA	TTAGGAGTTTGAGACAAGCCTG	TAGTGAAGCCACAGATGT
CHRAC1	54108	CHRAC1.471	TGCTGTTGACAGTGAGCGCTGCAGATATATTACCAAAGAATAGTGAAGCCACAGATGTATTCTTTGGTAATATATCTGCAATGCCTACTGCCTCGGA	TTCTTTGGTAATATATCTGCAA	TAGTGAAGCCACAGATGT
CHRAC1	54108	CHRAC1.1706	TGCTGTTGACAGTGAGCGACAGGCTTGTCTCAAACTCCTATAGTGAAGCCACAGATGTATAGGAGTTTGAGACAAGCCTGGTGCCTACTGCCTCGGA	TAGGAGTTTGAGACAAGCCTGG	TAGTGAAGCCACAGATGT
CHRAC1	54108	CHRAC1.1033	TGCTGTTGACAGTGAGCGCTAGGTAGTATGTTACATTTGATAGTGAAGCCACAGATGTATCAAATGTAACATACTACCTAATGCCTACTGCCTCGGA	TCAAATGTAACATACTACCTAA	TAGTGAAGCCACAGATGT
CHRAC1	54108	CHRAC1.487	TGCTGTTGACAGTGAGCGCAAGAAGATTTTAGCTAGTAAATAGTGAAGCCACAGATGTATTTACTAGCTAAAATCTTCTTTTGCCTACTGCCTCGGA	TTTACTAGCTAAAATCTTCTTT	TAGTGAAGCCACAGATGT
CHUK	1147	CHUK.157	TGCTGTTGACAGTGAGCGCCGGGAACTTGATCTCAAAATATAGTGAAGCCACAGATGTATATTTTGAGATCAAGTTCCCGATGCCTACTGCCTCGGA	TATTTTGAGATCAAGTTCCCGA	TAGTGAAGCCACAGATGT
CHUK	1147	CHUK.240	TGCTGTTGACAGTGAGCGCCCAGATTATGAAGAAGTTGAATAGTGAAGCCACAGATGTATTCAACTTCTTCATAATCTGGATGCCTACTGCCTCGGA	TTCAACTTCTTCATAATCTGGA	TAGTGAAGCCACAGATGT
CHUK	1147	CHUK.2172	TGCTGTTGACAGTGAGCGAAGCACAAATGATAGAAGAAAATAGTGAAGCCACAGATGTATTTTCTTCTATCATTTGTGCTGTGCCTACTGCCTCGGA	TTTTCTTCTATCATTTGTGCTG	TAGTGAAGCCACAGATGT
CHUK	1147	CHUK.943	TGCTGTTGACAGTGAGCGACAGCCAAGATGTTTTGTATTATAGTGAAGCCACAGATGTATAATACAAAACATCTTGGCTGCTGCCTACTGCCTCGGA	TAATACAAAACATCTTGGCTGC	TAGTGAAGCCACAGATGT
CHUK	1147	CHUK.1889	TGCTGTTGACAGTGAGCGCTGGGCTGTAAGCAGAAGATTATAGTGAAGCCACAGATGTATAATCTTCTGCTTACAGCCCAATGCCTACTGCCTCGGA	TAATCTTCTGCTTACAGCCCAA	TAGTGAAGCCACAGATGT
CHUK	1147	CHUK.800	TGCTGTTGACAGTGAGCGCCAGGAGAAGTTCGGTTTAGTATAGTGAAGCCACAGATGTATACTAAACCGAACTTCTCCTGATGCCTACTGCCTCGGA	TACTAAACCGAACTTCTCCTGA	TAGTGAAGCCACAGATGT
CHUK	1147	CHUK.511	TGCTGTTGACAGTGAGCGCCAGGATGTTGGTGGAAAGATATAGTGAAGCCACAGATGTATATCTTTCCACCAACATCCTGATGCCTACTGCCTCGGA	TATCTTTCCACCAACATCCTGA	TAGTGAAGCCACAGATGT
CHUK	1147	CHUK.1348	TGCTGTTGACAGTGAGCGACACTATGTGTCTGGACTAAAATAGTGAAGCCACAGATGTATTTTAGTCCAGACACATAGTGCTGCCTACTGCCTCGGA	TTTTAGTCCAGACACATAGTGC	TAGTGAAGCCACAGATGT
CLOCK	9575	CLOCK.3357	TGCTGTTGACAGTGAGCGATGGGTTCAAATTCTCTATGTATAGTGAAGCCACAGATGTATACATAGAGAATTTGAACCCACTGCCTACTGCCTCGGA	TACATAGAGAATTTGAACCCAC	TAGTGAAGCCACAGATGT
CLOCK	9575	CLOCK.386	TGCTGTTGACAGTGAGCGAAAGGACAAAGCGAAAAGAGTATAGTGAAGCCACAGATGTATACTCTTTTCGCTTTGTCCTTGTGCCTACTGCCTCGGA	TACTCTTTTCGCTTTGTCCTTG	TAGTGAAGCCACAGATGT
CLOCK	9575	CLOCK.1293	TGCTGTTGACAGTGAGCGCAAGGCAAATCATGTTATTATATAGTGAAGCCACAGATGTATATAATAACATGATTTGCCTTTTGCCTACTGCCTCGGA	TATAATAACATGATTTGCCTTT	TAGTGAAGCCACAGATGT
CLOCK	9575	CLOCK.2089	TGCTGTTGACAGTGAGCGCAGGCCAAGTTGTTCCTACTAATAGTGAAGCCACAGATGTATTAGTAGGAACAACTTGGCCTTTGCCTACTGCCTCGGA	TTAGTAGGAACAACTTGGCCTT	TAGTGAAGCCACAGATGT
CLOCK	9575	CLOCK.256	TGCTGTTGACAGTGAGCGAAAGTACAAATGTCTACTACAATAGTGAAGCCACAGATGTATTGTAGTAGACATTTGTACTTCTGCCTACTGCCTCGGA	TTGTAGTAGACATTTGTACTTC	TAGTGAAGCCACAGATGT
CLOCK	9575	CLOCK.5299	TGCTGTTGACAGTGAGCGCCAGCAACAAAGCATAAGACAATAGTGAAGCCACAGATGTATTGTCTTATGCTTTGTTGCTGTTGCCTACTGCCTCGGA	TTGTCTTATGCTTTGTTGCTGT	TAGTGAAGCCACAGATGT
CLOCK	9575	CLOCK.4672	TGCTGTTGACAGTGAGCGCAACAGAGTTGAGGTTGTTAAATAGTGAAGCCACAGATGTATTTAACAACCTCAACTCTGTTATGCCTACTGCCTCGGA	TTTAACAACCTCAACTCTGTTA	TAGTGAAGCCACAGATGT
CLOCK	9575	CLOCK.394	TGCTGTTGACAGTGAGCGCAGCGAAAAGAGTATCTAGAAATAGTGAAGCCACAGATGTATTTCTAGATACTCTTTTCGCTTTGCCTACTGCCTCGGA	TTTCTAGATACTCTTTTCGCTT	TAGTGAAGCCACAGATGT
COMMD3-BMI1	100532731	COMMD3-BMI1.1826	TGCTGTTGACAGTGAGCGCACGCTGTTTTGTGAACCTGTATAGTGAAGCCACAGATGTATACAGGTTCACAAAACAGCGTATGCCTACTGCCTCGGA	TACAGGTTCACAAAACAGCGTA	TAGTGAAGCCACAGATGT
COMMD3-BMI1	100532731	COMMD3-BMI1.651	TGCTGTTGACAGTGAGCGCCCAGACCACTACTGAATATAATAGTGAAGCCACAGATGTATTATATTCAGTAGTGGTCTGGTTGCCTACTGCCTCGGA	TTATATTCAGTAGTGGTCTGGT	TAGTGAAGCCACAGATGT
COMMD3-BMI1	100532731	COMMD3-BMI1.2829	TGCTGTTGACAGTGAGCGAAGGGTGTTTATTCTATATGAATAGTGAAGCCACAGATGTATTCATATAGAATAAACACCCTCTGCCTACTGCCTCGGA	TTCATATAGAATAAACACCCTC	TAGTGAAGCCACAGATGT
COMMD3-BMI1	100532731	COMMD3-BMI1.1881	TGCTGTTGACAGTGAGCGCACGGAAAGAATATGCATAGAATAGTGAAGCCACAGATGTATTCTATGCATATTCTTTCCGTTTGCCTACTGCCTCGGA	TTCTATGCATATTCTTTCCGTT	TAGTGAAGCCACAGATGT
COMMD3-BMI1	100532731	COMMD3-BMI1.895	TGCTGTTGACAGTGAGCGCTCGGAAAGTAAACAAAGACAATAGTGAAGCCACAGATGTATTGTCTTTGTTTACTTTCCGATTGCCTACTGCCTCGGA	TTGTCTTTGTTTACTTTCCGAT	TAGTGAAGCCACAGATGT
COMMD3-BMI1	100532731	COMMD3-BMI1.2721	TGCTGTTGACAGTGAGCGAAGCAAGCATGTTGAATTTAAATAGTGAAGCCACAGATGTATTTAAATTCAACATGCTTGCTCTGCCTACTGCCTCGGA	TTTAAATTCAACATGCTTGCTC	TAGTGAAGCCACAGATGT
COMMD3-BMI1	100532731	COMMD3-BMI1.1139	TGCTGTTGACAGTGAGCGAAGAGTTCGACCTACTTGTAAATAGTGAAGCCACAGATGTATTTACAAGTAGGTCGAACTCTGTGCCTACTGCCTCGGA	TTTACAAGTAGGTCGAACTCTG	TAGTGAAGCCACAGATGT
COMMD3-BMI1	100532731	COMMD3-BMI1.1177	TGCTGTTGACAGTGAGCGCCCAGAGAGATGGACTGACAAATAGTGAAGCCACAGATGTATTTGTCAGTCCATCTCTCTGGTTGCCTACTGCCTCGGA	TTTGTCAGTCCATCTCTCTGGT	TAGTGAAGCCACAGATGT
COQ3	51805	COQ3.151	TGCTGTTGACAGTGAGCGATCAGTGGGACTCTACAGATTATAGTGAAGCCACAGATGTATAATCTGTAGAGTCCCACTGAGTGCCTACTGCCTCGGA	TAATCTGTAGAGTCCCACTGAG	TAGTGAAGCCACAGATGT
COQ3	51805	COQ3.757	TGCTGTTGACAGTGAGCGACCGGTGGTTCTTTATTCATTATAGTGAAGCCACAGATGTATAATGAATAAAGAACCACCGGGTGCCTACTGCCTCGGA	TAATGAATAAAGAACCACCGGG	TAGTGAAGCCACAGATGT
COQ3	51805	COQ3.600	TGCTGTTGACAGTGAGCGCCCAGTCCTGGATAAGAGAATATAGTGAAGCCACAGATGTATATTCTCTTATCCAGGACTGGATGCCTACTGCCTCGGA	TATTCTCTTATCCAGGACTGGA	TAGTGAAGCCACAGATGT
COQ3	51805	COQ3.551	TGCTGTTGACAGTGAGCGCCCCTGTGGATGAGAACATTAATAGTGAAGCCACAGATGTATTAATGTTCTCATCCACAGGGTTGCCTACTGCCTCGGA	TTAATGTTCTCATCCACAGGGT	TAGTGAAGCCACAGATGT
COQ3	51805	COQ3.636	TGCTGTTGACAGTGAGCGCTCCCTGGAAGAGATTGTGGAATAGTGAAGCCACAGATGTATTCCACAATCTCTTCCAGGGAATGCCTACTGCCTCGGA	TTCCACAATCTCTTCCAGGGAA	TAGTGAAGCCACAGATGT
COQ3	51805	COQ3.552	TGCTGTTGACAGTGAGCGACCTGTGGATGAGAACATTAAATAGTGAAGCCACAGATGTATTTAATGTTCTCATCCACAGGGTGCCTACTGCCTCGGA	TTTAATGTTCTCATCCACAGGG	TAGTGAAGCCACAGATGT
COQ3	51805	COQ3.896	TGCTGTTGACAGTGAGCGCAGAGAGCATTCTGGAATCAAATAGTGAAGCCACAGATGTATTTGATTCCAGAATGCTCTCTATGCCTACTGCCTCGGA	TTTGATTCCAGAATGCTCTCTA	TAGTGAAGCCACAGATGT
COQ3	51805	COQ3.1173	TGCTGTTGACAGTGAGCGCTCTGATGTTTTCAAATACAAATAGTGAAGCCACAGATGTATTTGTATTTGAAAACATCAGATTGCCTACTGCCTCGGA	TTTGTATTTGAAAACATCAGAT	TAGTGAAGCCACAGATGT
COQ5	84274	COQ5.243	TGCTGTTGACAGTGAGCGATGGCTAAGAAGTATGATGTGATAGTGAAGCCACAGATGTATCACATCATACTTCTTAGCCACTGCCTACTGCCTCGGA	TCACATCATACTTCTTAGCCAC	TAGTGAAGCCACAGATGT
COQ5	84274	COQ5.385	TGCTGTTGACAGTGAGCGCCCGGTTCCTTAATTATGTTCATAGTGAAGCCACAGATGTATGAACATAATTAAGGAACCGGATGCCTACTGCCTCGGA	TGAACATAATTAAGGAACCGGA	TAGTGAAGCCACAGATGT
COQ5	84274	COQ5.1263	TGCTGTTGACAGTGAGCGCAGGGTGTGTGGTTAAGGTACATAGTGAAGCCACAGATGTATGTACCTTAACCACACACCCTATGCCTACTGCCTCGGA	TGTACCTTAACCACACACCCTA	TAGTGAAGCCACAGATGT
COQ5	84274	COQ5.1350	TGCTGTTGACAGTGAGCGAAGGGATGATAGATCATTTGAATAGTGAAGCCACAGATGTATTCAAATGATCTATCATCCCTCTGCCTACTGCCTCGGA	TTCAAATGATCTATCATCCCTC	TAGTGAAGCCACAGATGT
COQ5	84274	COQ5.1118	TGCTGTTGACAGTGAGCGCTGGACTCATGTTTGAATCGAATAGTGAAGCCACAGATGTATTCGATTCAAACATGAGTCCAATGCCTACTGCCTCGGA	TTCGATTCAAACATGAGTCCAA	TAGTGAAGCCACAGATGT
COQ5	84274	COQ5.139	TGCTGTTGACAGTGAGCGATCGGCTCTTGTCCCAAGAGAATAGTGAAGCCACAGATGTATTCTCTTGGGACAAGAGCCGAGTGCCTACTGCCTCGGA	TTCTCTTGGGACAAGAGCCGAG	TAGTGAAGCCACAGATGT
COQ5	84274	COQ5.892	TGCTGTTGACAGTGAGCGCTCCGTCTCAGGAAGAGTTCAATAGTGAAGCCACAGATGTATTGAACTCTTCCTGAGACGGAATGCCTACTGCCTCGGA	TTGAACTCTTCCTGAGACGGAA	TAGTGAAGCCACAGATGT
COQ5	84274	COQ5.941	TGCTGTTGACAGTGAGCGAAAGGTGACTTACGAAAGTCTATAGTGAAGCCACAGATGTATAGACTTTCGTAAGTCACCTTGTGCCTACTGCCTCGGA	TAGACTTTCGTAAGTCACCTTG	TAGTGAAGCCACAGATGT
CRAMP1L	57585	CRAMP1L.3656	TGCTGTTGACAGTGAGCGACCAGCTGGTGTGCATGATGAATAGTGAAGCCACAGATGTATTCATCATGCACACCAGCTGGGTGCCTACTGCCTCGGA	TTCATCATGCACACCAGCTGGG	TAGTGAAGCCACAGATGT
CRAMP1L	57585	CRAMP1L.3833	TGCTGTTGACAGTGAGCGCAGCCCTCTTCGAGCTAGAGAATAGTGAAGCCACAGATGTATTCTCTAGCTCGAAGAGGGCTTTGCCTACTGCCTCGGA	TTCTCTAGCTCGAAGAGGGCTT	TAGTGAAGCCACAGATGT
CRAMP1L	57585	CRAMP1L.575	TGCTGTTGACAGTGAGCGCTGCGCTGAAGTACAAGAAGAATAGTGAAGCCACAGATGTATTCTTCTTGTACTTCAGCGCAATGCCTACTGCCTCGGA	TTCTTCTTGTACTTCAGCGCAA	TAGTGAAGCCACAGATGT
CRAMP1L	57585	CRAMP1L.449	TGCTGTTGACAGTGAGCGATGGCGAGAAGGAAGAAGGCAATAGTGAAGCCACAGATGTATTGCCTTCTTCCTTCTCGCCACTGCCTACTGCCTCGGA	TTGCCTTCTTCCTTCTCGCCAC	TAGTGAAGCCACAGATGT
CRAMP1L	57585	CRAMP1L.605	TGCTGTTGACAGTGAGCGAAGCAAGCATGGTGAAGAACAATAGTGAAGCCACAGATGTATTGTTCTTCACCATGCTTGCTGTGCCTACTGCCTCGGA	TTGTTCTTCACCATGCTTGCTG	TAGTGAAGCCACAGATGT
CRAMP1L	57585	CRAMP1L.576	TGCTGTTGACAGTGAGCGCGCGCTGAAGTACAAGAAGAAATAGTGAAGCCACAGATGTATTTCTTCTTGTACTTCAGCGCATGCCTACTGCCTCGGA	TTTCTTCTTGTACTTCAGCGCA	TAGTGAAGCCACAGATGT
CRAMP1L	57585	CRAMP1L.7222	TGCTGTTGACAGTGAGCGCAAGCAAGGAAAGAGTAATTTATAGTGAAGCCACAGATGTATAAATTACTCTTTCCTTGCTTTTGCCTACTGCCTCGGA	TAAATTACTCTTTCCTTGCTTT	TAGTGAAGCCACAGATGT
CRAMP1L	57585	CRAMP1L.6837	TGCTGTTGACAGTGAGCGAACAGTTGTGTTTTCTCTTTAATAGTGAAGCCACAGATGTATTAAAGAGAAAACACAACTGTCTGCCTACTGCCTCGGA	TTAAAGAGAAAACACAACTGTC	TAGTGAAGCCACAGATGT
CREBBP	1387	CREBBP.2034	TGCTGTTGACAGTGAGCGAAGGGATGAATATTATCACTTATAGTGAAGCCACAGATGTATAAGTGATAATATTCATCCCTGTGCCTACTGCCTCGGA	TAAGTGATAATATTCATCCCTG	TAGTGAAGCCACAGATGT
CREBBP	1387	CREBBP.1135	TGCTGTTGACAGTGAGCGCTCCCTACAGATATCAAGAATATAGTGAAGCCACAGATGTATATTCTTGATATCTGTAGGGAATGCCTACTGCCTCGGA	TATTCTTGATATCTGTAGGGAA	TAGTGAAGCCACAGATGT
CREBBP	1387	CREBBP.3254	TGCTGTTGACAGTGAGCGATGAAGTGAAAGTAGAAGTTAATAGTGAAGCCACAGATGTATTAACTTCTACTTTCACTTCAGTGCCTACTGCCTCGGA	TTAACTTCTACTTTCACTTCAG	TAGTGAAGCCACAGATGT
CREBBP	1387	CREBBP.9964	TGCTGTTGACAGTGAGCGAAACGCTGTGTCTCATGCTGTATAGTGAAGCCACAGATGTATACAGCATGAGACACAGCGTTGTGCCTACTGCCTCGGA	TACAGCATGAGACACAGCGTTG	TAGTGAAGCCACAGATGT
CREBBP	1387	CREBBP.8490	TGCTGTTGACAGTGAGCGCAACATGTATTCTGTTCTTTAATAGTGAAGCCACAGATGTATTAAAGAACAGAATACATGTTATGCCTACTGCCTCGGA	TTAAAGAACAGAATACATGTTA	TAGTGAAGCCACAGATGT
CREBBP	1387	CREBBP.4851	TGCTGTTGACAGTGAGCGAAAGAAGAAGAACAACAAGAAATAGTGAAGCCACAGATGTATTTCTTGTTGTTCTTCTTCTTGTGCCTACTGCCTCGGA	TTTCTTGTTGTTCTTCTTCTTG	TAGTGAAGCCACAGATGT
CREBBP	1387	CREBBP.6348	TGCTGTTGACAGTGAGCGACAGGTGCTGAACATTCTCAAATAGTGAAGCCACAGATGTATTTGAGAATGTTCAGCACCTGCTGCCTACTGCCTCGGA	TTTGAGAATGTTCAGCACCTGC	TAGTGAAGCCACAGATGT
CREBBP	1387	CREBBP.9156	TGCTGTTGACAGTGAGCGATGGGTGAGACAAGTTCACAAATAGTGAAGCCACAGATGTATTTGTGAACTTGTCTCACCCACTGCCTACTGCCTCGGA	TTTGTGAACTTGTCTCACCCAC	TAGTGAAGCCACAGATGT
CSNK2A1	1457	CSNK2A1.2344	TGCTGTTGACAGTGAGCGATCCATTGAAGCTGAAATGGTATAGTGAAGCCACAGATGTATACCATTTCAGCTTCAATGGAGTGCCTACTGCCTCGGA	TACCATTTCAGCTTCAATGGAG	TAGTGAAGCCACAGATGT
CSNK2A1	1457	CSNK2A1.668	TGCTGTTGACAGTGAGCGATCCTGAGCTACTTGTAGACTATAGTGAAGCCACAGATGTATAGTCTACAAGTAGCTCAGGACTGCCTACTGCCTCGGA	TAGTCTACAAGTAGCTCAGGAC	TAGTGAAGCCACAGATGT
CSNK2A1	1457	CSNK2A1.1360	TGCTGTTGACAGTGAGCGCACCGTTGCTTGTGGATTTATATAGTGAAGCCACAGATGTATATAAATCCACAAGCAACGGTTTGCCTACTGCCTCGGA	TATAAATCCACAAGCAACGGTT	TAGTGAAGCCACAGATGT
CSNK2A1	1457	CSNK2A1.971	TGCTGTTGACAGTGAGCGCCCTGGACAAACTGCTGCGATATAGTGAAGCCACAGATGTATATCGCAGCAGTTTGTCCAGGATGCCTACTGCCTCGGA	TATCGCAGCAGTTTGTCCAGGA	TAGTGAAGCCACAGATGT
CSNK2A1	1457	CSNK2A1.446	TGCTGTTGACAGTGAGCGCCCAGACGTTAACAGACTATGATAGTGAAGCCACAGATGTATCATAGTCTGTTAACGTCTGGTTGCCTACTGCCTCGGA	TCATAGTCTGTTAACGTCTGGT	TAGTGAAGCCACAGATGT
CSNK2A1	1457	CSNK2A1.236	TGCTGTTGACAGTGAGCGCAGCCATCAACATCACAAATAATAGTGAAGCCACAGATGTATTATTTGTGATGTTGATGGCTTTGCCTACTGCCTCGGA	TTATTTGTGATGTTGATGGCTT	TAGTGAAGCCACAGATGT
CSNK2A1	1457	CSNK2A1.2494	TGCTGTTGACAGTGAGCGCACGTTTGGTTTTATTTATCAATAGTGAAGCCACAGATGTATTGATAAATAAAACCAAACGTTTGCCTACTGCCTCGGA	TTGATAAATAAAACCAAACGTT	TAGTGAAGCCACAGATGT
CSNK2A1	1457	CSNK2A1.1545	TGCTGTTGACAGTGAGCGCTCACAAAAGAACAAAGATAAATAGTGAAGCCACAGATGTATTTATCTTTGTTCTTTTGTGATTGCCTACTGCCTCGGA	TTTATCTTTGTTCTTTTGTGAT	TAGTGAAGCCACAGATGT
CSNK2B	1460	CSNK2B.1052	TGCTGTTGACAGTGAGCGCCCCTGTATGGTTTTTAGTTTATAGTGAAGCCACAGATGTATAAACTAAAAACCATACAGGGTTGCCTACTGCCTCGGA	TAAACTAAAAACCATACAGGGT	TAGTGAAGCCACAGATGT
CSNK2B	1460	CSNK2B.428	TGCTGTTGACAGTGAGCGCTCCAGGACAAATTTAATCTTATAGTGAAGCCACAGATGTATAAGATTAAATTTGTCCTGGATTGCCTACTGCCTCGGA	TAAGATTAAATTTGTCCTGGAT	TAGTGAAGCCACAGATGT
CSNK2B	1460	CSNK2B.621	TGCTGTTGACAGTGAGCGCCGCCCAGATGTTGGAAAAGTATAGTGAAGCCACAGATGTATACTTTTCCAACATCTGGGCGATGCCTACTGCCTCGGA	TACTTTTCCAACATCTGGGCGA	TAGTGAAGCCACAGATGT
CSNK2B	1460	CSNK2B.390	TGCTGTTGACAGTGAGCGATGGCAATGAATTCTTCTGTGATAGTGAAGCCACAGATGTATCACAGAAGAATTCATTGCCACTGCCTACTGCCTCGGA	TCACAGAAGAATTCATTGCCAC	TAGTGAAGCCACAGATGT
CSNK2B	1460	CSNK2B.476	TGCTGTTGACAGTGAGCGCACCGACAAGCTCTAGACATGATAGTGAAGCCACAGATGTATCATGTCTAGAGCTTGTCGGTATGCCTACTGCCTCGGA	TCATGTCTAGAGCTTGTCGGTA	TAGTGAAGCCACAGATGT
CSNK2B	1460	CSNK2B.624	TGCTGTTGACAGTGAGCGACCAGATGTTGGAAAAGTACCATAGTGAAGCCACAGATGTATGGTACTTTTCCAACATCTGGGTGCCTACTGCCTCGGA	TGGTACTTTTCCAACATCTGGG	TAGTGAAGCCACAGATGT
CSNK2B	1460	CSNK2B.774	TGCTGTTGACAGTGAGCGAACCCAAGTCATCAAGACACCATAGTGAAGCCACAGATGTATGGTGTCTTGATGACTTGGGTGTGCCTACTGCCTCGGA	TGGTGTCTTGATGACTTGGGTG	TAGTGAAGCCACAGATGT
CSNK2B	1460	CSNK2B.591	TGCTGTTGACAGTGAGCGCCGCCCGCTACATCCTTACCAATAGTGAAGCCACAGATGTATTGGTAAGGATGTAGCGGGCGTTGCCTACTGCCTCGGA	TTGGTAAGGATGTAGCGGGCGT	TAGTGAAGCCACAGATGT
CSTL1	128817	CSTL1.408	TGCTGTTGACAGTGAGCGCGCCAGCAACGACACCTACTTATAGTGAAGCCACAGATGTATAAGTAGGTGTCGTTGCTGGCATGCCTACTGCCTCGGA	TAAGTAGGTGTCGTTGCTGGCA	TAGTGAAGCCACAGATGT
CSTL1	128817	CSTL1.707	TGCTGTTGACAGTGAGCGAACTGGCTGTTATTAAACTGTATAGTGAAGCCACAGATGTATACAGTTTAATAACAGCCAGTGTGCCTACTGCCTCGGA	TACAGTTTAATAACAGCCAGTG	TAGTGAAGCCACAGATGT
CSTL1	128817	CSTL1.562	TGCTGTTGACAGTGAGCGCAGAAGCTGAGAAAGAGTTTAATAGTGAAGCCACAGATGTATTAAACTCTTTCTCAGCTTCTTTGCCTACTGCCTCGGA	TTAAACTCTTTCTCAGCTTCTT	TAGTGAAGCCACAGATGT
CSTL1	128817	CSTL1.375	TGCTGTTGACAGTGAGCGCACACTCAACTTCTTCATTCAATAGTGAAGCCACAGATGTATTGAATGAAGAAGTTGAGTGTTTGCCTACTGCCTCGGA	TTGAATGAAGAAGTTGAGTGTT	TAGTGAAGCCACAGATGT
CSTL1	128817	CSTL1.338	TGCTGTTGACAGTGAGCGCCCAGCAGAAGCTCATGAGCAATAGTGAAGCCACAGATGTATTGCTCATGAGCTTCTGCTGGATGCCTACTGCCTCGGA	TTGCTCATGAGCTTCTGCTGGA	TAGTGAAGCCACAGATGT
CSTL1	128817	CSTL1.702	TGCTGTTGACAGTGAGCGCTGTGCACTGGCTGTTATTAAATAGTGAAGCCACAGATGTATTTAATAACAGCCAGTGCACAATGCCTACTGCCTCGGA	TTTAATAACAGCCAGTGCACAA	TAGTGAAGCCACAGATGT
CSTL1	128817	CSTL1.709	TGCTGTTGACAGTGAGCGATGGCTGTTATTAAACTGTAAATAGTGAAGCCACAGATGTATTTACAGTTTAATAACAGCCAGTGCCTACTGCCTCGGA	TTTACAGTTTAATAACAGCCAG	TAGTGAAGCCACAGATGT
CSTL1	128817	CSTL1.410	TGCTGTTGACAGTGAGCGACAGCAACGACACCTACTTATATAGTGAAGCCACAGATGTATATAAGTAGGTGTCGTTGCTGGTGCCTACTGCCTCGGA	TATAAGTAGGTGTCGTTGCTGG	TAGTGAAGCCACAGATGT
CTSL2	1515	CTSL2.2542	TGCTGTTGACAGTGAGCGACCCATGTTTCCAGTCAAATAATAGTGAAGCCACAGATGTATTATTTGACTGGAAACATGGGCTGCCTACTGCCTCGGA	TTATTTGACTGGAAACATGGGC	TAGTGAAGCCACAGATGT
CTSL2	1515	CTSL2.1436	TGCTGTTGACAGTGAGCGATGGCTCTTGAGTAGTTATAAATAGTGAAGCCACAGATGTATTTATAACTACTCAAGAGCCAGTGCCTACTGCCTCGGA	TTTATAACTACTCAAGAGCCAG	TAGTGAAGCCACAGATGT
CTSL2	1515	CTSL2.1090	TGCTGTTGACAGTGAGCGCACGCTTATTGTGTAAGATAAATAGTGAAGCCACAGATGTATTTATCTTACACAATAAGCGTTTGCCTACTGCCTCGGA	TTTATCTTACACAATAAGCGTT	TAGTGAAGCCACAGATGT
CTSL2	1515	CTSL2.4008	TGCTGTTGACAGTGAGCGCCAGCCTGTTGCTCCTAAGCTATAGTGAAGCCACAGATGTATAGCTTAGGAGCAACAGGCTGTTGCCTACTGCCTCGGA	TAGCTTAGGAGCAACAGGCTGT	TAGTGAAGCCACAGATGT
CTSL2	1515	CTSL2.2473	TGCTGTTGACAGTGAGCGACAGGAGAAAATAGTAAAGATATAGTGAAGCCACAGATGTATATCTTTACTATTTTCTCCTGCTGCCTACTGCCTCGGA	TATCTTTACTATTTTCTCCTGC	TAGTGAAGCCACAGATGT
CTSL2	1515	CTSL2.1089	TGCTGTTGACAGTGAGCGCAACGCTTATTGTGTAAGATAATAGTGAAGCCACAGATGTATTATCTTACACAATAAGCGTTTTGCCTACTGCCTCGGA	TTATCTTACACAATAAGCGTTT	TAGTGAAGCCACAGATGT
CTSL2	1515	CTSL2.2011	TGCTGTTGACAGTGAGCGACAGGTGCAAGTAAGTTACCAATAGTGAAGCCACAGATGTATTGGTAACTTACTTGCACCTGCTGCCTACTGCCTCGGA	TTGGTAACTTACTTGCACCTGC	TAGTGAAGCCACAGATGT
CTSL2	1515	CTSL2.2345	TGCTGTTGACAGTGAGCGCCAGGTAGTAAATACAAATAAATAGTGAAGCCACAGATGTATTTATTTGTATTTACTACCTGTTGCCTACTGCCTCGGA	TTTATTTGTATTTACTACCTGT	TAGTGAAGCCACAGATGT
CUX1	1523	CUX1.38	TGCTGTTGACAGTGAGCGCAGCAGCTTTCTTGAATGTCTATAGTGAAGCCACAGATGTATAGACATTCAAGAAAGCTGCTTTGCCTACTGCCTCGGA	TAGACATTCAAGAAAGCTGCTT	TAGTGAAGCCACAGATGT
CUX1	1523	CUX1.355	TGCTGTTGACAGTGAGCGACCGACGAGATTGAAATGATCATAGTGAAGCCACAGATGTATGATCATTTCAATCTCGTCGGCTGCCTACTGCCTCGGA	TGATCATTTCAATCTCGTCGGC	TAGTGAAGCCACAGATGT
CUX1	1523	CUX1.164	TGCTGTTGACAGTGAGCGCTGAGAAGGAACAGAAGTTACATAGTGAAGCCACAGATGTATGTAACTTCTGTTCCTTCTCAATGCCTACTGCCTCGGA	TGTAACTTCTGTTCCTTCTCAA	TAGTGAAGCCACAGATGT
CUX1	1523	CUX1.731	TGCTGTTGACAGTGAGCGCAGAGGTGAAGAAAGAGCTGAATAGTGAAGCCACAGATGTATTCAGCTCTTTCTTCACCTCTTTGCCTACTGCCTCGGA	TTCAGCTCTTTCTTCACCTCTT	TAGTGAAGCCACAGATGT
CUX1	1523	CUX1.681	TGCTGTTGACAGTGAGCGAAGCACACTCAAACAACTGGAATAGTGAAGCCACAGATGTATTCCAGTTGTTTGAGTGTGCTGTGCCTACTGCCTCGGA	TTCCAGTTGTTTGAGTGTGCTG	TAGTGAAGCCACAGATGT
CUX1	1523	CUX1.331	TGCTGTTGACAGTGAGCGCACGATGAAGAAACTACTGCAATAGTGAAGCCACAGATGTATTGCAGTAGTTTCTTCATCGTATGCCTACTGCCTCGGA	TTGCAGTAGTTTCTTCATCGTA	TAGTGAAGCCACAGATGT
CUX1	1523	CUX1.8	TGCTGTTGACAGTGAGCGCTGCACTGAGTAAAAGAAGCAATAGTGAAGCCACAGATGTATTGCTTCTTTTACTCAGTGCATTGCCTACTGCCTCGGA	TTGCTTCTTTTACTCAGTGCAT	TAGTGAAGCCACAGATGT
CUX1	1523	CUX1.41	TGCTGTTGACAGTGAGCGAAGCTTTCTTGAATGTCTACAATAGTGAAGCCACAGATGTATTGTAGACATTCAAGAAAGCTGTGCCTACTGCCTCGGA	TTGTAGACATTCAAGAAAGCTG	TAGTGAAGCCACAGATGT
CXXC1	30827	CXXC1.2319	TGCTGTTGACAGTGAGCGAACGACTCTTCTGTGATGTGTATAGTGAAGCCACAGATGTATACACATCACAGAAGAGTCGTGTGCCTACTGCCTCGGA	TACACATCACAGAAGAGTCGTG	TAGTGAAGCCACAGATGT
CXXC1	30827	CXXC1.2346	TGCTGTTGACAGTGAGCGATCAGAGCAAAACATACTGTAATAGTGAAGCCACAGATGTATTACAGTATGTTTTGCTCTGAGTGCCTACTGCCTCGGA	TTACAGTATGTTTTGCTCTGAG	TAGTGAAGCCACAGATGT
CXXC1	30827	CXXC1.160	TGCTGTTGACAGTGAGCGCAGCGGTCACTTTACCTGTGAATAGTGAAGCCACAGATGTATTCACAGGTAAAGTGACCGCTTTGCCTACTGCCTCGGA	TTCACAGGTAAAGTGACCGCTT	TAGTGAAGCCACAGATGT
CXXC1	30827	CXXC1.1731	TGCTGTTGACAGTGAGCGATCGGGAGAAGAAGTCTGAGAATAGTGAAGCCACAGATGTATTCTCAGACTTCTTCTCCCGACTGCCTACTGCCTCGGA	TTCTCAGACTTCTTCTCCCGAC	TAGTGAAGCCACAGATGT
CXXC1	30827	CXXC1.197	TGCTGTTGACAGTGAGCGCACGGGCAATGTACGGAATCAATAGTGAAGCCACAGATGTATTGATTCCGTACATTGCCCGTTTGCCTACTGCCTCGGA	TTGATTCCGTACATTGCCCGTT	TAGTGAAGCCACAGATGT
CXXC1	30827	CXXC1.396	TGCTGTTGACAGTGAGCGACCGTACGGACTCTACTGACAATAGTGAAGCCACAGATGTATTGTCAGTAGAGTCCGTACGGCTGCCTACTGCCTCGGA	TTGTCAGTAGAGTCCGTACGGC	TAGTGAAGCCACAGATGT
CXXC1	30827	CXXC1.1782	TGCTGTTGACAGTGAGCGCTCGGCAGAAGCAGAAGCACAATAGTGAAGCCACAGATGTATTGTGCTTCTGCTTCTGCCGATTGCCTACTGCCTCGGA	TTGTGCTTCTGCTTCTGCCGAT	TAGTGAAGCCACAGATGT
CXXC1	30827	CXXC1.2919	TGCTGTTGACAGTGAGCGATCCCTGGGTTTTGTTAATAAATAGTGAAGCCACAGATGTATTTATTAACAAAACCCAGGGAGTGCCTACTGCCTCGGA	TTTATTAACAAAACCCAGGGAG	TAGTGAAGCCACAGATGT
CXXC4	80319	CXXC4.1658	TGCTGTTGACAGTGAGCGCCCAGAAATTATTTTCATTTTATAGTGAAGCCACAGATGTATAAAATGAAAATAATTTCTGGATGCCTACTGCCTCGGA	TAAAATGAAAATAATTTCTGGA	TAGTGAAGCCACAGATGT
CXXC4	80319	CXXC4.3019	TGCTGTTGACAGTGAGCGATCCCATCAGGACAAATATTTATAGTGAAGCCACAGATGTATAAATATTTGTCCTGATGGGACTGCCTACTGCCTCGGA	TAAATATTTGTCCTGATGGGAC	TAGTGAAGCCACAGATGT
CXXC4	80319	CXXC4.2212	TGCTGTTGACAGTGAGCGCACCTTCAGTTTTATTGTTATATAGTGAAGCCACAGATGTATATAACAATAAAACTGAAGGTATGCCTACTGCCTCGGA	TATAACAATAAAACTGAAGGTA	TAGTGAAGCCACAGATGT
CXXC4	80319	CXXC4.1545	TGCTGTTGACAGTGAGCGCTCCGATGGTTCTTTTAAAGCATAGTGAAGCCACAGATGTATGCTTTAAAAGAACCATCGGAATGCCTACTGCCTCGGA	TGCTTTAAAAGAACCATCGGAA	TAGTGAAGCCACAGATGT
CXXC4	80319	CXXC4.2167	TGCTGTTGACAGTGAGCGCTGCCAAGTTTTACAAGACTAATAGTGAAGCCACAGATGTATTAGTCTTGTAAAACTTGGCATTGCCTACTGCCTCGGA	TTAGTCTTGTAAAACTTGGCAT	TAGTGAAGCCACAGATGT
CXXC4	80319	CXXC4.2636	TGCTGTTGACAGTGAGCGCTGGGTAGTTTTAACACTTGAATAGTGAAGCCACAGATGTATTCAAGTGTTAAAACTACCCATTGCCTACTGCCTCGGA	TTCAAGTGTTAAAACTACCCAT	TAGTGAAGCCACAGATGT
CXXC4	80319	CXXC4.2101	TGCTGTTGACAGTGAGCGACCAGTGGTTTAGAAGCAGCAATAGTGAAGCCACAGATGTATTGCTGCTTCTAAACCACTGGCTGCCTACTGCCTCGGA	TTGCTGCTTCTAAACCACTGGC	TAGTGAAGCCACAGATGT
CXXC4	80319	CXXC4.2169	TGCTGTTGACAGTGAGCGACCAAGTTTTACAAGACTAAAATAGTGAAGCCACAGATGTATTTTAGTCTTGTAAAACTTGGCTGCCTACTGCCTCGGA	TTTTAGTCTTGTAAAACTTGGC	TAGTGAAGCCACAGATGT
CXXC5	51523	CXXC5.666	TGCTGTTGACAGTGAGCGACGGTGGACAAAAGCAACCCTATAGTGAAGCCACAGATGTATAGGGTTGCTTTTGTCCACCGCTGCCTACTGCCTCGGA	TAGGGTTGCTTTTGTCCACCGC	TAGTGAAGCCACAGATGT
CXXC5	51523	CXXC5.1121	TGCTGTTGACAGTGAGCGATGCAGCAGTTGTAGGAATCGATAGTGAAGCCACAGATGTATCGATTCCTACAACTGCTGCACTGCCTACTGCCTCGGA	TCGATTCCTACAACTGCTGCAC	TAGTGAAGCCACAGATGT
CXXC5	51523	CXXC5.1125	TGCTGTTGACAGTGAGCGCGCAGTTGTAGGAATCGAAAGATAGTGAAGCCACAGATGTATCTTTCGATTCCTACAACTGCTTGCCTACTGCCTCGGA	TCTTTCGATTCCTACAACTGCT	TAGTGAAGCCACAGATGT
CXXC5	51523	CXXC5.1149	TGCTGTTGACAGTGAGCGAGCCATCAGATTTGCAAATTCATAGTGAAGCCACAGATGTATGAATTTGCAAATCTGATGGCCTGCCTACTGCCTCGGA	TGAATTTGCAAATCTGATGGCC	TAGTGAAGCCACAGATGT
CXXC5	51523	CXXC5.787	TGCTGTTGACAGTGAGCGAGCAGTCCACAGAGATGCTGAATAGTGAAGCCACAGATGTATTCAGCATCTCTGTGGACTGCGTGCCTACTGCCTCGGA	TTCAGCATCTCTGTGGACTGCG	TAGTGAAGCCACAGATGT
CXXC5	51523	CXXC5.1122	TGCTGTTGACAGTGAGCGCGCAGCAGTTGTAGGAATCGAATAGTGAAGCCACAGATGTATTCGATTCCTACAACTGCTGCATGCCTACTGCCTCGGA	TTCGATTCCTACAACTGCTGCA	TAGTGAAGCCACAGATGT
CXXC5	51523	CXXC5.1052	TGCTGTTGACAGTGAGCGATCCGGCAAGAAGAAGCGGAAATAGTGAAGCCACAGATGTATTTCCGCTTCTTCTTGCCGGAGTGCCTACTGCCTCGGA	TTTCCGCTTCTTCTTGCCGGAG	TAGTGAAGCCACAGATGT
CXXC5	51523	CXXC5.681	TGCTGTTGACAGTGAGCGCACCCTACCTCAAAGCACAAAATAGTGAAGCCACAGATGTATTTTGTGCTTTGAGGTAGGGTTTGCCTACTGCCTCGGA	TTTTGTGCTTTGAGGTAGGGTT	TAGTGAAGCCACAGATGT
DAXX	1616	DAXX.1540	TGCTGTTGACAGTGAGCGAACCATCGTTACTGTCAGAAGATAGTGAAGCCACAGATGTATCTTCTGACAGTAACGATGGTGTGCCTACTGCCTCGGA	TCTTCTGACAGTAACGATGGTG	TAGTGAAGCCACAGATGT
DAXX	1616	DAXX.2099	TGCTGTTGACAGTGAGCGCCGGCCTGGTACTTGCAAGACATAGTGAAGCCACAGATGTATGTCTTGCAAGTACCAGGCCGATGCCTACTGCCTCGGA	TGTCTTGCAAGTACCAGGCCGA	TAGTGAAGCCACAGATGT
DAXX	1616	DAXX.1247	TGCTGTTGACAGTGAGCGAAGAGCTGAGACAGATGACGAATAGTGAAGCCACAGATGTATTCGTCATCTGTCTCAGCTCTGTGCCTACTGCCTCGGA	TTCGTCATCTGTCTCAGCTCTG	TAGTGAAGCCACAGATGT
DAXX	1616	DAXX.937	TGCTGTTGACAGTGAGCGATCACCTCGATCTCATCTACAATAGTGAAGCCACAGATGTATTGTAGATGAGATCGAGGTGACTGCCTACTGCCTCGGA	TTGTAGATGAGATCGAGGTGAC	TAGTGAAGCCACAGATGT
DAXX	1616	DAXX.2100	TGCTGTTGACAGTGAGCGAGGCCTGGTACTTGCAAGACAATAGTGAAGCCACAGATGTATTGTCTTGCAAGTACCAGGCCGTGCCTACTGCCTCGGA	TTGTCTTGCAAGTACCAGGCCG	TAGTGAAGCCACAGATGT
DAXX	1616	DAXX.2306	TGCTGTTGACAGTGAGCGCAAGCTTAAGTTTTACACAGAATAGTGAAGCCACAGATGTATTCTGTGTAAAACTTAAGCTTTTGCCTACTGCCTCGGA	TTCTGTGTAAAACTTAAGCTTT	TAGTGAAGCCACAGATGT
DAXX	1616	DAXX.316	TGCTGTTGACAGTGAGCGACAAGCTCTATGTCTACATCAATAGTGAAGCCACAGATGTATTGATGTAGACATAGAGCTTGGTGCCTACTGCCTCGGA	TTGATGTAGACATAGAGCTTGG	TAGTGAAGCCACAGATGT
DAXX	1616	DAXX.1576	TGCTGTTGACAGTGAGCGACAGCATAGATGCTGAAAGCAATAGTGAAGCCACAGATGTATTGCTTTCAGCATCTATGCTGGTGCCTACTGCCTCGGA	TTGCTTTCAGCATCTATGCTGG	TAGTGAAGCCACAGATGT
DCTD	1635	DCTD.466	TGCTGTTGACAGTGAGCGCCCGATGTGAAAGGCTGTAGTATAGTGAAGCCACAGATGTATACTACAGCCTTTCACATCGGTTGCCTACTGCCTCGGA	TACTACAGCCTTTCACATCGGT	TAGTGAAGCCACAGATGT
DCTD	1635	DCTD.502	TGCTGTTGACAGTGAGCGCTCCCTTGTAATGAATGCGCTATAGTGAAGCCACAGATGTATAGCGCATTCATTACAAGGGAATGCCTACTGCCTCGGA	TAGCGCATTCATTACAAGGGAA	TAGTGAAGCCACAGATGT
DCTD	1635	DCTD.1625	TGCTGTTGACAGTGAGCGATGGAGAGAAAATTAATTCCTATAGTGAAGCCACAGATGTATAGGAATTAATTTTCTCTCCAGTGCCTACTGCCTCGGA	TAGGAATTAATTTTCTCTCCAG	TAGTGAAGCCACAGATGT
DCTD	1635	DCTD.696	TGCTGTTGACAGTGAGCGCCCGAGTCAAAAGCTTCAGTGATAGTGAAGCCACAGATGTATCACTGAAGCTTTTGACTCGGTTGCCTACTGCCTCGGA	TCACTGAAGCTTTTGACTCGGT	TAGTGAAGCCACAGATGT
DCTD	1635	DCTD.883	TGCTGTTGACAGTGAGCGCTGGAATCTACATGTGTTTGAATAGTGAAGCCACAGATGTATTCAAACACATGTAGATTCCATTGCCTACTGCCTCGGA	TTCAAACACATGTAGATTCCAT	TAGTGAAGCCACAGATGT
DCTD	1635	DCTD.1391	TGCTGTTGACAGTGAGCGAACGCCTGTTGTTTTGGCTCAATAGTGAAGCCACAGATGTATTGAGCCAAAACAACAGGCGTCTGCCTACTGCCTCGGA	TTGAGCCAAAACAACAGGCGTC	TAGTGAAGCCACAGATGT
DCTD	1635	DCTD.1734	TGCTGTTGACAGTGAGCGATCCATGCTTTCACCTACACAATAGTGAAGCCACAGATGTATTGTGTAGGTGAAAGCATGGAGTGCCTACTGCCTCGGA	TTGTGTAGGTGAAAGCATGGAG	TAGTGAAGCCACAGATGT
DCTD	1635	DCTD.1648	TGCTGTTGACAGTGAGCGACCGTGAGTGGATTGTGAGAAATAGTGAAGCCACAGATGTATTTCTCACAATCCACTCACGGGTGCCTACTGCCTCGGA	TTTCTCACAATCCACTCACGGG	TAGTGAAGCCACAGATGT
DDB1	1642	DDB1.833	TGCTGTTGACAGTGAGCGATCCGAGAAAAGGAATTCAATATAGTGAAGCCACAGATGTATATTGAATTCCTTTTCTCGGAGTGCCTACTGCCTCGGA	TATTGAATTCCTTTTCTCGGAG	TAGTGAAGCCACAGATGT
DDB1	1642	DDB1.681	TGCTGTTGACAGTGAGCGCTCGCGATAATAAAGAACTCAATAGTGAAGCCACAGATGTATTGAGTTCTTTATTATCGCGATTGCCTACTGCCTCGGA	TTGAGTTCTTTATTATCGCGAT	TAGTGAAGCCACAGATGT
DDB1	1642	DDB1.3411	TGCTGTTGACAGTGAGCGCTCGACTCAATAAAGTCATCAATAGTGAAGCCACAGATGTATTGATGACTTTATTGAGTCGATTGCCTACTGCCTCGGA	TTGATGACTTTATTGAGTCGAT	TAGTGAAGCCACAGATGT
DDB1	1642	DDB1.673	TGCTGTTGACAGTGAGCGCCCACTAGATCGCGATAATAAATAGTGAAGCCACAGATGTATTTATTATCGCGATCTAGTGGATGCCTACTGCCTCGGA	TTTATTATCGCGATCTAGTGGA	TAGTGAAGCCACAGATGT
DDB1	1642	DDB1.1537	TGCTGTTGACAGTGAGCGACAGACAAGAGTTCTCATGTTATAGTGAAGCCACAGATGTATAACATGAGAACTCTTGTCTGGTGCCTACTGCCTCGGA	TAACATGAGAACTCTTGTCTGG	TAGTGAAGCCACAGATGT
DDB1	1642	DDB1.348	TGCTGTTGACAGTGAGCGCAAACACGAGATTAGAGATCTATAGTGAAGCCACAGATGTATAGATCTCTAATCTCGTGTTTTTGCCTACTGCCTCGGA	TAGATCTCTAATCTCGTGTTTT	TAGTGAAGCCACAGATGT
DDB1	1642	DDB1.868	TGCTGTTGACAGTGAGCGCCAGGAAAATGTCGAAGCTGAATAGTGAAGCCACAGATGTATTCAGCTTCGACATTTTCCTGTTGCCTACTGCCTCGGA	TTCAGCTTCGACATTTTCCTGT	TAGTGAAGCCACAGATGT
DDB1	1642	DDB1.1252	TGCTGTTGACAGTGAGCGAAACGTTGACAGTAATGAACAATAGTGAAGCCACAGATGTATTGTTCATTACTGTCAACGTTGTGCCTACTGCCTCGGA	TTGTTCATTACTGTCAACGTTG	TAGTGAAGCCACAGATGT
DDX1	1653	DDX1.486	TGCTGTTGACAGTGAGCGCTCCAGTTATCCAGATAGTTTATAGTGAAGCCACAGATGTATAAACTATCTGGATAACTGGAATGCCTACTGCCTCGGA	TAAACTATCTGGATAACTGGAA	TAGTGAAGCCACAGATGT
DDX1	1653	DDX1.2054	TGCTGTTGACAGTGAGCGCTCCACGGTGTTCCTTATGTTATAGTGAAGCCACAGATGTATAACATAAGGAACACCGTGGATTGCCTACTGCCTCGGA	TAACATAAGGAACACCGTGGAT	TAGTGAAGCCACAGATGT
DDX1	1653	DDX1.2057	TGCTGTTGACAGTGAGCGAACGGTGTTCCTTATGTTATAATAGTGAAGCCACAGATGTATTATAACATAAGGAACACCGTGTGCCTACTGCCTCGGA	TTATAACATAAGGAACACCGTG	TAGTGAAGCCACAGATGT
DDX1	1653	DDX1.628	TGCTGTTGACAGTGAGCGATCAGATGGTCTTTGTTGTCAATAGTGAAGCCACAGATGTATTGACAACAAAGACCATCTGACTGCCTACTGCCTCGGA	TTGACAACAAAGACCATCTGAC	TAGTGAAGCCACAGATGT
DDX1	1653	DDX1.1096	TGCTGTTGACAGTGAGCGCCCGGATGGTTACATTGTCAAATAGTGAAGCCACAGATGTATTTGACAATGTAACCATCCGGTTGCCTACTGCCTCGGA	TTTGACAATGTAACCATCCGGT	TAGTGAAGCCACAGATGT
DDX1	1653	DDX1.1636	TGCTGTTGACAGTGAGCGCCACCATGTTGTTGTCCCAGTATAGTGAAGCCACAGATGTATACTGGGACAACAACATGGTGTTGCCTACTGCCTCGGA	TACTGGGACAACAACATGGTGT	TAGTGAAGCCACAGATGT
DDX1	1653	DDX1.2056	TGCTGTTGACAGTGAGCGACACGGTGTTCCTTATGTTATATAGTGAAGCCACAGATGTATATAACATAAGGAACACCGTGGTGCCTACTGCCTCGGA	TATAACATAAGGAACACCGTGG	TAGTGAAGCCACAGATGT
DDX1	1653	DDX1.629	TGCTGTTGACAGTGAGCGCCAGATGGTCTTTGTTGTCAAATAGTGAAGCCACAGATGTATTTGACAACAAAGACCATCTGATGCCTACTGCCTCGGA	TTTGACAACAAAGACCATCTGA	TAGTGAAGCCACAGATGT
DDX10	1662	DDX10.2922	TGCTGTTGACAGTGAGCGCTCCAGCATGTGTTCTGTTAGATAGTGAAGCCACAGATGTATCTAACAGAACACATGCTGGAATGCCTACTGCCTCGGA	TCTAACAGAACACATGCTGGAA	TAGTGAAGCCACAGATGT
DDX10	1662	DDX10.767	TGCTGTTGACAGTGAGCGCACCATGAATGCTGTTATTGAATAGTGAAGCCACAGATGTATTCAATAACAGCATTCATGGTATGCCTACTGCCTCGGA	TTCAATAACAGCATTCATGGTA	TAGTGAAGCCACAGATGT
DDX10	1662	DDX10.1588	TGCTGTTGACAGTGAGCGAACGCGTAAGATTTCTTCAGAATAGTGAAGCCACAGATGTATTCTGAAGAAATCTTACGCGTGTGCCTACTGCCTCGGA	TTCTGAAGAAATCTTACGCGTG	TAGTGAAGCCACAGATGT
DDX10	1662	DDX10.1589	TGCTGTTGACAGTGAGCGCCGCGTAAGATTTCTTCAGAAATAGTGAAGCCACAGATGTATTTCTGAAGAAATCTTACGCGTTGCCTACTGCCTCGGA	TTTCTGAAGAAATCTTACGCGT	TAGTGAAGCCACAGATGT
DDX10	1662	DDX10.2069	TGCTGTTGACAGTGAGCGAACCAAAGTTGCAGAAGCAAAATAGTGAAGCCACAGATGTATTTTGCTTCTGCAACTTTGGTCTGCCTACTGCCTCGGA	TTTTGCTTCTGCAACTTTGGTC	TAGTGAAGCCACAGATGT
DDX10	1662	DDX10.1808	TGCTGTTGACAGTGAGCGCCAGGAAGAAGAAGAAGACGATTAGTGAAGCCACAGATGTAATCGTCTTCTTCTTCTTCCTGTTGCCTACTGCCTCGGA	ATCGTCTTCTTCTTCTTCCTGT	TAGTGAAGCCACAGATGT
DDX10	1662	DDX10.1442	TGCTGTTGACAGTGAGCGCCAAGATCAAGATTTAAAAGAATAGTGAAGCCACAGATGTATTCTTTTAAATCTTGATCTTGATGCCTACTGCCTCGGA	TTCTTTTAAATCTTGATCTTGA	TAGTGAAGCCACAGATGT
DDX10	1662	DDX10.1346	TGCTGTTGACAGTGAGCGACAGCAGCTTCTTCAGAAGAAATAGTGAAGCCACAGATGTATTTCTTCTGAAGAAGCTGCTGCTGCCTACTGCCTCGGA	TTTCTTCTGAAGAAGCTGCTGC	TAGTGAAGCCACAGATGT
DDX11	1663	DDX11.3551	TGCTGTTGACAGTGAGCGAACAGCTATAGGTCCTTAAATATAGTGAAGCCACAGATGTATATTTAAGGACCTATAGCTGTGTGCCTACTGCCTCGGA	TATTTAAGGACCTATAGCTGTG	TAGTGAAGCCACAGATGT
DDX11	1663	DDX11.542	TGCTGTTGACAGTGAGCGAAGGCAGGAAGAAGAAGAAAGATAGTGAAGCCACAGATGTATCTTTCTTCTTCTTCCTGCCTCTGCCTACTGCCTCGGA	TCTTTCTTCTTCTTCCTGCCTC	TAGTGAAGCCACAGATGT
DDX11	1663	DDX11.846	TGCTGTTGACAGTGAGCGCCCCGGCAGAACCTTTGTGTAATAGTGAAGCCACAGATGTATTACACAAAGGTTCTGCCGGGATGCCTACTGCCTCGGA	TTACACAAAGGTTCTGCCGGGA	TAGTGAAGCCACAGATGT
DDX11	1663	DDX11.247	TGCTGTTGACAGTGAGCGCCCGTGACTTTGAACAGAAGAATAGTGAAGCCACAGATGTATTCTTCTGTTCAAAGTCACGGATGCCTACTGCCTCGGA	TTCTTCTGTTCAAAGTCACGGA	TAGTGAAGCCACAGATGT
DDX11	1663	DDX11.1522	TGCTGTTGACAGTGAGCGCCGACAACATCAACCTGTTCAATAGTGAAGCCACAGATGTATTGAACAGGTTGATGTTGTCGATGCCTACTGCCTCGGA	TTGAACAGGTTGATGTTGTCGA	TAGTGAAGCCACAGATGT
DDX11	1663	DDX11.2257	TGCTGTTGACAGTGAGCGCAGGGATCAACTTCTCTGACAATAGTGAAGCCACAGATGTATTGTCAGAGAAGTTGATCCCTTTGCCTACTGCCTCGGA	TTGTCAGAGAAGTTGATCCCTT	TAGTGAAGCCACAGATGT
DDX11	1663	DDX11.847	TGCTGTTGACAGTGAGCGACCGGCAGAACCTTTGTGTAAATAGTGAAGCCACAGATGTATTTACACAAAGGTTCTGCCGGGTGCCTACTGCCTCGGA	TTTACACAAAGGTTCTGCCGGG	TAGTGAAGCCACAGATGT
DDX11	1663	DDX11.851	TGCTGTTGACAGTGAGCGACAGAACCTTTGTGTAAATGAATAGTGAAGCCACAGATGTATTCATTTACACAAAGGTTCTGCTGCCTACTGCCTCGGA	TTCATTTACACAAAGGTTCTGC	TAGTGAAGCCACAGATGT
DDX17	10521	DDX17.1054	TGCTGTTGACAGTGAGCGCCGCCGATGTACTTACCTTGTATAGTGAAGCCACAGATGTATACAAGGTAAGTACATCGGCGATGCCTACTGCCTCGGA	TACAAGGTAAGTACATCGGCGA	TAGTGAAGCCACAGATGT
DDX17	10521	DDX17.1931	TGCTGTTGACAGTGAGCGCCCGATAGAGCTGGTTATGCTATAGTGAAGCCACAGATGTATAGCATAACCAGCTCTATCGGTTGCCTACTGCCTCGGA	TAGCATAACCAGCTCTATCGGT	TAGTGAAGCCACAGATGT
DDX17	10521	DDX17.2209	TGCTGTTGACAGTGAGCGCCCGGGAGCTACCAATATGATATAGTGAAGCCACAGATGTATATCATATTGGTAGCTCCCGGATGCCTACTGCCTCGGA	TATCATATTGGTAGCTCCCGGA	TAGTGAAGCCACAGATGT
DDX17	10521	DDX17.2865	TGCTGTTGACAGTGAGCGATGGAGTGCATTTGATAGTTAATAGTGAAGCCACAGATGTATTAACTATCAAATGCACTCCAGTGCCTACTGCCTCGGA	TTAACTATCAAATGCACTCCAG	TAGTGAAGCCACAGATGT
DDX17	10521	DDX17.1809	TGCTGTTGACAGTGAGCGCCCGGACCACTTCTTCAGCCAATAGTGAAGCCACAGATGTATTGGCTGAAGAAGTGGTCCGGTTGCCTACTGCCTCGGA	TTGGCTGAAGAAGTGGTCCGGT	TAGTGAAGCCACAGATGT
DDX17	10521	DDX17.3264	TGCTGTTGACAGTGAGCGCTGCAGTGTAGAGCTAGATTAATAGTGAAGCCACAGATGTATTAATCTAGCTCTACACTGCATTGCCTACTGCCTCGGA	TTAATCTAGCTCTACACTGCAT	TAGTGAAGCCACAGATGT
DDX17	10521	DDX17.3455	TGCTGTTGACAGTGAGCGCCAGGTAGGTAGTGCTTAAGAATAGTGAAGCCACAGATGTATTCTTAAGCACTACCTACCTGTTGCCTACTGCCTCGGA	TTCTTAAGCACTACCTACCTGT	TAGTGAAGCCACAGATGT
DDX17	10521	DDX17.3266	TGCTGTTGACAGTGAGCGACAGTGTAGAGCTAGATTAAAATAGTGAAGCCACAGATGTATTTTAATCTAGCTCTACACTGCTGCCTACTGCCTCGGA	TTTTAATCTAGCTCTACACTGC	TAGTGAAGCCACAGATGT
DDX18	8886	DDX18.2387	TGCTGTTGACAGTGAGCGCCCCTCATACAAGTGTATGTTATAGTGAAGCCACAGATGTATAACATACACTTGTATGAGGGATGCCTACTGCCTCGGA	TAACATACACTTGTATGAGGGA	TAGTGAAGCCACAGATGT
DDX18	8886	DDX18.3173	TGCTGTTGACAGTGAGCGATCAGATGAGTTTTTCGTTGTATAGTGAAGCCACAGATGTATACAACGAAAAACTCATCTGACTGCCTACTGCCTCGGA	TACAACGAAAAACTCATCTGAC	TAGTGAAGCCACAGATGT
DDX18	8886	DDX18.3222	TGCTGTTGACAGTGAGCGCACAGTATATAACTACAAGATATAGTGAAGCCACAGATGTATATCTTGTAGTTATATACTGTATGCCTACTGCCTCGGA	TATCTTGTAGTTATATACTGTA	TAGTGAAGCCACAGATGT
DDX18	8886	DDX18.806	TGCTGTTGACAGTGAGCGATGCAGTTGAACTCATTGTTAATAGTGAAGCCACAGATGTATTAACAATGAGTTCAACTGCAGTGCCTACTGCCTCGGA	TTAACAATGAGTTCAACTGCAG	TAGTGAAGCCACAGATGT
DDX18	8886	DDX18.1712	TGCTGTTGACAGTGAGCGCTCGCTACTTGAAACAATCCAATAGTGAAGCCACAGATGTATTGGATTGTTTCAAGTAGCGAATGCCTACTGCCTCGGA	TTGGATTGTTTCAAGTAGCGAA	TAGTGAAGCCACAGATGT
DDX18	8886	DDX18.2395	TGCTGTTGACAGTGAGCGCCAAGTGTATGTTACCATTTTATAGTGAAGCCACAGATGTATAAAATGGTAACATACACTTGTTGCCTACTGCCTCGGA	TAAAATGGTAACATACACTTGT	TAGTGAAGCCACAGATGT
DDX18	8886	DDX18.3209	TGCTGTTGACAGTGAGCGATAGTGTGTTTTGTACAGTATATAGTGAAGCCACAGATGTATATACTGTACAAAACACACTAGTGCCTACTGCCTCGGA	TATACTGTACAAAACACACTAG	TAGTGAAGCCACAGATGT
DDX18	8886	DDX18.2909	TGCTGTTGACAGTGAGCGAAACGATGATGCTCCTCATTAATAGTGAAGCCACAGATGTATTAATGAGGAGCATCATCGTTCTGCCTACTGCCTCGGA	TTAATGAGGAGCATCATCGTTC	TAGTGAAGCCACAGATGT
DDX19A	55308	DDX19A.2791	TGCTGTTGACAGTGAGCGAACCATTCATTATGCTAAGACATAGTGAAGCCACAGATGTATGTCTTAGCATAATGAATGGTGTGCCTACTGCCTCGGA	TGTCTTAGCATAATGAATGGTG	TAGTGAAGCCACAGATGT
DDX19A	55308	DDX19A.2433	TGCTGTTGACAGTGAGCGAAGAGCTCTGATTCCTACATAATAGTGAAGCCACAGATGTATTATGTAGGAATCAGAGCTCTCTGCCTACTGCCTCGGA	TTATGTAGGAATCAGAGCTCTC	TAGTGAAGCCACAGATGT
DDX19A	55308	DDX19A.940	TGCTGTTGACAGTGAGCGCCCCAAATGTTATCAAACTGAATAGTGAAGCCACAGATGTATTCAGTTTGATAACATTTGGGTTGCCTACTGCCTCGGA	TTCAGTTTGATAACATTTGGGT	TAGTGAAGCCACAGATGT
DDX19A	55308	DDX19A.409	TGCTGTTGACAGTGAGCGAACCCTCCAAGATACAAGAGAATAGTGAAGCCACAGATGTATTCTCTTGTATCTTGGAGGGTCTGCCTACTGCCTCGGA	TTCTCTTGTATCTTGGAGGGTC	TAGTGAAGCCACAGATGT
DDX19A	55308	DDX19A.2373	TGCTGTTGACAGTGAGCGCTGGAATGGAAGTTATGACCAATAGTGAAGCCACAGATGTATTGGTCATAACTTCCATTCCAATGCCTACTGCCTCGGA	TTGGTCATAACTTCCATTCCAA	TAGTGAAGCCACAGATGT
DDX19A	55308	DDX19A.1250	TGCTGTTGACAGTGAGCGACGCGGCATTGATGTTGAACAATAGTGAAGCCACAGATGTATTGTTCAACATCAATGCCGCGGTGCCTACTGCCTCGGA	TTGTTCAACATCAATGCCGCGG	TAGTGAAGCCACAGATGT
DDX19A	55308	DDX19A.935	TGCTGTTGACAGTGAGCGACCAGACCCAAATGTTATCAAATAGTGAAGCCACAGATGTATTTGATAACATTTGGGTCTGGGTGCCTACTGCCTCGGA	TTTGATAACATTTGGGTCTGGG	TAGTGAAGCCACAGATGT
DDX19A	55308	DDX19A.1602	TGCTGTTGACAGTGAGCGAAACGGCAGAAGTAGAGAGAAATAGTGAAGCCACAGATGTATTTCTCTCTACTTCTGCCGTTGTGCCTACTGCCTCGGA	TTTCTCTCTACTTCTGCCGTTG	TAGTGAAGCCACAGATGT
DDX19B	11269	DDX19B.44	TGCTGTTGACAGTGAGCGCAGCAACCTTGTTGATAACACATAGTGAAGCCACAGATGTATGTGTTATCAACAAGGTTGCTTTGCCTACTGCCTCGGA	TGTGTTATCAACAAGGTTGCTT	TAGTGAAGCCACAGATGT
DDX19B	11269	DDX19B.625	TGCTGTTGACAGTGAGCGCCCCAAACGTTATCAAACTGAATAGTGAAGCCACAGATGTATTCAGTTTGATAACGTTTGGGTTGCCTACTGCCTCGGA	TTCAGTTTGATAACGTTTGGGT	TAGTGAAGCCACAGATGT
DDX19B	11269	DDX19B.935	TGCTGTTGACAGTGAGCGACGCGGCATTGATGTTGAACAATAGTGAAGCCACAGATGTATTGTTCAACATCAATGCCGCGGTGCCTACTGCCTCGGA	TTGTTCAACATCAATGCCGCGG	TAGTGAAGCCACAGATGT
DDX19B	11269	DDX19B.284	TGCTGTTGACAGTGAGCGCACAGGAAAAGTGATTGAACAATAGTGAAGCCACAGATGTATTGTTCAATCACTTTTCCTGTTTGCCTACTGCCTCGGA	TTGTTCAATCACTTTTCCTGTT	TAGTGAAGCCACAGATGT
DDX19B	11269	DDX19B.13	TGCTGTTGACAGTGAGCGATGCCCAGTCCTTACTCAACAATAGTGAAGCCACAGATGTATTGTTGAGTAAGGACTGGGCAGTGCCTACTGCCTCGGA	TTGTTGAGTAAGGACTGGGCAG	TAGTGAAGCCACAGATGT
DDX19B	11269	DDX19B.214	TGCTGTTGACAGTGAGCGACCAAGTAGAACCTGCAAACAATAGTGAAGCCACAGATGTATTGTTTGCAGGTTCTACTTGGCTGCCTACTGCCTCGGA	TTGTTTGCAGGTTCTACTTGGC	TAGTGAAGCCACAGATGT
DDX19B	11269	DDX19B.620	TGCTGTTGACAGTGAGCGACCAGACCCAAACGTTATCAAATAGTGAAGCCACAGATGTATTTGATAACGTTTGGGTCTGGGTGCCTACTGCCTCGGA	TTTGATAACGTTTGGGTCTGGG	TAGTGAAGCCACAGATGT
DDX19B	11269	DDX19B.40	TGCTGTTGACAGTGAGCGCCAGAAGCAACCTTGTTGATAATAGTGAAGCCACAGATGTATTATCAACAAGGTTGCTTCTGATGCCTACTGCCTCGGA	TTATCAACAAGGTTGCTTCTGA	TAGTGAAGCCACAGATGT
DDX20	11218	DDX20.2506	TGCTGTTGACAGTGAGCGCTCCAGATGAAGACAAGACTTATAGTGAAGCCACAGATGTATAAGTCTTGTCTTCATCTGGATTGCCTACTGCCTCGGA	TAAGTCTTGTCTTCATCTGGAT	TAGTGAAGCCACAGATGT
DDX20	11218	DDX20.655	TGCTGTTGACAGTGAGCGATCGATTTAATTGTTCAAGCTATAGTGAAGCCACAGATGTATAGCTTGAACAATTAAATCGAGTGCCTACTGCCTCGGA	TAGCTTGAACAATTAAATCGAG	TAGTGAAGCCACAGATGT
DDX20	11218	DDX20.650	TGCTGTTGACAGTGAGCGACGGGCTCGATTTAATTGTTCATAGTGAAGCCACAGATGTATGAACAATTAAATCGAGCCCGCTGCCTACTGCCTCGGA	TGAACAATTAAATCGAGCCCGC	TAGTGAAGCCACAGATGT
DDX20	11218	DDX20.2507	TGCTGTTGACAGTGAGCGCCCAGATGAAGACAAGACTTAATAGTGAAGCCACAGATGTATTAAGTCTTGTCTTCATCTGGATGCCTACTGCCTCGGA	TTAAGTCTTGTCTTCATCTGGA	TAGTGAAGCCACAGATGT
DDX20	11218	DDX20.2320	TGCTGTTGACAGTGAGCGAACAGTGATTCTTACAGCTCAATAGTGAAGCCACAGATGTATTGAGCTGTAAGAATCACTGTCTGCCTACTGCCTCGGA	TTGAGCTGTAAGAATCACTGTC	TAGTGAAGCCACAGATGT
DDX20	11218	DDX20.1862	TGCTGTTGACAGTGAGCGATGGACTATCAGTCAAATCAAATAGTGAAGCCACAGATGTATTTGATTTGACTGATAGTCCAGTGCCTACTGCCTCGGA	TTTGATTTGACTGATAGTCCAG	TAGTGAAGCCACAGATGT
DDX20	11218	DDX20.789	TGCTGTTGACAGTGAGCGCCAGATACATTCTGTTATTACATAGTGAAGCCACAGATGTATGTAATAACAGAATGTATCTGTTGCCTACTGCCTCGGA	TGTAATAACAGAATGTATCTGT	TAGTGAAGCCACAGATGT
DDX20	11218	DDX20.2508	TGCTGTTGACAGTGAGCGACAGATGAAGACAAGACTTAAATAGTGAAGCCACAGATGTATTTAAGTCTTGTCTTCATCTGGTGCCTACTGCCTCGGA	TTTAAGTCTTGTCTTCATCTGG	TAGTGAAGCCACAGATGT
DDX21	9188	DDX21.1457	TGCTGTTGACAGTGAGCGAACCAAAGGATGTAGAGTCCTATAGTGAAGCCACAGATGTATAGGACTCTACATCCTTTGGTGTGCCTACTGCCTCGGA	TAGGACTCTACATCCTTTGGTG	TAGTGAAGCCACAGATGT
DDX21	9188	DDX21.2793	TGCTGTTGACAGTGAGCGATGGGTTGTAATACAGTTTATATAGTGAAGCCACAGATGTATATAAACTGTATTACAACCCAGTGCCTACTGCCTCGGA	TATAAACTGTATTACAACCCAG	TAGTGAAGCCACAGATGT
DDX21	9188	DDX21.1582	TGCTGTTGACAGTGAGCGACGGGAATTAAGTTCAAACGAATAGTGAAGCCACAGATGTATTCGTTTGAACTTAATTCCCGCTGCCTACTGCCTCGGA	TTCGTTTGAACTTAATTCCCGC	TAGTGAAGCCACAGATGT
DDX21	9188	DDX21.1209	TGCTGTTGACAGTGAGCGACGAGTATATAGTGGTCATCAATAGTGAAGCCACAGATGTATTGATGACCACTATATACTCGGTGCCTACTGCCTCGGA	TTGATGACCACTATATACTCGG	TAGTGAAGCCACAGATGT
DDX21	9188	DDX21.3629	TGCTGTTGACAGTGAGCGATGGAACTACTATGCTAGGAAATAGTGAAGCCACAGATGTATTTCCTAGCATAGTAGTTCCAGTGCCTACTGCCTCGGA	TTTCCTAGCATAGTAGTTCCAG	TAGTGAAGCCACAGATGT
DDX21	9188	DDX21.1428	TGCTGTTGACAGTGAGCGCGAGGTTGATTTGGTTATACAATAGTGAAGCCACAGATGTATTGTATAACCAAATCAACCTCATGCCTACTGCCTCGGA	TTGTATAACCAAATCAACCTCA	TAGTGAAGCCACAGATGT
DDX21	9188	DDX21.305	TGCTGTTGACAGTGAGCGACAAGAAGATGAAGAAAGAAAATAGTGAAGCCACAGATGTATTTTCTTTCTTCATCTTCTTGGTGCCTACTGCCTCGGA	TTTTCTTTCTTCATCTTCTTGG	TAGTGAAGCCACAGATGT
DDX21	9188	DDX21.2275	TGCTGTTGACAGTGAGCGCTAGAAGATTTATATAGCAAAATAGTGAAGCCACAGATGTATTTTGCTATATAAATCTTCTATTGCCTACTGCCTCGGA	TTTTGCTATATAAATCTTCTAT	TAGTGAAGCCACAGATGT
DDX23	9416	DDX23.2909	TGCTGTTGACAGTGAGCGCTGGCACAGACTTGACTGTGTATAGTGAAGCCACAGATGTATACACAGTCAAGTCTGTGCCAATGCCTACTGCCTCGGA	TACACAGTCAAGTCTGTGCCAA	TAGTGAAGCCACAGATGT
DDX23	9416	DDX23.2286	TGCTGTTGACAGTGAGCGCTGTGTCTATGGTTGTCAACTATAGTGAAGCCACAGATGTATAGTTGACAACCATAGACACATTGCCTACTGCCTCGGA	TAGTTGACAACCATAGACACAT	TAGTGAAGCCACAGATGT
DDX23	9416	DDX23.444	TGCTGTTGACAGTGAGCGATCGGAAGGACAGAGACTCTAATAGTGAAGCCACAGATGTATTAGAGTCTCTGTCCTTCCGAGTGCCTACTGCCTCGGA	TTAGAGTCTCTGTCCTTCCGAG	TAGTGAAGCCACAGATGT
DDX23	9416	DDX23.2409	TGCTGTTGACAGTGAGCGATGCTGTGTTCTACGAGCTGAATAGTGAAGCCACAGATGTATTCAGCTCGTAGAACACAGCAGTGCCTACTGCCTCGGA	TTCAGCTCGTAGAACACAGCAG	TAGTGAAGCCACAGATGT
DDX23	9416	DDX23.2505	TGCTGTTGACAGTGAGCGAAGGCACCATCCTCACCAAGAATAGTGAAGCCACAGATGTATTCTTGGTGAGGATGGTGCCTGTGCCTACTGCCTCGGA	TTCTTGGTGAGGATGGTGCCTG	TAGTGAAGCCACAGATGT
DDX23	9416	DDX23.2085	TGCTGTTGACAGTGAGCGAACCCATCATTATTTTTGTCAATAGTGAAGCCACAGATGTATTGACAAAAATAATGATGGGTGTGCCTACTGCCTCGGA	TTGACAAAAATAATGATGGGTG	TAGTGAAGCCACAGATGT
DDX23	9416	DDX23.2283	TGCTGTTGACAGTGAGCGCAGATGTGTCTATGGTTGTCAATAGTGAAGCCACAGATGTATTGACAACCATAGACACATCTTTGCCTACTGCCTCGGA	TTGACAACCATAGACACATCTT	TAGTGAAGCCACAGATGT
DDX23	9416	DDX23.2196	TGCTGTTGACAGTGAGCGCGCGAGAGTTTGCGTTGTCCAATAGTGAAGCCACAGATGTATTGGACAACGCAAACTCTCGCTTGCCTACTGCCTCGGA	TTGGACAACGCAAACTCTCGCT	TAGTGAAGCCACAGATGT
DDX24	57062	DDX24.1436	TGCTGTTGACAGTGAGCGACCGGCTGTGGGAATTAATTAATAGTGAAGCCACAGATGTATTAATTAATTCCCACAGCCGGCTGCCTACTGCCTCGGA	TTAATTAATTCCCACAGCCGGC	TAGTGAAGCCACAGATGT
DDX24	57062	DDX24.2435	TGCTGTTGACAGTGAGCGATCGGAGACAAAAGCAGATGAATAGTGAAGCCACAGATGTATTCATCTGCTTTTGTCTCCGACTGCCTACTGCCTCGGA	TTCATCTGCTTTTGTCTCCGAC	TAGTGAAGCCACAGATGT
DDX24	57062	DDX24.1556	TGCTGTTGACAGTGAGCGAACAGCTGCTAGAGATGCTCAATAGTGAAGCCACAGATGTATTGAGCATCTCTAGCAGCTGTGTGCCTACTGCCTCGGA	TTGAGCATCTCTAGCAGCTGTG	TAGTGAAGCCACAGATGT
DDX24	57062	DDX24.1862	TGCTGTTGACAGTGAGCGACCGCAGCTTAGTGTTTGCCAATAGTGAAGCCACAGATGTATTGGCAAACACTAAGCTGCGGCTGCCTACTGCCTCGGA	TTGGCAAACACTAAGCTGCGGC	TAGTGAAGCCACAGATGT
DDX24	57062	DDX24.2602	TGCTGTTGACAGTGAGCGCAGCAGAAGAAGAAGAAGACAATAGTGAAGCCACAGATGTATTGTCTTCTTCTTCTTCTGCTTTGCCTACTGCCTCGGA	TTGTCTTCTTCTTCTTCTGCTT	TAGTGAAGCCACAGATGT
DDX24	57062	DDX24.1185	TGCTGTTGACAGTGAGCGCAAAGAGCAGACTGGAAATCTATAGTGAAGCCACAGATGTATAGATTTCCAGTCTGCTCTTTATGCCTACTGCCTCGGA	TAGATTTCCAGTCTGCTCTTTA	TAGTGAAGCCACAGATGT
DDX24	57062	DDX24.327	TGCTGTTGACAGTGAGCGCAAGGCACAAGCTGTTTCAGAATAGTGAAGCCACAGATGTATTCTGAAACAGCTTGTGCCTTTTGCCTACTGCCTCGGA	TTCTGAAACAGCTTGTGCCTTT	TAGTGAAGCCACAGATGT
DDX24	57062	DDX24.441	TGCTGTTGACAGTGAGCGACAGAAAGAATTTGAAGTGAAATAGTGAAGCCACAGATGTATTTCACTTCAAATTCTTTCTGGTGCCTACTGCCTCGGA	TTTCACTTCAAATTCTTTCTGG	TAGTGAAGCCACAGATGT
DDX25	29118	DDX25.615	TGCTGTTGACAGTGAGCGCTGGCAATGTTAAGCAGAGTTATAGTGAAGCCACAGATGTATAACTCTGCTTAACATTGCCAATGCCTACTGCCTCGGA	TAACTCTGCTTAACATTGCCAA	TAGTGAAGCCACAGATGT
DDX25	29118	DDX25.270	TGCTGTTGACAGTGAGCGATCCGAAACATAGATGGTTCTATAGTGAAGCCACAGATGTATAGAACCATCTATGTTTCGGACTGCCTACTGCCTCGGA	TAGAACCATCTATGTTTCGGAC	TAGTGAAGCCACAGATGT
DDX25	29118	DDX25.874	TGCTGTTGACAGTGAGCGCTCGTGTGTTTGTCCTGGATGATAGTGAAGCCACAGATGTATCATCCAGGACAAACACACGAATGCCTACTGCCTCGGA	TCATCCAGGACAAACACACGAA	TAGTGAAGCCACAGATGT
DDX25	29118	DDX25.1731	TGCTGTTGACAGTGAGCGAACGGTACTTAGTTTTAAGACATAGTGAAGCCACAGATGTATGTCTTAAAACTAAGTACCGTGTGCCTACTGCCTCGGA	TGTCTTAAAACTAAGTACCGTG	TAGTGAAGCCACAGATGT
DDX25	29118	DDX25.333	TGCTGTTGACAGTGAGCGCTGGCAGCTAATTCACTCTTAATAGTGAAGCCACAGATGTATTAAGAGTGAATTAGCTGCCAATGCCTACTGCCTCGGA	TTAAGAGTGAATTAGCTGCCAA	TAGTGAAGCCACAGATGT
DDX25	29118	DDX25.391	TGCTGTTGACAGTGAGCGCCCGTGTGGAAGTTTTACAGAATAGTGAAGCCACAGATGTATTCTGTAAAACTTCCACACGGTTGCCTACTGCCTCGGA	TTCTGTAAAACTTCCACACGGT	TAGTGAAGCCACAGATGT
DDX25	29118	DDX25.831	TGCTGTTGACAGTGAGCGATAGATTGGTGTTTTAAACTAATAGTGAAGCCACAGATGTATTAGTTTAAAACACCAATCTAGTGCCTACTGCCTCGGA	TTAGTTTAAAACACCAATCTAG	TAGTGAAGCCACAGATGT
DDX25	29118	DDX25.1543	TGCTGTTGACAGTGAGCGCCAGCAGTATTAAGCAACTCAATAGTGAAGCCACAGATGTATTGAGTTGCTTAATACTGCTGTTGCCTACTGCCTCGGA	TTGAGTTGCTTAATACTGCTGT	TAGTGAAGCCACAGATGT
DDX27	55661	DDX27.1035	TGCTGTTGACAGTGAGCGACGGCTTGGATGTGAAGTCTCATAGTGAAGCCACAGATGTATGAGACTTCACATCCAAGCCGCTGCCTACTGCCTCGGA	TGAGACTTCACATCCAAGCCGC	TAGTGAAGCCACAGATGT
DDX27	55661	DDX27.639	TGCTGTTGACAGTGAGCGCTCGGAAGAAGAAGAAGAAGAATAGTGAAGCCACAGATGTATTCTTCTTCTTCTTCTTCCGATTGCCTACTGCCTCGGA	TTCTTCTTCTTCTTCTTCCGAT	TAGTGAAGCCACAGATGT
DDX27	55661	DDX27.1323	TGCTGTTGACAGTGAGCGCCCGGATATTTGTGAACAGCAATAGTGAAGCCACAGATGTATTGCTGTTCACAAATATCCGGATGCCTACTGCCTCGGA	TTGCTGTTCACAAATATCCGGA	TAGTGAAGCCACAGATGT
DDX27	55661	DDX27.615	TGCTGTTGACAGTGAGCGCAGCAGATACACTCAAAGTAAATAGTGAAGCCACAGATGTATTTACTTTGAGTGTATCTGCTTTGCCTACTGCCTCGGA	TTTACTTTGAGTGTATCTGCTT	TAGTGAAGCCACAGATGT
DDX27	55661	DDX27.610	TGCTGTTGACAGTGAGCGAACCAAAGCAGATACACTCAAATAGTGAAGCCACAGATGTATTTGAGTGTATCTGCTTTGGTGTGCCTACTGCCTCGGA	TTTGAGTGTATCTGCTTTGGTG	TAGTGAAGCCACAGATGT
DDX27	55661	DDX27.523	TGCTGTTGACAGTGAGCGACAGGAAGACCTTCAAGAGAATTAGTGAAGCCACAGATGTAATTCTCTTGAAGGTCTTCCTGCTGCCTACTGCCTCGGA	ATTCTCTTGAAGGTCTTCCTGC	TAGTGAAGCCACAGATGT
DDX27	55661	DDX27.614	TGCTGTTGACAGTGAGCGCAAGCAGATACACTCAAAGTAATAGTGAAGCCACAGATGTATTACTTTGAGTGTATCTGCTTTTGCCTACTGCCTCGGA	TTACTTTGAGTGTATCTGCTTT	TAGTGAAGCCACAGATGT
DDX27	55661	DDX27.517	TGCTGTTGACAGTGAGCGCAAGGAGCAGGAAGACCTTCAATAGTGAAGCCACAGATGTATTGAAGGTCTTCCTGCTCCTTTTGCCTACTGCCTCGGA	TTGAAGGTCTTCCTGCTCCTTT	TAGTGAAGCCACAGATGT
DDX28	55794	DDX28.2479	TGCTGTTGACAGTGAGCGCTCTGTAGTCTTTAGCAAGACATAGTGAAGCCACAGATGTATGTCTTGCTAAAGACTACAGAATGCCTACTGCCTCGGA	TGTCTTGCTAAAGACTACAGAA	TAGTGAAGCCACAGATGT
DDX28	55794	DDX28.1920	TGCTGTTGACAGTGAGCGAACCACAAAATCCAACACCTAATAGTGAAGCCACAGATGTATTAGGTGTTGGATTTTGTGGTCTGCCTACTGCCTCGGA	TTAGGTGTTGGATTTTGTGGTC	TAGTGAAGCCACAGATGT
DDX28	55794	DDX28.26	TGCTGTTGACAGTGAGCGCAGGAAGGAAAATAACTGTGAATAGTGAAGCCACAGATGTATTCACAGTTATTTTCCTTCCTTTGCCTACTGCCTCGGA	TTCACAGTTATTTTCCTTCCTT	TAGTGAAGCCACAGATGT
DDX28	55794	DDX28.1762	TGCTGTTGACAGTGAGCGCACAGACATTTCTGAGACTGAATAGTGAAGCCACAGATGTATTCAGTCTCAGAAATGTCTGTTTGCCTACTGCCTCGGA	TTCAGTCTCAGAAATGTCTGTT	TAGTGAAGCCACAGATGT
DDX28	55794	DDX28.346	TGCTGTTGACAGTGAGCGCTCCCAGGAACCAGGTAACCAATAGTGAAGCCACAGATGTATTGGTTACCTGGTTCCTGGGATTGCCTACTGCCTCGGA	TTGGTTACCTGGTTCCTGGGAT	TAGTGAAGCCACAGATGT
DDX28	55794	DDX28.2521	TGCTGTTGACAGTGAGCGCTCATGTCATGATTTCTAACAATAGTGAAGCCACAGATGTATTGTTAGAAATCATGACATGATTGCCTACTGCCTCGGA	TTGTTAGAAATCATGACATGAT	TAGTGAAGCCACAGATGT
DDX28	55794	DDX28.320	TGCTGTTGACAGTGAGCGCGGGCAATGAGGAACAACTAAATAGTGAAGCCACAGATGTATTTAGTTGTTCCTCATTGCCCTTGCCTACTGCCTCGGA	TTTAGTTGTTCCTCATTGCCCT	TAGTGAAGCCACAGATGT
DDX28	55794	DDX28.205	TGCTGTTGACAGTGAGCGCAGGCCTGATCATTCATTCAAATAGTGAAGCCACAGATGTATTTGAATGAATGATCAGGCCTATGCCTACTGCCTCGGA	TTTGAATGAATGATCAGGCCTA	TAGTGAAGCCACAGATGT
DDX31	64794	DDX31.1361	TGCTGTTGACAGTGAGCGAACAGTGATACTTAATGCTGTATAGTGAAGCCACAGATGTATACAGCATTAAGTATCACTGTGTGCCTACTGCCTCGGA	TACAGCATTAAGTATCACTGTG	TAGTGAAGCCACAGATGT
DDX31	64794	DDX31.918	TGCTGTTGACAGTGAGCGCCCAGTGTTCAGAAGCAAAGTATAGTGAAGCCACAGATGTATACTTTGCTTCTGAACACTGGTTGCCTACTGCCTCGGA	TACTTTGCTTCTGAACACTGGT	TAGTGAAGCCACAGATGT
DDX31	64794	DDX31.1300	TGCTGTTGACAGTGAGCGCGCGGTGGTTGGTGTTTGATGATAGTGAAGCCACAGATGTATCATCAAACACCAACCACCGCATGCCTACTGCCTCGGA	TCATCAAACACCAACCACCGCA	TAGTGAAGCCACAGATGT
DDX31	64794	DDX31.1094	TGCTGTTGACAGTGAGCGCACGAGAGAGCTAGCTCTACAATAGTGAAGCCACAGATGTATTGTAGAGCTAGCTCTCTCGTTTGCCTACTGCCTCGGA	TTGTAGAGCTAGCTCTCTCGTT	TAGTGAAGCCACAGATGT
DDX31	64794	DDX31.1507	TGCTGTTGACAGTGAGCGCCCAGTTGAACCCAAAGGACAATAGTGAAGCCACAGATGTATTGTCCTTTGGGTTCAACTGGTTGCCTACTGCCTCGGA	TTGTCCTTTGGGTTCAACTGGT	TAGTGAAGCCACAGATGT
DDX31	64794	DDX31.629	TGCTGTTGACAGTGAGCGCGCCAAGAAAACTAGTGTTAAATAGTGAAGCCACAGATGTATTTAACACTAGTTTTCTTGGCTTGCCTACTGCCTCGGA	TTTAACACTAGTTTTCTTGGCT	TAGTGAAGCCACAGATGT
DDX31	64794	DDX31.1250	TGCTGTTGACAGTGAGCGCCGCCTGGTGGATCATATAAAATAGTGAAGCCACAGATGTATTTTATATGATCCACCAGGCGTTGCCTACTGCCTCGGA	TTTTATATGATCCACCAGGCGT	TAGTGAAGCCACAGATGT
DDX31	64794	DDX31.1183	TGCTGTTGACAGTGAGCGAAGAGAAGAGAAAATCAGAAAATAGTGAAGCCACAGATGTATTTTCTGATTTTCTCTTCTCTCTGCCTACTGCCTCGGA	TTTTCTGATTTTCTCTTCTCTC	TAGTGAAGCCACAGATGT
DDX39A	10212	DDX39A.495	TGCTGTTGACAGTGAGCGCCCAGATCAGCAAGGAATATGATAGTGAAGCCACAGATGTATCATATTCCTTGCTGATCTGGATGCCTACTGCCTCGGA	TCATATTCCTTGCTGATCTGGA	TAGTGAAGCCACAGATGT
DDX39A	10212	DDX39A.1466	TGCTGTTGACAGTGAGCGACGCCACTGTTGAGAAGCTAGATAGTGAAGCCACAGATGTATCTAGCTTCTCAACAGTGGCGCTGCCTACTGCCTCGGA	TCTAGCTTCTCAACAGTGGCGC	TAGTGAAGCCACAGATGT
DDX39A	10212	DDX39A.560	TGCTGTTGACAGTGAGCGCTCGGTGGTCTCTCCATCAAGATAGTGAAGCCACAGATGTATCTTGATGGAGAGACCACCGAATGCCTACTGCCTCGGA	TCTTGATGGAGAGACCACCGAA	TAGTGAAGCCACAGATGT
DDX39A	10212	DDX39A.1176	TGCTGTTGACAGTGAGCGCGCGAGTCAACATCGTCTTTAATAGTGAAGCCACAGATGTATTAAAGACGATGTTGACTCGCTTGCCTACTGCCTCGGA	TTAAAGACGATGTTGACTCGCT	TAGTGAAGCCACAGATGT
DDX39A	10212	DDX39A.571	TGCTGTTGACAGTGAGCGATCCATCAAGAAGGATGAAGAATAGTGAAGCCACAGATGTATTCTTCATCCTTCTTGATGGAGTGCCTACTGCCTCGGA	TTCTTCATCCTTCTTGATGGAG	TAGTGAAGCCACAGATGT
DDX39A	10212	DDX39A.978	TGCTGTTGACAGTGAGCGCCCAGGTGATAATCTTCGTCAATAGTGAAGCCACAGATGTATTGACGAAGATTATCACCTGGTTGCCTACTGCCTCGGA	TTGACGAAGATTATCACCTGGT	TAGTGAAGCCACAGATGT
DDX39A	10212	DDX39A.903	TGCTGTTGACAGTGAGCGCGCAGTACTACGTCAAACTCAATAGTGAAGCCACAGATGTATTGAGTTTGACGTAGTACTGCTTGCCTACTGCCTCGGA	TTGAGTTTGACGTAGTACTGCT	TAGTGAAGCCACAGATGT
DDX39A	10212	DDX39A.1479	TGCTGTTGACAGTGAGCGAAAGCTAGAGATTGTATGAGAATAGTGAAGCCACAGATGTATTCTCATACAATCTCTAGCTTCTGCCTACTGCCTCGGA	TTCTCATACAATCTCTAGCTTC	TAGTGAAGCCACAGATGT
DDX39B	7919	DDX39B.1201	TGCTGTTGACAGTGAGCGAAGGTCATGATGTTCAGTGCTATAGTGAAGCCACAGATGTATAGCACTGAACATCATGACCTGTGCCTACTGCCTCGGA	TAGCACTGAACATCATGACCTG	TAGTGAAGCCACAGATGT
DDX39B	7919	DDX39B.1285	TGCTGTTGACAGTGAGCGATGGATGATGAGACGAAGTTGATAGTGAAGCCACAGATGTATCAACTTCGTCTCATCATCCACTGCCTACTGCCTCGGA	TCAACTTCGTCTCATCATCCAC	TAGTGAAGCCACAGATGT
DDX39B	7919	DDX39B.308	TGCTGTTGACAGTGAGCGCACGGTTTTAAAACAAATTTCATAGTGAAGCCACAGATGTATGAAATTTGTTTTAAAACCGTTTGCCTACTGCCTCGGA	TGAAATTTGTTTTAAAACCGTT	TAGTGAAGCCACAGATGT
DDX39B	7919	DDX39B.222	TGCTGTTGACAGTGAGCGCAGGATAAGAGAATAAAGATAATAGTGAAGCCACAGATGTATTATCTTTATTCTCTTATCCTATGCCTACTGCCTCGGA	TTATCTTTATTCTCTTATCCTA	TAGTGAAGCCACAGATGT
DDX39B	7919	DDX39B.1397	TGCTGTTGACAGTGAGCGCCCAGGTGGTGATCTTTGTGAATAGTGAAGCCACAGATGTATTCACAAAGATCACCACCTGGTTGCCTACTGCCTCGGA	TTCACAAAGATCACCACCTGGT	TAGTGAAGCCACAGATGT
DDX39B	7919	DDX39B.288	TGCTGTTGACAGTGAGCGACGGTAGCAGTGAAGTTAGAAATAGTGAAGCCACAGATGTATTTCTAACTTCACTGCTACCGCTGCCTACTGCCTCGGA	TTTCTAACTTCACTGCTACCGC	TAGTGAAGCCACAGATGT
DDX39B	7919	DDX39B.221	TGCTGTTGACAGTGAGCGATAGGATAAGAGAATAAAGATATAGTGAAGCCACAGATGTATATCTTTATTCTCTTATCCTACTGCCTACTGCCTCGGA	TATCTTTATTCTCTTATCCTAC	TAGTGAAGCCACAGATGT
DDX39B	7919	DDX39B.1524	TGCTGTTGACAGTGAGCGCCAGCAGTTTAAAGATTTTCAATAGTGAAGCCACAGATGTATTGAAAATCTTTAAACTGCTGATGCCTACTGCCTCGGA	TTGAAAATCTTTAAACTGCTGA	TAGTGAAGCCACAGATGT
DDX3X	1654	DDX3X.2608	TGCTGTTGACAGTGAGCGACCAGAGACTACCGACAAAGTATAGTGAAGCCACAGATGTATACTTTGTCGGTAGTCTCTGGCTGCCTACTGCCTCGGA	TACTTTGTCGGTAGTCTCTGGC	TAGTGAAGCCACAGATGT
DDX3X	1654	DDX3X.1280	TGCTGTTGACAGTGAGCGATGGGATTAATTTTGAGAAATATAGTGAAGCCACAGATGTATATTTCTCAAAATTAATCCCAGTGCCTACTGCCTCGGA	TATTTCTCAAAATTAATCCCAG	TAGTGAAGCCACAGATGT
DDX3X	1654	DDX3X.88	TGCTGTTGACAGTGAGCGATCCGGAGCACTCTATATTCAATAGTGAAGCCACAGATGTATTGAATATAGAGTGCTCCGGACTGCCTACTGCCTCGGA	TTGAATATAGAGTGCTCCGGAC	TAGTGAAGCCACAGATGT
DDX3X	1654	DDX3X.2073	TGCTGTTGACAGTGAGCGCTGGGTGGAAGAATCAGACAAATAGTGAAGCCACAGATGTATTTGTCTGATTCTTCCACCCAATGCCTACTGCCTCGGA	TTTGTCTGATTCTTCCACCCAA	TAGTGAAGCCACAGATGT
DDX3X	1654	DDX3X.3990	TGCTGTTGACAGTGAGCGCCAAGGTGTCAATTCTGCTCTATAGTGAAGCCACAGATGTATAGAGCAGAATTGACACCTTGTTGCCTACTGCCTCGGA	TAGAGCAGAATTGACACCTTGT	TAGTGAAGCCACAGATGT
DDX3X	1654	DDX3X.3963	TGCTGTTGACAGTGAGCGCCAGGTTGGAAATATGTACATATAGTGAAGCCACAGATGTATATGTACATATTTCCAACCTGTTGCCTACTGCCTCGGA	TATGTACATATTTCCAACCTGT	TAGTGAAGCCACAGATGT
DDX3X	1654	DDX3X.3511	TGCTGTTGACAGTGAGCGCAAGCACTGTTTTCAAAGTTAATAGTGAAGCCACAGATGTATTAACTTTGAAAACAGTGCTTTTGCCTACTGCCTCGGA	TTAACTTTGAAAACAGTGCTTT	TAGTGAAGCCACAGATGT
DDX3X	1654	DDX3X.1204	TGCTGTTGACAGTGAGCGCCAGATGAAGATGATTGGTCAATAGTGAAGCCACAGATGTATTGACCAATCATCTTCATCTGATGCCTACTGCCTCGGA	TTGACCAATCATCTTCATCTGA	TAGTGAAGCCACAGATGT
DDX3Y	8653	DDX3Y.3355	TGCTGTTGACAGTGAGCGATGCAATAGATTTTCAAGTGTATAGTGAAGCCACAGATGTATACACTTGAAAATCTATTGCACTGCCTACTGCCTCGGA	TACACTTGAAAATCTATTGCAC	TAGTGAAGCCACAGATGT
DDX3Y	8653	DDX3Y.2358	TGCTGTTGACAGTGAGCGCACCAATTGTTTTGACAAAATATAGTGAAGCCACAGATGTATATTTTGTCAAAACAATTGGTATGCCTACTGCCTCGGA	TATTTTGTCAAAACAATTGGTA	TAGTGAAGCCACAGATGT
DDX3Y	8653	DDX3Y.3639	TGCTGTTGACAGTGAGCGCTGGAATGGTAGTTGAGAAGAATAGTGAAGCCACAGATGTATTCTTCTCAACTACCATTCCATTGCCTACTGCCTCGGA	TTCTTCTCAACTACCATTCCAT	TAGTGAAGCCACAGATGT
DDX3Y	8653	DDX3Y.2415	TGCTGTTGACAGTGAGCGCCAGAGGTATGATACAACTTTATAGTGAAGCCACAGATGTATAAAGTTGTATCATACCTCTGTTGCCTACTGCCTCGGA	TAAAGTTGTATCATACCTCTGT	TAGTGAAGCCACAGATGT
DDX3Y	8653	DDX3Y.2751	TGCTGTTGACAGTGAGCGCTAGGGAGTTTATTCTAACCTATAGTGAAGCCACAGATGTATAGGTTAGAATAAACTCCCTAATGCCTACTGCCTCGGA	TAGGTTAGAATAAACTCCCTAA	TAGTGAAGCCACAGATGT
DDX3Y	8653	DDX3Y.1505	TGCTGTTGACAGTGAGCGACACGAGGACTAGACATTTCAATAGTGAAGCCACAGATGTATTGAAATGTCTAGTCCTCGTGCTGCCTACTGCCTCGGA	TTGAAATGTCTAGTCCTCGTGC	TAGTGAAGCCACAGATGT
DDX3Y	8653	DDX3Y.3031	TGCTGTTGACAGTGAGCGCAAGCTGCATTGAAATGTTAAATAGTGAAGCCACAGATGTATTTAACATTTCAATGCAGCTTTTGCCTACTGCCTCGGA	TTTAACATTTCAATGCAGCTTT	TAGTGAAGCCACAGATGT
DDX3Y	8653	DDX3Y.1261	TGCTGTTGACAGTGAGCGCTGGGTGGAAGACTTAGATAAATAGTGAAGCCACAGATGTATTTATCTAAGTCTTCCACCCAATGCCTACTGCCTCGGA	TTTATCTAAGTCTTCCACCCAA	TAGTGAAGCCACAGATGT
DDX4	54514	DDX4.375	TGCTGTTGACAGTGAGCGCAAGCTGGTTATACTAAGCTTATAGTGAAGCCACAGATGTATAAGCTTAGTATAACCAGCTTTTGCCTACTGCCTCGGA	TAAGCTTAGTATAACCAGCTTT	TAGTGAAGCCACAGATGT
DDX4	54514	DDX4.1847	TGCTGTTGACAGTGAGCGATGGGAATATTAAAGCATTCTATAGTGAAGCCACAGATGTATAGAATGCTTTAATATTCCCAGTGCCTACTGCCTCGGA	TAGAATGCTTTAATATTCCCAG	TAGTGAAGCCACAGATGT
DDX4	54514	DDX4.156	TGCTGTTGACAGTGAGCGAAAGGAGGAGAAAGTAGTGATATAGTGAAGCCACAGATGTATATCACTACTTTCTCCTCCTTCTGCCTACTGCCTCGGA	TATCACTACTTTCTCCTCCTTC	TAGTGAAGCCACAGATGT
DDX4	54514	DDX4.253	TGCTGTTGACAGTGAGCGAAGGCATAAACTTCGACAAATATAGTGAAGCCACAGATGTATATTTGTCGAAGTTTATGCCTGTGCCTACTGCCTCGGA	TATTTGTCGAAGTTTATGCCTG	TAGTGAAGCCACAGATGT
DDX4	54514	DDX4.1235	TGCTGTTGACAGTGAGCGACCAGTTCTTGTTGCTACTTCATAGTGAAGCCACAGATGTATGAAGTAGCAACAAGAACTGGGTGCCTACTGCCTCGGA	TGAAGTAGCAACAAGAACTGGG	TAGTGAAGCCACAGATGT
DDX4	54514	DDX4.161	TGCTGTTGACAGTGAGCGCGGAGAAAGTAGTGATACTCAATAGTGAAGCCACAGATGTATTGAGTATCACTACTTTCTCCTTGCCTACTGCCTCGGA	TTGAGTATCACTACTTTCTCCT	TAGTGAAGCCACAGATGT
DDX4	54514	DDX4.937	TGCTGTTGACAGTGAGCGATGCAGAGTTTTTAAAGTCAAATAGTGAAGCCACAGATGTATTTGACTTTAAAAACTCTGCAGTGCCTACTGCCTCGGA	TTTGACTTTAAAAACTCTGCAG	TAGTGAAGCCACAGATGT
DDX4	54514	DDX4.675	TGCTGTTGACAGTGAGCGATGGGACATTCAATTCGACAAATAGTGAAGCCACAGATGTATTTGTCGAATTGAATGTCCCAGTGCCTACTGCCTCGGA	TTTGTCGAATTGAATGTCCCAG	TAGTGAAGCCACAGATGT
DDX41	51428	DDX41.1461	TGCTGTTGACAGTGAGCGAGGCAAGAAGGATGTCCTAGTATAGTGAAGCCACAGATGTATACTAGGACATCCTTCTTGCCCTGCCTACTGCCTCGGA	TACTAGGACATCCTTCTTGCCC	TAGTGAAGCCACAGATGT
DDX41	51428	DDX41.1547	TGCTGTTGACAGTGAGCGCGCCAGAGGAGATTGAGAACTATAGTGAAGCCACAGATGTATAGTTCTCAATCTCCTCTGGCATGCCTACTGCCTCGGA	TAGTTCTCAATCTCCTCTGGCA	TAGTGAAGCCACAGATGT
DDX41	51428	DDX41.1247	TGCTGTTGACAGTGAGCGCCCAGGAGGTAGAATATGTGAATAGTGAAGCCACAGATGTATTCACATATTCTACCTCCTGGATGCCTACTGCCTCGGA	TTCACATATTCTACCTCCTGGA	TAGTGAAGCCACAGATGT
DDX41	51428	DDX41.389	TGCTGTTGACAGTGAGCGACCGAGCATTGATGTCAGTGAATAGTGAAGCCACAGATGTATTCACTGACATCAATGCTCGGCTGCCTACTGCCTCGGA	TTCACTGACATCAATGCTCGGC	TAGTGAAGCCACAGATGT
DDX41	51428	DDX41.555	TGCTGTTGACAGTGAGCGCCCCATCAAGAGCTTCAAGGAATAGTGAAGCCACAGATGTATTCCTTGAAGCTCTTGATGGGTTGCCTACTGCCTCGGA	TTCCTTGAAGCTCTTGATGGGT	TAGTGAAGCCACAGATGT
DDX41	51428	DDX41.551	TGCTGTTGACAGTGAGCGAACCACCCATCAAGAGCTTCAATAGTGAAGCCACAGATGTATTGAAGCTCTTGATGGGTGGTGTGCCTACTGCCTCGGA	TTGAAGCTCTTGATGGGTGGTG	TAGTGAAGCCACAGATGT
DDX41	51428	DDX41.1613	TGCTGTTGACAGTGAGCGCCGCCACTACCTTCATCAACAATAGTGAAGCCACAGATGTATTGTTGATGAAGGTAGTGGCGATGCCTACTGCCTCGGA	TTGTTGATGAAGGTAGTGGCGA	TAGTGAAGCCACAGATGT
DDX41	51428	DDX41.1647	TGCTGTTGACAGTGAGCGATCAGTGCTGATGGACCTCAAATAGTGAAGCCACAGATGTATTTGAGGTCCATCAGCACTGACTGCCTACTGCCTCGGA	TTTGAGGTCCATCAGCACTGAC	TAGTGAAGCCACAGATGT
DDX42	11325	DDX42.3304	TGCTGTTGACAGTGAGCGATCACTCTAGGTTTATATTGTATAGTGAAGCCACAGATGTATACAATATAAACCTAGAGTGAGTGCCTACTGCCTCGGA	TACAATATAAACCTAGAGTGAG	TAGTGAAGCCACAGATGT
DDX42	11325	DDX42.1346	TGCTGTTGACAGTGAGCGATCGACTGATAGATCATGTGAATAGTGAAGCCACAGATGTATTCACATGATCTATCAGTCGACTGCCTACTGCCTCGGA	TTCACATGATCTATCAGTCGAC	TAGTGAAGCCACAGATGT
DDX42	11325	DDX42.633	TGCTGTTGACAGTGAGCGCCGAGATGACATTGAAGAGGAATAGTGAAGCCACAGATGTATTCCTCTTCAATGTCATCTCGATGCCTACTGCCTCGGA	TTCCTCTTCAATGTCATCTCGA	TAGTGAAGCCACAGATGT
DDX42	11325	DDX42.387	TGCTGTTGACAGTGAGCGACGGGCCAACTTTGATGAAGAATAGTGAAGCCACAGATGTATTCTTCATCAAAGTTGGCCCGCTGCCTACTGCCTCGGA	TTCTTCATCAAAGTTGGCCCGC	TAGTGAAGCCACAGATGT
DDX42	11325	DDX42.710	TGCTGTTGACAGTGAGCGCTCAGGAGGAAGAGGAAGACAATAGTGAAGCCACAGATGTATTGTCTTCCTCTTCCTCCTGAATGCCTACTGCCTCGGA	TTGTCTTCCTCTTCCTCCTGAA	TAGTGAAGCCACAGATGT
DDX42	11325	DDX42.3495	TGCTGTTGACAGTGAGCGCAGGGAGATGTCTGATTCTAAATAGTGAAGCCACAGATGTATTTAGAATCAGACATCTCCCTTTGCCTACTGCCTCGGA	TTTAGAATCAGACATCTCCCTT	TAGTGAAGCCACAGATGT
DDX42	11325	DDX42.1347	TGCTGTTGACAGTGAGCGCCGACTGATAGATCATGTGAAATAGTGAAGCCACAGATGTATTTCACATGATCTATCAGTCGATGCCTACTGCCTCGGA	TTTCACATGATCTATCAGTCGA	TAGTGAAGCCACAGATGT
DDX42	11325	DDX42.3494	TGCTGTTGACAGTGAGCGAAAGGGAGATGTCTGATTCTAATAGTGAAGCCACAGATGTATTAGAATCAGACATCTCCCTTCTGCCTACTGCCTCGGA	TTAGAATCAGACATCTCCCTTC	TAGTGAAGCCACAGATGT
DDX43	55510	DDX43.1163	TGCTGTTGACAGTGAGCGACCCATTGTGTTGCAAGGAATATAGTGAAGCCACAGATGTATATTCCTTGCAACACAATGGGCTGCCTACTGCCTCGGA	TATTCCTTGCAACACAATGGGC	TAGTGAAGCCACAGATGT
DDX43	55510	DDX43.2035	TGCTGTTGACAGTGAGCGCTCCACGGAATATTGAAGAATATAGTGAAGCCACAGATGTATATTCTTCAATATTCCGTGGAATGCCTACTGCCTCGGA	TATTCTTCAATATTCCGTGGAA	TAGTGAAGCCACAGATGT
DDX43	55510	DDX43.818	TGCTGTTGACAGTGAGCGAACAGATAACAATGTTGTTGCATAGTGAAGCCACAGATGTATGCAACAACATTGTTATCTGTGTGCCTACTGCCTCGGA	TGCAACAACATTGTTATCTGTG	TAGTGAAGCCACAGATGT
DDX43	55510	DDX43.860	TGCTGTTGACAGTGAGCGCTGGGATCAAATTAGAGAGGAATAGTGAAGCCACAGATGTATTCCTCTCTAATTTGATCCCAATGCCTACTGCCTCGGA	TTCCTCTCTAATTTGATCCCAA	TAGTGAAGCCACAGATGT
DDX43	55510	DDX43.1918	TGCTGTTGACAGTGAGCGCTCGGGAGAAAGCATTAGAGAATAGTGAAGCCACAGATGTATTCTCTAATGCTTTCTCCCGATTGCCTACTGCCTCGGA	TTCTCTAATGCTTTCTCCCGAT	TAGTGAAGCCACAGATGT
DDX43	55510	DDX43.1212	TGCTGTTGACAGTGAGCGCCAGGAAAGACATTGTGTTATTTAGTGAAGCCACAGATGTAAATAACACAATGTCTTTCCTGTTGCCTACTGCCTCGGA	AATAACACAATGTCTTTCCTGT	TAGTGAAGCCACAGATGT
DDX43	55510	DDX43.1341	TGCTGTTGACAGTGAGCGAAAGGAGAATGTTGCAAATATTTAGTGAAGCCACAGATGTAAATATTTGCAACATTCTCCTTCTGCCTACTGCCTCGGA	AATATTTGCAACATTCTCCTTC	TAGTGAAGCCACAGATGT
DDX43	55510	DDX43.981	TGCTGTTGACAGTGAGCGACAGATAGTTGGAGGAAAGAAATAGTGAAGCCACAGATGTATTTCTTTCCTCCAACTATCTGCTGCCTACTGCCTCGGA	TTTCTTTCCTCCAACTATCTGC	TAGTGAAGCCACAGATGT
DDX46	9879	DDX46.2314	TGCTGTTGACAGTGAGCGCAGGGTTATGCTTATACTTTTATAGTGAAGCCACAGATGTATAAAAGTATAAGCATAACCCTTTGCCTACTGCCTCGGA	TAAAAGTATAAGCATAACCCTT	TAGTGAAGCCACAGATGT
DDX46	9879	DDX46.409	TGCTGTTGACAGTGAGCGAAGCGAAGAAGATCTCGAAGTATAGTGAAGCCACAGATGTATACTTCGAGATCTTCTTCGCTCTGCCTACTGCCTCGGA	TACTTCGAGATCTTCTTCGCTC	TAGTGAAGCCACAGATGT
DDX46	9879	DDX46.4867	TGCTGTTGACAGTGAGCGCCAGGAGGATGTGCATCGGTTATAGTGAAGCCACAGATGTATAACCGATGCACATCCTCCTGTTGCCTACTGCCTCGGA	TAACCGATGCACATCCTCCTGT	TAGTGAAGCCACAGATGT
DDX46	9879	DDX46.3430	TGCTGTTGACAGTGAGCGACCCACAATCAGTCAAACTATATAGTGAAGCCACAGATGTATATAGTTTGACTGATTGTGGGGTGCCTACTGCCTCGGA	TATAGTTTGACTGATTGTGGGG	TAGTGAAGCCACAGATGT
DDX46	9879	DDX46.4054	TGCTGTTGACAGTGAGCGCTACATGTTGTATGTACAAATATAGTGAAGCCACAGATGTATATTTGTACATACAACATGTATTGCCTACTGCCTCGGA	TATTTGTACATACAACATGTAT	TAGTGAAGCCACAGATGT
DDX46	9879	DDX46.3002	TGCTGTTGACAGTGAGCGATAGGTGGAAAGTTACCTCTAATAGTGAAGCCACAGATGTATTAGAGGTAACTTTCCACCTAGTGCCTACTGCCTCGGA	TTAGAGGTAACTTTCCACCTAG	TAGTGAAGCCACAGATGT
DDX46	9879	DDX46.768	TGCTGTTGACAGTGAGCGCGAGGACGATGATGATGACGAATAGTGAAGCCACAGATGTATTCGTCATCATCATCGTCCTCTTGCCTACTGCCTCGGA	TTCGTCATCATCATCGTCCTCT	TAGTGAAGCCACAGATGT
DDX46	9879	DDX46.4468	TGCTGTTGACAGTGAGCGCCAGAGTGAGACTATCTCAAAATAGTGAAGCCACAGATGTATTTTGAGATAGTCTCACTCTGTTGCCTACTGCCTCGGA	TTTTGAGATAGTCTCACTCTGT	TAGTGAAGCCACAGATGT
DDX47	51202	DDX47.162	TGCTGTTGACAGTGAGCGCACCCACCAAGATCCAGATTGATAGTGAAGCCACAGATGTATCAATCTGGATCTTGGTGGGTTTGCCTACTGCCTCGGA	TCAATCTGGATCTTGGTGGGTT	TAGTGAAGCCACAGATGT
DDX47	51202	DDX47.1391	TGCTGTTGACAGTGAGCGATGGGTTGGAGTTTACTGCAGATAGTGAAGCCACAGATGTATCTGCAGTAAACTCCAACCCAGTGCCTACTGCCTCGGA	TCTGCAGTAAACTCCAACCCAG	TAGTGAAGCCACAGATGT
DDX47	51202	DDX47.1265	TGCTGTTGACAGTGAGCGATCGAGTTCTGCTGTTCTGTAATAGTGAAGCCACAGATGTATTACAGAACAGCAGAACTCGAGTGCCTACTGCCTCGGA	TTACAGAACAGCAGAACTCGAG	TAGTGAAGCCACAGATGT
DDX47	51202	DDX47.163	TGCTGTTGACAGTGAGCGCCCCACCAAGATCCAGATTGAATAGTGAAGCCACAGATGTATTCAATCTGGATCTTGGTGGGTTGCCTACTGCCTCGGA	TTCAATCTGGATCTTGGTGGGT	TAGTGAAGCCACAGATGT
DDX47	51202	DDX47.582	TGCTGTTGACAGTGAGCGAAGAGGTTGACAAGATCCTCAATAGTGAAGCCACAGATGTATTGAGGATCTTGTCAACCTCTGTGCCTACTGCCTCGGA	TTGAGGATCTTGTCAACCTCTG	TAGTGAAGCCACAGATGT
DDX47	51202	DDX47.818	TGCTGTTGACAGTGAGCGACCCGTTCCATTCTTCTAGCAATAGTGAAGCCACAGATGTATTGCTAGAAGAATGGAACGGGCTGCCTACTGCCTCGGA	TTGCTAGAAGAATGGAACGGGC	TAGTGAAGCCACAGATGT
DDX47	51202	DDX47.1315	TGCTGTTGACAGTGAGCGCACAGAGATCATGAGACTGAAATAGTGAAGCCACAGATGTATTTCAGTCTCATGATCTCTGTTTGCCTACTGCCTCGGA	TTTCAGTCTCATGATCTCTGTT	TAGTGAAGCCACAGATGT
DDX47	51202	DDX47.1435	TGCTGTTGACAGTGAGCGAAAGACTGTTACTGTTCTTCGATAGTGAAGCCACAGATGTATCGAAGAACAGTAACAGTCTTGTGCCTACTGCCTCGGA	TCGAAGAACAGTAACAGTCTTG	TAGTGAAGCCACAGATGT
DDX49	54555	DDX49.1238	TGCTGTTGACAGTGAGCGATGCGAAGAGAGTGTGAGATCATAGTGAAGCCACAGATGTATGATCTCACACTCTCTTCGCACTGCCTACTGCCTCGGA	TGATCTCACACTCTCTTCGCAC	TAGTGAAGCCACAGATGT
DDX49	54555	DDX49.1365	TGCTGTTGACAGTGAGCGCGGCCAAGATCAAGCAGAAGAATAGTGAAGCCACAGATGTATTCTTCTGCTTGATCTTGGCCATGCCTACTGCCTCGGA	TTCTTCTGCTTGATCTTGGCCA	TAGTGAAGCCACAGATGT
DDX49	54555	DDX49.1155	TGCTGTTGACAGTGAGCGCCGAGGAGCAGATCAAGAAGAATAGTGAAGCCACAGATGTATTCTTCTTGATCTGCTCCTCGATGCCTACTGCCTCGGA	TTCTTCTTGATCTGCTCCTCGA	TAGTGAAGCCACAGATGT
DDX49	54555	DDX49.904	TGCTGTTGACAGTGAGCGATCCATGATGAAGCAGAAAGAATAGTGAAGCCACAGATGTATTCTTTCTGCTTCATCATGGAGTGCCTACTGCCTCGGA	TTCTTTCTGCTTCATCATGGAG	TAGTGAAGCCACAGATGT
DDX49	54555	DDX49.1239	TGCTGTTGACAGTGAGCGCGCGAAGAGAGTGTGAGATCAATAGTGAAGCCACAGATGTATTGATCTCACACTCTCTTCGCATGCCTACTGCCTCGGA	TTGATCTCACACTCTCTTCGCA	TAGTGAAGCCACAGATGT
DDX49	54555	DDX49.1278	TGCTGTTGACAGTGAGCGCTGACGAAAAGAAGGAGATCAATAGTGAAGCCACAGATGTATTGATCTCCTTCTTTTCGTCAATGCCTACTGCCTCGGA	TTGATCTCCTTCTTTTCGTCAA	TAGTGAAGCCACAGATGT
DDX49	54555	DDX49.1017	TGCTGTTGACAGTGAGCGCACAGGTGGTCATCAACCACAATAGTGAAGCCACAGATGTATTGTGGTTGATGACCACCTGTATGCCTACTGCCTCGGA	TTGTGGTTGATGACCACCTGTA	TAGTGAAGCCACAGATGT
DDX49	54555	DDX49.1240	TGCTGTTGACAGTGAGCGACGAAGAGAGTGTGAGATCAAATAGTGAAGCCACAGATGTATTTGATCTCACACTCTCTTCGCTGCCTACTGCCTCGGA	TTTGATCTCACACTCTCTTCGC	TAGTGAAGCCACAGATGT
DDX5	1655	DDX5.2867	TGCTGTTGACAGTGAGCGCACCTGTGAAAGACATACATTATAGTGAAGCCACAGATGTATAATGTATGTCTTTCACAGGTTTGCCTACTGCCTCGGA	TAATGTATGTCTTTCACAGGTT	TAGTGAAGCCACAGATGT
DDX5	1655	DDX5.2084	TGCTGTTGACAGTGAGCGCCCCAATAAGACTTTAGAAGTATAGTGAAGCCACAGATGTATACTTCTAAAGTCTTATTGGGATGCCTACTGCCTCGGA	TACTTCTAAAGTCTTATTGGGA	TAGTGAAGCCACAGATGT
DDX5	1655	DDX5.2580	TGCTGTTGACAGTGAGCGAAGGAGTCAGAATGAATTGATATAGTGAAGCCACAGATGTATATCAATTCATTCTGACTCCTGTGCCTACTGCCTCGGA	TATCAATTCATTCTGACTCCTG	TAGTGAAGCCACAGATGT
DDX5	1655	DDX5.1976	TGCTGTTGACAGTGAGCGCACGGAAGTAATGTTCCAAATATAGTGAAGCCACAGATGTATATTTGGAACATTACTTCCGTATGCCTACTGCCTCGGA	TATTTGGAACATTACTTCCGTA	TAGTGAAGCCACAGATGT
DDX5	1655	DDX5.2151	TGCTGTTGACAGTGAGCGCTCTGACAAGATAGTTATTTAATAGTGAAGCCACAGATGTATTAAATAACTATCTTGTCAGATTGCCTACTGCCTCGGA	TTAAATAACTATCTTGTCAGAT	TAGTGAAGCCACAGATGT
DDX5	1655	DDX5.520	TGCTGTTGACAGTGAGCGACCAGTTCTAAATTTTTATGAATAGTGAAGCCACAGATGTATTCATAAAAATTTAGAACTGGCTGCCTACTGCCTCGGA	TTCATAAAAATTTAGAACTGGC	TAGTGAAGCCACAGATGT
DDX5	1655	DDX5.1390	TGCTGTTGACAGTGAGCGATGGGTTCTAAATGAATTCAAATAGTGAAGCCACAGATGTATTTGAATTCATTTAGAACCCAGTGCCTACTGCCTCGGA	TTTGAATTCATTTAGAACCCAG	TAGTGAAGCCACAGATGT
DDX5	1655	DDX5.2302	TGCTGTTGACAGTGAGCGACAGTGTTTTCACAAAAGTAAATAGTGAAGCCACAGATGTATTTACTTTTGTGAAAACACTGCTGCCTACTGCCTCGGA	TTTACTTTTGTGAAAACACTGC	TAGTGAAGCCACAGATGT
DDX50	79009	DDX50.432	TGCTGTTGACAGTGAGCGCAGCGAGTATCATCTTTAGATATAGTGAAGCCACAGATGTATATCTAAAGATGATACTCGCTTTGCCTACTGCCTCGGA	TATCTAAAGATGATACTCGCTT	TAGTGAAGCCACAGATGT
DDX50	79009	DDX50.1298	TGCTGTTGACAGTGAGCGAACCAAGAAGAATGTAACTGAATAGTGAAGCCACAGATGTATTCAGTTACATTCTTCTTGGTCTGCCTACTGCCTCGGA	TTCAGTTACATTCTTCTTGGTC	TAGTGAAGCCACAGATGT
DDX50	79009	DDX50.1753	TGCTGTTGACAGTGAGCGATCAGAGACTGATAGAAGAGAATAGTGAAGCCACAGATGTATTCTCTTCTATCAGTCTCTGAGTGCCTACTGCCTCGGA	TTCTCTTCTATCAGTCTCTGAG	TAGTGAAGCCACAGATGT
DDX50	79009	DDX50.1100	TGCTGTTGACAGTGAGCGATGGGTATACAAAGTTGCAAAATAGTGAAGCCACAGATGTATTTTGCAACTTTGTATACCCACTGCCTACTGCCTCGGA	TTTTGCAACTTTGTATACCCAC	TAGTGAAGCCACAGATGT
DDX50	79009	DDX50.2238	TGCTGTTGACAGTGAGCGCCAGGAAGTCGACAAGATGGTATAGTGAAGCCACAGATGTATACCATCTTGTCGACTTCCTGATGCCTACTGCCTCGGA	TACCATCTTGTCGACTTCCTGA	TAGTGAAGCCACAGATGT
DDX50	79009	DDX50.1240	TGCTGTTGACAGTGAGCGCTGGAGATGTCCTTCAAGTCTATAGTGAAGCCACAGATGTATAGACTTGAAGGACATCTCCAATGCCTACTGCCTCGGA	TAGACTTGAAGGACATCTCCAA	TAGTGAAGCCACAGATGT
DDX50	79009	DDX50.786	TGCTGTTGACAGTGAGCGATAGCCAAAGACTTCAAAGATATAGTGAAGCCACAGATGTATATCTTTGAAGTCTTTGGCTACTGCCTACTGCCTCGGA	TATCTTTGAAGTCTTTGGCTAC	TAGTGAAGCCACAGATGT
DDX50	79009	DDX50.1754	TGCTGTTGACAGTGAGCGCCAGAGACTGATAGAAGAGAAATAGTGAAGCCACAGATGTATTTCTCTTCTATCAGTCTCTGATGCCTACTGCCTCGGA	TTTCTCTTCTATCAGTCTCTGA	TAGTGAAGCCACAGATGT
DDX51	317781	DDX51.1133	TGCTGTTGACAGTGAGCGCCCGCTTCCTGATTATCGACGATAGTGAAGCCACAGATGTATCGTCGATAATCAGGAAGCGGATGCCTACTGCCTCGGA	TCGTCGATAATCAGGAAGCGGA	TAGTGAAGCCACAGATGT
DDX51	317781	DDX51.2296	TGCTGTTGACAGTGAGCGCACGGTGAAAAGTACTCCCAGATAGTGAAGCCACAGATGTATCTGGGAGTACTTTTCACCGTTTGCCTACTGCCTCGGA	TCTGGGAGTACTTTTCACCGTT	TAGTGAAGCCACAGATGT
DDX51	317781	DDX51.3745	TGCTGTTGACAGTGAGCGATGGCAGCTGATTAGAGATGCATAGTGAAGCCACAGATGTATGCATCTCTAATCAGCTGCCAGTGCCTACTGCCTCGGA	TGCATCTCTAATCAGCTGCCAG	TAGTGAAGCCACAGATGT
DDX51	317781	DDX51.3548	TGCTGTTGACAGTGAGCGATGGGTGGATACAGTGTGTGAATAGTGAAGCCACAGATGTATTCACACACTGTATCCACCCAGTGCCTACTGCCTCGGA	TTCACACACTGTATCCACCCAG	TAGTGAAGCCACAGATGT
DDX51	317781	DDX51.1664	TGCTGTTGACAGTGAGCGACCAGAGGAGGATGATCCTGAATAGTGAAGCCACAGATGTATTCAGGATCATCCTCCTCTGGCTGCCTACTGCCTCGGA	TTCAGGATCATCCTCCTCTGGC	TAGTGAAGCCACAGATGT
DDX51	317781	DDX51.3167	TGCTGTTGACAGTGAGCGCTCCACACAGAAACGTACACAATAGTGAAGCCACAGATGTATTGTGTACGTTTCTGTGTGGATTGCCTACTGCCTCGGA	TTGTGTACGTTTCTGTGTGGAT	TAGTGAAGCCACAGATGT
DDX51	317781	DDX51.3777	TGCTGTTGACAGTGAGCGATGTGGACTGTGTTCAAACAAATAGTGAAGCCACAGATGTATTTGTTTGAACACAGTCCACAGTGCCTACTGCCTCGGA	TTTGTTTGAACACAGTCCACAG	TAGTGAAGCCACAGATGT
DDX51	317781	DDX51.3241	TGCTGTTGACAGTGAGCGCCAGCTGATGAATGGAGAATAATAGTGAAGCCACAGATGTATTATTCTCCATTCATCAGCTGATGCCTACTGCCTCGGA	TTATTCTCCATTCATCAGCTGA	TAGTGAAGCCACAGATGT
DDX52	11056	DDX52.2609	TGCTGTTGACAGTGAGCGATGCTGTCATAATGTTGTACAATAGTGAAGCCACAGATGTATTGTACAACATTATGACAGCACTGCCTACTGCCTCGGA	TTGTACAACATTATGACAGCAC	TAGTGAAGCCACAGATGT
DDX52	11056	DDX52.3511	TGCTGTTGACAGTGAGCGAACAGAGATATGTTCTGAGAAATAGTGAAGCCACAGATGTATTTCTCAGAACATATCTCTGTCTGCCTACTGCCTCGGA	TTTCTCAGAACATATCTCTGTC	TAGTGAAGCCACAGATGT
DDX52	11056	DDX52.2606	TGCTGTTGACAGTGAGCGCTAGTGCTGTCATAATGTTGTATAGTGAAGCCACAGATGTATACAACATTATGACAGCACTAATGCCTACTGCCTCGGA	TACAACATTATGACAGCACTAA	TAGTGAAGCCACAGATGT
DDX52	11056	DDX52.341	TGCTGTTGACAGTGAGCGACAAGAAGAAGGTGCTACTATATAGTGAAGCCACAGATGTATATAGTAGCACCTTCTTCTTGGTGCCTACTGCCTCGGA	TATAGTAGCACCTTCTTCTTGG	TAGTGAAGCCACAGATGT
DDX52	11056	DDX52.3458	TGCTGTTGACAGTGAGCGCTACAATGTAATGTTAGAGATATAGTGAAGCCACAGATGTATATCTCTAACATTACATTGTAATGCCTACTGCCTCGGA	TATCTCTAACATTACATTGTAA	TAGTGAAGCCACAGATGT
DDX52	11056	DDX52.2746	TGCTGTTGACAGTGAGCGAAAGAATGTTCTTGTTACTTGATAGTGAAGCCACAGATGTATCAAGTAACAAGAACATTCTTCTGCCTACTGCCTCGGA	TCAAGTAACAAGAACATTCTTC	TAGTGAAGCCACAGATGT
DDX52	11056	DDX52.832	TGCTGTTGACAGTGAGCGCCAGGATACACATGATCCACAATAGTGAAGCCACAGATGTATTGTGGATCATGTGTATCCTGATGCCTACTGCCTCGGA	TTGTGGATCATGTGTATCCTGA	TAGTGAAGCCACAGATGT
DDX52	11056	DDX52.401	TGCTGTTGACAGTGAGCGCAAAGTTCAGAGAGAAAGTAAATAGTGAAGCCACAGATGTATTTACTTTCTCTCTGAACTTTTTGCCTACTGCCTCGGA	TTTACTTTCTCTCTGAACTTTT	TAGTGAAGCCACAGATGT
DDX53	168400	DDX53.1728	TGCTGTTGACAGTGAGCGCCCCAAGGAATATTGACGTATATAGTGAAGCCACAGATGTATATACGTCAATATTCCTTGGGATGCCTACTGCCTCGGA	TATACGTCAATATTCCTTGGGA	TAGTGAAGCCACAGATGT
DDX53	168400	DDX53.1931	TGCTGTTGACAGTGAGCGAACAGAGAAACACGATCAAGAATAGTGAAGCCACAGATGTATTCTTGATCGTGTTTCTCTGTGTGCCTACTGCCTCGGA	TTCTTGATCGTGTTTCTCTGTG	TAGTGAAGCCACAGATGT
DDX53	168400	DDX53.1028	TGCTGTTGACAGTGAGCGAACGTGGAAGCTGAATGTTCAATAGTGAAGCCACAGATGTATTGAACATTCAGCTTCCACGTGTGCCTACTGCCTCGGA	TTGAACATTCAGCTTCCACGTG	TAGTGAAGCCACAGATGT
DDX53	168400	DDX53.1324	TGCTGTTGACAGTGAGCGCTGGCCAGATACTGTACGTCAATAGTGAAGCCACAGATGTATTGACGTACAGTATCTGGCCAATGCCTACTGCCTCGGA	TTGACGTACAGTATCTGGCCAA	TAGTGAAGCCACAGATGT
DDX53	168400	DDX53.1295	TGCTGTTGACAGTGAGCGAACCGACAGACTGTTATGACAATAGTGAAGCCACAGATGTATTGTCATAACAGTCTGTCGGTCTGCCTACTGCCTCGGA	TTGTCATAACAGTCTGTCGGTC	TAGTGAAGCCACAGATGT
DDX53	168400	DDX53.1034	TGCTGTTGACAGTGAGCGAAAGCTGAATGTTCAAAGTATTTAGTGAAGCCACAGATGTAAATACTTTGAACATTCAGCTTCTGCCTACTGCCTCGGA	AATACTTTGAACATTCAGCTTC	TAGTGAAGCCACAGATGT
DDX53	168400	DDX53.1594	TGCTGTTGACAGTGAGCGAAACAGTGAACAGAGTGATCAATAGTGAAGCCACAGATGTATTGATCACTCTGTTCACTGTTGTGCCTACTGCCTCGGA	TTGATCACTCTGTTCACTGTTG	TAGTGAAGCCACAGATGT
DDX53	168400	DDX53.1932	TGCTGTTGACAGTGAGCGCCAGAGAAACACGATCAAGAAATAGTGAAGCCACAGATGTATTTCTTGATCGTGTTTCTCTGTTGCCTACTGCCTCGGA	TTTCTTGATCGTGTTTCTCTGT	TAGTGAAGCCACAGATGT
DDX54	79039	DDX54.2264	TGCTGTTGACAGTGAGCGAAGGAAGACAAGAAGAAGATTATAGTGAAGCCACAGATGTATAATCTTCTTCTTGTCTTCCTGTGCCTACTGCCTCGGA	TAATCTTCTTCTTGTCTTCCTG	TAGTGAAGCCACAGATGT
DDX54	79039	DDX54.291	TGCTGTTGACAGTGAGCGACCAGAACAAGAAGAAGAAGAATAGTGAAGCCACAGATGTATTCTTCTTCTTCTTGTTCTGGGTGCCTACTGCCTCGGA	TTCTTCTTCTTCTTGTTCTGGG	TAGTGAAGCCACAGATGT
DDX54	79039	DDX54.288	TGCTGTTGACAGTGAGCGATGCCCAGAACAAGAAGAAGAATAGTGAAGCCACAGATGTATTCTTCTTCTTGTTCTGGGCACTGCCTACTGCCTCGGA	TTCTTCTTCTTGTTCTGGGCAC	TAGTGAAGCCACAGATGT
DDX54	79039	DDX54.2259	TGCTGTTGACAGTGAGCGAAGGACAGGAAGACAAGAAGAATAGTGAAGCCACAGATGTATTCTTCTTGTCTTCCTGTCCTGTGCCTACTGCCTCGGA	TTCTTCTTGTCTTCCTGTCCTG	TAGTGAAGCCACAGATGT
DDX54	79039	DDX54.1746	TGCTGTTGACAGTGAGCGAGGCGACTATCTTTGAGATCAATAGTGAAGCCACAGATGTATTGATCTCAAAGATAGTCGCCCTGCCTACTGCCTCGGA	TTGATCTCAAAGATAGTCGCCC	TAGTGAAGCCACAGATGT
DDX54	79039	DDX54.411	TGCTGTTGACAGTGAGCGCCCCGGTGATCTTGGATGGCAATAGTGAAGCCACAGATGTATTGCCATCCAAGATCACCGGGATGCCTACTGCCTCGGA	TTGCCATCCAAGATCACCGGGA	TAGTGAAGCCACAGATGT
DDX54	79039	DDX54.1158	TGCTGTTGACAGTGAGCGACCGCAAGATCAATCTCGCCAATAGTGAAGCCACAGATGTATTGGCGAGATTGATCTTGCGGGTGCCTACTGCCTCGGA	TTGGCGAGATTGATCTTGCGGG	TAGTGAAGCCACAGATGT
DDX54	79039	DDX54.3102	TGCTGTTGACAGTGAGCGCTGGAGAGACCCAGGTACTAAATAGTGAAGCCACAGATGTATTTAGTACCTGGGTCTCTCCATTGCCTACTGCCTCGGA	TTTAGTACCTGGGTCTCTCCAT	TAGTGAAGCCACAGATGT
DDX55	57696	DDX55.2181	TGCTGTTGACAGTGAGCGCACAGAAGAAAATGTAAAATTATAGTGAAGCCACAGATGTATAATTTTACATTTTCTTCTGTTTGCCTACTGCCTCGGA	TAATTTTACATTTTCTTCTGTT	TAGTGAAGCCACAGATGT
DDX55	57696	DDX55.686	TGCTGTTGACAGTGAGCGCCCGGGTCTCAGTGAAGGAGAATAGTGAAGCCACAGATGTATTCTCCTTCACTGAGACCCGGATGCCTACTGCCTCGGA	TTCTCCTTCACTGAGACCCGGA	TAGTGAAGCCACAGATGT
DDX55	57696	DDX55.143	TGCTGTTGACAGTGAGCGCCCCTCTGTTCATGCGAAACAATAGTGAAGCCACAGATGTATTGTTTCGCATGAACAGAGGGATGCCTACTGCCTCGGA	TTGTTTCGCATGAACAGAGGGA	TAGTGAAGCCACAGATGT
DDX55	57696	DDX55.1553	TGCTGTTGACAGTGAGCGCAGGGAGAAGAAAATTCATAAATAGTGAAGCCACAGATGTATTTATGAATTTTCTTCTCCCTTTGCCTACTGCCTCGGA	TTTATGAATTTTCTTCTCCCTT	TAGTGAAGCCACAGATGT
DDX55	57696	DDX55.1463	TGCTGTTGACAGTGAGCGCTACCGACACGATTCCATTTAATAGTGAAGCCACAGATGTATTAAATGGAATCGTGTCGGTATTGCCTACTGCCTCGGA	TTAAATGGAATCGTGTCGGTAT	TAGTGAAGCCACAGATGT
DDX55	57696	DDX55.238	TGCTGTTGACAGTGAGCGATGAGAAGAGAAGAGAAGTTAATAGTGAAGCCACAGATGTATTAACTTCTCTTCTCTTCTCAGTGCCTACTGCCTCGGA	TTAACTTCTCTTCTCTTCTCAG	TAGTGAAGCCACAGATGT
DDX55	57696	DDX55.1851	TGCTGTTGACAGTGAGCGAAAGGACATAGCTGTTCCCTAATAGTGAAGCCACAGATGTATTAGGGAACAGCTATGTCCTTGTGCCTACTGCCTCGGA	TTAGGGAACAGCTATGTCCTTG	TAGTGAAGCCACAGATGT
DDX55	57696	DDX55.2121	TGCTGTTGACAGTGAGCGCCAGCGAGACCCTCTCATTAAATAGTGAAGCCACAGATGTATTTAATGAGAGGGTCTCGCTGTTGCCTACTGCCTCGGA	TTTAATGAGAGGGTCTCGCTGT	TAGTGAAGCCACAGATGT
DDX56	54606	DDX56.1699	TGCTGTTGACAGTGAGCGCCCCACGGAGCAGTTCCACTTATAGTGAAGCCACAGATGTATAAGTGGAACTGCTCCGTGGGATGCCTACTGCCTCGGA	TAAGTGGAACTGCTCCGTGGGA	TAGTGAAGCCACAGATGT
DDX56	54606	DDX56.1220	TGCTGTTGACAGTGAGCGAAGGCTTTTCTCATGTCAGCTATAGTGAAGCCACAGATGTATAGCTGACATGAGAAAAGCCTGTGCCTACTGCCTCGGA	TAGCTGACATGAGAAAAGCCTG	TAGTGAAGCCACAGATGT
DDX56	54606	DDX56.2380	TGCTGTTGACAGTGAGCGATCCAGCATATGAAAAGGACTATAGTGAAGCCACAGATGTATAGTCCTTTTCATATGCTGGAGTGCCTACTGCCTCGGA	TAGTCCTTTTCATATGCTGGAG	TAGTGAAGCCACAGATGT
DDX56	54606	DDX56.26	TGCTGTTGACAGTGAGCGCACGACGCAAGTCTGTAGGTCATAGTGAAGCCACAGATGTATGACCTACAGACTTGCGTCGTTTGCCTACTGCCTCGGA	TGACCTACAGACTTGCGTCGTT	TAGTGAAGCCACAGATGT
DDX56	54606	DDX56.1287	TGCTGTTGACAGTGAGCGCCCCGGTTACCCTTAAGTTACATAGTGAAGCCACAGATGTATGTAACTTAAGGGTAACCGGGTTGCCTACTGCCTCGGA	TGTAACTTAAGGGTAACCGGGT	TAGTGAAGCCACAGATGT
DDX56	54606	DDX56.29	TGCTGTTGACAGTGAGCGAACGCAAGTCTGTAGGTCAGAATAGTGAAGCCACAGATGTATTCTGACCTACAGACTTGCGTCTGCCTACTGCCTCGGA	TTCTGACCTACAGACTTGCGTC	TAGTGAAGCCACAGATGT
DDX56	54606	DDX56.1248	TGCTGTTGACAGTGAGCGCCGAGGACGTACAAGCACTCAATAGTGAAGCCACAGATGTATTGAGTGCTTGTACGTCCTCGTTGCCTACTGCCTCGGA	TTGAGTGCTTGTACGTCCTCGT	TAGTGAAGCCACAGATGT
DDX56	54606	DDX56.2121	TGCTGTTGACAGTGAGCGACAGCTTCAAGCACAAAGGAAATAGTGAAGCCACAGATGTATTTCCTTTGTGCTTGAAGCTGCTGCCTACTGCCTCGGA	TTTCCTTTGTGCTTGAAGCTGC	TAGTGAAGCCACAGATGT
DDX58	23586	DDX58.1552	TGCTGTTGACAGTGAGCGAACGGATTAGCGACAAATTTAATAGTGAAGCCACAGATGTATTAAATTTGTCGCTAATCCGTGTGCCTACTGCCTCGGA	TTAAATTTGTCGCTAATCCGTG	TAGTGAAGCCACAGATGT
DDX58	23586	DDX58.1198	TGCTGTTGACAGTGAGCGATCCACAGATTCTTGTGAACAATAGTGAAGCCACAGATGTATTGTTCACAAGAATCTGTGGAGTGCCTACTGCCTCGGA	TTGTTCACAAGAATCTGTGGAG	TAGTGAAGCCACAGATGT
DDX58	23586	DDX58.1967	TGCTGTTGACAGTGAGCGCCCCAGCAATGAGAATCCTAAATAGTGAAGCCACAGATGTATTTAGGATTCTCATTGCTGGGATGCCTACTGCCTCGGA	TTTAGGATTCTCATTGCTGGGA	TAGTGAAGCCACAGATGT
DDX58	23586	DDX58.1691	TGCTGTTGACAGTGAGCGCTGGATTGTTACAGTTCAGAAATAGTGAAGCCACAGATGTATTTCTGAACTGTAACAATCCATTGCCTACTGCCTCGGA	TTTCTGAACTGTAACAATCCAT	TAGTGAAGCCACAGATGT
DDX58	23586	DDX58.1551	TGCTGTTGACAGTGAGCGCCACGGATTAGCGACAAATTTATAGTGAAGCCACAGATGTATAAATTTGTCGCTAATCCGTGATGCCTACTGCCTCGGA	TAAATTTGTCGCTAATCCGTGA	TAGTGAAGCCACAGATGT
DDX58	23586	DDX58.557	TGCTGTTGACAGTGAGCGCCAGGAATGTGAAGAAATTCTATAGTGAAGCCACAGATGTATAGAATTTCTTCACATTCCTGATGCCTACTGCCTCGGA	TAGAATTTCTTCACATTCCTGA	TAGTGAAGCCACAGATGT
DDX58	23586	DDX58.2939	TGCTGTTGACAGTGAGCGCCAGGTCCTCAATCTTCAGCTATAGTGAAGCCACAGATGTATAGCTGAAGATTGAGGACCTGATGCCTACTGCCTCGGA	TAGCTGAAGATTGAGGACCTGA	TAGTGAAGCCACAGATGT
DDX58	23586	DDX58.4207	TGCTGTTGACAGTGAGCGAAAGGATAATACTGAACTGTAATAGTGAAGCCACAGATGTATTACAGTTCAGTATTATCCTTGTGCCTACTGCCTCGGA	TTACAGTTCAGTATTATCCTTG	TAGTGAAGCCACAGATGT
DDX59	83479	DDX59.2247	TGCTGTTGACAGTGAGCGCTCCCTTAATTCTTATAAATTATAGTGAAGCCACAGATGTATAATTTATAAGAATTAAGGGAATGCCTACTGCCTCGGA	TAATTTATAAGAATTAAGGGAA	TAGTGAAGCCACAGATGT
DDX59	83479	DDX59.1914	TGCTGTTGACAGTGAGCGATGGGATATTGCAAAACGAGTATAGTGAAGCCACAGATGTATACTCGTTTTGCAATATCCCAGTGCCTACTGCCTCGGA	TACTCGTTTTGCAATATCCCAG	TAGTGAAGCCACAGATGT
DDX59	83479	DDX59.363	TGCTGTTGACAGTGAGCGCCCCGTTGATGCTGTAGCTACATAGTGAAGCCACAGATGTATGTAGCTACAGCATCAACGGGATGCCTACTGCCTCGGA	TGTAGCTACAGCATCAACGGGA	TAGTGAAGCCACAGATGT
DDX59	83479	DDX59.1874	TGCTGTTGACAGTGAGCGAAGCGATTACTTTCATCAATAATAGTGAAGCCACAGATGTATTATTGATGAAAGTAATCGCTGTGCCTACTGCCTCGGA	TTATTGATGAAAGTAATCGCTG	TAGTGAAGCCACAGATGT
DDX59	83479	DDX59.804	TGCTGTTGACAGTGAGCGACAGCTGGGAATTTTAGTTCAATAGTGAAGCCACAGATGTATTGAACTAAAATTCCCAGCTGCTGCCTACTGCCTCGGA	TTGAACTAAAATTCCCAGCTGC	TAGTGAAGCCACAGATGT
DDX59	83479	DDX59.1871	TGCTGTTGACAGTGAGCGAAACAGCGATTACTTTCATCAATAGTGAAGCCACAGATGTATTGATGAAAGTAATCGCTGTTCTGCCTACTGCCTCGGA	TTGATGAAAGTAATCGCTGTTC	TAGTGAAGCCACAGATGT
DDX59	83479	DDX59.1098	TGCTGTTGACAGTGAGCGCCAGATAGAGAGACAAGCTAAATAGTGAAGCCACAGATGTATTTAGCTTGTCTCTCTATCTGATGCCTACTGCCTCGGA	TTTAGCTTGTCTCTCTATCTGA	TAGTGAAGCCACAGATGT
DDX59	83479	DDX59.2001	TGCTGTTGACAGTGAGCGCAAGGAACAACAGAAAGATAAATAGTGAAGCCACAGATGTATTTATCTTTCTGTTGTTCCTTTTGCCTACTGCCTCGGA	TTTATCTTTCTGTTGTTCCTTT	TAGTGAAGCCACAGATGT
DDX6	1656	DDX6.3453	TGCTGTTGACAGTGAGCGCACAGTCAATAGTGTTGCTTTATAGTGAAGCCACAGATGTATAAAGCAACACTATTGACTGTATGCCTACTGCCTCGGA	TAAAGCAACACTATTGACTGTA	TAGTGAAGCCACAGATGT
DDX6	1656	DDX6.71	TGCTGTTGACAGTGAGCGCTCCGTGCAAGAGAGCAAGTTATAGTGAAGCCACAGATGTATAACTTGCTCTCTTGCACGGAATGCCTACTGCCTCGGA	TAACTTGCTCTCTTGCACGGAA	TAGTGAAGCCACAGATGT
DDX6	1656	DDX6.1340	TGCTGTTGACAGTGAGCGATGGGTTATTCTTGCTTCTATATAGTGAAGCCACAGATGTATATAGAAGCAAGAATAACCCAGTGCCTACTGCCTCGGA	TATAGAAGCAAGAATAACCCAG	TAGTGAAGCCACAGATGT
DDX6	1656	DDX6.3959	TGCTGTTGACAGTGAGCGCCCAGTCAATGTTGGTTACTAATAGTGAAGCCACAGATGTATTAGTAACCAACATTGACTGGATGCCTACTGCCTCGGA	TTAGTAACCAACATTGACTGGA	TAGTGAAGCCACAGATGT
DDX6	1656	DDX6.3440	TGCTGTTGACAGTGAGCGATGGCAGATGCTTTACAGTCAATAGTGAAGCCACAGATGTATTGACTGTAAAGCATCTGCCAGTGCCTACTGCCTCGGA	TTGACTGTAAAGCATCTGCCAG	TAGTGAAGCCACAGATGT
DDX6	1656	DDX6.1453	TGCTGTTGACAGTGAGCGCACCCGAGGTATTGATATACAATAGTGAAGCCACAGATGTATTGTATATCAATACCTCGGGTATGCCTACTGCCTCGGA	TTGTATATCAATACCTCGGGTA	TAGTGAAGCCACAGATGT
DDX6	1656	DDX6.4951	TGCTGTTGACAGTGAGCGACACGTGCTTTGTGCTTGATAATAGTGAAGCCACAGATGTATTATCAAGCACAAAGCACGTGGTGCCTACTGCCTCGGA	TTATCAAGCACAAAGCACGTGG	TAGTGAAGCCACAGATGT
DDX6	1656	DDX6.2063	TGCTGTTGACAGTGAGCGAAAGCTTGTCAATGATTTCAAATAGTGAAGCCACAGATGTATTTGAAATCATTGACAAGCTTGTGCCTACTGCCTCGGA	TTTGAAATCATTGACAAGCTTG	TAGTGAAGCCACAGATGT
DDX60	55601	DDX60.2275	TGCTGTTGACAGTGAGCGCACCACGAAAGATTTAAGTATATAGTGAAGCCACAGATGTATATACTTAAATCTTTCGTGGTTTGCCTACTGCCTCGGA	TATACTTAAATCTTTCGTGGTT	TAGTGAAGCCACAGATGT
DDX60	55601	DDX60.282	TGCTGTTGACAGTGAGCGAAGCAGCAAGAATGGAAAGAAATAGTGAAGCCACAGATGTATTTCTTTCCATTCTTGCTGCTGTGCCTACTGCCTCGGA	TTTCTTTCCATTCTTGCTGCTG	TAGTGAAGCCACAGATGT
DDX60	55601	DDX60.1171	TGCTGTTGACAGTGAGCGCCAGGTGAACAGTAATTGCTTATAGTGAAGCCACAGATGTATAAGCAATTACTGTTCACCTGTTGCCTACTGCCTCGGA	TAAGCAATTACTGTTCACCTGT	TAGTGAAGCCACAGATGT
DDX60	55601	DDX60.5154	TGCTGTTGACAGTGAGCGATCCAGTGCTGTTGTCACAGAATAGTGAAGCCACAGATGTATTCTGTGACAACAGCACTGGAGTGCCTACTGCCTCGGA	TTCTGTGACAACAGCACTGGAG	TAGTGAAGCCACAGATGT
DDX60	55601	DDX60.6053	TGCTGTTGACAGTGAGCGATGGGTTCGATCTGTTTACCAATAGTGAAGCCACAGATGTATTGGTAAACAGATCGAACCCACTGCCTACTGCCTCGGA	TTGGTAAACAGATCGAACCCAC	TAGTGAAGCCACAGATGT
DDX60	55601	DDX60.4500	TGCTGTTGACAGTGAGCGACAGAGTCATGGACATGTTAAATAGTGAAGCCACAGATGTATTTAACATGTCCATGACTCTGGTGCCTACTGCCTCGGA	TTTAACATGTCCATGACTCTGG	TAGTGAAGCCACAGATGT
DDX60	55601	DDX60.5796	TGCTGTTGACAGTGAGCGACCCAGTGTCAGTATTTATAAATAGTGAAGCCACAGATGTATTTATAAATACTGACACTGGGGTGCCTACTGCCTCGGA	TTTATAAATACTGACACTGGGG	TAGTGAAGCCACAGATGT
DDX60	55601	DDX60.3253	TGCTGTTGACAGTGAGCGAAAGCATGTATGTTCAATAAAATAGTGAAGCCACAGATGTATTTTATTGAACATACATGCTTCTGCCTACTGCCTCGGA	TTTTATTGAACATACATGCTTC	TAGTGAAGCCACAGATGT
DDX60L	91351	DDX60L.1048	TGCTGTTGACAGTGAGCGCTCGTGTCTTAGTGCACAGTAATAGTGAAGCCACAGATGTATTACTGTGCACTAAGACACGATTGCCTACTGCCTCGGA	TTACTGTGCACTAAGACACGAT	TAGTGAAGCCACAGATGT
DDX60L	91351	DDX60L.3462	TGCTGTTGACAGTGAGCGACGGATTCATTGTCTAGTTCAATAGTGAAGCCACAGATGTATTGAACTAGACAATGAATCCGGTGCCTACTGCCTCGGA	TTGAACTAGACAATGAATCCGG	TAGTGAAGCCACAGATGT
DDX60L	91351	DDX60L.1826	TGCTGTTGACAGTGAGCGCACGAAAGTCATTGTGACTCAATAGTGAAGCCACAGATGTATTGAGTCACAATGACTTTCGTATGCCTACTGCCTCGGA	TTGAGTCACAATGACTTTCGTA	TAGTGAAGCCACAGATGT
DDX60L	91351	DDX60L.1628	TGCTGTTGACAGTGAGCGCCCGGTTGTTCCTTCACTGTTTTAGTGAAGCCACAGATGTAAAACAGTGAAGGAACAACCGGATGCCTACTGCCTCGGA	AAACAGTGAAGGAACAACCGGA	TAGTGAAGCCACAGATGT
DDX60L	91351	DDX60L.4333	TGCTGTTGACAGTGAGCGAAAAGGTGTTGTCAGTGCTAAATAGTGAAGCCACAGATGTATTTAGCACTGACAACACCTTTGTGCCTACTGCCTCGGA	TTTAGCACTGACAACACCTTTG	TAGTGAAGCCACAGATGT
DDX60L	91351	DDX60L.3122	TGCTGTTGACAGTGAGCGAAAGCATATATGTTCAGTAAAATAGTGAAGCCACAGATGTATTTTACTGAACATATATGCTTCTGCCTACTGCCTCGGA	TTTTACTGAACATATATGCTTC	TAGTGAAGCCACAGATGT
DDX60L	91351	DDX60L.3187	TGCTGTTGACAGTGAGCGCAACGACAGATATTATTGAAAATAGTGAAGCCACAGATGTATTTTCAATAATATCTGTCGTTATGCCTACTGCCTCGGA	TTTTCAATAATATCTGTCGTTA	TAGTGAAGCCACAGATGT
DDX60L	91351	DDX60L.3970	TGCTGTTGACAGTGAGCGACAGCATGTATTTTAAAGAAAATAGTGAAGCCACAGATGTATTTTCTTTAAAATACATGCTGCTGCCTACTGCCTCGGA	TTTTCTTTAAAATACATGCTGC	TAGTGAAGCCACAGATGT
DHX15	1665	DHX15.1012	TGCTGTTGACAGTGAGCGAAGAGATCAGATTTAAAGGTTATAGTGAAGCCACAGATGTATAACCTTTAAATCTGATCTCTGTGCCTACTGCCTCGGA	TAACCTTTAAATCTGATCTCTG	TAGTGAAGCCACAGATGT
DHX15	1665	DHX15.349	TGCTGTTGACAGTGAGCGCTGCGAGCTTCAACAAATGCTATAGTGAAGCCACAGATGTATAGCATTTGTTGAAGCTCGCAATGCCTACTGCCTCGGA	TAGCATTTGTTGAAGCTCGCAA	TAGTGAAGCCACAGATGT
DHX15	1665	DHX15.2214	TGCTGTTGACAGTGAGCGAAGGGACTATTATATTAATATATAGTGAAGCCACAGATGTATATATTAATATAATAGTCCCTGTGCCTACTGCCTCGGA	TATATTAATATAATAGTCCCTG	TAGTGAAGCCACAGATGT
DHX15	1665	DHX15.1175	TGCTGTTGACAGTGAGCGCTCGAACAGTTATCCAGATTCATAGTGAAGCCACAGATGTATGAATCTGGATAACTGTTCGAATGCCTACTGCCTCGGA	TGAATCTGGATAACTGTTCGAA	TAGTGAAGCCACAGATGT
DHX15	1665	DHX15.2408	TGCTGTTGACAGTGAGCGCCCGGACATGTACAGATATCAATAGTGAAGCCACAGATGTATTGATATCTGTACATGTCCGGATGCCTACTGCCTCGGA	TTGATATCTGTACATGTCCGGA	TAGTGAAGCCACAGATGT
DHX15	1665	DHX15.1299	TGCTGTTGACAGTGAGCGACCTGAAGTTGGTGACATTAAATAGTGAAGCCACAGATGTATTTAATGTCACCAACTTCAGGGTGCCTACTGCCTCGGA	TTTAATGTCACCAACTTCAGGG	TAGTGAAGCCACAGATGT
DHX15	1665	DHX15.542	TGCTGTTGACAGTGAGCGATCGATACTATGATATTCTAAATAGTGAAGCCACAGATGTATTTAGAATATCATAGTATCGAGTGCCTACTGCCTCGGA	TTTAGAATATCATAGTATCGAG	TAGTGAAGCCACAGATGT
DHX15	1665	DHX15.1165	TGCTGTTGACAGTGAGCGAAAGCAGCAATTCGAACAGTTATAGTGAAGCCACAGATGTATAACTGTTCGAATTGCTGCTTCTGCCTACTGCCTCGGA	TAACTGTTCGAATTGCTGCTTC	TAGTGAAGCCACAGATGT
DHX16	8449	DHX16.490	TGCTGTTGACAGTGAGCGCACGGTCAGACAAGAAGGCTTATAGTGAAGCCACAGATGTATAAGCCTTCTTGTCTGACCGTTTGCCTACTGCCTCGGA	TAAGCCTTCTTGTCTGACCGTT	TAGTGAAGCCACAGATGT
DHX16	8449	DHX16.1212	TGCTGTTGACAGTGAGCGAAGGGTTATACAAACAAGGGTATAGTGAAGCCACAGATGTATACCCTTGTTTGTATAACCCTCTGCCTACTGCCTCGGA	TACCCTTGTTTGTATAACCCTC	TAGTGAAGCCACAGATGT
DHX16	8449	DHX16.1093	TGCTGTTGACAGTGAGCGCCCCGGTGTTCCCATTTCGAGATAGTGAAGCCACAGATGTATCTCGAAATGGGAACACCGGGATGCCTACTGCCTCGGA	TCTCGAAATGGGAACACCGGGA	TAGTGAAGCCACAGATGT
DHX16	8449	DHX16.694	TGCTGTTGACAGTGAGCGCGCGGCAGGAGCTCAAATATAATAGTGAAGCCACAGATGTATTATATTTGAGCTCCTGCCGCTTGCCTACTGCCTCGGA	TTATATTTGAGCTCCTGCCGCT	TAGTGAAGCCACAGATGT
DHX16	8449	DHX16.494	TGCTGTTGACAGTGAGCGATCAGACAAGAAGGCTTATGAATAGTGAAGCCACAGATGTATTCATAAGCCTTCTTGTCTGACTGCCTACTGCCTCGGA	TTCATAAGCCTTCTTGTCTGAC	TAGTGAAGCCACAGATGT
DHX16	8449	DHX16.470	TGCTGTTGACAGTGAGCGCCGGACTCGAAATGTCCTGGAATAGTGAAGCCACAGATGTATTCCAGGACATTTCGAGTCCGATGCCTACTGCCTCGGA	TTCCAGGACATTTCGAGTCCGA	TAGTGAAGCCACAGATGT
DHX16	8449	DHX16.1969	TGCTGTTGACAGTGAGCGCTCCAGGGTTCTGTAAGCAGAATAGTGAAGCCACAGATGTATTCTGCTTACAGAACCCTGGATTGCCTACTGCCTCGGA	TTCTGCTTACAGAACCCTGGAT	TAGTGAAGCCACAGATGT
DHX16	8449	DHX16.3127	TGCTGTTGACAGTGAGCGCTGGGATCTAGAGAAAGTGAAATAGTGAAGCCACAGATGTATTTCACTTTCTCTAGATCCCAATGCCTACTGCCTCGGA	TTTCACTTTCTCTAGATCCCAA	TAGTGAAGCCACAGATGT
DHX29	54505	DHX29.2245	TGCTGTTGACAGTGAGCGATCCAGTCAGACTTCCTACTAATAGTGAAGCCACAGATGTATTAGTAGGAAGTCTGACTGGACTGCCTACTGCCTCGGA	TTAGTAGGAAGTCTGACTGGAC	TAGTGAAGCCACAGATGT
DHX29	54505	DHX29.2137	TGCTGTTGACAGTGAGCGCCCAGGTTACTCTATTGTACAATAGTGAAGCCACAGATGTATTGTACAATAGAGTAACCTGGTTGCCTACTGCCTCGGA	TTGTACAATAGAGTAACCTGGT	TAGTGAAGCCACAGATGT
DHX29	54505	DHX29.125	TGCTGTTGACAGTGAGCGACGGCAAGAACAAGAAACACAATAGTGAAGCCACAGATGTATTGTGTTTCTTGTTCTTGCCGCTGCCTACTGCCTCGGA	TTGTGTTTCTTGTTCTTGCCGC	TAGTGAAGCCACAGATGT
DHX29	54505	DHX29.3091	TGCTGTTGACAGTGAGCGCTCCGAATGTACACAAGAGAAATAGTGAAGCCACAGATGTATTTCTCTTGTGTACATTCGGAATGCCTACTGCCTCGGA	TTTCTCTTGTGTACATTCGGAA	TAGTGAAGCCACAGATGT
DHX29	54505	DHX29.2008	TGCTGTTGACAGTGAGCGACCCGAAGAATCTCAGCAGTTATAGTGAAGCCACAGATGTATAACTGCTGAGATTCTTCGGGGTGCCTACTGCCTCGGA	TAACTGCTGAGATTCTTCGGGG	TAGTGAAGCCACAGATGT
DHX29	54505	DHX29.1330	TGCTGTTGACAGTGAGCGATAGGTAGATACTGGAAATGTATAGTGAAGCCACAGATGTATACATTTCCAGTATCTACCTACTGCCTACTGCCTCGGA	TACATTTCCAGTATCTACCTAC	TAGTGAAGCCACAGATGT
DHX29	54505	DHX29.2760	TGCTGTTGACAGTGAGCGCCAGCAGTTGTATGATCTTCTATAGTGAAGCCACAGATGTATAGAAGATCATACAACTGCTGATGCCTACTGCCTCGGA	TAGAAGATCATACAACTGCTGA	TAGTGAAGCCACAGATGT
DHX29	54505	DHX29.2502	TGCTGTTGACAGTGAGCGCACCATTAATGTTACAAGCAAATAGTGAAGCCACAGATGTATTTGCTTGTAACATTAATGGTTTGCCTACTGCCTCGGA	TTTGCTTGTAACATTAATGGTT	TAGTGAAGCCACAGATGT
DHX30	22907	DHX30.3440	TGCTGTTGACAGTGAGCGACCAGTGCAACGAGTACAGTGATAGTGAAGCCACAGATGTATCACTGTACTCGTTGCACTGGGTGCCTACTGCCTCGGA	TCACTGTACTCGTTGCACTGGG	TAGTGAAGCCACAGATGT
DHX30	22907	DHX30.1028	TGCTGTTGACAGTGAGCGCAGGGACCATAGATGTTACCGATAGTGAAGCCACAGATGTATCGGTAACATCTATGGTCCCTTTGCCTACTGCCTCGGA	TCGGTAACATCTATGGTCCCTT	TAGTGAAGCCACAGATGT
DHX30	22907	DHX30.280	TGCTGTTGACAGTGAGCGAAGGCTTGTTTCACATCTGTAATAGTGAAGCCACAGATGTATTACAGATGTGAAACAAGCCTCTGCCTACTGCCTCGGA	TTACAGATGTGAAACAAGCCTC	TAGTGAAGCCACAGATGT
DHX30	22907	DHX30.2267	TGCTGTTGACAGTGAGCGATGGCTTCATGTACCCAGTCAATAGTGAAGCCACAGATGTATTGACTGGGTACATGAAGCCAGTGCCTACTGCCTCGGA	TTGACTGGGTACATGAAGCCAG	TAGTGAAGCCACAGATGT
DHX30	22907	DHX30.2728	TGCTGTTGACAGTGAGCGATGGAGACAGTGTGGGTATCAATAGTGAAGCCACAGATGTATTGATACCCACACTGTCTCCAGTGCCTACTGCCTCGGA	TTGATACCCACACTGTCTCCAG	TAGTGAAGCCACAGATGT
DHX30	22907	DHX30.2633	TGCTGTTGACAGTGAGCGATGAGACTTCCATCACAATCAATAGTGAAGCCACAGATGTATTGATTGTGATGGAAGTCTCAGTGCCTACTGCCTCGGA	TTGATTGTGATGGAAGTCTCAG	TAGTGAAGCCACAGATGT
DHX30	22907	DHX30.355	TGCTGTTGACAGTGAGCGCCCAGTTCAAAAGCCTACAAAATAGTGAAGCCACAGATGTATTTTGTAGGCTTTTGAACTGGATGCCTACTGCCTCGGA	TTTTGTAGGCTTTTGAACTGGA	TAGTGAAGCCACAGATGT
DHX30	22907	DHX30.350	TGCTGTTGACAGTGAGCGCCAGCTCCAGTTCAAAAGCCTATAGTGAAGCCACAGATGTATAGGCTTTTGAACTGGAGCTGATGCCTACTGCCTCGGA	TAGGCTTTTGAACTGGAGCTGA	TAGTGAAGCCACAGATGT
DHX32	55760	DHX32.1061	TGCTGTTGACAGTGAGCGCAGCATTGCAACTGATGTGTTATAGTGAAGCCACAGATGTATAACACATCAGTTGCAATGCTTTGCCTACTGCCTCGGA	TAACACATCAGTTGCAATGCTT	TAGTGAAGCCACAGATGT
DHX32	55760	DHX32.1475	TGCTGTTGACAGTGAGCGCTGCCAAGTTTATCAAAGAAGATAGTGAAGCCACAGATGTATCTTCTTTGATAAACTTGGCATTGCCTACTGCCTCGGA	TCTTCTTTGATAAACTTGGCAT	TAGTGAAGCCACAGATGT
DHX32	55760	DHX32.2240	TGCTGTTGACAGTGAGCGAGCAGATGTTATTCGAGCTGAATAGTGAAGCCACAGATGTATTCAGCTCGAATAACATCTGCCTGCCTACTGCCTCGGA	TTCAGCTCGAATAACATCTGCC	TAGTGAAGCCACAGATGT
DHX32	55760	DHX32.3018	TGCTGTTGACAGTGAGCGCACCCTACTTTTTGTAGAGGAATAGTGAAGCCACAGATGTATTCCTCTACAAAAAGTAGGGTTTGCCTACTGCCTCGGA	TTCCTCTACAAAAAGTAGGGTT	TAGTGAAGCCACAGATGT
DHX32	55760	DHX32.482	TGCTGTTGACAGTGAGCGATCAGACAAGATGGAAGAAGAATAGTGAAGCCACAGATGTATTCTTCTTCCATCTTGTCTGACTGCCTACTGCCTCGGA	TTCTTCTTCCATCTTGTCTGAC	TAGTGAAGCCACAGATGT
DHX32	55760	DHX32.2845	TGCTGTTGACAGTGAGCGCAACACTGTGTATATTATTTTATAGTGAAGCCACAGATGTATAAAATAATATACACAGTGTTATGCCTACTGCCTCGGA	TAAAATAATATACACAGTGTTA	TAGTGAAGCCACAGATGT
DHX32	55760	DHX32.741	TGCTGTTGACAGTGAGCGCCAGGAGATGCTAAATGTGGTATAGTGAAGCCACAGATGTATACCACATTTAGCATCTCCTGATGCCTACTGCCTCGGA	TACCACATTTAGCATCTCCTGA	TAGTGAAGCCACAGATGT
DHX32	55760	DHX32.2621	TGCTGTTGACAGTGAGCGCCAGCAAGTAGTGGATCACCTATAGTGAAGCCACAGATGTATAGGTGATCCACTACTTGCTGTTGCCTACTGCCTCGGA	TAGGTGATCCACTACTTGCTGT	TAGTGAAGCCACAGATGT
DHX33	56919	DHX33.3504	TGCTGTTGACAGTGAGCGCACGGTTCCTCTTAGCTATTTATAGTGAAGCCACAGATGTATAAATAGCTAAGAGGAACCGTTTGCCTACTGCCTCGGA	TAAATAGCTAAGAGGAACCGTT	TAGTGAAGCCACAGATGT
DHX33	56919	DHX33.1307	TGCTGTTGACAGTGAGCGAACGAGTTTGAGAAGTTTGATATAGTGAAGCCACAGATGTATATCAAACTTCTCAAACTCGTCTGCCTACTGCCTCGGA	TATCAAACTTCTCAAACTCGTC	TAGTGAAGCCACAGATGT
DHX33	56919	DHX33.5329	TGCTGTTGACAGTGAGCGATAGGTTCAGGCTTATGTTGTATAGTGAAGCCACAGATGTATACAACATAAGCCTGAACCTACTGCCTACTGCCTCGGA	TACAACATAAGCCTGAACCTAC	TAGTGAAGCCACAGATGT
DHX33	56919	DHX33.3460	TGCTGTTGACAGTGAGCGCCAGTCTGTTCCTGTTCTGATATAGTGAAGCCACAGATGTATATCAGAACAGGAACAGACTGTTGCCTACTGCCTCGGA	TATCAGAACAGGAACAGACTGT	TAGTGAAGCCACAGATGT
DHX33	56919	DHX33.540	TGCTGTTGACAGTGAGCGACAGGATCAAGTTTCTGACAGATAGTGAAGCCACAGATGTATCTGTCAGAAACTTGATCCTGGTGCCTACTGCCTCGGA	TCTGTCAGAAACTTGATCCTGG	TAGTGAAGCCACAGATGT
DHX33	56919	DHX33.5423	TGCTGTTGACAGTGAGCGCCCCGACGATCAAATCCATTAATAGTGAAGCCACAGATGTATTAATGGATTTGATCGTCGGGTTGCCTACTGCCTCGGA	TTAATGGATTTGATCGTCGGGT	TAGTGAAGCCACAGATGT
DHX33	56919	DHX33.4996	TGCTGTTGACAGTGAGCGCCAGGTGTTTGTCTTCTAGTAATAGTGAAGCCACAGATGTATTACTAGAAGACAAACACCTGATGCCTACTGCCTCGGA	TTACTAGAAGACAAACACCTGA	TAGTGAAGCCACAGATGT
DHX33	56919	DHX33.4568	TGCTGTTGACAGTGAGCGCAAGGATGTAAACAGCTTCTAATAGTGAAGCCACAGATGTATTAGAAGCTGTTTACATCCTTTTGCCTACTGCCTCGGA	TTAGAAGCTGTTTACATCCTTT	TAGTGAAGCCACAGATGT
DHX34	9704	DHX34.3936	TGCTGTTGACAGTGAGCGAACATGCTGATACACACTGTTATAGTGAAGCCACAGATGTATAACAGTGTGTATCAGCATGTGTGCCTACTGCCTCGGA	TAACAGTGTGTATCAGCATGTG	TAGTGAAGCCACAGATGT
DHX34	9704	DHX34.230	TGCTGTTGACAGTGAGCGCTGAAGAGAAAGTAGTTCTCTATAGTGAAGCCACAGATGTATAGAGAACTACTTTCTCTTCAATGCCTACTGCCTCGGA	TAGAGAACTACTTTCTCTTCAA	TAGTGAAGCCACAGATGT
DHX34	9704	DHX34.3916	TGCTGTTGACAGTGAGCGCCGGATTGTGAATAAAGCCTCATAGTGAAGCCACAGATGTATGAGGCTTTATTCACAATCCGTTGCCTACTGCCTCGGA	TGAGGCTTTATTCACAATCCGT	TAGTGAAGCCACAGATGT
DHX34	9704	DHX34.543	TGCTGTTGACAGTGAGCGCACGCCTGCAGAGATTCCAGAATAGTGAAGCCACAGATGTATTCTGGAATCTCTGCAGGCGTTTGCCTACTGCCTCGGA	TTCTGGAATCTCTGCAGGCGTT	TAGTGAAGCCACAGATGT
DHX34	9704	DHX34.549	TGCTGTTGACAGTGAGCGCGCAGAGATTCCAGAATCTCAATAGTGAAGCCACAGATGTATTGAGATTCTGGAATCTCTGCATGCCTACTGCCTCGGA	TTGAGATTCTGGAATCTCTGCA	TAGTGAAGCCACAGATGT
DHX34	9704	DHX34.2322	TGCTGTTGACAGTGAGCGCACGGAGCAGAAACTCTCGCAATAGTGAAGCCACAGATGTATTGCGAGAGTTTCTGCTCCGTTTGCCTACTGCCTCGGA	TTGCGAGAGTTTCTGCTCCGTT	TAGTGAAGCCACAGATGT
DHX34	9704	DHX34.2373	TGCTGTTGACAGTGAGCGCTCGACTGTACGAAATGGCCAATAGTGAAGCCACAGATGTATTGGCCATTTCGTACAGTCGATTGCCTACTGCCTCGGA	TTGGCCATTTCGTACAGTCGAT	TAGTGAAGCCACAGATGT
DHX34	9704	DHX34.2953	TGCTGTTGACAGTGAGCGAAAGGACAAGATGAGCAGCAAATAGTGAAGCCACAGATGTATTTGCTGCTCATCTTGTCCTTGTGCCTACTGCCTCGGA	TTTGCTGCTCATCTTGTCCTTG	TAGTGAAGCCACAGATGT
DHX35	60625	DHX35.672	TGCTGTTGACAGTGAGCGCCCGGTGGATATCTTTTATCTATAGTGAAGCCACAGATGTATAGATAAAAGATATCCACCGGATGCCTACTGCCTCGGA	TAGATAAAAGATATCCACCGGA	TAGTGAAGCCACAGATGT
DHX35	60625	DHX35.2687	TGCTGTTGACAGTGAGCGCGCGCTGTTTTGTGTTAGCAGATAGTGAAGCCACAGATGTATCTGCTAACACAAAACAGCGCATGCCTACTGCCTCGGA	TCTGCTAACACAAAACAGCGCA	TAGTGAAGCCACAGATGT
DHX35	60625	DHX35.131	TGCTGTTGACAGTGAGCGATGGGACAACGGTTGTTTACAATAGTGAAGCCACAGATGTATTGTAAACAACCGTTGTCCCAGTGCCTACTGCCTCGGA	TTGTAAACAACCGTTGTCCCAG	TAGTGAAGCCACAGATGT
DHX35	60625	DHX35.973	TGCTGTTGACAGTGAGCGATGGCAGAAACCTCTATCACAATAGTGAAGCCACAGATGTATTGTGATAGAGGTTTCTGCCACTGCCTACTGCCTCGGA	TTGTGATAGAGGTTTCTGCCAC	TAGTGAAGCCACAGATGT
DHX35	60625	DHX35.589	TGCTGTTGACAGTGAGCGCTCCGGGATTTCTTTAATCAAATAGTGAAGCCACAGATGTATTTGATTAAAGAAATCCCGGAATGCCTACTGCCTCGGA	TTTGATTAAAGAAATCCCGGAA	TAGTGAAGCCACAGATGT
DHX35	60625	DHX35.590	TGCTGTTGACAGTGAGCGCCCGGGATTTCTTTAATCAAAATAGTGAAGCCACAGATGTATTTTGATTAAAGAAATCCCGGATGCCTACTGCCTCGGA	TTTTGATTAAAGAAATCCCGGA	TAGTGAAGCCACAGATGT
DHX35	60625	DHX35.2508	TGCTGTTGACAGTGAGCGAAAGCATGTCTCTACGAATGAATAGTGAAGCCACAGATGTATTCATTCGTAGAGACATGCTTGTGCCTACTGCCTCGGA	TTCATTCGTAGAGACATGCTTG	TAGTGAAGCCACAGATGT
DHX35	60625	DHX35.1701	TGCTGTTGACAGTGAGCGCAAGCTTCTTGTCAAGTTTCAATAGTGAAGCCACAGATGTATTGAAACTTGACAAGAAGCTTTTGCCTACTGCCTCGGA	TTGAAACTTGACAAGAAGCTTT	TAGTGAAGCCACAGATGT
DHX36	170506	DHX36.994	TGCTGTTGACAGTGAGCGAAGGGTTCTATCTTATACTGTATAGTGAAGCCACAGATGTATACAGTATAAGATAGAACCCTGTGCCTACTGCCTCGGA	TACAGTATAAGATAGAACCCTG	TAGTGAAGCCACAGATGT
DHX36	170506	DHX36.1059	TGCTGTTGACAGTGAGCGATCCAGTGTTAGTCATATCGTATAGTGAAGCCACAGATGTATACGATATGACTAACACTGGACTGCCTACTGCCTCGGA	TACGATATGACTAACACTGGAC	TAGTGAAGCCACAGATGT
DHX36	170506	DHX36.454	TGCTGTTGACAGTGAGCGCACGGTACTGAAGTTTCTACTATAGTGAAGCCACAGATGTATAGTAGAAACTTCAGTACCGTATGCCTACTGCCTCGGA	TAGTAGAAACTTCAGTACCGTA	TAGTGAAGCCACAGATGT
DHX36	170506	DHX36.1432	TGCTGTTGACAGTGAGCGATGCGAAGAAGGTATTCTGCAATAGTGAAGCCACAGATGTATTGCAGAATACCTTCTTCGCAGTGCCTACTGCCTCGGA	TTGCAGAATACCTTCTTCGCAG	TAGTGAAGCCACAGATGT
DHX36	170506	DHX36.77	TGCTGTTGACAGTGAGCGACAGGACAATGAGTTATGACTATAGTGAAGCCACAGATGTATAGTCATAACTCATTGTCCTGGTGCCTACTGCCTCGGA	TAGTCATAACTCATTGTCCTGG	TAGTGAAGCCACAGATGT
DHX36	170506	DHX36.2494	TGCTGTTGACAGTGAGCGCAAGATCCAGAATCTAATATAATAGTGAAGCCACAGATGTATTATATTAGATTCTGGATCTTTTGCCTACTGCCTCGGA	TTATATTAGATTCTGGATCTTT	TAGTGAAGCCACAGATGT
DHX36	170506	DHX36.1954	TGCTGTTGACAGTGAGCGAAAGAACTTTGTTTACAAATAATAGTGAAGCCACAGATGTATTATTTGTAAACAAAGTTCTTCTGCCTACTGCCTCGGA	TTATTTGTAAACAAAGTTCTTC	TAGTGAAGCCACAGATGT
DHX36	170506	DHX36.372	TGCTGTTGACAGTGAGCGCCAGTTACTGAATTCTGTTCAATAGTGAAGCCACAGATGTATTGAACAGAATTCAGTAACTGTTGCCTACTGCCTCGGA	TTGAACAGAATTCAGTAACTGT	TAGTGAAGCCACAGATGT
DHX37	57647	DHX37.1697	TGCTGTTGACAGTGAGCGACCAGATCAACTTGGATCATTATAGTGAAGCCACAGATGTATAATGATCCAAGTTGATCTGGGTGCCTACTGCCTCGGA	TAATGATCCAAGTTGATCTGGG	TAGTGAAGCCACAGATGT
DHX37	57647	DHX37.2012	TGCTGTTGACAGTGAGCGATGGGAAGGTCAAGAAACGCTATAGTGAAGCCACAGATGTATAGCGTTTCTTGACCTTCCCACTGCCTACTGCCTCGGA	TAGCGTTTCTTGACCTTCCCAC	TAGTGAAGCCACAGATGT
DHX37	57647	DHX37.374	TGCTGTTGACAGTGAGCGCGCGAGCAGAGATGCTACAGAATAGTGAAGCCACAGATGTATTCTGTAGCATCTCTGCTCGCTTGCCTACTGCCTCGGA	TTCTGTAGCATCTCTGCTCGCT	TAGTGAAGCCACAGATGT
DHX37	57647	DHX37.1409	TGCTGTTGACAGTGAGCGCCCCAGTGACTGTGCATTTCAATAGTGAAGCCACAGATGTATTGAAATGCACAGTCACTGGGATGCCTACTGCCTCGGA	TTGAAATGCACAGTCACTGGGA	TAGTGAAGCCACAGATGT
DHX37	57647	DHX37.1639	TGCTGTTGACAGTGAGCGCTGCGGAAGTTTAAGAAGTCAATAGTGAAGCCACAGATGTATTGACTTCTTAAACTTCCGCATTGCCTACTGCCTCGGA	TTGACTTCTTAAACTTCCGCAT	TAGTGAAGCCACAGATGT
DHX37	57647	DHX37.1143	TGCTGTTGACAGTGAGCGAACGGATGGTGTGCTGCTTAAATAGTGAAGCCACAGATGTATTTAAGCAGCACACCATCCGTCTGCCTACTGCCTCGGA	TTTAAGCAGCACACCATCCGTC	TAGTGAAGCCACAGATGT
DHX37	57647	DHX37.3060	TGCTGTTGACAGTGAGCGAACCACTAAGATGTACATGAAATAGTGAAGCCACAGATGTATTTCATGTACATCTTAGTGGTCTGCCTACTGCCTCGGA	TTTCATGTACATCTTAGTGGTC	TAGTGAAGCCACAGATGT
DHX37	57647	DHX37.4508	TGCTGTTGACAGTGAGCGCTCGGTGGAGACAGTTATGGAATAGTGAAGCCACAGATGTATTCCATAACTGTCTCCACCGAATGCCTACTGCCTCGGA	TTCCATAACTGTCTCCACCGAA	TAGTGAAGCCACAGATGT
DHX38	9785	DHX38.3398	TGCTGTTGACAGTGAGCGCACCTGCAGTGGAAGAACAATATAGTGAAGCCACAGATGTATATTGTTCTTCCACTGCAGGTATGCCTACTGCCTCGGA	TATTGTTCTTCCACTGCAGGTA	TAGTGAAGCCACAGATGT
DHX38	9785	DHX38.2214	TGCTGTTGACAGTGAGCGAAGAGAACACCTTGATCAAATATAGTGAAGCCACAGATGTATATTTGATCAAGGTGTTCTCTGTGCCTACTGCCTCGGA	TATTTGATCAAGGTGTTCTCTG	TAGTGAAGCCACAGATGT
DHX38	9785	DHX38.2799	TGCTGTTGACAGTGAGCGCCGGCATCATGTTTGTTATCGATAGTGAAGCCACAGATGTATCGATAACAAACATGATGCCGTTGCCTACTGCCTCGGA	TCGATAACAAACATGATGCCGT	TAGTGAAGCCACAGATGT
DHX38	9785	DHX38.3950	TGCTGTTGACAGTGAGCGATCAGGTCTACGAAGATCTACATAGTGAAGCCACAGATGTATGTAGATCTTCGTAGACCTGACTGCCTACTGCCTCGGA	TGTAGATCTTCGTAGACCTGAC	TAGTGAAGCCACAGATGT
DHX38	9785	DHX38.1608	TGCTGTTGACAGTGAGCGCTGGGCGCATTGTCTTCACCAATAGTGAAGCCACAGATGTATTGGTGAAGACAATGCGCCCATTGCCTACTGCCTCGGA	TTGGTGAAGACAATGCGCCCAT	TAGTGAAGCCACAGATGT
DHX38	9785	DHX38.949	TGCTGTTGACAGTGAGCGAAGCCCACGACATCGACCTAAATAGTGAAGCCACAGATGTATTTAGGTCGATGTCGTGGGCTCTGCCTACTGCCTCGGA	TTTAGGTCGATGTCGTGGGCTC	TAGTGAAGCCACAGATGT
DHX38	9785	DHX38.1869	TGCTGTTGACAGTGAGCGCTGCAGATCACATGAAGAGAAATAGTGAAGCCACAGATGTATTTCTCTTCATGTGATCTGCAATGCCTACTGCCTCGGA	TTTCTCTTCATGTGATCTGCAA	TAGTGAAGCCACAGATGT
DHX38	9785	DHX38.1899	TGCTGTTGACAGTGAGCGACAGCAGTGAATTTGCAAAGAATAGTGAAGCCACAGATGTATTCTTTGCAAATTCACTGCTGGTGCCTACTGCCTCGGA	TTCTTTGCAAATTCACTGCTGG	TAGTGAAGCCACAGATGT
DHX40	79665	DHX40.2781	TGCTGTTGACAGTGAGCGCACAGAGCTTTATAGATATTTATAGTGAAGCCACAGATGTATAAATATCTATAAAGCTCTGTATGCCTACTGCCTCGGA	TAAATATCTATAAAGCTCTGTA	TAGTGAAGCCACAGATGT
DHX40	79665	DHX40.2746	TGCTGTTGACAGTGAGCGATCAGCAATACTTAGATGTCTATAGTGAAGCCACAGATGTATAGACATCTAAGTATTGCTGAGTGCCTACTGCCTCGGA	TAGACATCTAAGTATTGCTGAG	TAGTGAAGCCACAGATGT
DHX40	79665	DHX40.1431	TGCTGTTGACAGTGAGCGCTCCCTGGATTGTGAAGATCTATAGTGAAGCCACAGATGTATAGATCTTCACAATCCAGGGAATGCCTACTGCCTCGGA	TAGATCTTCACAATCCAGGGAA	TAGTGAAGCCACAGATGT
DHX40	79665	DHX40.2673	TGCTGTTGACAGTGAGCGCTGCTGTTAGAATAGTGCTATATAGTGAAGCCACAGATGTATATAGCACTATTCTAACAGCAATGCCTACTGCCTCGGA	TATAGCACTATTCTAACAGCAA	TAGTGAAGCCACAGATGT
DHX40	79665	DHX40.2496	TGCTGTTGACAGTGAGCGCAAGACAGTACATGTAATAATATAGTGAAGCCACAGATGTATATTATTACATGTACTGTCTTTTGCCTACTGCCTCGGA	TATTATTACATGTACTGTCTTT	TAGTGAAGCCACAGATGT
DHX40	79665	DHX40.3387	TGCTGTTGACAGTGAGCGCCACTCAGTGTTTGTTAAATAATAGTGAAGCCACAGATGTATTATTTAACAAACACTGAGTGATGCCTACTGCCTCGGA	TTATTTAACAAACACTGAGTGA	TAGTGAAGCCACAGATGT
DHX40	79665	DHX40.3046	TGCTGTTGACAGTGAGCGATAGGTGTGATAGTACTTTCAATAGTGAAGCCACAGATGTATTGAAAGTACTATCACACCTACTGCCTACTGCCTCGGA	TTGAAAGTACTATCACACCTAC	TAGTGAAGCCACAGATGT
DHX40	79665	DHX40.3406	TGCTGTTGACAGTGAGCGCAAAGCTATTAGTGTCATTAAATAGTGAAGCCACAGATGTATTTAATGACACTAATAGCTTTATGCCTACTGCCTCGGA	TTTAATGACACTAATAGCTTTA	TAGTGAAGCCACAGATGT
DHX57	90957	DHX57.2172	TGCTGTTGACAGTGAGCGACCAGGTCTTCAAGTTATTTTATAGTGAAGCCACAGATGTATAAAATAACTTGAAGACCTGGCTGCCTACTGCCTCGGA	TAAAATAACTTGAAGACCTGGC	TAGTGAAGCCACAGATGT
DHX57	90957	DHX57.2863	TGCTGTTGACAGTGAGCGCTCGATGATGTTGTCTATGTTATAGTGAAGCCACAGATGTATAACATAGACAACATCATCGATTGCCTACTGCCTCGGA	TAACATAGACAACATCATCGAT	TAGTGAAGCCACAGATGT
DHX57	90957	DHX57.3098	TGCTGTTGACAGTGAGCGCACAGCTGTGTCTAAGAATTAATAGTGAAGCCACAGATGTATTAATTCTTAGACACAGCTGTTTGCCTACTGCCTCGGA	TTAATTCTTAGACACAGCTGTT	TAGTGAAGCCACAGATGT
DHX57	90957	DHX57.3489	TGCTGTTGACAGTGAGCGCTGGCAGCTAAGTACAAAAGAATAGTGAAGCCACAGATGTATTCTTTTGTACTTAGCTGCCATTGCCTACTGCCTCGGA	TTCTTTTGTACTTAGCTGCCAT	TAGTGAAGCCACAGATGT
DHX57	90957	DHX57.3694	TGCTGTTGACAGTGAGCGCCAGGAGAAGAGGCAAACTCAATAGTGAAGCCACAGATGTATTGAGTTTGCCTCTTCTCCTGTTGCCTACTGCCTCGGA	TTGAGTTTGCCTCTTCTCCTGT	TAGTGAAGCCACAGATGT
DHX57	90957	DHX57.3099	TGCTGTTGACAGTGAGCGCCAGCTGTGTCTAAGAATTAAATAGTGAAGCCACAGATGTATTTAATTCTTAGACACAGCTGTTGCCTACTGCCTCGGA	TTTAATTCTTAGACACAGCTGT	TAGTGAAGCCACAGATGT
DHX57	90957	DHX57.2448	TGCTGTTGACAGTGAGCGACAGGATCAGGATTCTGTCAAATAGTGAAGCCACAGATGTATTTGACAGAATCCTGATCCTGGTGCCTACTGCCTCGGA	TTTGACAGAATCCTGATCCTGG	TAGTGAAGCCACAGATGT
DHX57	90957	DHX57.2662	TGCTGTTGACAGTGAGCGACAGGACTAGCAGAAATCAAAATAGTGAAGCCACAGATGTATTTTGATTTCTGCTAGTCCTGGTGCCTACTGCCTCGGA	TTTTGATTTCTGCTAGTCCTGG	TAGTGAAGCCACAGATGT
DHX58	79132	DHX58.2430	TGCTGTTGACAGTGAGCGACCAGAGCTTAGTCCAGACCTATAGTGAAGCCACAGATGTATAGGTCTGGACTAAGCTCTGGCTGCCTACTGCCTCGGA	TAGGTCTGGACTAAGCTCTGGC	TAGTGAAGCCACAGATGT
DHX58	79132	DHX58.2457	TGCTGTTGACAGTGAGCGCACGCACATAGACATTTTCATATAGTGAAGCCACAGATGTATATGAAAATGTCTATGTGCGTATGCCTACTGCCTCGGA	TATGAAAATGTCTATGTGCGTA	TAGTGAAGCCACAGATGT
DHX58	79132	DHX58.197	TGCTGTTGACAGTGAGCGATGGGCAGACCTACCTACTAGATAGTGAAGCCACAGATGTATCTAGTAGGTAGGTCTGCCCAGTGCCTACTGCCTCGGA	TCTAGTAGGTAGGTCTGCCCAG	TAGTGAAGCCACAGATGT
DHX58	79132	DHX58.404	TGCTGTTGACAGTGAGCGCCCCAGCATGGTGAAGAGTTCATAGTGAAGCCACAGATGTATGAACTCTTCACCATGCTGGGTTGCCTACTGCCTCGGA	TGAACTCTTCACCATGCTGGGT	TAGTGAAGCCACAGATGT
DHX58	79132	DHX58.1479	TGCTGTTGACAGTGAGCGCCCAGCAAGAAGTGATCCAGAATAGTGAAGCCACAGATGTATTCTGGATCACTTCTTGCTGGTTGCCTACTGCCTCGGA	TTCTGGATCACTTCTTGCTGGT	TAGTGAAGCCACAGATGT
DHX58	79132	DHX58.858	TGCTGTTGACAGTGAGCGCACAGCCTTGCAAACAGTACAATAGTGAAGCCACAGATGTATTGTACTGTTTGCAAGGCTGTTTGCCTACTGCCTCGGA	TTGTACTGTTTGCAAGGCTGTT	TAGTGAAGCCACAGATGT
DHX58	79132	DHX58.661	TGCTGTTGACAGTGAGCGAAGCCAGTACCTAGAACTTAAATAGTGAAGCCACAGATGTATTTAAGTTCTAGGTACTGGCTCTGCCTACTGCCTCGGA	TTTAAGTTCTAGGTACTGGCTC	TAGTGAAGCCACAGATGT
DHX58	79132	DHX58.366	TGCTGTTGACAGTGAGCGACAAGGTGGTTGTATTGGTCAATAGTGAAGCCACAGATGTATTGACCAATACAACCACCTTGGTGCCTACTGCCTCGGA	TTGACCAATACAACCACCTTGG	TAGTGAAGCCACAGATGT
DHX8	1659	DHX8.2760	TGCTGTTGACAGTGAGCGAAGGGAAGTGTTACAGGTTGTATAGTGAAGCCACAGATGTATACAACCTGTAACACTTCCCTGTGCCTACTGCCTCGGA	TACAACCTGTAACACTTCCCTG	TAGTGAAGCCACAGATGT
DHX8	1659	DHX8.620	TGCTGTTGACAGTGAGCGCACCGAGATCGAGACAGAGATATAGTGAAGCCACAGATGTATATCTCTGTCTCGATCTCGGTTTGCCTACTGCCTCGGA	TATCTCTGTCTCGATCTCGGTT	TAGTGAAGCCACAGATGT
DHX8	1659	DHX8.2109	TGCTGTTGACAGTGAGCGCCGCGATCATCATGTTGGACGATAGTGAAGCCACAGATGTATCGTCCAACATGATGATCGCGTTGCCTACTGCCTCGGA	TCGTCCAACATGATGATCGCGT	TAGTGAAGCCACAGATGT
DHX8	1659	DHX8.462	TGCTGTTGACAGTGAGCGCTCGGACCATGTTGGATGAAGATAGTGAAGCCACAGATGTATCTTCATCCAACATGGTCCGAATGCCTACTGCCTCGGA	TCTTCATCCAACATGGTCCGAA	TAGTGAAGCCACAGATGT
DHX8	1659	DHX8.573	TGCTGTTGACAGTGAGCGCCCGGGACAGGACAAAGAAGAATAGTGAAGCCACAGATGTATTCTTCTTTGTCCTGTCCCGGTTGCCTACTGCCTCGGA	TTCTTCTTTGTCCTGTCCCGGT	TAGTGAAGCCACAGATGT
DHX8	1659	DHX8.1260	TGCTGTTGACAGTGAGCGCCCCAGAGAAGTGGGAGATCAATAGTGAAGCCACAGATGTATTGATCTCCCACTTCTCTGGGTTGCCTACTGCCTCGGA	TTGATCTCCCACTTCTCTGGGT	TAGTGAAGCCACAGATGT
DHX8	1659	DHX8.373	TGCTGTTGACAGTGAGCGCAGCAAAGATCCAGTTGTTAAATAGTGAAGCCACAGATGTATTTAACAACTGGATCTTTGCTATGCCTACTGCCTCGGA	TTTAACAACTGGATCTTTGCTA	TAGTGAAGCCACAGATGT
DHX8	1659	DHX8.1354	TGCTGTTGACAGTGAGCGCAAGGTGGATGATGAAGAAGATTAGTGAAGCCACAGATGTAATCTTCTTCATCATCCACCTTATGCCTACTGCCTCGGA	ATCTTCTTCATCATCCACCTTA	TAGTGAAGCCACAGATGT
DHX9	1660	DHX9.3408	TGCTGTTGACAGTGAGCGCTGGGCAGATTGTGCTTGTAGATAGTGAAGCCACAGATGTATCTACAAGCACAATCTGCCCATTGCCTACTGCCTCGGA	TCTACAAGCACAATCTGCCCAT	TAGTGAAGCCACAGATGT
DHX9	1660	DHX9.2555	TGCTGTTGACAGTGAGCGCTCCGAACACCATTGCATGAAATAGTGAAGCCACAGATGTATTTCATGCAATGGTGTTCGGAATGCCTACTGCCTCGGA	TTTCATGCAATGGTGTTCGGAA	TAGTGAAGCCACAGATGT
DHX9	1660	DHX9.731	TGCTGTTGACAGTGAGCGCACCAATATTTTCAGAAAGAAATAGTGAAGCCACAGATGTATTTCTTTCTGAAAATATTGGTTTGCCTACTGCCTCGGA	TTTCTTTCTGAAAATATTGGTT	TAGTGAAGCCACAGATGT
DHX9	1660	DHX9.1127	TGCTGTTGACAGTGAGCGCTCGAACCATCTCAGCGACAAATAGTGAAGCCACAGATGTATTTGTCGCTGAGATGGTTCGAATGCCTACTGCCTCGGA	TTTGTCGCTGAGATGGTTCGAA	TAGTGAAGCCACAGATGT
DHX9	1660	DHX9.2341	TGCTGTTGACAGTGAGCGCAACGATGTTGTTTATGTCATTTAGTGAAGCCACAGATGTAAATGACATAAACAACATCGTTTTGCCTACTGCCTCGGA	AATGACATAAACAACATCGTTT	TAGTGAAGCCACAGATGT
DHX9	1660	DHX9.857	TGCTGTTGACAGTGAGCGACACGAGAACATGGATCAAATATAGTGAAGCCACAGATGTATATTTGATCCATGTTCTCGTGCTGCCTACTGCCTCGGA	TATTTGATCCATGTTCTCGTGC	TAGTGAAGCCACAGATGT
DHX9	1660	DHX9.1027	TGCTGTTGACAGTGAGCGCCAGCTGCAAAACATCATTCAATAGTGAAGCCACAGATGTATTGAATGATGTTTTGCAGCTGATGCCTACTGCCTCGGA	TTGAATGATGTTTTGCAGCTGA	TAGTGAAGCCACAGATGT
DHX9	1660	DHX9.628	TGCTGTTGACAGTGAGCGCAAGGAAGAACAAGAAGTGCAATAGTGAAGCCACAGATGTATTGCACTTCTTGTTCTTCCTTTTGCCTACTGCCTCGGA	TTGCACTTCTTGTTCTTCCTTT	TAGTGAAGCCACAGATGT
DIDO1	11083	DIDO1.1241	TGCTGTTGACAGTGAGCGCGGCACCGATTGTACAAGTATATAGTGAAGCCACAGATGTATATACTTGTACAATCGGTGCCATGCCTACTGCCTCGGA	TATACTTGTACAATCGGTGCCA	TAGTGAAGCCACAGATGT
DIDO1	11083	DIDO1.1244	TGCTGTTGACAGTGAGCGAACCGATTGTACAAGTATAGGATAGTGAAGCCACAGATGTATCCTATACTTGTACAATCGGTGTGCCTACTGCCTCGGA	TCCTATACTTGTACAATCGGTG	TAGTGAAGCCACAGATGT
DIDO1	11083	DIDO1.1721	TGCTGTTGACAGTGAGCGAAGCGATCACAATTACAATGCATAGTGAAGCCACAGATGTATGCATTGTAATTGTGATCGCTCTGCCTACTGCCTCGGA	TGCATTGTAATTGTGATCGCTC	TAGTGAAGCCACAGATGT
DIDO1	11083	DIDO1.1245	TGCTGTTGACAGTGAGCGCCCGATTGTACAAGTATAGGAATAGTGAAGCCACAGATGTATTCCTATACTTGTACAATCGGTTGCCTACTGCCTCGGA	TTCCTATACTTGTACAATCGGT	TAGTGAAGCCACAGATGT
DIDO1	11083	DIDO1.258	TGCTGTTGACAGTGAGCGCCCAGCAAAGAGTTCAGGAAAATAGTGAAGCCACAGATGTATTTTCCTGAACTCTTTGCTGGTTGCCTACTGCCTCGGA	TTTTCCTGAACTCTTTGCTGGT	TAGTGAAGCCACAGATGT
DIDO1	11083	DIDO1.1470	TGCTGTTGACAGTGAGCGACAGCGACAATGAAGTTTCTAATAGTGAAGCCACAGATGTATTAGAAACTTCATTGTCGCTGCTGCCTACTGCCTCGGA	TTAGAAACTTCATTGTCGCTGC	TAGTGAAGCCACAGATGT
DIDO1	11083	DIDO1.1175	TGCTGTTGACAGTGAGCGACAGGATGAGACTCATTCAGAATAGTGAAGCCACAGATGTATTCTGAATGAGTCTCATCCTGCTGCCTACTGCCTCGGA	TTCTGAATGAGTCTCATCCTGC	TAGTGAAGCCACAGATGT
DIDO1	11083	DIDO1.1494	TGCTGTTGACAGTGAGCGCCAGGTAAAGAACAGAAGCCAATAGTGAAGCCACAGATGTATTGGCTTCTGTTCTTTACCTGATGCCTACTGCCTCGGA	TTGGCTTCTGTTCTTTACCTGA	TAGTGAAGCCACAGATGT
DMAP1	55929	DMAP1.715	TGCTGTTGACAGTGAGCGAACAGACCTTAAGATACCAGTATAGTGAAGCCACAGATGTATACTGGTATCTTAAGGTCTGTGTGCCTACTGCCTCGGA	TACTGGTATCTTAAGGTCTGTG	TAGTGAAGCCACAGATGT
DMAP1	55929	DMAP1.97	TGCTGTTGACAGTGAGCGAGCGGATGTACGGGACATTCTATAGTGAAGCCACAGATGTATAGAATGTCCCGTACATCCGCGTGCCTACTGCCTCGGA	TAGAATGTCCCGTACATCCGCG	TAGTGAAGCCACAGATGT
DMAP1	55929	DMAP1.524	TGCTGTTGACAGTGAGCGATCCACGATGATGCTTGGACTATAGTGAAGCCACAGATGTATAGTCCAAGCATCATCGTGGAGTGCCTACTGCCTCGGA	TAGTCCAAGCATCATCGTGGAG	TAGTGAAGCCACAGATGT
DMAP1	55929	DMAP1.709	TGCTGTTGACAGTGAGCGACCAGGCACAGACCTTAAGATATAGTGAAGCCACAGATGTATATCTTAAGGTCTGTGCCTGGCTGCCTACTGCCTCGGA	TATCTTAAGGTCTGTGCCTGGC	TAGTGAAGCCACAGATGT
DMAP1	55929	DMAP1.1417	TGCTGTTGACAGTGAGCGAACGCCCAATTCGAGAAAGCGATAGTGAAGCCACAGATGTATCGCTTTCTCGAATTGGGCGTGTGCCTACTGCCTCGGA	TCGCTTTCTCGAATTGGGCGTG	TAGTGAAGCCACAGATGT
DMAP1	55929	DMAP1.1509	TGCTGTTGACAGTGAGCGACGACGCTGTTATGTAAATAGATAGTGAAGCCACAGATGTATCTATTTACATAACAGCGTCGCTGCCTACTGCCTCGGA	TCTATTTACATAACAGCGTCGC	TAGTGAAGCCACAGATGT
DMAP1	55929	DMAP1.1158	TGCTGTTGACAGTGAGCGCGGAGCTGGTGCACATGTTCAATAGTGAAGCCACAGATGTATTGAACATGTGCACCAGCTCCTTGCCTACTGCCTCGGA	TTGAACATGTGCACCAGCTCCT	TAGTGAAGCCACAGATGT
DMAP1	55929	DMAP1.159	TGCTGTTGACAGTGAGCGCCAGCAAGAAGGACATTATCAATAGTGAAGCCACAGATGTATTGATAATGTCCTTCTTGCTGATGCCTACTGCCTCGGA	TTGATAATGTCCTTCTTGCTGA	TAGTGAAGCCACAGATGT
DMTF1	9988	DMTF1.632	TGCTGTTGACAGTGAGCGCCCGGCCTTTGTTTGCAGTTTATAGTGAAGCCACAGATGTATAAACTGCAAACAAAGGCCGGTTGCCTACTGCCTCGGA	TAAACTGCAAACAAAGGCCGGT	TAGTGAAGCCACAGATGT
DMTF1	9988	DMTF1.1452	TGCTGTTGACAGTGAGCGCACCGTTGACTCAGAAACAATATAGTGAAGCCACAGATGTATATTGTTTCTGAGTCAACGGTATGCCTACTGCCTCGGA	TATTGTTTCTGAGTCAACGGTA	TAGTGAAGCCACAGATGT
DMTF1	9988	DMTF1.1992	TGCTGTTGACAGTGAGCGAACCGACCTTAAACAAGAGGAATAGTGAAGCCACAGATGTATTCCTCTTGTTTAAGGTCGGTGTGCCTACTGCCTCGGA	TTCCTCTTGTTTAAGGTCGGTG	TAGTGAAGCCACAGATGT
DMTF1	9988	DMTF1.2991	TGCTGTTGACAGTGAGCGCACCACTGTCATTAGTTTACAATAGTGAAGCCACAGATGTATTGTAAACTAATGACAGTGGTTTGCCTACTGCCTCGGA	TTGTAAACTAATGACAGTGGTT	TAGTGAAGCCACAGATGT
DMTF1	9988	DMTF1.665	TGCTGTTGACAGTGAGCGCTCGCATGTATGATGACAGAAATAGTGAAGCCACAGATGTATTTCTGTCATCATACATGCGAATGCCTACTGCCTCGGA	TTTCTGTCATCATACATGCGAA	TAGTGAAGCCACAGATGT
DMTF1	9988	DMTF1.1647	TGCTGTTGACAGTGAGCGCCAGATTATTGTTCATGCTTTATAGTGAAGCCACAGATGTATAAAGCATGAACAATAATCTGTTGCCTACTGCCTCGGA	TAAAGCATGAACAATAATCTGT	TAGTGAAGCCACAGATGT
DMTF1	9988	DMTF1.2337	TGCTGTTGACAGTGAGCGAAAGGCACACTGTTAATTACAATAGTGAAGCCACAGATGTATTGTAATTAACAGTGTGCCTTCTGCCTACTGCCTCGGA	TTGTAATTAACAGTGTGCCTTC	TAGTGAAGCCACAGATGT
DMTF1	9988	DMTF1.2071	TGCTGTTGACAGTGAGCGAAAGAACAAGTTGATCAAACAATAGTGAAGCCACAGATGTATTGTTTGATCAACTTGTTCTTCTGCCTACTGCCTCGGA	TTGTTTGATCAACTTGTTCTTC	TAGTGAAGCCACAGATGT
DNA2	1763	DNA2.3022	TGCTGTTGACAGTGAGCGCAGGGACAAAAGTATTGTCCTATAGTGAAGCCACAGATGTATAGGACAATACTTTTGTCCCTTTGCCTACTGCCTCGGA	TAGGACAATACTTTTGTCCCTT	TAGTGAAGCCACAGATGT
DNA2	1763	DNA2.3737	TGCTGTTGACAGTGAGCGCTCAGATGTGTTTTCACTCTAATAGTGAAGCCACAGATGTATTAGAGTGAAAACACATCTGATTGCCTACTGCCTCGGA	TTAGAGTGAAAACACATCTGAT	TAGTGAAGCCACAGATGT
DNA2	1763	DNA2.2557	TGCTGTTGACAGTGAGCGCAAGAGTGCTGTTGTACAGTTATAGTGAAGCCACAGATGTATAACTGTACAACAGCACTCTTATGCCTACTGCCTCGGA	TAACTGTACAACAGCACTCTTA	TAGTGAAGCCACAGATGT
DNA2	1763	DNA2.1045	TGCTGTTGACAGTGAGCGCCAGGTTGTTCTGTACACTCTATAGTGAAGCCACAGATGTATAGAGTGTACAGAACAACCTGATGCCTACTGCCTCGGA	TAGAGTGTACAGAACAACCTGA	TAGTGAAGCCACAGATGT
DNA2	1763	DNA2.2831	TGCTGTTGACAGTGAGCGCAAGGTGGTGTGAGCAATGTAATAGTGAAGCCACAGATGTATTACATTGCTCACACCACCTTTTGCCTACTGCCTCGGA	TTACATTGCTCACACCACCTTT	TAGTGAAGCCACAGATGT
DNA2	1763	DNA2.3064	TGCTGTTGACAGTGAGCGCAAGGATGGAACTGTTGGTGAATAGTGAAGCCACAGATGTATTCACCAACAGTTCCATCCTTATGCCTACTGCCTCGGA	TTCACCAACAGTTCCATCCTTA	TAGTGAAGCCACAGATGT
DNA2	1763	DNA2.3738	TGCTGTTGACAGTGAGCGCCAGATGTGTTTTCACTCTAAATAGTGAAGCCACAGATGTATTTAGAGTGAAAACACATCTGATGCCTACTGCCTCGGA	TTTAGAGTGAAAACACATCTGA	TAGTGAAGCCACAGATGT
DNA2	1763	DNA2.4021	TGCTGTTGACAGTGAGCGCAAGATGTTTTGTAAAACAAAATAGTGAAGCCACAGATGTATTTTGTTTTACAAAACATCTTTTGCCTACTGCCTCGGA	TTTTGTTTTACAAAACATCTTT	TAGTGAAGCCACAGATGT
DNAJC1	64215	DNAJC1.747	TGCTGTTGACAGTGAGCGATGGCATTACTCTTGTTCATTATAGTGAAGCCACAGATGTATAATGAACAAGAGTAATGCCAGTGCCTACTGCCTCGGA	TAATGAACAAGAGTAATGCCAG	TAGTGAAGCCACAGATGT
DNAJC1	64215	DNAJC1.565	TGCTGTTGACAGTGAGCGCTCCAGACAAGAATAAAGATGATAGTGAAGCCACAGATGTATCATCTTTATTCTTGTCTGGATTGCCTACTGCCTCGGA	TCATCTTTATTCTTGTCTGGAT	TAGTGAAGCCACAGATGT
DNAJC1	64215	DNAJC1.1867	TGCTGTTGACAGTGAGCGCCCCGTCCAAGAGCAAGGAAGATAGTGAAGCCACAGATGTATCTTCCTTGCTCTTGGACGGGATGCCTACTGCCTCGGA	TCTTCCTTGCTCTTGGACGGGA	TAGTGAAGCCACAGATGT
DNAJC1	64215	DNAJC1.1297	TGCTGTTGACAGTGAGCGCACTGACAAGAAGTATGGTTAATAGTGAAGCCACAGATGTATTAACCATACTTCTTGTCAGTTTGCCTACTGCCTCGGA	TTAACCATACTTCTTGTCAGTT	TAGTGAAGCCACAGATGT
DNAJC1	64215	DNAJC1.566	TGCTGTTGACAGTGAGCGCCCAGACAAGAATAAAGATGAATAGTGAAGCCACAGATGTATTCATCTTTATTCTTGTCTGGATGCCTACTGCCTCGGA	TTCATCTTTATTCTTGTCTGGA	TAGTGAAGCCACAGATGT
DNAJC1	64215	DNAJC1.1775	TGCTGTTGACAGTGAGCGATGGACTCAAAATCAACAGAAATAGTGAAGCCACAGATGTATTTCTGTTGATTTTGAGTCCACTGCCTACTGCCTCGGA	TTTCTGTTGATTTTGAGTCCAC	TAGTGAAGCCACAGATGT
DNAJC1	64215	DNAJC1.1897	TGCTGTTGACAGTGAGCGATAGGTACAAGTTGCTGGTTGATAGTGAAGCCACAGATGTATCAACCAGCAACTTGTACCTAGTGCCTACTGCCTCGGA	TCAACCAGCAACTTGTACCTAG	TAGTGAAGCCACAGATGT
DNAJC1	64215	DNAJC1.875	TGCTGTTGACAGTGAGCGAAAGAGTGTGGATGTATCAAAATAGTGAAGCCACAGATGTATTTTGATACATCCACACTCTTGTGCCTACTGCCTCGGA	TTTTGATACATCCACACTCTTG	TAGTGAAGCCACAGATGT
DNAJC2	27000	DNAJC2.1460	TGCTGTTGACAGTGAGCGATCAGAAGATGATCTACAATTATAGTGAAGCCACAGATGTATAATTGTAGATCATCTTCTGACTGCCTACTGCCTCGGA	TAATTGTAGATCATCTTCTGAC	TAGTGAAGCCACAGATGT
DNAJC2	27000	DNAJC2.1159	TGCTGTTGACAGTGAGCGCACGGAAGGAGCAAGAAGCTAATAGTGAAGCCACAGATGTATTAGCTTCTTGCTCCTTCCGTTTGCCTACTGCCTCGGA	TTAGCTTCTTGCTCCTTCCGTT	TAGTGAAGCCACAGATGT
DNAJC2	27000	DNAJC2.431	TGCTGTTGACAGTGAGCGCTCCGAGGAATCAGAAGATGAATAGTGAAGCCACAGATGTATTCATCTTCTGATTCCTCGGATTGCCTACTGCCTCGGA	TTCATCTTCTGATTCCTCGGAT	TAGTGAAGCCACAGATGT
DNAJC2	27000	DNAJC2.1457	TGCTGTTGACAGTGAGCGCTGGTCAGAAGATGATCTACAATAGTGAAGCCACAGATGTATTGTAGATCATCTTCTGACCAATGCCTACTGCCTCGGA	TTGTAGATCATCTTCTGACCAA	TAGTGAAGCCACAGATGT
DNAJC2	27000	DNAJC2.1160	TGCTGTTGACAGTGAGCGCCGGAAGGAGCAAGAAGCTAAATAGTGAAGCCACAGATGTATTTAGCTTCTTGCTCCTTCCGTTGCCTACTGCCTCGGA	TTTAGCTTCTTGCTCCTTCCGT	TAGTGAAGCCACAGATGT
DNAJC2	27000	DNAJC2.1464	TGCTGTTGACAGTGAGCGAAAGATGATCTACAATTACTAATAGTGAAGCCACAGATGTATTAGTAATTGTAGATCATCTTCTGCCTACTGCCTCGGA	TTAGTAATTGTAGATCATCTTC	TAGTGAAGCCACAGATGT
DNAJC2	27000	DNAJC2.1163	TGCTGTTGACAGTGAGCGAAAGGAGCAAGAAGCTAAAGAATAGTGAAGCCACAGATGTATTCTTTAGCTTCTTGCTCCTTCTGCCTACTGCCTCGGA	TTCTTTAGCTTCTTGCTCCTTC	TAGTGAAGCCACAGATGT
DNAJC2	27000	DNAJC2.404	TGCTGTTGACAGTGAGCGCCAGGAACTGGAGGATAAGAAATAGTGAAGCCACAGATGTATTTCTTATCCTCCAGTTCCTGATGCCTACTGCCTCGGA	TTTCTTATCCTCCAGTTCCTGA	TAGTGAAGCCACAGATGT
DNMT1	1786	DNMT1.483	TGCTGTTGACAGTGAGCGACGGGAAGTGAATGGACGTCTATAGTGAAGCCACAGATGTATAGACGTCCATTCACTTCCCGGTGCCTACTGCCTCGGA	TAGACGTCCATTCACTTCCCGG	TAGTGAAGCCACAGATGT
DNMT1	1786	DNMT1.3569	TGCTGTTGACAGTGAGCGACGAGCCAGAGATAGAGATCAATAGTGAAGCCACAGATGTATTGATCTCTATCTCTGGCTCGCTGCCTACTGCCTCGGA	TTGATCTCTATCTCTGGCTCGC	TAGTGAAGCCACAGATGT
DNMT1	1786	DNMT1.3210	TGCTGTTGACAGTGAGCGACCCAATGAGACTGACATCAAATAGTGAAGCCACAGATGTATTTGATGTCAGTCTCATTGGGCTGCCTACTGCCTCGGA	TTTGATGTCAGTCTCATTGGGC	TAGTGAAGCCACAGATGT
DNMT1	1786	DNMT1.783	TGCTGTTGACAGTGAGCGACAGGATGAGAAGAGACGTAGATAGTGAAGCCACAGATGTATCTACGTCTCTTCTCATCCTGGTGCCTACTGCCTCGGA	TCTACGTCTCTTCTCATCCTGG	TAGTGAAGCCACAGATGT
DNMT1	1786	DNMT1.2408	TGCTGTTGACAGTGAGCGCTGGGAAGAAGAGTTACTATAATAGTGAAGCCACAGATGTATTATAGTAACTCTTCTTCCCATTGCCTACTGCCTCGGA	TTATAGTAACTCTTCTTCCCAT	TAGTGAAGCCACAGATGT
DNMT1	1786	DNMT1.882	TGCTGTTGACAGTGAGCGCAAGGAAGAAGAAAGAGATGAATAGTGAAGCCACAGATGTATTCATCTCTTTCTTCTTCCTTTTGCCTACTGCCTCGGA	TTCATCTCTTTCTTCTTCCTTT	TAGTGAAGCCACAGATGT
DNMT1	1786	DNMT1.2837	TGCTGTTGACAGTGAGCGAAACAGAGGACAACAAGTTCAATAGTGAAGCCACAGATGTATTGAACTTGTTGTCCTCTGTTGTGCCTACTGCCTCGGA	TTGAACTTGTTGTCCTCTGTTG	TAGTGAAGCCACAGATGT
DNMT1	1786	DNMT1.3989	TGCTGTTGACAGTGAGCGCCAGGAACTTTGTCTCCTTCAATAGTGAAGCCACAGATGTATTGAAGGAGACAAAGTTCCTGATGCCTACTGCCTCGGA	TTGAAGGAGACAAAGTTCCTGA	TAGTGAAGCCACAGATGT
DNMT3A	1788	DNMT3A.2867	TGCTGTTGACAGTGAGCGCGCCGCTGTTACCTCTTGTTTATAGTGAAGCCACAGATGTATAAACAAGAGGTAACAGCGGCTTGCCTACTGCCTCGGA	TAAACAAGAGGTAACAGCGGCT	TAGTGAAGCCACAGATGT
DNMT3A	1788	DNMT3A.2791	TGCTGTTGACAGTGAGCGAACCACACAAGACATTTTTCTATAGTGAAGCCACAGATGTATAGAAAAATGTCTTGTGTGGTGTGCCTACTGCCTCGGA	TAGAAAAATGTCTTGTGTGGTG	TAGTGAAGCCACAGATGT
DNMT3A	1788	DNMT3A.1548	TGCTGTTGACAGTGAGCGACCGGCTCTTCTTTGAGTTCTATAGTGAAGCCACAGATGTATAGAACTCAAAGAAGAGCCGGCTGCCTACTGCCTCGGA	TAGAACTCAAAGAAGAGCCGGC	TAGTGAAGCCACAGATGT
DNMT3A	1788	DNMT3A.2540	TGCTGTTGACAGTGAGCGCAGGAAATTCTATAGAAATCTATAGTGAAGCCACAGATGTATAGATTTCTATAGAATTTCCTTTGCCTACTGCCTCGGA	TAGATTTCTATAGAATTTCCTT	TAGTGAAGCCACAGATGT
DNMT3A	1788	DNMT3A.1178	TGCTGTTGACAGTGAGCGATCCAGATGTTCTTCGCTAATATAGTGAAGCCACAGATGTATATTAGCGAAGAACATCTGGAGTGCCTACTGCCTCGGA	TATTAGCGAAGAACATCTGGAG	TAGTGAAGCCACAGATGT
DNMT3A	1788	DNMT3A.1179	TGCTGTTGACAGTGAGCGCCCAGATGTTCTTCGCTAATAATAGTGAAGCCACAGATGTATTATTAGCGAAGAACATCTGGATGCCTACTGCCTCGGA	TTATTAGCGAAGAACATCTGGA	TAGTGAAGCCACAGATGT
DNMT3A	1788	DNMT3A.1692	TGCTGTTGACAGTGAGCGCCCCTGTGATGATTGATGCCAATAGTGAAGCCACAGATGTATTGGCATCAATCATCACAGGGTTGCCTACTGCCTCGGA	TTGGCATCAATCATCACAGGGT	TAGTGAAGCCACAGATGT
DNMT3A	1788	DNMT3A.3221	TGCTGTTGACAGTGAGCGCCCCTTTGATTGTTTTCTAAAATAGTGAAGCCACAGATGTATTTTAGAAAACAATCAAAGGGTTGCCTACTGCCTCGGA	TTTTAGAAAACAATCAAAGGGT	TAGTGAAGCCACAGATGT
DNMT3B	1789	DNMT3B.1734	TGCTGTTGACAGTGAGCGACCGGCTCTTCTTCGAATTTTATAGTGAAGCCACAGATGTATAAAATTCGAAGAAGAGCCGGCTGCCTACTGCCTCGGA	TAAAATTCGAAGAAGAGCCGGC	TAGTGAAGCCACAGATGT
DNMT3B	1789	DNMT3B.2505	TGCTGTTGACAGTGAGCGAACAGTTATTGCAAGAGTTTAATAGTGAAGCCACAGATGTATTAAACTCTTGCAATAACTGTCTGCCTACTGCCTCGGA	TTAAACTCTTGCAATAACTGTC	TAGTGAAGCCACAGATGT
DNMT3B	1789	DNMT3B.3305	TGCTGTTGACAGTGAGCGATGGTGCTATTTTGTAGAATAATAGTGAAGCCACAGATGTATTATTCTACAAAATAGCACCAGTGCCTACTGCCTCGGA	TTATTCTACAAAATAGCACCAG	TAGTGAAGCCACAGATGT
DNMT3B	1789	DNMT3B.2896	TGCTGTTGACAGTGAGCGATGCCATATATTTTGTAGACAATAGTGAAGCCACAGATGTATTGTCTACAAAATATATGGCAGTGCCTACTGCCTCGGA	TTGTCTACAAAATATATGGCAG	TAGTGAAGCCACAGATGT
DNMT3B	1789	DNMT3B.592	TGCTGTTGACAGTGAGCGATCCGAGGTCTCTGCAGACAAATAGTGAAGCCACAGATGTATTTGTCTGCAGAGACCTCGGAGTGCCTACTGCCTCGGA	TTTGTCTGCAGAGACCTCGGAG	TAGTGAAGCCACAGATGT
DNMT3B	1789	DNMT3B.2631	TGCTGTTGACAGTGAGCGACAGAAGAGAAAATGTTGTATATAGTGAAGCCACAGATGTATATACAACATTTTCTCTTCTGCTGCCTACTGCCTCGGA	TATACAACATTTTCTCTTCTGC	TAGTGAAGCCACAGATGT
DNMT3B	1789	DNMT3B.3516	TGCTGTTGACAGTGAGCGATAGAGTTTACCTTATGTTTAATAGTGAAGCCACAGATGTATTAAACATAAGGTAAACTCTAGTGCCTACTGCCTCGGA	TTAAACATAAGGTAAACTCTAG	TAGTGAAGCCACAGATGT
DNMT3B	1789	DNMT3B.2080	TGCTGTTGACAGTGAGCGAAAGGACTACTTTGCATGTGAATAGTGAAGCCACAGATGTATTCACATGCAAAGTAGTCCTTCTGCCTACTGCCTCGGA	TTCACATGCAAAGTAGTCCTTC	TAGTGAAGCCACAGATGT
DNMT3L	29947	DNMT3L.1627	TGCTGTTGACAGTGAGCGCACAGAACTCACTTCCTCTTTATAGTGAAGCCACAGATGTATAAAGAGGAAGTGAGTTCTGTTTGCCTACTGCCTCGGA	TAAAGAGGAAGTGAGTTCTGTT	TAGTGAAGCCACAGATGT
DNMT3L	29947	DNMT3L.585	TGCTGTTGACAGTGAGCGAAGGCAGAGATCTTATTGCATATAGTGAAGCCACAGATGTATATGCAATAAGATCTCTGCCTGTGCCTACTGCCTCGGA	TATGCAATAAGATCTCTGCCTG	TAGTGAAGCCACAGATGT
DNMT3L	29947	DNMT3L.611	TGCTGTTGACAGTGAGCGATCAAGGCTAACCAGCGAAATATAGTGAAGCCACAGATGTATATTTCGCTGGTTAGCCTTGACTGCCTACTGCCTCGGA	TATTTCGCTGGTTAGCCTTGAC	TAGTGAAGCCACAGATGT
DNMT3L	29947	DNMT3L.583	TGCTGTTGACAGTGAGCGAACAGGCAGAGATCTTATTGCATAGTGAAGCCACAGATGTATGCAATAAGATCTCTGCCTGTCTGCCTACTGCCTCGGA	TGCAATAAGATCTCTGCCTGTC	TAGTGAAGCCACAGATGT
DNMT3L	29947	DNMT3L.620	TGCTGTTGACAGTGAGCGCACCAGCGAAATATAGAAGACATAGTGAAGCCACAGATGTATGTCTTCTATATTTCGCTGGTTTGCCTACTGCCTCGGA	TGTCTTCTATATTTCGCTGGTT	TAGTGAAGCCACAGATGT
DNMT3L	29947	DNMT3L.1338	TGCTGTTGACAGTGAGCGCCGTGGACAATCTGGTGCTGAATAGTGAAGCCACAGATGTATTCAGCACCAGATTGTCCACGATGCCTACTGCCTCGGA	TTCAGCACCAGATTGTCCACGA	TAGTGAAGCCACAGATGT
DNMT3L	29947	DNMT3L.589	TGCTGTTGACAGTGAGCGAAGAGATCTTATTGCATATGAATAGTGAAGCCACAGATGTATTCATATGCAATAAGATCTCTGTGCCTACTGCCTCGGA	TTCATATGCAATAAGATCTCTG	TAGTGAAGCCACAGATGT
DNMT3L	29947	DNMT3L.1492	TGCTGTTGACAGTGAGCGATGGGCTCTGGTTTCGGAAGAATAGTGAAGCCACAGATGTATTCTTCCGAAACCAGAGCCCAGTGCCTACTGCCTCGGA	TTCTTCCGAAACCAGAGCCCAG	TAGTGAAGCCACAGATGT
DOT1L	84444	DOT1L.989	TGCTGTTGACAGTGAGCGCCCGCACCATACTTGAAAACTATAGTGAAGCCACAGATGTATAGTTTTCAAGTATGGTGCGGTTGCCTACTGCCTCGGA	TAGTTTTCAAGTATGGTGCGGT	TAGTGAAGCCACAGATGT
DOT1L	84444	DOT1L.695	TGCTGTTGACAGTGAGCGAAGGCGATTTCCTCTCAGAAGATAGTGAAGCCACAGATGTATCTTCTGAGAGGAAATCGCCTCTGCCTACTGCCTCGGA	TCTTCTGAGAGGAAATCGCCTC	TAGTGAAGCCACAGATGT
DOT1L	84444	DOT1L.1713	TGCTGTTGACAGTGAGCGAACCTACAACGACCTGATTCAATAGTGAAGCCACAGATGTATTGAATCAGGTCGTTGTAGGTCTGCCTACTGCCTCGGA	TTGAATCAGGTCGTTGTAGGTC	TAGTGAAGCCACAGATGT
DOT1L	84444	DOT1L.470	TGCTGTTGACAGTGAGCGACCAGATGATTGATGAGATCAATAGTGAAGCCACAGATGTATTGATCTCATCAATCATCTGGGTGCCTACTGCCTCGGA	TTGATCTCATCAATCATCTGGG	TAGTGAAGCCACAGATGT
DOT1L	84444	DOT1L.1217	TGCTGTTGACAGTGAGCGACCGCAAGAAGAAGCTAAACAATAGTGAAGCCACAGATGTATTGTTTAGCTTCTTCTTGCGGGTGCCTACTGCCTCGGA	TTGTTTAGCTTCTTCTTGCGGG	TAGTGAAGCCACAGATGT
DOT1L	84444	DOT1L.1214	TGCTGTTGACAGTGAGCGCAGCCCGCAAGAAGAAGCTAAATAGTGAAGCCACAGATGTATTTAGCTTCTTCTTGCGGGCTTTGCCTACTGCCTCGGA	TTTAGCTTCTTCTTGCGGGCTT	TAGTGAAGCCACAGATGT
DOT1L	84444	DOT1L.1220	TGCTGTTGACAGTGAGCGACAAGAAGAAGCTAAACAAGAATAGTGAAGCCACAGATGTATTCTTGTTTAGCTTCTTCTTGCTGCCTACTGCCTCGGA	TTCTTGTTTAGCTTCTTCTTGC	TAGTGAAGCCACAGATGT
DOT1L	84444	DOT1L.1664	TGCTGTTGACAGTGAGCGCCAGGAGGCTGTTTCAGCAAAATAGTGAAGCCACAGATGTATTTTGCTGAAACAGCCTCCTGATGCCTACTGCCTCGGA	TTTTGCTGAAACAGCCTCCTGA	TAGTGAAGCCACAGATGT
DPF1	8193	DPF1.1366	TGCTGTTGACAGTGAGCGCAGAAGAAAAGAAAAGAAGTTATAGTGAAGCCACAGATGTATAACTTCTTTTCTTTTCTTCTTTGCCTACTGCCTCGGA	TAACTTCTTTTCTTTTCTTCTT	TAGTGAAGCCACAGATGT
DPF1	8193	DPF1.543	TGCTGTTGACAGTGAGCGAACAAGCCGTATGTCTGTGATATAGTGAAGCCACAGATGTATATCACAGACATACGGCTTGTCTGCCTACTGCCTCGGA	TATCACAGACATACGGCTTGTC	TAGTGAAGCCACAGATGT
DPF1	8193	DPF1.253	TGCTGTTGACAGTGAGCGACGAGTACAAGATCGACTGTGATAGTGAAGCCACAGATGTATCACAGTCGATCTTGTACTCGCTGCCTACTGCCTCGGA	TCACAGTCGATCTTGTACTCGC	TAGTGAAGCCACAGATGT
DPF1	8193	DPF1.1379	TGCTGTTGACAGTGAGCGCAGAAGTTAATATATACAAAGATAGTGAAGCCACAGATGTATCTTTGTATATATTAACTTCTTTGCCTACTGCCTCGGA	TCTTTGTATATATTAACTTCTT	TAGTGAAGCCACAGATGT
DPF1	8193	DPF1.108	TGCTGTTGACAGTGAGCGATGGCCCAGAACAACTGCTACATAGTGAAGCCACAGATGTATGTAGCAGTTGTTCTGGGCCACTGCCTACTGCCTCGGA	TGTAGCAGTTGTTCTGGGCCAC	TAGTGAAGCCACAGATGT
DPF1	8193	DPF1.346	TGCTGTTGACAGTGAGCGAGGAGAAGAAGATTGAGCTGAATAGTGAAGCCACAGATGTATTCAGCTCAATCTTCTTCTCCCTGCCTACTGCCTCGGA	TTCAGCTCAATCTTCTTCTCCC	TAGTGAAGCCACAGATGT
DPF1	8193	DPF1.1318	TGCTGTTGACAGTGAGCGAACAGAGCCTTTTTCTAAAGAATAGTGAAGCCACAGATGTATTCTTTAGAAAAAGGCTCTGTCTGCCTACTGCCTCGGA	TTCTTTAGAAAAAGGCTCTGTC	TAGTGAAGCCACAGATGT
DPF1	8193	DPF1.1315	TGCTGTTGACAGTGAGCGCTGGACAGAGCCTTTTTCTAAATAGTGAAGCCACAGATGTATTTAGAAAAAGGCTCTGTCCATTGCCTACTGCCTCGGA	TTTAGAAAAAGGCTCTGTCCAT	TAGTGAAGCCACAGATGT
DPF2	5977	DPF2.469	TGCTGTTGACAGTGAGCGATCTCAGGATGGCAGTAGTTTATAGTGAAGCCACAGATGTATAAACTACTGCCATCCTGAGAGTGCCTACTGCCTCGGA	TAAACTACTGCCATCCTGAGAG	TAGTGAAGCCACAGATGT
DPF2	5977	DPF2.1686	TGCTGTTGACAGTGAGCGCCCAGAGTTTTCCTGTCCTCTATAGTGAAGCCACAGATGTATAGAGGACAGGAAAACTCTGGATGCCTACTGCCTCGGA	TAGAGGACAGGAAAACTCTGGA	TAGTGAAGCCACAGATGT
DPF2	5977	DPF2.627	TGCTGTTGACAGTGAGCGCTGACCTCGATGATGAAGACTATAGTGAAGCCACAGATGTATAGTCTTCATCATCGAGGTCATTGCCTACTGCCTCGGA	TAGTCTTCATCATCGAGGTCAT	TAGTGAAGCCACAGATGT
DPF2	5977	DPF2.1106	TGCTGTTGACAGTGAGCGCTCGAGTGCAAATGTTGCAATATAGTGAAGCCACAGATGTATATTGCAACATTTGCACTCGATTGCCTACTGCCTCGGA	TATTGCAACATTTGCACTCGAT	TAGTGAAGCCACAGATGT
DPF2	5977	DPF2.846	TGCTGTTGACAGTGAGCGACGAGGACAAGGAAGACTCTCATAGTGAAGCCACAGATGTATGAGAGTCTTCCTTGTCCTCGCTGCCTACTGCCTCGGA	TGAGAGTCTTCCTTGTCCTCGC	TAGTGAAGCCACAGATGT
DPF2	5977	DPF2.1254	TGCTGTTGACAGTGAGCGATCTGGACCTGTTGAAAGAGAATAGTGAAGCCACAGATGTATTCTCTTTCAACAGGTCCAGACTGCCTACTGCCTCGGA	TTCTCTTTCAACAGGTCCAGAC	TAGTGAAGCCACAGATGT
DPF2	5977	DPF2.1599	TGCTGTTGACAGTGAGCGACCTGGTGATCACAGGGTTCAATAGTGAAGCCACAGATGTATTGAACCCTGTGATCACCAGGGTGCCTACTGCCTCGGA	TTGAACCCTGTGATCACCAGGG	TAGTGAAGCCACAGATGT
DPF2	5977	DPF2.760	TGCTGTTGACAGTGAGCGCGCCTGTGACATTTGTGGAAAATAGTGAAGCCACAGATGTATTTTCCACAAATGTCACAGGCATGCCTACTGCCTCGGA	TTTTCCACAAATGTCACAGGCA	TAGTGAAGCCACAGATGT
DPF3	8110	DPF3.1498	TGCTGTTGACAGTGAGCGCACCAATAACATTAAAACATTATAGTGAAGCCACAGATGTATAATGTTTTAATGTTATTGGTTTGCCTACTGCCTCGGA	TAATGTTTTAATGTTATTGGTT	TAGTGAAGCCACAGATGT
DPF3	8110	DPF3.2074	TGCTGTTGACAGTGAGCGCCCCATTGGATGATCAAGGCTATAGTGAAGCCACAGATGTATAGCCTTGATCATCCAATGGGTTGCCTACTGCCTCGGA	TAGCCTTGATCATCCAATGGGT	TAGTGAAGCCACAGATGT
DPF3	8110	DPF3.509	TGCTGTTGACAGTGAGCGACCAAGCGAAAGAACAGGACTATAGTGAAGCCACAGATGTATAGTCCTGTTCTTTCGCTTGGGTGCCTACTGCCTCGGA	TAGTCCTGTTCTTTCGCTTGGG	TAGTGAAGCCACAGATGT
DPF3	8110	DPF3.961	TGCTGTTGACAGTGAGCGAACGTCAGAAAGTGACACGTCATAGTGAAGCCACAGATGTATGACGTGTCACTTTCTGACGTGTGCCTACTGCCTCGGA	TGACGTGTCACTTTCTGACGTG	TAGTGAAGCCACAGATGT
DPF3	8110	DPF3.771	TGCTGTTGACAGTGAGCGCTGGAACAGTCATTCCCAATAATAGTGAAGCCACAGATGTATTATTGGGAATGACTGTTCCATTGCCTACTGCCTCGGA	TTATTGGGAATGACTGTTCCAT	TAGTGAAGCCACAGATGT
DPF3	8110	DPF3.442	TGCTGTTGACAGTGAGCGAAGGGTTTTGGAAAATGATGAATAGTGAAGCCACAGATGTATTCATCATTTTCCAAAACCCTCTGCCTACTGCCTCGGA	TTCATCATTTTCCAAAACCCTC	TAGTGAAGCCACAGATGT
DPF3	8110	DPF3.1587	TGCTGTTGACAGTGAGCGCAGGGAAATCAAAGAAATCGAATAGTGAAGCCACAGATGTATTCGATTTCTTTGATTTCCCTTTGCCTACTGCCTCGGA	TTCGATTTCTTTGATTTCCCTT	TAGTGAAGCCACAGATGT
DPF3	8110	DPF3.1935	TGCTGTTGACAGTGAGCGAAGGGATGGAATATAAGCAGAATAGTGAAGCCACAGATGTATTCTGCTTATATTCCATCCCTGTGCCTACTGCCTCGGA	TTCTGCTTATATTCCATCCCTG	TAGTGAAGCCACAGATGT
DPY30	84661	DPY30.396	TGCTGTTGACAGTGAGCGAACAGTTGTGCCTATCTTATTATAGTGAAGCCACAGATGTATAATAAGATAGGCACAACTGTCTGCCTACTGCCTCGGA	TAATAAGATAGGCACAACTGTC	TAGTGAAGCCACAGATGT
DPY30	84661	DPY30.288	TGCTGTTGACAGTGAGCGAACAGACAACGTTGAGAGAATATAGTGAAGCCACAGATGTATATTCTCTCAACGTTGTCTGTGTGCCTACTGCCTCGGA	TATTCTCTCAACGTTGTCTGTG	TAGTGAAGCCACAGATGT
DPY30	84661	DPY30.299	TGCTGTTGACAGTGAGCGCTGAGAGAATAGTAGAAAATGATAGTGAAGCCACAGATGTATCATTTTCTACTATTCTCTCAATGCCTACTGCCTCGGA	TCATTTTCTACTATTCTCTCAA	TAGTGAAGCCACAGATGT
DPY30	84661	DPY30.551	TGCTGTTGACAGTGAGCGCACTGTAGATTTACATGATTAATAGTGAAGCCACAGATGTATTAATCATGTAAATCTACAGTATGCCTACTGCCTCGGA	TTAATCATGTAAATCTACAGTA	TAGTGAAGCCACAGATGT
DPY30	84661	DPY30.598	TGCTGTTGACAGTGAGCGCTCCCTCTTTTTGGATGTATAATAGTGAAGCCACAGATGTATTATACATCCAAAAAGAGGGAATGCCTACTGCCTCGGA	TTATACATCCAAAAAGAGGGAA	TAGTGAAGCCACAGATGT
DPY30	84661	DPY30.770	TGCTGTTGACAGTGAGCGAACCTTCAAAATAAACTGTCAATAGTGAAGCCACAGATGTATTGACAGTTTATTTTGAAGGTCTGCCTACTGCCTCGGA	TTGACAGTTTATTTTGAAGGTC	TAGTGAAGCCACAGATGT
DPY30	84661	DPY30.317	TGCTGTTGACAGTGAGCGCTGAGAAGATTAATGCAGAAAATAGTGAAGCCACAGATGTATTTTCTGCATTAATCTTCTCATTGCCTACTGCCTCGGA	TTTTCTGCATTAATCTTCTCAT	TAGTGAAGCCACAGATGT
DPY30	84661	DPY30.294	TGCTGTTGACAGTGAGCGAAACGTTGAGAGAATAGTAGAATAGTGAAGCCACAGATGTATTCTACTATTCTCTCAACGTTGTGCCTACTGCCTCGGA	TTCTACTATTCTCTCAACGTTG	TAGTGAAGCCACAGATGT
DQX1	165545	DQX1.1201	TGCTGTTGACAGTGAGCGATCCGAAGTGTTTACAATCCTATAGTGAAGCCACAGATGTATAGGATTGTAAACACTTCGGAGTGCCTACTGCCTCGGA	TAGGATTGTAAACACTTCGGAG	TAGTGAAGCCACAGATGT
DQX1	165545	DQX1.1539	TGCTGTTGACAGTGAGCGATCAGATCTGGGTGTCATACTATAGTGAAGCCACAGATGTATAGTATGACACCCAGATCTGACTGCCTACTGCCTCGGA	TAGTATGACACCCAGATCTGAC	TAGTGAAGCCACAGATGT
DQX1	165545	DQX1.1487	TGCTGTTGACAGTGAGCGCAGCCCTGGAAGATTTAGACTATAGTGAAGCCACAGATGTATAGTCTAAATCTTCCAGGGCTTTGCCTACTGCCTCGGA	TAGTCTAAATCTTCCAGGGCTT	TAGTGAAGCCACAGATGT
DQX1	165545	DQX1.2596	TGCTGTTGACAGTGAGCGATCCCTTGTGATCTATAAAAGATAGTGAAGCCACAGATGTATCTTTTATAGATCACAAGGGAGTGCCTACTGCCTCGGA	TCTTTTATAGATCACAAGGGAG	TAGTGAAGCCACAGATGT
DQX1	165545	DQX1.263	TGCTGTTGACAGTGAGCGACCGCTACTATGAGCTGCTGAATAGTGAAGCCACAGATGTATTCAGCAGCTCATAGTAGCGGGTGCCTACTGCCTCGGA	TTCAGCAGCTCATAGTAGCGGG	TAGTGAAGCCACAGATGT
DQX1	165545	DQX1.2133	TGCTGTTGACAGTGAGCGCTCCATTGTTTCTGAGATTCAATAGTGAAGCCACAGATGTATTGAATCTCAGAAACAATGGAATGCCTACTGCCTCGGA	TTGAATCTCAGAAACAATGGAA	TAGTGAAGCCACAGATGT
DQX1	165545	DQX1.2437	TGCTGTTGACAGTGAGCGATGGAACCTGAGTCCCAAGAAATAGTGAAGCCACAGATGTATTTCTTGGGACTCAGGTTCCAGTGCCTACTGCCTCGGA	TTTCTTGGGACTCAGGTTCCAG	TAGTGAAGCCACAGATGT
DQX1	165545	DQX1.1398	TGCTGTTGACAGTGAGCGATCCCTGGTGTTACTACTAAAATAGTGAAGCCACAGATGTATTTTAGTAGTAACACCAGGGAGTGCCTACTGCCTCGGA	TTTTAGTAGTAACACCAGGGAG	TAGTGAAGCCACAGATGT
DTX3L	151636	DTX3L.3639	TGCTGTTGACAGTGAGCGACCAGTGTGTGCAGAAATCAAATAGTGAAGCCACAGATGTATTTGATTTCTGCACACACTGGCTGCCTACTGCCTCGGA	TTTGATTTCTGCACACACTGGC	TAGTGAAGCCACAGATGT
DTX3L	151636	DTX3L.3498	TGCTGTTGACAGTGAGCGATCTGTTTGTGTTGCTATAAAATAGTGAAGCCACAGATGTATTTTATAGCAACACAAACAGACTGCCTACTGCCTCGGA	TTTTATAGCAACACAAACAGAC	TAGTGAAGCCACAGATGT
DTX3L	151636	DTX3L.1004	TGCTGTTGACAGTGAGCGAAAGCAAGAATGTGTCTCTTTATAGTGAAGCCACAGATGTATAAAGAGACACATTCTTGCTTCTGCCTACTGCCTCGGA	TAAAGAGACACATTCTTGCTTC	TAGTGAAGCCACAGATGT
DTX3L	151636	DTX3L.4925	TGCTGTTGACAGTGAGCGCACGGTTCTTCAAGTCAGATTATAGTGAAGCCACAGATGTATAATCTGACTTGAAGAACCGTTTGCCTACTGCCTCGGA	TAATCTGACTTGAAGAACCGTT	TAGTGAAGCCACAGATGT
DTX3L	151636	DTX3L.1589	TGCTGTTGACAGTGAGCGCAAGGCGAAGCAGTATGTTCTATAGTGAAGCCACAGATGTATAGAACATACTGCTTCGCCTTTTGCCTACTGCCTCGGA	TAGAACATACTGCTTCGCCTTT	TAGTGAAGCCACAGATGT
DTX3L	151636	DTX3L.3495	TGCTGTTGACAGTGAGCGCTAGTCTGTTTGTGTTGCTATATAGTGAAGCCACAGATGTATATAGCAACACAAACAGACTAATGCCTACTGCCTCGGA	TATAGCAACACAAACAGACTAA	TAGTGAAGCCACAGATGT
DTX3L	151636	DTX3L.4051	TGCTGTTGACAGTGAGCGCAAGAGACAAGTCCTTACTATATAGTGAAGCCACAGATGTATATAGTAAGGACTTGTCTCTTATGCCTACTGCCTCGGA	TATAGTAAGGACTTGTCTCTTA	TAGTGAAGCCACAGATGT
DTX3L	151636	DTX3L.4708	TGCTGTTGACAGTGAGCGACAGGTTTAACAGACAAAATAATAGTGAAGCCACAGATGTATTATTTTGTCTGTTAAACCTGGTGCCTACTGCCTCGGA	TTATTTTGTCTGTTAAACCTGG	TAGTGAAGCCACAGATGT
DZIP3	9666	DZIP3.2560	TGCTGTTGACAGTGAGCGATGCAATGGAAGACAAGTTCTATAGTGAAGCCACAGATGTATAGAACTTGTCTTCCATTGCAGTGCCTACTGCCTCGGA	TAGAACTTGTCTTCCATTGCAG	TAGTGAAGCCACAGATGT
DZIP3	9666	DZIP3.2342	TGCTGTTGACAGTGAGCGCCCCAGTGAATCTTCAACAGAATAGTGAAGCCACAGATGTATTCTGTTGAAGATTCACTGGGTTGCCTACTGCCTCGGA	TTCTGTTGAAGATTCACTGGGT	TAGTGAAGCCACAGATGT
DZIP3	9666	DZIP3.3353	TGCTGTTGACAGTGAGCGCCCCATACTTACTGTTCCTCAATAGTGAAGCCACAGATGTATTGAGGAACAGTAAGTATGGGTTGCCTACTGCCTCGGA	TTGAGGAACAGTAAGTATGGGT	TAGTGAAGCCACAGATGT
DZIP3	9666	DZIP3.1166	TGCTGTTGACAGTGAGCGACAGACGATTTGTAGTTACCTATAGTGAAGCCACAGATGTATAGGTAACTACAAATCGTCTGCTGCCTACTGCCTCGGA	TAGGTAACTACAAATCGTCTGC	TAGTGAAGCCACAGATGT
DZIP3	9666	DZIP3.4588	TGCTGTTGACAGTGAGCGATGGGCTAAGTTTCATATCTAATAGTGAAGCCACAGATGTATTAGATATGAAACTTAGCCCAGTGCCTACTGCCTCGGA	TTAGATATGAAACTTAGCCCAG	TAGTGAAGCCACAGATGT
DZIP3	9666	DZIP3.2404	TGCTGTTGACAGTGAGCGCAAAGAAGAAGACTAAGAATAATAGTGAAGCCACAGATGTATTATTCTTAGTCTTCTTCTTTTTGCCTACTGCCTCGGA	TTATTCTTAGTCTTCTTCTTTT	TAGTGAAGCCACAGATGT
DZIP3	9666	DZIP3.2378	TGCTGTTGACAGTGAGCGACAGGAAGTTAAGAGTAAACAATAGTGAAGCCACAGATGTATTGTTTACTCTTAACTTCCTGGTGCCTACTGCCTCGGA	TTGTTTACTCTTAACTTCCTGG	TAGTGAAGCCACAGATGT
DZIP3	9666	DZIP3.2405	TGCTGTTGACAGTGAGCGCAAGAAGAAGACTAAGAATAAATAGTGAAGCCACAGATGTATTTATTCTTAGTCTTCTTCTTTTGCCTACTGCCTCGGA	TTTATTCTTAGTCTTCTTCTTT	TAGTGAAGCCACAGATGT
ECE2	9718	ECE2.1019	TGCTGTTGACAGTGAGCGCACCAAGCATCCTGAACAATTATAGTGAAGCCACAGATGTATAATTGTTCAGGATGCTTGGTTTGCCTACTGCCTCGGA	TAATTGTTCAGGATGCTTGGTT	TAGTGAAGCCACAGATGT
ECE2	9718	ECE2.1547	TGCTGTTGACAGTGAGCGACCAGACAGTGAATGCCTACTATAGTGAAGCCACAGATGTATAGTAGGCATTCACTGTCTGGGTGCCTACTGCCTCGGA	TAGTAGGCATTCACTGTCTGGG	TAGTGAAGCCACAGATGT
ECE2	9718	ECE2.841	TGCTGTTGACAGTGAGCGAAGGAGAAGATCTACCACAAGATAGTGAAGCCACAGATGTATCTTGTGGTAGATCTTCTCCTCTGCCTACTGCCTCGGA	TCTTGTGGTAGATCTTCTCCTC	TAGTGAAGCCACAGATGT
ECE2	9718	ECE2.592	TGCTGTTGACAGTGAGCGACCGACTCTAAGAGTTCCAACATAGTGAAGCCACAGATGTATGTTGGAACTCTTAGAGTCGGCTGCCTACTGCCTCGGA	TGTTGGAACTCTTAGAGTCGGC	TAGTGAAGCCACAGATGT
ECE2	9718	ECE2.1559	TGCTGTTGACAGTGAGCGCTGCCTACTACCTTCCAACTAATAGTGAAGCCACAGATGTATTAGTTGGAAGGTAGTAGGCATTGCCTACTGCCTCGGA	TTAGTTGGAAGGTAGTAGGCAT	TAGTGAAGCCACAGATGT
ECE2	9718	ECE2.2878	TGCTGTTGACAGTGAGCGCACAGAGTTTATTTTTACAGAATAGTGAAGCCACAGATGTATTCTGTAAAAATAAACTCTGTTTGCCTACTGCCTCGGA	TTCTGTAAAAATAAACTCTGTT	TAGTGAAGCCACAGATGT
ECE2	9718	ECE2.1710	TGCTGTTGACAGTGAGCGCGGGCGCGAGTATGACAAAGAATAGTGAAGCCACAGATGTATTCTTTGTCATACTCGCGCCCTTGCCTACTGCCTCGGA	TTCTTTGTCATACTCGCGCCCT	TAGTGAAGCCACAGATGT
ECE2	9718	ECE2.839	TGCTGTTGACAGTGAGCGCCGAGGAGAAGATCTACCACAATAGTGAAGCCACAGATGTATTGTGGTAGATCTTCTCCTCGTTGCCTACTGCCTCGGA	TTGTGGTAGATCTTCTCCTCGT	TAGTGAAGCCACAGATGT
EDF1	8721	EDF1.170	TGCTGTTGACAGTGAGCGAGCCAGAACAAACAACATTCTATAGTGAAGCCACAGATGTATAGAATGTTGTTTGTTCTGGCCTGCCTACTGCCTCGGA	TAGAATGTTGTTTGTTCTGGCC	TAGTGAAGCCACAGATGT
EDF1	8721	EDF1.312	TGCTGTTGACAGTGAGCGCCCTGGCCACGAAAATCAATGATAGTGAAGCCACAGATGTATCATTGATTTTCGTGGCCAGGTTGCCTACTGCCTCGGA	TCATTGATTTTCGTGGCCAGGT	TAGTGAAGCCACAGATGT
EDF1	8721	EDF1.384	TGCTGTTGACAGTGAGCGCCCAGGTGCTTGGCAAAATCGATAGTGAAGCCACAGATGTATCGATTTTGCCAAGCACCTGGTTGCCTACTGCCTCGGA	TCGATTTTGCCAAGCACCTGGT	TAGTGAAGCCACAGATGT
EDF1	8721	EDF1.314	TGCTGTTGACAGTGAGCGATGGCCACGAAAATCAATGAGATAGTGAAGCCACAGATGTATCTCATTGATTTTCGTGGCCAGTGCCTACTGCCTCGGA	TCTCATTGATTTTCGTGGCCAG	TAGTGAAGCCACAGATGT
EDF1	8721	EDF1.366	TGCTGTTGACAGTGAGCGAACGGGCCATACCCAATAACCATAGTGAAGCCACAGATGTATGGTTATTGGGTATGGCCCGTCTGCCTACTGCCTCGGA	TGGTTATTGGGTATGGCCCGTC	TAGTGAAGCCACAGATGT
EDF1	8721	EDF1.165	TGCTGTTGACAGTGAGCGATGCTGGCCAGAACAAACAACATAGTGAAGCCACAGATGTATGTTGTTTGTTCTGGCCAGCAGTGCCTACTGCCTCGGA	TGTTGTTTGTTCTGGCCAGCAG	TAGTGAAGCCACAGATGT
EDF1	8721	EDF1.315	TGCTGTTGACAGTGAGCGCGGCCACGAAAATCAATGAGAATAGTGAAGCCACAGATGTATTCTCATTGATTTTCGTGGCCATGCCTACTGCCTCGGA	TTCTCATTGATTTTCGTGGCCA	TAGTGAAGCCACAGATGT
EDF1	8721	EDF1.182	TGCTGTTGACAGTGAGCGAAACATTCTATTACCAAGAACATAGTGAAGCCACAGATGTATGTTCTTGGTAATAGAATGTTGTGCCTACTGCCTCGGA	TGTTCTTGGTAATAGAATGTTG	TAGTGAAGCCACAGATGT
EED	8726	EED.1823	TGCTGTTGACAGTGAGCGAAGTGTGTTTGTTGTCTGTGTATAGTGAAGCCACAGATGTATACACAGACAACAAACACACTCTGCCTACTGCCTCGGA	TACACAGACAACAAACACACTC	TAGTGAAGCCACAGATGT
EED	8726	EED.796	TGCTGTTGACAGTGAGCGCCCATTAGTGTTTGCAACTGTATAGTGAAGCCACAGATGTATACAGTTGCAAACACTAATGGATGCCTACTGCCTCGGA	TACAGTTGCAAACACTAATGGA	TAGTGAAGCCACAGATGT
EED	8726	EED.1168	TGCTGTTGACAGTGAGCGCGGGCACAGAGATGAAGTTCTATAGTGAAGCCACAGATGTATAGAACTTCATCTCTGTGCCCTTGCCTACTGCCTCGGA	TAGAACTTCATCTCTGTGCCCT	TAGTGAAGCCACAGATGT
EED	8726	EED.1255	TGCTGTTGACAGTGAGCGCTGGAGGATCAATTCAAAGAGATAGTGAAGCCACAGATGTATCTCTTTGAATTGATCCTCCAATGCCTACTGCCTCGGA	TCTCTTTGAATTGATCCTCCAA	TAGTGAAGCCACAGATGT
EED	8726	EED.1413	TGCTGTTGACAGTGAGCGCAGGCGATTTGATACTTTCTAATAGTGAAGCCACAGATGTATTAGAAAGTATCAAATCGCCTATGCCTACTGCCTCGGA	TTAGAAAGTATCAAATCGCCTA	TAGTGAAGCCACAGATGT
EED	8726	EED.621	TGCTGTTGACAGTGAGCGCACGCCCTGATACACCTACAAATAGTGAAGCCACAGATGTATTTGTAGGTGTATCAGGGCGTTTGCCTACTGCCTCGGA	TTTGTAGGTGTATCAGGGCGTT	TAGTGAAGCCACAGATGT
EED	8726	EED.1475	TGCTGTTGACAGTGAGCGCTGGAAGATGATATAGATAAAATAGTGAAGCCACAGATGTATTTTATCTATATCATCTTCCATTGCCTACTGCCTCGGA	TTTTATCTATATCATCTTCCAT	TAGTGAAGCCACAGATGT
EED	8726	EED.819	TGCTGTTGACAGTGAGCGAAAGCAACAGAGTTACCTTGTATAGTGAAGCCACAGATGTATACAAGGTAACTCTGTTGCTTCTGCCTACTGCCTCGGA	TACAAGGTAACTCTGTTGCTTC	TAGTGAAGCCACAGATGT
EHMT1	79813	EHMT1.1896	TGCTGTTGACAGTGAGCGATCGAGTCAATAACGCCAGCTATAGTGAAGCCACAGATGTATAGCTGGCGTTATTGACTCGAGTGCCTACTGCCTCGGA	TAGCTGGCGTTATTGACTCGAG	TAGTGAAGCCACAGATGT
EHMT1	79813	EHMT1.701	TGCTGTTGACAGTGAGCGACCAGAGAAGTTCGAGAAGCTATAGTGAAGCCACAGATGTATAGCTTCTCGAACTTCTCTGGGTGCCTACTGCCTCGGA	TAGCTTCTCGAACTTCTCTGGG	TAGTGAAGCCACAGATGT
EHMT1	79813	EHMT1.1403	TGCTGTTGACAGTGAGCGACCCTCGGTTCTGAGTCGTATATAGTGAAGCCACAGATGTATATACGACTCAGAACCGAGGGCTGCCTACTGCCTCGGA	TATACGACTCAGAACCGAGGGC	TAGTGAAGCCACAGATGT
EHMT1	79813	EHMT1.703	TGCTGTTGACAGTGAGCGAAGAGAAGTTCGAGAAGCTAGATAGTGAAGCCACAGATGTATCTAGCTTCTCGAACTTCTCTGTGCCTACTGCCTCGGA	TCTAGCTTCTCGAACTTCTCTG	TAGTGAAGCCACAGATGT
EHMT1	79813	EHMT1.688	TGCTGTTGACAGTGAGCGCGCCAGTAAAGATCCCAGAGAATAGTGAAGCCACAGATGTATTCTCTGGGATCTTTACTGGCTTGCCTACTGCCTCGGA	TTCTCTGGGATCTTTACTGGCT	TAGTGAAGCCACAGATGT
EHMT1	79813	EHMT1.1495	TGCTGTTGACAGTGAGCGATCCCTGGATCTCCGAGTCAAATAGTGAAGCCACAGATGTATTTGACTCGGAGATCCAGGGAGTGCCTACTGCCTCGGA	TTTGACTCGGAGATCCAGGGAG	TAGTGAAGCCACAGATGT
EHMT1	79813	EHMT1.736	TGCTGTTGACAGTGAGCGCCCAAAAGAGGAGATCAACAAATAGTGAAGCCACAGATGTATTTGTTGATCTCCTCTTTTGGTTGCCTACTGCCTCGGA	TTTGTTGATCTCCTCTTTTGGT	TAGTGAAGCCACAGATGT
EHMT1	79813	EHMT1.85	TGCTGTTGACAGTGAGCGCCAGCAGGATTGCTGTGTGAAATAGTGAAGCCACAGATGTATTTCACACAGCAATCCTGCTGATGCCTACTGCCTCGGA	TTTCACACAGCAATCCTGCTGA	TAGTGAAGCCACAGATGT
EHMT2	10919	EHMT2.2129	TGCTGTTGACAGTGAGCGAAGCGTGGTGGCTGTGTCTATATAGTGAAGCCACAGATGTATATAGACACAGCCACCACGCTGTGCCTACTGCCTCGGA	TATAGACACAGCCACCACGCTG	TAGTGAAGCCACAGATGT
EHMT2	10919	EHMT2.2889	TGCTGTTGACAGTGAGCGCCCGGTGCTGGTATGACAAGGATAGTGAAGCCACAGATGTATCCTTGTCATACCAGCACCGGATGCCTACTGCCTCGGA	TCCTTGTCATACCAGCACCGGA	TAGTGAAGCCACAGATGT
EHMT2	10919	EHMT2.3215	TGCTGTTGACAGTGAGCGACCCGTTACTATGGCAACATCATAGTGAAGCCACAGATGTATGATGTTGCCATAGTAACGGGCTGCCTACTGCCTCGGA	TGATGTTGCCATAGTAACGGGC	TAGTGAAGCCACAGATGT
EHMT2	10919	EHMT2.636	TGCTGTTGACAGTGAGCGCCCGCATGAGTGATGATGTCCATAGTGAAGCCACAGATGTATGGACATCATCACTCATGCGGATGCCTACTGCCTCGGA	TGGACATCATCACTCATGCGGA	TAGTGAAGCCACAGATGT
EHMT2	10919	EHMT2.2946	TGCTGTTGACAGTGAGCGATCCGCTGATTTTCGAGTGTAATAGTGAAGCCACAGATGTATTACACTCGAAAATCAGCGGAGTGCCTACTGCCTCGGA	TTACACTCGAAAATCAGCGGAG	TAGTGAAGCCACAGATGT
EHMT2	10919	EHMT2.2133	TGCTGTTGACAGTGAGCGATGGTGGCTGTGTCTATAGCAATAGTGAAGCCACAGATGTATTGCTATAGACACAGCCACCACTGCCTACTGCCTCGGA	TTGCTATAGACACAGCCACCAC	TAGTGAAGCCACAGATGT
EHMT2	10919	EHMT2.3168	TGCTGTTGACAGTGAGCGCCCTCTTCGACTTAGACAACAATAGTGAAGCCACAGATGTATTGTTGTCTAAGTCGAAGAGGTTGCCTACTGCCTCGGA	TTGTTGTCTAAGTCGAAGAGGT	TAGTGAAGCCACAGATGT
EHMT2	10919	EHMT2.874	TGCTGTTGACAGTGAGCGAAAGTCTGAAGTTGAAGCTCTATAGTGAAGCCACAGATGTATAGAGCTTCAACTTCAGACTTGTGCCTACTGCCTCGGA	TAGAGCTTCAACTTCAGACTTG	TAGTGAAGCCACAGATGT
EID1	23741	EID1.1416	TGCTGTTGACAGTGAGCGCACCATTGCTTATGCTGTTATATAGTGAAGCCACAGATGTATATAACAGCATAAGCAATGGTTTGCCTACTGCCTCGGA	TATAACAGCATAAGCAATGGTT	TAGTGAAGCCACAGATGT
EID1	23741	EID1.1022	TGCTGTTGACAGTGAGCGACCCACTGATACTAATTATATATAGTGAAGCCACAGATGTATATATAATTAGTATCAGTGGGCTGCCTACTGCCTCGGA	TATATAATTAGTATCAGTGGGC	TAGTGAAGCCACAGATGT
EID1	23741	EID1.1972	TGCTGTTGACAGTGAGCGCAGGCTAGGTTCAGCAAAATAATAGTGAAGCCACAGATGTATTATTTTGCTGAACCTAGCCTTTGCCTACTGCCTCGGA	TTATTTTGCTGAACCTAGCCTT	TAGTGAAGCCACAGATGT
EID1	23741	EID1.475	TGCTGTTGACAGTGAGCGACCGACAAGATGTTTCTGAGAATAGTGAAGCCACAGATGTATTCTCAGAAACATCTTGTCGGCTGCCTACTGCCTCGGA	TTCTCAGAAACATCTTGTCGGC	TAGTGAAGCCACAGATGT
EID1	23741	EID1.854	TGCTGTTGACAGTGAGCGAACCGTTGAAATCAATTATCAATAGTGAAGCCACAGATGTATTGATAATTGATTTCAACGGTCTGCCTACTGCCTCGGA	TTGATAATTGATTTCAACGGTC	TAGTGAAGCCACAGATGT
EID1	23741	EID1.968	TGCTGTTGACAGTGAGCGCAAAGATGGTTTTGCAAGAATATAGTGAAGCCACAGATGTATATTCTTGCAAAACCATCTTTATGCCTACTGCCTCGGA	TATTCTTGCAAAACCATCTTTA	TAGTGAAGCCACAGATGT
EID1	23741	EID1.969	TGCTGTTGACAGTGAGCGCAAGATGGTTTTGCAAGAATAATAGTGAAGCCACAGATGTATTATTCTTGCAAAACCATCTTTTGCCTACTGCCTCGGA	TTATTCTTGCAAAACCATCTTT	TAGTGAAGCCACAGATGT
EID1	23741	EID1.2060	TGCTGTTGACAGTGAGCGCAAGAACGAATATCCAATGCAATAGTGAAGCCACAGATGTATTGCATTGGATATTCGTTCTTTTGCCTACTGCCTCGGA	TTGCATTGGATATTCGTTCTTT	TAGTGAAGCCACAGATGT
EIF4A1	1973	EIF4A1.617	TGCTGTTGACAGTGAGCGAGCCGTGTGTTTGATATGCTTATAGTGAAGCCACAGATGTATAAGCATATCAAACACACGGCCTGCCTACTGCCTCGGA	TAAGCATATCAAACACACGGCC	TAGTGAAGCCACAGATGT
EIF4A1	1973	EIF4A1.1231	TGCTGTTGACAGTGAGCGCTCGAGACATTGAGACCTTCTATAGTGAAGCCACAGATGTATAGAAGGTCTCAATGTCTCGAATGCCTACTGCCTCGGA	TAGAAGGTCTCAATGTCTCGAA	TAGTGAAGCCACAGATGT
EIF4A1	1973	EIF4A1.708	TGCTGTTGACAGTGAGCGATGGATTCAAGGACCAGATCTATAGTGAAGCCACAGATGTATAGATCTGGTCCTTGAATCCACTGCCTACTGCCTCGGA	TAGATCTGGTCCTTGAATCCAC	TAGTGAAGCCACAGATGT
EIF4A1	1973	EIF4A1.206	TGCTGTTGACAGTGAGCGCTCGAGAGTAACTGGAATGAGATAGTGAAGCCACAGATGTATCTCATTCCAGTTACTCTCGATTGCCTACTGCCTCGGA	TCTCATTCCAGTTACTCTCGAT	TAGTGAAGCCACAGATGT
EIF4A1	1973	EIF4A1.618	TGCTGTTGACAGTGAGCGACCGTGTGTTTGATATGCTTAATAGTGAAGCCACAGATGTATTAAGCATATCAAACACACGGCTGCCTACTGCCTCGGA	TTAAGCATATCAAACACACGGC	TAGTGAAGCCACAGATGT
EIF4A1	1973	EIF4A1.413	TGCTGTTGACAGTGAGCGAAGCAGATTGAATTAGATCTAATAGTGAAGCCACAGATGTATTAGATCTAATTCAATCTGCTGTGCCTACTGCCTCGGA	TTAGATCTAATTCAATCTGCTG	TAGTGAAGCCACAGATGT
EIF4A1	1973	EIF4A1.957	TGCTGTTGACAGTGAGCGACCAGGCAGTCATCTTCATCAATAGTGAAGCCACAGATGTATTGATGAAGATGACTGCCTGGGTGCCTACTGCCTCGGA	TTGATGAAGATGACTGCCTGGG	TAGTGAAGCCACAGATGT
EIF4A1	1973	EIF4A1.414	TGCTGTTGACAGTGAGCGCGCAGATTGAATTAGATCTAAATAGTGAAGCCACAGATGTATTTAGATCTAATTCAATCTGCTTGCCTACTGCCTCGGA	TTTAGATCTAATTCAATCTGCT	TAGTGAAGCCACAGATGT
EIF4A2	1974	EIF4A2.519	TGCTGTTGACAGTGAGCGAGGGAGAGTGTTTGATATGTTATAGTGAAGCCACAGATGTATAACATATCAAACACTCTCCCGTGCCTACTGCCTCGGA	TAACATATCAAACACTCTCCCG	TAGTGAAGCCACAGATGT
EIF4A2	1974	EIF4A2.1613	TGCTGTTGACAGTGAGCGCTCAGCCAATTATGTTAAACTATAGTGAAGCCACAGATGTATAGTTTAACATAATTGGCTGATTGCCTACTGCCTCGGA	TAGTTTAACATAATTGGCTGAT	TAGTGAAGCCACAGATGT
EIF4A2	1974	EIF4A2.495	TGCTGTTGACAGTGAGCGCCCACATATTGTTGTTGGTACATAGTGAAGCCACAGATGTATGTACCAACAACAATATGTGGTTGCCTACTGCCTCGGA	TGTACCAACAACAATATGTGGT	TAGTGAAGCCACAGATGT
EIF4A2	1974	EIF4A2.1851	TGCTGTTGACAGTGAGCGCTGAAGTTTGAATGTTAAATAATAGTGAAGCCACAGATGTATTATTTAACATTCAAACTTCATTGCCTACTGCCTCGGA	TTATTTAACATTCAAACTTCAT	TAGTGAAGCCACAGATGT
EIF4A2	1974	EIF4A2.51	TGCTGTTGACAGTGAGCGATCCGCGGATTATAACAGAGAATAGTGAAGCCACAGATGTATTCTCTGTTATAATCCGCGGAGTGCCTACTGCCTCGGA	TTCTCTGTTATAATCCGCGGAG	TAGTGAAGCCACAGATGT
EIF4A2	1974	EIF4A2.317	TGCTGTTGACAGTGAGCGCACAGTTGGAGATTGAGTTCAATAGTGAAGCCACAGATGTATTGAACTCAATCTCCAACTGTTTGCCTACTGCCTCGGA	TTGAACTCAATCTCCAACTGTT	TAGTGAAGCCACAGATGT
EIF4A2	1974	EIF4A2.1041	TGCTGTTGACAGTGAGCGCCGCGGGATTGATGTGCAACAATAGTGAAGCCACAGATGTATTGTTGCACATCAATCCCGCGATGCCTACTGCCTCGGA	TTGTTGCACATCAATCCCGCGA	TAGTGAAGCCACAGATGT
EIF4A2	1974	EIF4A2.1058	TGCTGTTGACAGTGAGCGCACAAGTGTCTTTGGTTATAAATAGTGAAGCCACAGATGTATTTATAACCAAAGACACTTGTTTGCCTACTGCCTCGGA	TTTATAACCAAAGACACTTGTT	TAGTGAAGCCACAGATGT
EIF4A3	9775	EIF4A3.806	TGCTGTTGACAGTGAGCGCAGGTTTCAAAGAGCAGATTTATAGTGAAGCCACAGATGTATAAATCTGCTCTTTGAAACCTTTGCCTACTGCCTCGGA	TAAATCTGCTCTTTGAAACCTT	TAGTGAAGCCACAGATGT
EIF4A3	9775	EIF4A3.1713	TGCTGTTGACAGTGAGCGAACCACCTTCTCTAGTAACTTATAGTGAAGCCACAGATGTATAAGTTACTAGAGAAGGTGGTGTGCCTACTGCCTCGGA	TAAGTTACTAGAGAAGGTGGTG	TAGTGAAGCCACAGATGT
EIF4A3	9775	EIF4A3.1283	TGCTGTTGACAGTGAGCGCCCCTAATAACAGAGAATTGTATAGTGAAGCCACAGATGTATACAATTCTCTGTTATTAGGGATGCCTACTGCCTCGGA	TACAATTCTCTGTTATTAGGGA	TAGTGAAGCCACAGATGT
EIF4A3	9775	EIF4A3.1685	TGCTGTTGACAGTGAGCGCCCCATAAACTCTATACTTCTATAGTGAAGCCACAGATGTATAGAAGTATAGAGTTTATGGGATGCCTACTGCCTCGGA	TAGAAGTATAGAGTTTATGGGA	TAGTGAAGCCACAGATGT
EIF4A3	9775	EIF4A3.815	TGCTGTTGACAGTGAGCGCAGAGCAGATTTACGATGTATATAGTGAAGCCACAGATGTATATACATCGTAAATCTGCTCTTTGCCTACTGCCTCGGA	TATACATCGTAAATCTGCTCTT	TAGTGAAGCCACAGATGT
EIF4A3	9775	EIF4A3.1253	TGCTGTTGACAGTGAGCGATCAGGTGTCCCTCATCATTAATAGTGAAGCCACAGATGTATTAATGATGAGGGACACCTGAGTGCCTACTGCCTCGGA	TTAATGATGAGGGACACCTGAG	TAGTGAAGCCACAGATGT
EIF4A3	9775	EIF4A3.422	TGCTGTTGACAGTGAGCGAAGCAATCAAGCAGATCATCAATAGTGAAGCCACAGATGTATTGATGATCTGCTTGATTGCTCTGCCTACTGCCTCGGA	TTGATGATCTGCTTGATTGCTC	TAGTGAAGCCACAGATGT
EIF4A3	9775	EIF4A3.813	TGCTGTTGACAGTGAGCGAAAAGAGCAGATTTACGATGTATAGTGAAGCCACAGATGTATACATCGTAAATCTGCTCTTTGTGCCTACTGCCTCGGA	TACATCGTAAATCTGCTCTTTG	TAGTGAAGCCACAGATGT
ELP2	55250	ELP2.1995	TGCTGTTGACAGTGAGCGAACTGATCAAGTTCCAGAAATATAGTGAAGCCACAGATGTATATTTCTGGAACTTGATCAGTCTGCCTACTGCCTCGGA	TATTTCTGGAACTTGATCAGTC	TAGTGAAGCCACAGATGT
ELP2	55250	ELP2.597	TGCTGTTGACAGTGAGCGCCAGGATGACGATAACATAAGATAGTGAAGCCACAGATGTATCTTATGTTATCGTCATCCTGATGCCTACTGCCTCGGA	TCTTATGTTATCGTCATCCTGA	TAGTGAAGCCACAGATGT
ELP2	55250	ELP2.561	TGCTGTTGACAGTGAGCGCTGGAAGCTGTATATAAAGTCATAGTGAAGCCACAGATGTATGACTTTATATACAGCTTCCATTGCCTACTGCCTCGGA	TGACTTTATATACAGCTTCCAT	TAGTGAAGCCACAGATGT
ELP2	55250	ELP2.694	TGCTGTTGACAGTGAGCGACCGGTCATGAAAACTGGGTAATAGTGAAGCCACAGATGTATTACCCAGTTTTCATGACCGGCTGCCTACTGCCTCGGA	TTACCCAGTTTTCATGACCGGC	TAGTGAAGCCACAGATGT
ELP2	55250	ELP2.2028	TGCTGTTGACAGTGAGCGACACTGTGTAGAAACAAGTCAATAGTGAAGCCACAGATGTATTGACTTGTTTCTACACAGTGGTGCCTACTGCCTCGGA	TTGACTTGTTTCTACACAGTGG	TAGTGAAGCCACAGATGT
ELP2	55250	ELP2.300	TGCTGTTGACAGTGAGCGCTCTGGAGGATCTGATAATCAATAGTGAAGCCACAGATGTATTGATTATCAGATCCTCCAGAATGCCTACTGCCTCGGA	TTGATTATCAGATCCTCCAGAA	TAGTGAAGCCACAGATGT
ELP2	55250	ELP2.2175	TGCTGTTGACAGTGAGCGAAAGATACACAGAGTCAATAAATAGTGAAGCCACAGATGTATTTATTGACTCTGTGTATCTTCTGCCTACTGCCTCGGA	TTTATTGACTCTGTGTATCTTC	TAGTGAAGCCACAGATGT
ELP2	55250	ELP2.2029	TGCTGTTGACAGTGAGCGAACTGTGTAGAAACAAGTCAAATAGTGAAGCCACAGATGTATTTGACTTGTTTCTACACAGTGTGCCTACTGCCTCGGA	TTTGACTTGTTTCTACACAGTG	TAGTGAAGCCACAGATGT
ELP3	55140	ELP3.1354	TGCTGTTGACAGTGAGCGCACCAGAGAAGTTGGAATCCAATAGTGAAGCCACAGATGTATTGGATTCCAACTTCTCTGGTTTGCCTACTGCCTCGGA	TTGGATTCCAACTTCTCTGGTT	TAGTGAAGCCACAGATGT
ELP3	55140	ELP3.2988	TGCTGTTGACAGTGAGCGACCGTGTGTGAAAGCAAAACAATAGTGAAGCCACAGATGTATTGTTTTGCTTTCACACACGGGTGCCTACTGCCTCGGA	TTGTTTTGCTTTCACACACGGG	TAGTGAAGCCACAGATGT
ELP3	55140	ELP3.728	TGCTGTTGACAGTGAGCGCCAGGACATACTTCCAACAATATAGTGAAGCCACAGATGTATATTGTTGGAAGTATGTCCTGATGCCTACTGCCTCGGA	TATTGTTGGAAGTATGTCCTGA	TAGTGAAGCCACAGATGT
ELP3	55140	ELP3.586	TGCTGTTGACAGTGAGCGCCAGACAAGACACCGAATAGAATAGTGAAGCCACAGATGTATTCTATTCGGTGTCTTGTCTGTTGCCTACTGCCTCGGA	TTCTATTCGGTGTCTTGTCTGT	TAGTGAAGCCACAGATGT
ELP3	55140	ELP3.1846	TGCTGTTGACAGTGAGCGCCAGGATTTCTTAAATACTCAATAGTGAAGCCACAGATGTATTGAGTATTTAAGAAATCCTGATGCCTACTGCCTCGGA	TTGAGTATTTAAGAAATCCTGA	TAGTGAAGCCACAGATGT
ELP3	55140	ELP3.3101	TGCTGTTGACAGTGAGCGAAGGGTCAGTTCCTAAGTTAAATAGTGAAGCCACAGATGTATTTAACTTAGGAACTGACCCTCTGCCTACTGCCTCGGA	TTTAACTTAGGAACTGACCCTC	TAGTGAAGCCACAGATGT
ELP3	55140	ELP3.1505	TGCTGTTGACAGTGAGCGCTACGCAAGTGTTCAGAAGAAATAGTGAAGCCACAGATGTATTTCTTCTGAACACTTGCGTAATGCCTACTGCCTCGGA	TTTCTTCTGAACACTTGCGTAA	TAGTGAAGCCACAGATGT
ELP3	55140	ELP3.1416	TGCTGTTGACAGTGAGCGCAAGGAGAGATTATGTTGCAAATAGTGAAGCCACAGATGTATTTGCAACATAATCTCTCCTTATGCCTACTGCCTCGGA	TTTGCAACATAATCTCTCCTTA	TAGTGAAGCCACAGATGT
ELP4	26610	ELP4.269	TGCTGTTGACAGTGAGCGCGCCGTTGGAACAGTTCTTCTATAGTGAAGCCACAGATGTATAGAAGAACTGTTCCAACGGCTTGCCTACTGCCTCGGA	TAGAAGAACTGTTCCAACGGCT	TAGTGAAGCCACAGATGT
ELP4	26610	ELP4.1333	TGCTGTTGACAGTGAGCGCGCAGAATTCTATGACACTCTATAGTGAAGCCACAGATGTATAGAGTGTCATAGAATTCTGCATGCCTACTGCCTCGGA	TAGAGTGTCATAGAATTCTGCA	TAGTGAAGCCACAGATGT
ELP4	26610	ELP4.274	TGCTGTTGACAGTGAGCGCTGGAACAGTTCTTCTAATTGATAGTGAAGCCACAGATGTATCAATTAGAAGAACTGTTCCAATGCCTACTGCCTCGGA	TCAATTAGAAGAACTGTTCCAA	TAGTGAAGCCACAGATGT
ELP4	26610	ELP4.979	TGCTGTTGACAGTGAGCGACCGTGTCACAACCTTGTCAGATAGTGAAGCCACAGATGTATCTGACAAGGTTGTGACACGGGTGCCTACTGCCTCGGA	TCTGACAAGGTTGTGACACGGG	TAGTGAAGCCACAGATGT
ELP4	26610	ELP4.700	TGCTGTTGACAGTGAGCGATGGCTACACAAAGCTGCTTCATAGTGAAGCCACAGATGTATGAAGCAGCTTTGTGTAGCCAGTGCCTACTGCCTCGGA	TGAAGCAGCTTTGTGTAGCCAG	TAGTGAAGCCACAGATGT
ELP4	26610	ELP4.1084	TGCTGTTGACAGTGAGCGCACGGCAGATTCCTCGGCTTAATAGTGAAGCCACAGATGTATTAAGCCGAGGAATCTGCCGTATGCCTACTGCCTCGGA	TTAAGCCGAGGAATCTGCCGTA	TAGTGAAGCCACAGATGT
ELP4	26610	ELP4.270	TGCTGTTGACAGTGAGCGACCGTTGGAACAGTTCTTCTAATAGTGAAGCCACAGATGTATTAGAAGAACTGTTCCAACGGCTGCCTACTGCCTCGGA	TTAGAAGAACTGTTCCAACGGC	TAGTGAAGCCACAGATGT
ELP4	26610	ELP4.452	TGCTGTTGACAGTGAGCGCAAGGAATTTGATGAAGATGTATAGTGAAGCCACAGATGTATACATCTTCATCAAATTCCTTTTGCCTACTGCCTCGGA	TACATCTTCATCAAATTCCTTT	TAGTGAAGCCACAGATGT
EMG1	10436	EMG1.448	TGCTGTTGACAGTGAGCGAAGCTGGCTTGCTACAGGTTTATAGTGAAGCCACAGATGTATAAACCTGTAGCAAGCCAGCTCTGCCTACTGCCTCGGA	TAAACCTGTAGCAAGCCAGCTC	TAGTGAAGCCACAGATGT
EMG1	10436	EMG1.66	TGCTGTTGACAGTGAGCGACCGGAAGGAAATTTGTGATTATAGTGAAGCCACAGATGTATAATCACAAATTTCCTTCCGGCTGCCTACTGCCTCGGA	TAATCACAAATTTCCTTCCGGC	TAGTGAAGCCACAGATGT
EMG1	10436	EMG1.478	TGCTGTTGACAGTGAGCGAACAGAAGAATGTTCTGATTGATAGTGAAGCCACAGATGTATCAATCAGAACATTCTTCTGTGTGCCTACTGCCTCGGA	TCAATCAGAACATTCTTCTGTG	TAGTGAAGCCACAGATGT
EMG1	10436	EMG1.91	TGCTGTTGACAGTGAGCGACCGCGCTGTTCTTATTTAAGATAGTGAAGCCACAGATGTATCTTAAATAAGAACAGCGCGGCTGCCTACTGCCTCGGA	TCTTAAATAAGAACAGCGCGGC	TAGTGAAGCCACAGATGT
EMG1	10436	EMG1.89	TGCTGTTGACAGTGAGCGCAGCCGCGCTGTTCTTATTTAATAGTGAAGCCACAGATGTATTAAATAAGAACAGCGCGGCTTTGCCTACTGCCTCGGA	TTAAATAAGAACAGCGCGGCTT	TAGTGAAGCCACAGATGT
EMG1	10436	EMG1.346	TGCTGTTGACAGTGAGCGCGCACAAGTCTATATTGTTGAATAGTGAAGCCACAGATGTATTCAACAATATAGACTTGTGCTTGCCTACTGCCTCGGA	TTCAACAATATAGACTTGTGCT	TAGTGAAGCCACAGATGT
EMG1	10436	EMG1.479	TGCTGTTGACAGTGAGCGCCAGAAGAATGTTCTGATTGAATAGTGAAGCCACAGATGTATTCAATCAGAACATTCTTCTGTTGCCTACTGCCTCGGA	TTCAATCAGAACATTCTTCTGT	TAGTGAAGCCACAGATGT
EMG1	10436	EMG1.349	TGCTGTTGACAGTGAGCGCCAAGTCTATATTGTTGAAGAATAGTGAAGCCACAGATGTATTCTTCAACAATATAGACTTGTTGCCTACTGCCTCGGA	TTCTTCAACAATATAGACTTGT	TAGTGAAGCCACAGATGT
ENY2	56943	ENY2.2696	TGCTGTTGACAGTGAGCGCTCACAGCAATTTAGAATACTATAGTGAAGCCACAGATGTATAGTATTCTAAATTGCTGTGATTGCCTACTGCCTCGGA	TAGTATTCTAAATTGCTGTGAT	TAGTGAAGCCACAGATGT
ENY2	56943	ENY2.2552	TGCTGTTGACAGTGAGCGCGCGGATAGTTCTTATTTCATATAGTGAAGCCACAGATGTATATGAAATAAGAACTATCCGCTTGCCTACTGCCTCGGA	TATGAAATAAGAACTATCCGCT	TAGTGAAGCCACAGATGT
ENY2	56943	ENY2.530	TGCTGTTGACAGTGAGCGCTCCCTAAATGTGTTATTTTAATAGTGAAGCCACAGATGTATTAAAATAACACATTTAGGGAATGCCTACTGCCTCGGA	TTAAAATAACACATTTAGGGAA	TAGTGAAGCCACAGATGT
ENY2	56943	ENY2.2698	TGCTGTTGACAGTGAGCGAACAGCAATTTAGAATACTAAATAGTGAAGCCACAGATGTATTTAGTATTCTAAATTGCTGTGTGCCTACTGCCTCGGA	TTTAGTATTCTAAATTGCTGTG	TAGTGAAGCCACAGATGT
ENY2	56943	ENY2.1708	TGCTGTTGACAGTGAGCGACAGATTATTGTAGTAGACTTATAGTGAAGCCACAGATGTATAAGTCTACTACAATAATCTGGTGCCTACTGCCTCGGA	TAAGTCTACTACAATAATCTGG	TAGTGAAGCCACAGATGT
ENY2	56943	ENY2.1657	TGCTGTTGACAGTGAGCGAAAGGCTGTAAATTATCCACTATAGTGAAGCCACAGATGTATAGTGGATAATTTACAGCCTTGTGCCTACTGCCTCGGA	TAGTGGATAATTTACAGCCTTG	TAGTGAAGCCACAGATGT
ENY2	56943	ENY2.332	TGCTGTTGACAGTGAGCGAAAGGAGCTCCTACAAAGAATATAGTGAAGCCACAGATGTATATTCTTTGTAGGAGCTCCTTCTGCCTACTGCCTCGGA	TATTCTTTGTAGGAGCTCCTTC	TAGTGAAGCCACAGATGT
ENY2	56943	ENY2.644	TGCTGTTGACAGTGAGCGCAAAGCAATTAATGTAGTTTAATAGTGAAGCCACAGATGTATTAAACTACATTAATTGCTTTTTGCCTACTGCCTCGGA	TTAAACTACATTAATTGCTTTT	TAGTGAAGCCACAGATGT
EP300	2033	EP300.2335	TGCTGTTGACAGTGAGCGCACGAAGGACCAGACTACAGAATAGTGAAGCCACAGATGTATTCTGTAGTCTGGTCCTTCGTTTGCCTACTGCCTCGGA	TTCTGTAGTCTGGTCCTTCGTT	TAGTGAAGCCACAGATGT
EP300	2033	EP300.368	TGCTGTTGACAGTGAGCGATCGCTTGTATCTCCGAAAGAATAGTGAAGCCACAGATGTATTCTTTCGGAGATACAAGCGAGTGCCTACTGCCTCGGA	TTCTTTCGGAGATACAAGCGAG	TAGTGAAGCCACAGATGT
EP300	2033	EP300.3927	TGCTGTTGACAGTGAGCGCACGGCAAACAGTTGTGCACAATAGTGAAGCCACAGATGTATTGTGCACAACTGTTTGCCGTATGCCTACTGCCTCGGA	TTGTGCACAACTGTTTGCCGTA	TAGTGAAGCCACAGATGT
EP300	2033	EP300.2314	TGCTGTTGACAGTGAGCGCCCAGAAAGAACTAGAAGAAAATAGTGAAGCCACAGATGTATTTTCTTCTAGTTCTTTCTGGATGCCTACTGCCTCGGA	TTTTCTTCTAGTTCTTTCTGGA	TAGTGAAGCCACAGATGT
EP300	2033	EP300.515	TGCTGTTGACAGTGAGCGACACGACTTACCAGATGAATTATAGTGAAGCCACAGATGTATAATTCATCTGGTAAGTCGTGCTGCCTACTGCCTCGGA	TAATTCATCTGGTAAGTCGTGC	TAGTGAAGCCACAGATGT
EP300	2033	EP300.4860	TGCTGTTGACAGTGAGCGAAAGCTACTGAAGATAGATTAATAGTGAAGCCACAGATGTATTAATCTATCTTCAGTAGCTTGTGCCTACTGCCTCGGA	TTAATCTATCTTCAGTAGCTTG	TAGTGAAGCCACAGATGT
EP300	2033	EP300.4869	TGCTGTTGACAGTGAGCGAAAGATAGATTAACAAGTGCAATAGTGAAGCCACAGATGTATTGCACTTGTTAATCTATCTTCTGCCTACTGCCTCGGA	TTGCACTTGTTAATCTATCTTC	TAGTGAAGCCACAGATGT
EP300	2033	EP300.8485	TGCTGTTGACAGTGAGCGATGGGATGATTTTAACATGCAATAGTGAAGCCACAGATGTATTGCATGTTAAAATCATCCCACTGCCTACTGCCTCGGA	TTGCATGTTAAAATCATCCCAC	TAGTGAAGCCACAGATGT
EP400	57634	EP400.2331	TGCTGTTGACAGTGAGCGCCCCAAGACAGTTCTCAGGATATAGTGAAGCCACAGATGTATATCCTGAGAACTGTCTTGGGATGCCTACTGCCTCGGA	TATCCTGAGAACTGTCTTGGGA	TAGTGAAGCCACAGATGT
EP400	57634	EP400.3275	TGCTGTTGACAGTGAGCGATCGGTCAAGTTTAATGCTCCATAGTGAAGCCACAGATGTATGGAGCATTAAACTTGACCGAGTGCCTACTGCCTCGGA	TGGAGCATTAAACTTGACCGAG	TAGTGAAGCCACAGATGT
EP400	57634	EP400.2719	TGCTGTTGACAGTGAGCGCACGAGTAGAATTAGAAGAAAATAGTGAAGCCACAGATGTATTTTCTTCTAATTCTACTCGTATGCCTACTGCCTCGGA	TTTTCTTCTAATTCTACTCGTA	TAGTGAAGCCACAGATGT
EP400	57634	EP400.11932	TGCTGTTGACAGTGAGCGACCCGAACACTGTCAGACTCTATAGTGAAGCCACAGATGTATAGAGTCTGACAGTGTTCGGGCTGCCTACTGCCTCGGA	TAGAGTCTGACAGTGTTCGGGC	TAGTGAAGCCACAGATGT
EP400	57634	EP400.11792	TGCTGTTGACAGTGAGCGCAAGGTTAAAGTTTCTAACCTATAGTGAAGCCACAGATGTATAGGTTAGAAACTTTAACCTTTTGCCTACTGCCTCGGA	TAGGTTAGAAACTTTAACCTTT	TAGTGAAGCCACAGATGT
EP400	57634	EP400.2699	TGCTGTTGACAGTGAGCGCCAGGTTGTGGAAATAAAACTATAGTGAAGCCACAGATGTATAGTTTTATTTCCACAACCTGTTGCCTACTGCCTCGGA	TAGTTTTATTTCCACAACCTGT	TAGTGAAGCCACAGATGT
EP400	57634	EP400.12165	TGCTGTTGACAGTGAGCGCTAGCTGTTGTGTTTTAAGATATAGTGAAGCCACAGATGTATATCTTAAAACACAACAGCTAATGCCTACTGCCTCGGA	TATCTTAAAACACAACAGCTAA	TAGTGAAGCCACAGATGT
EP400	57634	EP400.9487	TGCTGTTGACAGTGAGCGCCAGGCTAAAGACACCTACTAATAGTGAAGCCACAGATGTATTAGTAGGTGTCTTTAGCCTGATGCCTACTGCCTCGGA	TTAGTAGGTGTCTTTAGCCTGA	TAGTGAAGCCACAGATGT
EPC1	80314	EPC1.2409	TGCTGTTGACAGTGAGCGCACGGCAGGTTCAGCTTTGTTATAGTGAAGCCACAGATGTATAACAAAGCTGAACCTGCCGTTTGCCTACTGCCTCGGA	TAACAAAGCTGAACCTGCCGTT	TAGTGAAGCCACAGATGT
EPC1	80314	EPC1.1957	TGCTGTTGACAGTGAGCGCCCCAGACATGCAGTACCTCTATAGTGAAGCCACAGATGTATAGAGGTACTGCATGTCTGGGTTGCCTACTGCCTCGGA	TAGAGGTACTGCATGTCTGGGT	TAGTGAAGCCACAGATGT
EPC1	80314	EPC1.1576	TGCTGTTGACAGTGAGCGATGCGATATAGATACTGCTTAATAGTGAAGCCACAGATGTATTAAGCAGTATCTATATCGCACTGCCTACTGCCTCGGA	TTAAGCAGTATCTATATCGCAC	TAGTGAAGCCACAGATGT
EPC1	80314	EPC1.1814	TGCTGTTGACAGTGAGCGATCAGATACTAGTCAATATCAATAGTGAAGCCACAGATGTATTGATATTGACTAGTATCTGACTGCCTACTGCCTCGGA	TTGATATTGACTAGTATCTGAC	TAGTGAAGCCACAGATGT
EPC1	80314	EPC1.1785	TGCTGTTGACAGTGAGCGATCGGACAAATCTTTCTCTAAATAGTGAAGCCACAGATGTATTTAGAGAAAGATTTGTCCGAGTGCCTACTGCCTCGGA	TTTAGAGAAAGATTTGTCCGAG	TAGTGAAGCCACAGATGT
EPC1	80314	EPC1.2178	TGCTGTTGACAGTGAGCGCCAGGGTTTAGAAAGAACACTATAGTGAAGCCACAGATGTATAGTGTTCTTTCTAAACCCTGTTGCCTACTGCCTCGGA	TAGTGTTCTTTCTAAACCCTGT	TAGTGAAGCCACAGATGT
EPC1	80314	EPC1.2419	TGCTGTTGACAGTGAGCGCCAGCTTTGTTACAGCCTTCAATAGTGAAGCCACAGATGTATTGAAGGCTGTAACAAAGCTGATGCCTACTGCCTCGGA	TTGAAGGCTGTAACAAAGCTGA	TAGTGAAGCCACAGATGT
[truncated: 5,297 more rows]
