# Supplementary material for: Inhibition of CBP synergizes with the RNA-dependent mechanisms of Azacitidine by limiting protein synthesis
Source: Nat Commun. 2021 Oct 18;12:6060. doi: 10.1038/s41467-021-26258-z (PMC8523560; doi:10.1038/s41467-021-26258-z)
Supplement: Supplementary file 5 — Supplementary Dataset 2 [file 41467_2021_26258_MOESM5_ESM.xlsx]

## Sheet: shRNA sequences
GeneSymbol	shRNA.ID	short.ID	97mer
CREBBP	CREBBP.2034	CREBBP_1	TGCTGTTGACAGTGAGCGAAGGGATGAATATTATCACTTATAGTGAAGCCACAGATGTATAAGTGATAATATTCATCCCTGTGCCTACTGCCTCGGA
CREBBP	CREBBP.3254	CREBBP_2	TGCTGTTGACAGTGAGCGATGAAGTGAAAGTAGAAGTTAATAGTGAAGCCACAGATGTATTAACTTCTACTTTCACTTCAGTGCCTACTGCCTCGGA
NAA15	NAA15.2439	NAA15_1	TGCTGTTGACAGTGAGCGCTACAGTTAGAACAGTATTAAATAGTGAAGCCACAGATGTATTTAATACTGTTCTAACTGTATTGCCTACTGCCTCGGA
NAA15	NAA15.3422	NAA15_2	TGCTGTTGACAGTGAGCGCACCAAGCAAAATTATAAGAAATAGTGAAGCCACAGATGTATTTCTTATAATTTTGCTTGGTATGCCTACTGCCTCGGA
RPA3	Rpa3.1401	RPA3	TGCTGTTGACAGTGAGCGACCACCATCTTGTGTACATCTTTAGTGAAGCCACAGATGTAAAGATGTACACAAGATGGTGGCTGCCTACTGCCTCGGA
MYB	MYB.721	MYB	TGCTGTTGACAGTGAGCGACTGGACGAACTGATAATGCTATAGTGAAGCCACAGATGTATAGCATTATCAGTTCGTCCAGGTGCCTACTGCCTCGGA
REN	Ren.713	REN	TGCTGTTGACAGTGAGCGCAGGAATTATAATGCTTATCTATAGTGAAGCCACAGATGTATAGATAAGCATTATAATTCCTATGCCTACTGCCTCGGA

## Sheet: qRT-PCR primer
shRNA validation
Target	Forward	Reverse
GAPDH	CGACCACTTTGTCAAGCTCA	TCTTACTCCTTGGAGGCCAT
CREBBP	CAAATGGACTTGTGTTCCCA	TGAGACCCTAACGCAGGTTT
NAA15	TTGGCACGTTTATGGCCTTCT	CGTTTCCCTGTAACCCTCAAGA
SLAM-seq validation
Target	Forward	Reverse
POLR1A	TCCTTCGGGATGTATTCGGCT	CTGTCCAGGTATCGAGGGTT
POLR1B	TCCGAATGTTGATTATGCCTCG	TGACAGCGGAATGTTCTTCCC
POLR1C	CGCAATGTCCATACTACTGACTT	CCACACGGAAATTCTTCTCGAA
POLR1E	CCAGGCAACATGCGCTTTAC	AGTCCCAAAATTGTTTCCCACAT
RRP9	TGAGGCCCGTGCATTTGAG	CCCCGTAAAACGCGAATGTC
RRP1	CAGGTGGTTTTACGCACGAC	GAACGAGCTGGGAAATAGTCC
MRPS26	CCAAATCCAAGATCGAGCGAG	GGCGGTAGTGCTGGTAACG
MALSU1	CTGCTCGCCCCACTAATGTG	ACTTGGGACCAGTATGATCTGC
POLR3H	GGAAGCTCAACGACTCCATTG	AGGGAATACATAGGCATCCTCC
SERPINH1	TCAGTGAGCTTCGCTGATGAC	CATGGCGTTGACTAGCAGGG
CLU	CCAATCAGGGAAGTAAGTACGTC	CTTGCGCTCTTCGTTTGTTTT

## Sheet: Patient characteristics
Healthy donors
Donor ID	Age	Gender
Donor 1	53	Female
Donor 2	62	Female
Donor 3	26	Male
Donor 4	45	Male
Donor 5	58	Female
AML patients
Pacient ID	Age	Gender	Mutations	Assay used
Patient 1	58	Female	FLT3-ITD mut, NMP1 mut	Protein assay and viability assay
Patient 2	35	Male	FLT3-ITD mut	Viability assay
Patient 3	58	Female	FLT3-ITD mut, NMP1 mut	Protein assay and viability assay
Patient 4	81	Male	FLT3-ITD mut, NMP1 mut	Protein assay
Patient 5	71	Male		Protein assay
