# Supplementary material for: Inhibition of CBP synergizes with the RNA-dependent mechanisms of Azacitidine by limiting protein synthesis
Source: Nat Commun. 2021 Oct 18;12:6060. doi: 10.1038/s41467-021-26258-z (PMC8523560; doi:10.1038/s41467-021-26258-z)
Supplement: Supplementary file 6 — Supplementary Dataset 3 [file 41467_2021_26258_MOESM6_ESM.xlsx]

## Sheet: Table EdgeR output screen
	logFC (log fold change)	logCPM (log counts per million)	Pvalue (Fisher's Exact Test)	FDR (Benjamini-Hochberg)
CBX6.680	-5.21261	10.1904	0.0041973	0.535532
MBD2.872	-3.75486	4.83032	0.0388456	0.999858
SMYD1.2271	-3.37208	5.6913	0.097856	0.999858
METTL7A.1832	-3.25957	2.19985	0.0993192	0.999858
KAT7.1879	-3.19014	6.08542	0.0804066	0.999858
CBX2.162	-3.10868	4.07187	0.0244582	0.999858
DHX34.2322	-3.01212	7.063	0.00157237	0.300365
RECQL4.3356	-2.84092	6.33721	0.00603726	0.683263
ZBTB12.1699	-2.69124	7.05411	0.00420517	0.535532
DMAP1.1158	-2.64829	5.41311	0.151095	0.999858
TAF3.608	-2.6312	6.2745	0.0204326	0.999858
TAF5L.696	-2.58317	6.18324	0.00530325	0.620908
CBX3.37	-2.5482	6.69738	0.0079146	0.783216
BOP1.1084	-2.52615	4.88557	0.170076	0.999858
CHD6.5474	-2.52027	5.98572	0.0203213	0.999858
HDAC4.6084	-2.50136	4.92436	0.0999746	0.999858
PHF23.1327	-2.40469	6.94173	0.00414732	0.535532
MEN1.2013	-2.39711	5.70749	0.0181223	0.999858
RAI1.2149	-2.38349	6.11291	0.0309085	0.999858
SF3B1.157	-2.38124	6.09698	0.0878437	0.999858
SETDB1.927	-2.33702	7.00641	0.0476614	0.999858
CHD8.521	-2.29106	6.68945	0.0203086	0.999858
MYB.609	-2.28775	5.82031	0.192906	0.999858
CREBBP.3254	-2.2807	10.8327	0.00626413	0.683263
MYBL1.2031	-2.24	6.02232	0.0328766	0.999858
GATAD2B.2334	-2.23481	6.52891	0.0385407	0.999858
SAP25.796	-2.22027	5.8436	0.0499941	0.999858
ADA.985	-2.2057	6.42671	0.00952789	0.853864
POLR1B.1586	-2.20279	6.66233	0.0405951	0.999858
HDAC11.684	-2.20068	5.75828	0.0267912	0.999858
INO80B.188	-2.1782	6.86142	0.034264	0.999858
JAK2.1135	-2.17421	6.52847	0.0240225	0.999858
DPF2.1599	-2.15585	6.14856	0.0230169	0.999858
BRCA1.39	-2.15481	7.15275	0.0205746	0.999858
SF3B1.332	-2.12367	6.00696	0.128351	0.999858
PRDM12.599	-2.10967	5.21004	0.131062	0.999858
KDM4B.1110	-2.10829	5.89375	0.0252459	0.999858
ARID1A.2176	-2.09652	4.93118	0.0827824	0.999858
IWS1.2920	-2.09594	6.45268	0.0401466	0.999858
HDAC5.1132	-2.09492	5.87852	0.0159888	0.999858
TET2.1782	-2.09136	7.29383	0.0201458	0.999858
HUWE1.485	-2.08915	6.60321	0.0870111	0.999858
POGZ.1750	-2.08599	6.98506	0.0174099	0.999858
MUM1.3291	-2.075	7.09188	0.0830362	0.999858
YTHDC2.1405	-2.05186	6.8249	0.145196	0.999858
WDR61.512	-2.05167	5.65416	0.277425	0.999858
PHF16.1070	-2.05066	6.83075	0.108907	0.999858
RNF40.3330	-2.04142	7.93513	0.0180714	0.999858
TET3.8206	-2.03928	6.71905	0.0270285	0.999858
KAT8.784	-2.00372	6.39457	0.0334744	0.999858
ASXL1.482	-1.97181	6.87247	0.0270823	0.999858
SNAPC4.2060	-1.96548	6.3586	0.0269053	0.999858
MCM5.345	-1.9634	5.90705	0.13784	0.999858
C6orf130.1123	-1.96266	7.92469	0.0315509	0.999858
PRDM9.212	-1.96163	5.26342	0.0213318	0.999858
PYGO1.906	-1.95097	5.31133	0.0966346	0.999858
DQX1.1487	-1.94798	7.09478	0.080172	0.999858
L3MBTL2.668	-1.94622	5.25975	0.136031	0.999858
WIZ.2502	-1.9364	5.92236	0.221753	0.999858
RNF2.619	-1.91951	7.80157	0.033975	0.999858
EIF4A1.708	-1.91696	6.5891	0.0455692	0.999858
SP110.298	-1.9161	7.01715	0.0505535	0.999858
USP51.2319	-1.91059	9.12257	0.0200948	0.999858
MGEA5.2970	-1.91028	6.91383	0.180991	0.999858
MBTD1.528	-1.90308	6.47074	0.0238188	0.999858
CHAF1B.1770	-1.90279	7.16081	0.0360709	0.999858
PHF12.2326	-1.90047	5.50342	0.0298755	0.999858
DCTD.1391	-1.8995	6.29146	0.0568453	0.999858
METTL8.6467	-1.89869	6.83429	0.0292939	0.999858
TSSK6.1405	-1.88958	7.38321	0.027467	0.999858
SRCAP.1288	-1.88586	7.60956	0.0768541	0.999858
RPA1.1650	-1.88501	4.25719	0.32029	0.999858
PHF21B.2369	-1.88199	5.43476	0.0324018	0.999858
DDX52.2609	-1.88185	6.84688	0.0287586	0.999858
DDX39A.560	-1.88035	6.66873	0.0260924	0.999858
UBR1.2621	-1.87887	6.88036	0.0358445	0.999858
PRDM15.1292	-1.87574	6.40365	0.195291	0.999858
SMARCA4.1959	-1.87161	6.57959	0.0640429	0.999858
YTHDC2.1760	-1.86863	7.02058	0.0614406	0.999858
PRKDC.6841	-1.85717	8.13385	0.042745	0.999858
NSUN2.518	-1.85493	5.90278	0.100682	0.999858
MAEL.893	-1.85454	6.75711	0.0269867	0.999858
WNT5A.3711	-1.85202	7.55476	0.0396352	0.999858
ATAD2.3528	-1.85094	7.1491	0.0391022	0.999858
FBXO10.1548	-1.85091	6.64575	0.0421478	0.999858
NSUN3.414	-1.8474	7.01706	0.0493517	0.999858
SAP25.795	-1.84058	5.30283	0.262523	0.999858
MIER2.815	-1.84026	4.17059	0.280404	0.999858
MORC2.2846	-1.83958	7.39001	0.0346776	0.999858
PHF12.1233	-1.82755	6.24187	0.0480719	0.999858
PRDM14.1068	-1.82655	6.17943	0.073787	0.999858
SUV420H1.1373	-1.82316	5.83684	0.0503208	0.999858
NSD1.2056	-1.81993	6.06436	0.13144	0.999858
ATRX.121	-1.81972	5.39846	0.0414204	0.999858
BRD1.1449	-1.8167	6.08434	0.127598	0.999858
MTA3.1162	-1.81599	7.31834	0.0417209	0.999858
PRMT1.329	-1.8149	5.43847	0.048776	0.999858
EPC2.1670	-1.81214	6.66598	0.0334886	0.999858
PIAS2.1474	-1.80952	7.52644	0.0318118	0.999858
UBE2I.111	-1.80516	5.7163	0.114095	0.999858
DDX17.3455	-1.80312	7.20682	0.0752984	0.999858
WDR82.473	-1.80191	4.52364	0.0920655	0.999858
DHX37.374	-1.79794	5.89938	0.101746	0.999858
KDM4A.4317	-1.79729	5.87471	0.0383482	0.999858
PAX5.628	-1.79714	6.70613	0.0415387	0.999858
UBE2B.1964	-1.79031	7.828	0.0367441	0.999858
PCGF6.985	-1.78927	6.8566	0.0332444	0.999858
BAZ1A.3928	-1.77966	7.8829	0.0446416	0.999858
DOT1L.1217	-1.77924	7.23086	0.0811848	0.999858
ZHX1.1135	-1.77792	8.27014	0.0340421	0.999858
HSPBAP1.299	-1.77759	5.59193	0.107047	0.999858
SIRT2.821	-1.77314	4.27157	0.154136	0.999858
ORC1.1471	-1.77121	5.67092	0.0791811	0.999858
TLK2.1683	-1.76149	6.8255	0.0494256	0.999858
CREBBP.2034	-1.76116	10.7329	0.0303211	0.999858
LRWD1.287	-1.7598	6.27806	0.059997	0.999858
CBX3.562	-1.75644	5.97566	0.0405114	0.999858
CDC6.2920	-1.75264	6.52503	0.0745048	0.999858
PAX5.2424	-1.75018	6.2661	0.0432882	0.999858
USP16.1108	-1.74715	6.32864	0.0651009	0.999858
DHX38.2799	-1.74533	4.94179	0.238023	0.999858
JMJD4.2407	-1.74407	6.18596	0.0353379	0.999858
CHD7.3596	-1.74114	6.72012	0.0535325	0.999858
APOBEC2.1159	-1.73977	6.8011	0.113535	0.999858
L3MBTL1.1344	-1.73179	7.51055	0.0543419	0.999858
CREBBP.1135	-1.73131	10.5999	0.0334468	0.999858
SIAH2.1409	-1.7313	4.74248	0.350266	0.999858
PHF11.193	-1.73118	7.90085	0.035305	0.999858
CHD4.5476	-1.72839	7.12988	0.127564	0.999858
JMJD1C.2514	-1.72794	5.02389	0.461797	0.999858
NDUFAF5.1518	-1.71922	8.43142	0.05688	0.999858
DDX47.162	-1.70762	5.8944	0.0815296	0.999858
HDAC10.800	-1.69943	6.31876	0.240504	0.999858
PKNOX1.903	-1.69715	6.1762	0.0762592	0.999858
MORF4L1.969	-1.6943	7.2769	0.0978415	0.999858
EPC1.2419	-1.69204	5.96397	0.0738349	0.999858
NSUN4.1346	-1.69156	6.8881	0.0563377	0.999858
PRMT1.308	-1.68964	4.57165	0.247771	0.999858
RBBP4.3726	-1.68829	7.32357	0.0785282	0.999858
RUNX1.305	-1.68444	6.93515	0.0607118	0.999858
HDAC3.491	-1.68103	6.72608	0.0481947	0.999858
MEN1.2415	-1.68002	5.67718	0.0847807	0.999858
MORF4L1.547	-1.67722	7.44124	0.0510386	0.999858
MKRN1.479	-1.67313	5.63409	0.216991	0.999858
NUFIP1.2001	-1.67155	7.19821	0.0605681	0.999858
PHF2.1908	-1.65852	6.93703	0.0768767	0.999858
PRKCB.1005	-1.65642	7.45145	0.0555862	0.999858
DHX33.1307	-1.65327	7.37923	0.0468182	0.999858
DDX27.517	-1.65053	6.19219	0.0549898	0.999858
TNRC18.3501	-1.64761	5.85917	0.096718	0.999858
UBA1.882	-1.64636	6.88094	0.0681403	0.999858
BTAF1.2151	-1.63877	5.19617	0.0737715	0.999858
SETD1A.1762	-1.63154	6.21756	0.121615	0.999858
NONO.681	-1.62425	6.10117	0.107583	0.999858
TADA2B.1092	-1.62027	6.86829	0.0894506	0.999858
PHF21B.2918	-1.6154	6.0265	0.157693	0.999858
ASCC3.459	-1.61087	6.39896	0.102938	0.999858
UBA1.894	-1.60192	6.72063	0.05899	0.999858
BAZ1A.4262	-1.60116	7.74556	0.0675572	0.999858
FAM175A.428	-1.59704	6.43268	0.0560123	0.999858
PNMT.1010	-1.59562	6.62702	0.0564519	0.999858
TET3.1316	-1.59293	8.32419	0.0605755	0.999858
PCGF6.747	-1.59252	8.74484	0.0556156	0.999858
LCOR.3682	-1.59193	7.68534	0.0946309	0.999858
CTSL2.4008	-1.59087	6.127	0.0792351	0.999858
EDF1.312	-1.58823	5.69315	0.171882	0.999858
HDGFRP3.1090	-1.58409	6.21776	0.0722406	0.999858
POLR1B.1328	-1.58151	7.0775	0.0705208	0.999858
TBL1XR1.1825	-1.57607	6.9015	0.0898851	0.999858
SMARCE1.1364	-1.57148	6.51993	0.223592	0.999858
UBE2M.813	-1.57054	6.78887	0.0676586	0.999858
PARP2.354	-1.56813	6.15635	0.131845	0.999858
BOP1.275	-1.56202	6.40671	0.24554	0.999858
CBX8.383	-1.5608	5.70598	0.209637	0.999858
ADPRHL2.256	-1.55744	5.43424	0.0867245	0.999858
CHD7.8427	-1.55725	6.39361	0.0872876	0.999858
PRDM4.844	-1.55501	8.03063	0.0610144	0.999858
TDRD9.1625	-1.55224	6.96864	0.116465	0.999858
PAX6.2145	-1.55206	7.26964	0.127645	0.999858
PHF1.1482	-1.55128	6.36932	0.122828	0.999858
BANP.1725	-1.55052	5.87785	0.153403	0.999858
SFMBT1.4293	-1.54807	7.13909	0.0667564	0.999858
BANP.1994	-1.54354	5.97021	0.112405	0.999858
TRIM28.2586	-1.54307	5.94027	0.0852737	0.999858
METTL13.578	-1.54185	7.26127	0.0635301	0.999858
SNRNP200.550	-1.54031	6.89428	0.0858436	0.999858
ERCC6.1009	-1.53872	7.10689	0.0690024	0.999858
ZNF519.2033	-1.53347	8.01828	0.0836053	0.999858
CXXC5.666	-1.53099	6.92657	0.0931985	0.999858
SETD7.328	-1.52942	6.50291	0.0871653	0.999858
NCOA6.4010	-1.52716	6.51261	0.109774	0.999858
C20orf20.1607	-1.52529	8.31724	0.102814	0.999858
HMG20B.250	-1.52182	6.43845	0.0752203	0.999858
DHX30.2633	-1.52151	7.37864	0.0875866	0.999858
ZBTB40.764	-1.51969	6.64701	0.0675937	0.999858
NSUN5.1816	-1.51715	6.32593	0.0740478	0.999858
PSD3.3152	-1.51651	8.41798	0.0831011	0.999858
GSG2.2539	-1.51541	7.12234	0.0901143	0.999858
UBR4.3138	-1.50964	6.73833	0.461797	0.999858
CECR2.2880	-1.50763	5.16047	0.091005	0.999858
TTF1.565	-1.50539	7.81475	0.0745676	0.999858
DDX54.411	-1.50519	3.58677	0.237314	0.999858
BRWD1.486	-1.50207	4.81645	0.298144	0.999858
MCM5.342	-1.50172	6.42715	0.247089	0.999858
MPHOSPH8.3558	-1.50132	9.20717	0.0645222	0.999858
RPS6KA4.2709	-1.50029	6.62781	0.0833404	0.999858
UBA7.812	-1.49801	4.86971	0.297617	0.999858
NCOR1.1390	-1.49224	8.01581	0.0692799	0.999858
SF3B1.38	-1.49173	4.03982	0.218875	0.999858
CBX4.1773	-1.48893	7.59261	0.14444	0.999858
NSUN7.1578	-1.48719	6.96628	0.069185	0.999858
C11orf30.1868	-1.48438	6.44901	0.0685303	0.999858
INO80C.928	-1.48279	7.76572	0.0941418	0.999858
RAD54L2.1411	-1.48152	6.72046	0.10285	0.999858
NAP1L1.4177	-1.48056	7.52641	0.085448	0.999858
ERCC6.1952	-1.4744	6.12124	0.0753024	0.999858
WDR82.3272	-1.47299	7.3284	0.0738881	0.999858
BRPF1.2825	-1.4729	7.74275	0.0831882	0.999858
PHF3.1766	-1.4689	6.21917	0.110674	0.999858
SETDB1.644	-1.46874	6.41038	0.125383	0.999858
EIF4A1.957	-1.46732	7.00489	0.161952	0.999858
NSUN3.1349	-1.46537	7.74267	0.0866752	0.999858
UBR7.2852	-1.46104	7.3249	0.0860189	0.999858
EDF1.314	-1.45933	6.6344	0.0869737	0.999858
BCORL1.3306	-1.4553	2.74164	0.476621	0.999858
TNRC18.1146	-1.45311	6.25903	0.352158	0.999858
RCOR2.1281	-1.45047	7.36641	0.0933856	0.999858
ING4.361	-1.44976	8.06881	0.133755	0.999858
YBX2.421	-1.44874	7.73705	0.0740049	0.999858
UBE4A.5329	-1.4473	6.67297	0.0836022	0.999858
SETDB2.1109	-1.44721	7.36963	0.122083	0.999858
RTEL1.1565	-1.44458	6.24609	0.127322	0.999858
BRIP1.1467	-1.4441	6.62601	0.110717	0.999858
RNF40.966	-1.4432	7.04396	0.13857	0.999858
EMG1.91	-1.44167	7.00134	0.105924	0.999858
ERCC6.4135	-1.43907	8.04989	0.103047	0.999858
TRIM13.2280	-1.43671	7.91899	0.0993014	0.999858
EYA1.509	-1.43133	6.42829	0.126417	0.999858
RNF17.519	-1.43051	7.42647	0.105415	0.999858
USP35.3019	-1.43013	6.6116	0.0990356	0.999858
ARID1B.3716	-1.42962	5.60247	0.155026	0.999858
CHD1.3540	-1.42925	5.12053	0.104636	0.999858
ASXL2.1167	-1.42904	8.52355	0.0765293	0.999858
SETD1A.5671	-1.42881	6.92171	0.139442	0.999858
PRDM6.2522	-1.42513	8.05659	0.0817092	0.999858
ATR.812	-1.4189	6.15582	0.121189	0.999858
DHX16.1969	-1.41743	6.20229	0.150397	0.999858
MLLT10.363	-1.41699	6.87693	0.109544	0.999858
METTL2A.1100	-1.41649	6.20074	0.200944	0.999858
METTL2B.1119	-1.41649	6.20074	0.200944	0.999858
DDX60.282	-1.40853	7.90303	0.0974337	0.999858
CXXC5.1122	-1.40661	6.94508	0.0812875	0.999858
CSTL1.702	-1.40632	6.62676	0.0987758	0.999858
USP13.4284	-1.40545	7.07864	0.100103	0.999858
NSUN5.1692	-1.40503	6.38419	0.118888	0.999858
USP13.5889	-1.40102	7.04341	0.0888631	0.999858
KDM4E.2289	-1.39936	7.96779	0.100584	0.999858
PHF10.855	-1.39842	7.04423	0.146579	0.999858
PHF8.188	-1.3944	5.54604	0.201091	0.999858
RBL2.327	-1.39387	6.24301	0.107534	0.999858
PADI2.3300	-1.38715	8.25346	0.0917763	0.999858
DHX9.1027	-1.38594	5.24993	0.128988	0.999858
SMYD2.203	-1.38542	6.0059	0.193817	0.999858
USF2.288	-1.38344	5.68293	0.297396	0.999858
ERCC3.2123	-1.38311	5.79767	0.181435	0.999858
L3MBTL2.974	-1.38227	6.85512	0.10694	0.999858
KAT6A.8904	-1.38118	7.00343	0.10177	0.999858
TAF9B.1731	-1.3801	6.87882	0.171171	0.999858
MGEA5.1199	-1.37839	7.52616	0.103864	0.999858
VPS72.622	-1.37685	6.65973	0.158429	0.999858
MYB.441	-1.37646	4.64078	0.293686	0.999858
PRMT8.224	-1.36979	6.44458	0.101247	0.999858
ZKSCAN2.3206	-1.3685	6.58821	0.0948445	0.999858
RECQL.708	-1.36724	7.26566	0.0937733	0.999858
PRDM4.2374	-1.3638	6.76237	0.143289	0.999858
H2AFZ.859	-1.36322	7.00552	0.121834	0.999858
HMGA2.992	-1.36322	6.98311	0.115402	0.999858
WDR82.3292	-1.36296	7.87917	0.0950946	0.999858
WIZ.1446	-1.3615	7.21079	0.126296	0.999858
TRERF1.532	-1.35931	5.98605	0.101526	0.999858
CHD5.266	-1.35866	6.84859	0.128936	0.999858
HOXC11.1421	-1.3566	5.85784	0.210963	0.999858
RECQL4.1103	-1.35629	6.20362	0.133329	0.999858
MSL2.857	-1.35341	5.91133	0.166205	0.999858
RPS6KA4.2179	-1.35338	6.30043	0.140496	0.999858
METTL7A.1831	-1.35116	3.2247	0.482347	0.999858
ASXL1.485	-1.35107	6.27159	0.169967	0.999858
CHD6.352	-1.35098	6.87628	0.24615	0.999858
DNAJC1.747	-1.3508	8.01966	0.122172	0.999858
SETD1B.7338	-1.35072	6.4448	0.266449	0.999858
HCFC1.2417	-1.34756	5.94068	0.140961	0.999858
MPHOSPH8.2501	-1.34701	5.81768	0.144594	0.999858
PRDM6.2902	-1.34399	6.33331	0.129582	0.999858
RNF20.1861	-1.34114	7.42144	0.141257	0.999858
SATB1.2166	-1.34099	6.53721	0.266712	0.999858
LNX1.1819	-1.34087	6.88421	0.149099	0.999858
SUPT16H.1856	-1.34077	7.01014	0.181459	0.999858
SIRT7.1411	-1.34019	7.09095	0.262818	0.999858
RNF20.2708	-1.33709	7.15645	0.150843	0.999858
BRCC3.2691	-1.3363	8.52816	0.102087	0.999858
HDAC10.801	-1.33489	6.81527	0.121141	0.999858
TCEA1.402	-1.33483	7.40659	0.123276	0.999858
PRDM8.495	-1.33451	6.09601	0.137052	0.999858
TAF9.495	-1.3285	7.45422	0.10648	0.999858
HDAC7.3453	-1.32779	6.52508	0.125997	0.999858
RFXANK.899	-1.32779	6.72284	0.226419	0.999858
RNF40.4562	-1.32527	6.76373	0.1493	0.999858
EHMT1.1403	-1.32322	5.57424	0.135943	0.999858
TNKS2.2911	-1.32273	7.33776	0.137957	0.999858
DPF1.1318	-1.31743	7.86214	0.134968	0.999858
BABAM1.519	-1.31548	6.31875	0.132993	0.999858
NUFIP1.942	-1.31453	6.87602	0.117835	0.999858
SETMAR.708	-1.31334	5.53589	0.220377	0.999858
WDR82.2905	-1.31224	7.40983	0.103408	0.999858
ERCC2.865	-1.30834	6.57996	0.143242	0.999858
EHMT1.1495	-1.307	6.78856	0.184445	0.999858
ATXN3.2747	-1.30478	6.55666	0.127096	0.999858
DQX1.1398	-1.30468	7.3573	0.124571	0.999858
CDK17.2513	-1.30377	7.3759	0.122992	0.999858
RPA1.2501	-1.30318	7.07238	0.118922	0.999858
COMMD3-BMI1.1881	-1.30228	7.5719	0.131285	0.999858
WDR61.346	-1.30176	6.12607	0.250242	0.999858
UBR2.429	-1.30061	6.70004	0.120208	0.999858
ADPRHL2.1181	-1.30025	6.27437	0.209631	0.999858
SRC.578	-1.29905	2.84347	0.397851	0.999858
LCOR.4832	-1.29773	6.55036	0.156597	0.999858
KDM4B.3057	-1.29709	6.45347	0.164979	0.999858
PPP4C.271	-1.29653	6.37978	0.28123	0.999858
TSPYL2.1810	-1.2957	7.25135	0.120596	0.999858
SIRT3.2419	-1.29496	6.62824	0.200918	0.999858
DDX27.610	-1.29448	6.7048	0.129671	0.999858
MLL.7281	-1.29329	5.89575	0.150112	0.999858
DDX19A.2373	-1.29315	6.26238	0.133905	0.999858
LNX1.1584	-1.29279	7.87799	0.119147	0.999858
PRMT3.742	-1.29158	6.74271	0.161791	0.999858
FXR1.2198	-1.29027	7.54728	0.152238	0.999858
TCF19.2881	-1.28995	8.61551	0.120088	0.999858
HLTF.3542	-1.28924	7.98799	0.110488	0.999858
FEN1.1452	-1.28735	5.48831	0.204128	0.999858
FBXO44.570	-1.28732	4.2922	0.25894	0.999858
ATAD2B.1229	-1.28681	7.92734	0.145458	0.999858
NAP1L2.2036	-1.28282	6.70358	0.15298	0.999858
NSUN4.584	-1.28266	7.14394	0.137678	0.999858
FMR1.1144	-1.28218	4.96044	0.199173	0.999858
SUDS3.752	-1.28216	6.93791	0.143517	0.999858
RAD18.2110	-1.28093	6.95432	0.154926	0.999858
PBX1.1167	-1.2808	7.98594	0.326674	0.999858
RAG2.2346	-1.28075	9.12791	0.12333	0.999858
NR0B2.1202	-1.28061	7.55653	0.121119	0.999858
CCDC79.1486	-1.28027	7.84993	0.134484	0.999858
ASXL1.439	-1.27535	7.16403	0.13493	0.999858
YBX2.1142	-1.27411	6.88072	0.17839	0.999858
SMNDC1.483	-1.27286	7.36537	0.138139	0.999858
DDX25.391	-1.27192	7.26415	0.118828	0.999858
HAT1.1029	-1.27168	8.62831	0.125747	0.999858
MLL3.15910	-1.27152	6.91945	0.239155	0.999858
RPS19BP1.234	-1.27049	7.42746	0.16231	0.999858
PHF16.39	-1.27019	7.21353	0.20827	0.999858
GLYR1.277	-1.26861	5.26409	0.217911	0.999858
L3MBTL4.3321	-1.26615	7.22279	0.129164	0.999858
TAF10.620	-1.26476	5.498	0.238315	0.999858
ZMYM3.506	-1.26441	6.01308	0.155053	0.999858
ATRX.6304	-1.26344	8.25106	0.116424	0.999858
MKRN1.532	-1.26213	7.33619	0.155993	0.999858
SIRT2.617	-1.26034	6.85435	0.295456	0.999858
RPA1.1289	-1.26026	5.51526	0.369646	0.999858
DNA2.3064	-1.25685	6.95413	0.146504	0.999858
SMARCC2.1842	-1.25497	6.68405	0.171239	0.999858
SMARCD3.822	-1.25432	6.90896	0.152039	0.999858
BOP1.230	-1.25342	6.56829	0.185455	0.999858
HIRA.330	-1.25261	6.0716	0.184669	0.999858
DHX15.2408	-1.25173	6.28279	0.212381	0.999858
HDGFRP3.2415	-1.25143	6.36849	0.174399	0.999858
INO80C.20	-1.24984	6.76781	0.184645	0.999858
PRDM6.895	-1.24836	6.75625	0.130665	0.999858
YEATS4.885	-1.24828	8.47949	0.126412	0.999858
HLTF.1666	-1.24719	6.02983	0.123359	0.999858
SIRT6.461	-1.24674	6.01232	0.135177	0.999858
NCOR1.916	-1.24523	8.02791	0.150464	0.999858
MYSM1.2724	-1.24507	5.27485	0.343577	0.999858
INO80.3295	-1.24414	8.07532	0.125923	0.999858
TET1.3553	-1.244	8.18559	0.134073	0.999858
SUV420H1.910	-1.243	7.23817	0.129868	0.999858
DDX27.614	-1.24256	6.40713	0.12285	0.999858
PRDM16.8342	-1.24053	6.46819	0.241046	0.999858
CHD7.4680	-1.24037	7.39677	0.137591	0.999858
ZBTB12.546	-1.23977	6.7038	0.221764	0.999858
PHF5A.1046	-1.23596	6.27766	0.466287	0.999858
PHF6.518	-1.23595	7.25829	0.19554	0.999858
MKRN1.664	-1.23507	5.18959	0.174998	0.999858
DDX60L.3462	-1.23397	6.97733	0.198515	0.999858
MYBL2.1873	-1.23214	5.52319	0.429564	0.999858
TLE4.833	-1.23111	5.64239	0.275405	0.999858
PRDM2.751	-1.22977	6.742	0.193181	0.999858
PADI4.1728	-1.22865	4.57476	0.327099	0.999858
UBE2N.1965	-1.228	7.86066	0.143983	0.999858
MCM2.1637	-1.22776	6.27773	0.256012	0.999858
MPHOSPH8.3365	-1.22585	7.57078	0.177809	0.999858
PHF5A.179	-1.2217	6.82309	0.199438	0.999858
FXR1.7707	-1.22108	7.75745	0.13643	0.999858
FBXO17.1909	-1.22033	7.89932	0.138979	0.999858
HDGFRP3.1600	-1.21957	7.06042	0.146554	0.999858
MTF2.2495	-1.21706	9.03895	0.139318	0.999858
PRMT2.608	-1.21703	7.55366	0.14315	0.999858
DHX8.2109	-1.2164	4.81104	0.538491	0.999858
ADAR.378	-1.21487	7.3645	0.132893	0.999858
TSPYL2.1449	-1.21458	6.64923	0.190852	0.999858
TRIM37.1357	-1.21432	6.9941	0.242781	0.999858
ING5.5074	-1.21244	8.40773	0.134908	0.999858
KAT8.776	-1.21232	6.20228	0.237409	0.999858
INTS12.730	-1.21222	6.30907	0.203562	0.999858
METTL13.240	-1.21176	7.49417	0.166241	0.999858
ART1.1140	-1.21134	6.87943	0.229812	0.999858
TRIM66.3464	-1.20994	7.11906	0.243905	0.999858
METTL11B.546	-1.20981	7.89901	0.13565	0.999858
MGEA5.1643	-1.20914	6.87852	0.158499	0.999858
TRIM28.2190	-1.20826	5.4411	0.324625	0.999858
SMARCB1.965	-1.20367	4.25477	0.172069	0.999858
CDY1.1177	-1.20319	6.51228	0.266673	0.999858
SMARCA1.2271	-1.203	8.35393	0.15605	0.999858
ASH1L.6172	-1.20123	7.65982	0.1367	0.999858
JMJD1C.1337	-1.19767	7.93424	0.150879	0.999858
ATRX.987	-1.19646	5.66108	0.170961	0.999858
TLK2.2348	-1.19549	5.67221	0.428284	0.999858
TDRD7.2130	-1.19371	6.50065	0.191577	0.999858
DHX58.2457	-1.19151	7.45013	0.149582	0.999858
SMNDC1.474	-1.19147	4.3034	0.292346	0.999858
BTAF1.6902	-1.19071	7.20106	0.269064	0.999858
ESCO2.529	-1.18975	6.47143	0.149564	0.999858
HDAC10.2626	-1.18966	6.40589	0.147432	0.999858
COMMD3-BMI1.1177	-1.18829	6.49792	0.281243	0.999858
DDX60L.1826	-1.18682	7.05966	0.234326	0.999858
DHX29.3091	-1.18623	7.25658	0.167734	0.999858
BRD3.3234	-1.18543	7.74059	0.148679	0.999858
RFX5.1984	-1.1852	7.59114	0.151903	0.999858
HMGN2.511	-1.1847	8.09002	0.146263	0.999858
SMYD1.4280	-1.18427	8.08983	0.168706	0.999858
KLF1.1280	-1.18263	6.63678	0.346247	0.999858
NCOR2.1643	-1.17968	5.25638	0.289651	0.999858
STAT5B.1892	-1.17869	6.0783	0.230085	0.999858
MBD3.351	-1.17809	5.12039	0.257852	0.999858
TADA1.273	-1.17672	6.11573	0.200678	0.999858
SIRT6.485	-1.17652	6.47619	0.210117	0.999858
ZMYND8.1586	-1.17543	6.31051	0.155343	0.999858
TAF1L.4613	-1.17282	6.89579	0.183541	0.999858
USP46.2034	-1.16918	5.54406	0.22867	0.999858
SIRT4.1141	-1.16904	7.21504	0.174021	0.999858
SMARCD1.1988	-1.16749	5.43302	0.222013	0.999858
UBR7.2853	-1.16725	8.03278	0.14892	0.999858
RECQL5.1239	-1.1671	7.58372	0.15102	0.999858
TDRD1.1515	-1.16511	6.92434	0.158105	0.999858
PRDM5.1108	-1.16422	7.03258	0.246178	0.999858
PIAS2.1448	-1.16421	4.72569	0.276048	0.999858
DMAP1.709	-1.16296	7.13779	0.212443	0.999858
RUVBL2.1272	-1.16226	6.49537	0.196021	0.999858
GTF3C4.3191	-1.1607	7.51588	0.170839	0.999858
SMARCA5.2545	-1.16035	6.62507	0.268772	0.999858
SLK.2683	-1.15797	6.56657	0.208125	0.999858
BANP.829	-1.15781	6.10434	0.3445	0.999858
RPS19BP1.330	-1.15752	6.75217	0.200176	0.999858
SF3B1.61	-1.15688	4.77363	0.470676	0.999858
ASXL2.1157	-1.15544	6.67449	0.215274	0.999858
FOXA1.2982	-1.15528	7.31364	0.152858	0.999858
PADI1.2677	-1.15353	7.34861	0.160901	0.999858
PBX1.2970	-1.15198	7.66786	0.191341	0.999858
INO80E.117	-1.15166	6.64674	0.392912	0.999858
MBD3.219	-1.15158	5.23095	0.443223	0.999858
CHD2.1972	-1.14949	8.06138	0.16162	0.999858
UBE2N.2065	-1.14889	6.78032	0.187848	0.999858
ZNF541.3941	-1.14766	7.28771	0.174928	0.999858
TTF2.1853	-1.14765	7.23914	0.169186	0.999858
ASH2L.373	-1.14727	6.55234	0.235963	0.999858
MUM1.622	-1.14683	6.11406	0.32675	0.999858
DHX29.2137	-1.14673	6.31112	0.216728	0.999858
HMG20A.113	-1.14478	8.18322	0.159879	0.999858
HDAC3.1139	-1.14363	6.2044	0.295	0.999858
MORF4L1.576	-1.14172	8.82523	0.163414	0.999858
HMGA2.230	-1.13972	6.14518	0.237879	0.999858
SUV39H2.832	-1.1362	7.65327	0.218742	0.999858
PRMT8.1774	-1.13616	6.2668	0.213827	0.999858
NCOA3.114	-1.13447	3.70682	0.253195	0.999858
UBR3.2954	-1.13388	7.95957	0.164514	0.999858
DPF3.771	-1.13368	7.20893	0.181393	0.999858
ZHX1.4391	-1.13358	8.00507	0.155505	0.999858
MCM3.1466	-1.13311	5.25352	0.255225	0.999858
BRD7.2253	-1.13194	6.98679	0.164909	0.999858
YY1.1717	-1.13174	7.71934	0.203379	0.999858
ERG.81	-1.13159	6.10744	0.331069	0.999858
TBL1Y.1302	-1.13128	7.55294	0.337918	0.999858
CBX7.825	-1.13075	6.31843	0.386722	0.999858
METTL10.243	-1.13038	6.71567	0.17163	0.999858
CBX2.135	-1.12885	5.91404	0.431454	0.999858
DDX3Y.3031	-1.12826	7.36263	0.19921	0.999858
APBB1.190	-1.12759	7.05337	0.199755	0.999858
MSL2.2681	-1.12584	8.04144	0.172798	0.999858
DDX23.2286	-1.12488	5.67433	0.163822	0.999858
DDX49.1240	-1.1248	5.97712	0.20337	0.999858
ASF1B.1653	-1.12307	7.81924	0.1753	0.999858
DHX57.3489	-1.12263	7.10529	0.175343	0.999858
MTA3.733	-1.11933	8.22296	0.196346	0.999858
PRDM15.305	-1.11846	6.73025	0.263958	0.999858
PRKAA2.6849	-1.11845	6.50944	0.231157	0.999858
REST.2282	-1.1178	7.31655	0.258436	0.999858
EYA2.1531	-1.11693	6.00173	0.211505	0.999858
SMYD3.1280	-1.11683	7.26839	0.17563	0.999858
RBL2.4688	-1.11659	7.7642	0.173583	0.999858
PRMT10.2574	-1.11541	7.23575	0.172093	0.999858
CHD7.5658	-1.11406	7.77498	0.195379	0.999858
RNF168.1438	-1.11261	6.23198	0.316842	0.999858
MBD3.426	-1.11237	7.0087	0.22549	0.999858
UBR4.1096	-1.10995	6.76434	0.185499	0.999858
RB1.2024	-1.10992	5.47264	0.173399	0.999858
HDAC6.2594	-1.10683	6.84584	0.190496	0.999858
AFF1.3746	-1.1064	7.5431	0.256836	0.999858
AURKB.302	-1.10616	7.19563	0.20276	0.999858
TTF1.1088	-1.10463	7.11404	0.184823	0.999858
USP22.2953	-1.10444	7.74077	0.221336	0.999858
AS3MT.910	-1.10328	6.59446	0.202748	0.999858
DHX33.540	-1.10271	5.88912	0.45039	0.999858
AURKB.637	-1.10236	6.27002	0.194912	0.999858
SUPT16H.3354	-1.10203	6.57772	0.292155	0.999858
KAT8.377	-1.10083	5.72574	0.208957	0.999858
NAA10.318	-1.10024	5.23312	0.231928	0.999858
ARID1B.7882	-1.10019	8.20069	0.188541	0.999858
G2E3.2569	-1.0994	8.92098	0.174653	0.999858
FAM175B.1572	-1.09888	7.29839	0.183348	0.999858
USP3.2103	-1.09879	6.30375	0.230596	0.999858
SMNDC1.1121	-1.09797	5.74801	0.200185	0.999858
BAZ1B.2039	-1.09752	6.43135	0.173426	0.999858
SIN3B.738	-1.09624	6.56146	0.220115	0.999858
PHF23.1104	-1.09547	6.71792	0.1745	0.999858
CBX8.246	-1.09336	6.98499	0.24995	0.999858
GTF2H1.2270	-1.09201	6.35825	0.187538	0.999858
HFM1.3910	-1.09195	6.77392	0.263694	0.999858
GSG2.2278	-1.09078	6.69923	0.190781	0.999858
TAF12.1039	-1.09052	6.57238	0.182379	0.999858
APOBEC2.1041	-1.08995	4.82686	0.40277	0.999858
ELP3.2988	-1.08981	7.24901	0.193471	0.999858
PHF13.3568	-1.08945	7.76539	0.2141	0.999858
EIF4A2.1041	-1.08835	4.9655	0.420506	0.999858
SMARCA5.722	-1.08825	6.31757	0.305425	0.999858
MLL5.3294	-1.08732	7.06185	0.252549	0.999858
MORF4L1.90	-1.086	5.23182	0.331204	0.999858
C17orf49.758	-1.08498	8.01834	0.192997	0.999858
GTF3C5.1552	-1.08346	8.03109	0.210411	0.999858
MCM7.1877	-1.0829	6.25494	0.395791	0.999858
TDRD10.1013	-1.08208	6.9084	0.207655	0.999858
PWWP2B.2089	-1.0817	6.78447	0.272891	0.999858
MORC1.1184	-1.08116	8.19762	0.212884	0.999858
CBX3.630	-1.07964	6.91494	0.198548	0.999858
EIF4A3.1253	-1.07882	6.60299	0.363171	0.999858
CDC5L.2632	-1.07662	6.76583	0.270011	0.999858
METTL21D.1464	-1.07618	8.7499	0.180736	0.999858
SLK.1525	-1.07588	7.48133	0.189592	0.999858
NNMT.249	-1.07518	7.94041	0.183753	0.999858
HMG20B.676	-1.07489	4.78402	0.378018	0.999858
CHUK.1348	-1.07417	7.33996	0.260358	0.999858
NOP2.1019	-1.07417	7.50789	0.219897	0.999858
ZBTB9.2016	-1.07413	7.25086	0.181879	0.999858
ARID1B.9312	-1.07401	7.5696	0.234239	0.999858
DDX55.2181	-1.074	8.36825	0.194299	0.999858
HDAC4.8321	-1.07194	5.0986	0.439549	0.999858
MEN1.2616	-1.07182	8.33532	0.182599	0.999858
RAD18.527	-1.0701	8.42369	0.201492	0.999858
USP46.1528	-1.07004	6.67813	0.224296	0.999858
HIF1AN.6836	-1.0693	8.14084	0.207752	0.999858
RCOR1.5085	-1.06902	6.78858	0.224095	0.999858
DTX3L.4708	-1.06876	8.13911	0.192092	0.999858
USP46.170	-1.06814	7.05917	0.253127	0.999858
SETD1A.5191	-1.06787	6.74148	0.222866	0.999858
SMNDC1.1799	-1.06772	8.5808	0.194892	0.999858
NCOA3.531	-1.06717	6.23638	0.199299	0.999858
NEDD4L.4808	-1.06711	7.13323	0.272934	0.999858
MORF4L2.1118	-1.06685	7.82306	0.184571	0.999858
PBX1.2597	-1.06663	7.97153	0.196988	0.999858
MORC4.2163	-1.06552	6.68545	0.191643	0.999858
UBE2A.570	-1.06552	8.17406	0.190812	0.999858
CHAF1A.181	-1.06546	7.61905	0.187415	0.999858
PHF8.979	-1.06514	4.94669	0.256753	0.999858
BRD3.505	-1.06471	7.09738	0.262144	0.999858
ADA.310	-1.06376	6.7732	0.217605	0.999858
PRDM11.1519	-1.06343	6.84321	0.315263	0.999858
UBR2.1042	-1.0634	6.9704	0.253178	0.999858
DDX55.238	-1.06242	7.77879	0.187983	0.999858
BRD8.418	-1.06211	6.63985	0.259741	0.999858
CHD6.6070	-1.06161	7.75721	0.196534	0.999858
KDM8.755	-1.06142	4.69454	0.201375	0.999858
ALKBH3.1349	-1.061	4.71187	0.220347	0.999858
PRDM5.861	-1.05788	6.54709	0.307046	0.999858
ASF1A.896	-1.0567	6.39943	0.260567	0.999858
BTAF1.226	-1.05654	6.53642	0.287345	0.999858
BRCA1.1824	-1.05567	8.12953	0.191914	0.999858
MECOM.1147	-1.05528	7.10296	0.252186	0.999858
APOBEC3B.1344	-1.05521	6.85738	0.283355	0.999858
TNKS.7724	-1.05381	6.28487	0.345489	0.999858
HMGN5.719	-1.05371	8.21501	0.225661	0.999858
YTHDC2.3396	-1.05302	7.34689	0.207892	0.999858
PRDM11.630	-1.05278	6.04795	0.312825	0.999858
GON4L.1174	-1.05205	7.08515	0.188008	0.999858
IWS1.1889	-1.05043	4.87144	0.529591	0.999858
ZCWPW1.1063	-1.05022	6.84714	0.33418	0.999858
MKRN1.670	-1.04689	7.39413	0.226885	0.999858
LCOR.1283	-1.04675	6.94096	0.195057	0.999858
PRDM2.1372	-1.04662	6.20586	0.308645	0.999858
PADI1.3804	-1.04635	7.96952	0.192904	0.999858
PRMT7.319	-1.04561	7.00984	0.21469	0.999858
MLL4.3636	-1.04513	5.72587	0.512001	0.999858
DPF2.1254	-1.04513	7.53762	0.202299	0.999858
CHAF1A.1080	-1.04497	6.25928	0.249099	0.999858
MINA.1484	-1.04483	7.6371	0.22658	0.999858
PRDM11.1292	-1.0447	7.0071	0.191349	0.999858
RNF168.993	-1.04456	8.00497	0.250802	0.999858
GLI1.1851	-1.04428	7.66272	0.207709	0.999858
SRC.1484	-1.04169	6.85237	0.262638	0.999858
SIRT4.271	-1.04115	6.9399	0.230082	0.999858
DHX32.2621	-1.04023	6.68751	0.284759	0.999858
TET1.664	-1.03899	7.78956	0.197757	0.999858
COQ3.552	-1.03848	7.03569	0.33117	0.999858
INO80E.315	-1.03836	5.44074	0.296794	0.999858
ING1.493	-1.03765	5.1633	0.211958	0.999858
PRKCD.2148	-1.03652	6.74672	0.214246	0.999858
JMJD4.641	-1.03526	6.76333	0.263807	0.999858
RBL1.1200	-1.03526	7.12249	0.218294	0.999858
NAP1L1.1876	-1.03443	8.3684	0.20064	0.999858
TRDMT1.1804	-1.03397	7.87224	0.203067	0.999858
SAP30L.1282	-1.03329	8.69753	0.203878	0.999858
FBXO17.625	-1.03213	6.13426	0.223888	0.999858
ASXL3.561	-1.03107	6.73478	0.243844	0.999858
MORC3.2259	-1.03038	6.69301	0.24293	0.999858
SND1.2838	-1.03013	7.01982	0.20404	0.999858
CXXC5.1052	-1.02954	6.90772	0.245309	0.999858
KDM5A.1517	-1.02941	7.62773	0.218195	0.999858
USP13.462	-1.02911	7.33995	0.20212	0.999858
HFM1.2545	-1.02868	9.552	0.201685	0.999858
TRDMT1.6305	-1.02802	7.1104	0.200448	0.999858
KDM5C.2449	-1.02787	6.031	0.299383	0.999858
ESCO1.3124	-1.02769	8.67903	0.205244	0.999858
KLHDC3.1337	-1.02757	6.79512	0.233147	0.999858
CTSL2.2011	-1.02715	7.2985	0.276785	0.999858
RBBP4.1074	-1.02652	7.45913	0.235291	0.999858
PHF13.1881	-1.02621	6.05262	0.234679	0.999858
RNF217.126	-1.02542	7.71568	0.23257	0.999858
TCP1.1669	-1.0229	6.94308	0.37632	0.999858
COQ5.139	-1.02169	6.69443	0.215061	0.999858
KDM5B.1319	-1.02138	6.39863	0.213389	0.999858
SVEP1.3261	-1.02033	6.81084	0.22601	0.999858
MORC2.3296	-1.02025	6.21218	0.283775	0.999858
ZCWPW1.1498	-1.0174	6.88524	0.226586	0.999858
SETDB1.1128	-1.01644	6.56208	0.21476	0.999858
PAXIP1.2507	-1.01599	7.88651	0.299864	0.999858
MCM4.76	-1.0159	7.34321	0.321184	0.999858
SETD5.1656	-1.01561	6.73634	0.219395	0.999858
DDX18.3173	-1.01401	7.51181	0.262316	0.999858
ASXL3.2611	-1.01322	6.81298	0.253973	0.999858
BRPF1.485	-1.01173	6.55928	0.273897	0.999858
NSUN2.2006	-1.01163	8.59745	0.205542	0.999858
MORC3.496	-1.01075	7.06417	0.245384	0.999858
DDX39B.1397	-1.00956	5.49093	0.511421	0.999858
TDRD5.757	-1.00927	6.83054	0.318282	0.999858
TET3.5414	-1.0084	6.88228	0.253382	0.999858
KAT2B.1506	-1.00828	8.77109	0.210899	0.999858
KDM1B.221	-1.00779	8.31106	0.213921	0.999858
GTF3C4.3044	-1.00723	7.20142	0.241473	0.999858
ZMYM2.8496	-1.0072	6.95915	0.262243	0.999858
MLL4.3005	-1.00701	6.2974	0.237367	0.999858
RNF20.1779	-1.0064	7.1503	0.231336	0.999858
DDX55.143	-1.00597	6.24187	0.340843	0.999858
INMT.1744	-1.00535	6.9991	0.243718	0.999858
NSUN3.1350	-1.00493	7.35581	0.208069	0.999858
HR.2782	-1.00473	6.6493	0.351416	0.999858
HELQ.937	-1.00412	8.04259	0.216722	0.999858
DNMT1.2408	-1.00379	7.66567	0.219612	0.999858
DDX47.818	-1.00228	5.48143	0.304846	0.999858
SRC.552	-1.00174	6.92479	0.223827	0.999858
UBR3.3093	-1.00165	6.98042	0.297453	0.999858
UBR4.7847	-1.00165	5.95322	0.519351	0.999858
HDAC1.1379	-1.00078	6.86389	0.254206	0.999858
PRDM4.3400	-0.999915	6.95868	0.243201	0.999858
SMYD3.433	-0.999913	6.74563	0.260225	0.999858
HDAC8.41	-0.999898	6.4257	0.237609	0.999858
METTL6.600	-0.999437	6.95834	0.288539	0.999858
ZBTB40.946	-0.998808	7.66574	0.256513	0.999858
JMJD1C.4369	-0.997502	8.02188	0.264215	0.999858
BRD3.1144	-0.997468	6.00828	0.230023	0.999858
KLHDC3.1974	-0.997092	7.5904	0.218126	0.999858
BANP.2083	-0.996622	8.47783	0.221521	0.999858
EIF4A1.618	-0.996552	6.15987	0.323918	0.999858
KAT2A.2054	-0.995593	6.64654	0.232285	0.999858
TAF12.655	-0.995553	6.72975	0.24324	0.999858
MYBL1.2742	-0.994917	6.76164	0.231664	0.999858
ERCC6L2.2106	-0.994783	7.60844	0.244247	0.999858
ELP4.1084	-0.994487	5.43235	0.265111	0.999858
NNMT.724	-0.99422	7.68379	0.274978	0.999858
UTY.1384	-0.993442	7.21052	0.274196	0.999858
SAP18.1879	-0.993336	7.46139	0.222624	0.999858
SMARCAL1.2729	-0.992103	6.2007	0.250719	0.999858
C11orf30.5469	-0.99115	7.14439	0.249019	0.999858
SUPT16H.1225	-0.990392	7.7249	0.305734	0.999858
PARP10.674	-0.989944	7.1487	0.265342	0.999858
TNKS.2089	-0.988794	5.37446	0.39309	0.999858
DHX38.1608	-0.988655	5.6666	0.515381	0.999858
CDK3.1189	-0.987539	6.18028	0.254657	0.999858
L3MBTL3.2512	-0.98627	7.12034	0.269613	0.999858
UTY.1501	-0.985804	6.97475	0.22696	0.999858
HMGN1.390	-0.985717	7.33205	0.301025	0.999858
ASF1B.498	-0.985633	6.05821	0.26195	0.999858
ADPRH.2436	-0.985227	8.6226	0.23131	0.999858
FUBP3.2841	-0.984948	6.75209	0.261783	0.999858
APOBEC3B.1334	-0.984894	7.52104	0.231289	0.999858
SCML4.916	-0.9848	6.94736	0.240119	0.999858
DOT1L.470	-0.984728	6.58555	0.255784	0.999858
DDX53.1028	-0.984568	7.52296	0.220158	0.999858
SMN1.1249	-0.983589	8.16841	0.257921	0.999858
SMN2.1198	-0.983589	8.16841	0.257921	0.999858
TLE1.1245	-0.983036	7.1982	0.254003	0.999858
HDGF.349	-0.981963	6.68611	0.310854	0.999858
CAMK4.599	-0.981445	7.29052	0.227844	0.999858
METTL7A.410	-0.980415	7.63591	0.224917	0.999858
ALKBH8.1831	-0.980083	7.098	0.259194	0.999858
CAMKMT.933	-0.979788	6.38821	0.238808	0.999858
ZMYM3.452	-0.979493	7.08016	0.319517	0.999858
DOT1L.1220	-0.978042	7.30975	0.24609	0.999858
UBR5.10847	-0.977434	8.13918	0.237242	0.999858
EHMT1.688	-0.976638	6.91105	0.363233	0.999858
TLE1.2920	-0.976073	6.36017	0.337369	0.999858
RB1.1290	-0.975005	7.92466	0.233489	0.999858
USP3.3054	-0.974976	7.29629	0.272326	0.999858
DDX25.270	-0.974622	7.6364	0.26367	0.999858
ATAT1.412	-0.974114	6.40623	0.358054	0.999858
SCMH1.23	-0.972777	7.30707	0.245231	0.999858
EIF4A3.422	-0.972589	5.47903	0.270208	0.999858
L3MBTL3.1379	-0.971932	6.37126	0.287845	0.999858
PCGF1.844	-0.971127	8.21461	0.248894	0.999858
RFXANK.57	-0.970796	7.28787	0.239014	0.999858
DHX37.1697	-0.970702	5.60618	0.485631	0.999858
ATOH1.599	-0.970692	6.03075	0.522981	0.999858
RUNX1.524	-0.970638	6.09261	0.402435	0.999858
JMJD6.1150	-0.970304	6.22258	0.39123	0.999858
SIRT2.916	-0.970205	6.23151	0.236879	0.999858
GPS2.821	-0.970037	5.3166	0.306034	0.999858
BDP1.549	-0.969995	6.90779	0.385493	0.999858
CHD2.1809	-0.969796	6.86834	0.229876	0.999858
TAF1.7239	-0.96944	6.93149	0.260373	0.999858
HIF1AN.3578	-0.969353	6.61185	0.236665	0.999858
IKBKAP.5784	-0.969295	8.03194	0.242017	0.999858
BRCA1.3356	-0.968789	7.95431	0.264257	0.999858
MORF4L1.930	-0.968546	7.02333	0.271556	0.999858
MPHOSPH8.418	-0.967756	6.64407	0.247548	0.999858
LRWD1.2105	-0.967643	5.95106	0.281245	0.999858
HOXC11.112	-0.967637	6.71881	0.254023	0.999858
C14orf169.199	-0.96751	6.36329	0.452649	0.999858
MYBL2.874	-0.966416	5.43832	0.305885	0.999858
METTL2A.2118	-0.966366	6.87588	0.391393	0.999858
EPC2.1632	-0.966328	4.78963	0.286331	0.999858
PRDM14.2191	-0.965418	6.80776	0.258395	0.999858
DDX19A.1602	-0.965381	7.9543	0.241323	0.999858
JMJD7-PLA2G4B.1008	-0.965191	7.56305	0.236341	0.999858
TDRD1.2181	-0.961679	7.2564	0.344477	0.999858
PRMT3.768	-0.961631	7.72523	0.326246	0.999858
DHX37.1143	-0.961099	6.64145	0.447072	0.999858
METTL6.1140	-0.96054	7.51928	0.236158	0.999858
VPS72.503	-0.960226	6.1203	0.265431	0.999858
HDAC9.1233	-0.959326	6.49836	0.260407	0.999858
SMARCB1.1650	-0.958261	6.29495	0.277859	0.999858
MLL5.2249	-0.95728	5.4695	0.261861	0.999858
ZMYND11.307	-0.95723	8.87904	0.249218	0.999858
DDX31.1507	-0.956016	6.92353	0.330388	0.999858
TRIM28.1155	-0.955897	4.95551	0.396328	0.999858
UBE2A.524	-0.954599	8.37043	0.255007	0.999858
ZHX3.306	-0.954142	7.39259	0.249122	0.999858
KAT7.2744	-0.953657	6.14633	0.295462	0.999858
KIF22.1023	-0.953242	5.9978	0.448617	0.999858
PHF2.4758	-0.95316	7.51651	0.263661	0.999858
TCEA1.2248	-0.953076	8.183	0.239486	0.999858
USP51.3927	-0.952975	7.89382	0.239308	0.999858
DIDO1.1470	-0.952754	6.67027	0.354938	0.999858
CXXC5.1121	-0.952735	5.64194	0.260097	0.999858
NAT6.1092	-0.952698	5.53733	0.28327	0.999858
PARP11.3381	-0.95248	7.21564	0.264053	0.999858
RAI1.3924	-0.952217	6.78987	0.329677	0.999858
MLLT10.364	-0.951501	6.88047	0.31418	0.999858
ZAR1.1415	-0.951364	7.30836	0.257823	0.999858
EYA1.25	-0.951334	5.8066	0.271977	0.999858
CHD2.1709	-0.951317	8.15273	0.249179	0.999858
NSUN6.849	-0.951004	8.20254	0.254461	0.999858
FBXO11.2252	-0.948331	6.55574	0.313133	0.999858
ATRX.1738	-0.948228	6.79471	0.386247	0.999858
SETDB2.3605	-0.948172	7.11071	0.354342	0.999858
DHX15.542	-0.948172	7.83551	0.346389	0.999858
IFIH1.2954	-0.9477	8.049	0.237562	0.999858
MCM3.1024	-0.947193	6.84485	0.490306	0.999858
GLI1.241	-0.946411	5.52771	0.253778	0.999858
CBX6.2306	-0.946283	6.72982	0.40877	0.999858
DDX47.1391	-0.946269	6.31665	0.27812	0.999858
INO80D.4639	-0.945959	7.66351	0.317247	0.999858
NR0B2.55	-0.945063	7.76147	0.261125	0.999858
WDR61.705	-0.944948	6.5603	0.324506	0.999858
NTMT1.201	-0.944436	6.6128	0.303881	0.999858
FUS.210	-0.944124	6.35319	0.392438	0.999858
ATAD2B.3593	-0.942952	6.44935	0.299546	0.999858
ZHX1.4280	-0.942747	8.319	0.254926	0.999858
CBX5.9142	-0.94271	8.16976	0.253997	0.999858
HNRNPA0.2896	-0.94263	7.05075	0.258234	0.999858
NOC2L.715	-0.942549	6.26579	0.259858	0.999858
PADI1.2729	-0.941482	6.94905	0.269745	0.999858
INO80B.338	-0.941265	6.48335	0.392823	0.999858
HMG20A.3586	-0.940926	7.60103	0.283821	0.999858
L3MBTL3.982	-0.939429	5.86209	0.298116	0.999858
PADI2.3955	-0.939085	7.05001	0.251794	0.999858
SMARCA5.2849	-0.937849	6.53084	0.294357	0.999858
CDK3.1395	-0.93662	6.7427	0.284352	0.999858
DDX18.3222	-0.936456	9.46103	0.243621	0.999858
WIZ.3481	-0.935405	7.66405	0.265999	0.999858
BAP1.3540	-0.934656	8.74343	0.24911	0.999858
PSD3.9658	-0.934594	6.4488	0.268106	0.999858
TLK2.2076	-0.934437	8.24516	0.280452	0.999858
KDM4A.3256	-0.934325	7.10893	0.265285	0.999858
EHMT2.874	-0.934289	6.9104	0.299676	0.999858
SIRT6.1106	-0.934199	6.55441	0.260989	0.999858
MTR.1564	-0.934104	6.36678	0.284473	0.999858
SIRT2.872	-0.934013	6.05085	0.332118	0.999858
DHX32.1475	-0.93311	7.3972	0.334089	0.999858
POLE3.798	-0.933031	7.83644	0.246337	0.999858
BRPF3.2216	-0.932471	7.21333	0.306281	0.999858
C17orf49.301	-0.932112	6.42874	0.414184	0.999858
TFPT.340	-0.93161	6.97592	0.268929	0.999858
MBD5.5266	-0.931503	5.28351	0.386865	0.999858
SMARCA4.3062	-0.930764	6.03798	0.377786	0.999858
ALKBH2.109	-0.930367	6.99476	0.261821	0.999858
ERCC3.1651	-0.929186	6.66481	0.355239	0.999858
RPA3.1568	-0.928102	7.40027	0.300678	0.999858
RFX5.2723	-0.928047	6.75217	0.314331	0.999858
TCP1.582	-0.927711	5.85688	0.446581	0.999858
HNRNPA0.2654	-0.927455	7.40578	0.306534	0.999858
TLK1.2234	-0.927425	7.89766	0.250061	0.999858
GTF2B.1611	-0.927249	6.89482	0.294129	0.999858
CHD5.2969	-0.926606	7.859	0.335489	0.999858
TNRC18.794	-0.92652	5.64869	0.316113	0.999858
KDM4D.2897	-0.925036	9.54298	0.259833	0.999858
CDYL.2449	-0.924945	7.88764	0.256045	0.999858
ASCC3.360	-0.924632	6.742	0.272864	0.999858
DDX1.486	-0.924492	6.80729	0.268002	0.999858
TNRC18.2095	-0.924401	6.359	0.415358	0.999858
HDAC1.263	-0.923253	6.40618	0.367919	0.999858
HNRNPA0.2661	-0.923133	7.98512	0.249268	0.999858
ZBTB33.4226	-0.922325	4.97671	0.417815	0.999858
KAT2B.1792	-0.922008	6.51335	0.290692	0.999858
SAP18.1632	-0.921674	6.69171	0.328391	0.999858
UBE2E1.654	-0.921548	7.25209	0.392229	0.999858
PHF20L1.838	-0.921172	8.24118	0.278696	0.999858
BRD4.2072	-0.920422	6.26058	0.252219	0.999858
HJURP.2746	-0.920083	7.15415	0.281449	0.999858
ALKBH2.707	-0.919673	7.02781	0.267902	0.999858
UCHL5.285	-0.919575	7.14047	0.276185	0.999858
TRIM5.1871	-0.919313	8.14989	0.255846	0.999858
SNAPC4.1124	-0.916969	6.69652	0.260762	0.999858
PWWP2B.1186	-0.91661	6.78368	0.305122	0.999858
SNRNP200.2624	-0.916332	6.20909	0.323917	0.999858
PCGF1.76	-0.915591	4.76969	0.477248	0.999858
PADI3.1977	-0.91524	6.24584	0.365003	0.999858
TDG.3105	-0.915197	8.76694	0.263394	0.999858
ALKBH3.1165	-0.915047	6.31906	0.300242	0.999858
DDX53.1034	-0.913777	7.86595	0.310334	0.999858
DPF1.1366	-0.912906	7.95536	0.274305	0.999858
ZC3HAV1.828	-0.912679	6.20054	0.310186	0.999858
PRDM15.3314	-0.912347	6.33831	0.399179	0.999858
PRDM6.2201	-0.912336	8.09526	0.281637	0.999858
MUM1.1627	-0.911238	7.07958	0.313893	0.999858
PRMT6.202	-0.911118	6.5642	0.392878	0.999858
CBX5.10359	-0.911091	6.50786	0.336701	0.999858
RPA3.1554	-0.910804	7.42683	0.291034	0.999858
KAT5.1436	-0.910724	7.56448	0.267736	0.999858
LMNA.409	-0.910536	7.063	0.297942	0.999858
MBD4.939	-0.910509	6.95478	0.296196	0.999858
AICDA.1938	-0.91049	6.62696	0.303314	0.999858
ATM.3332	-0.910224	7.75695	0.255534	0.999858
DDX58.1691	-0.909978	7.08156	0.298985	0.999858
SIRT1.1849	-0.90907	7.74994	0.280106	0.999858
RAD54L2.1374	-0.908866	6.73979	0.325863	0.999858
BRCC3.1098	-0.908191	9.53653	0.258485	0.999858
C17orf96.3156	-0.907873	7.04125	0.318426	0.999858
GTF3C4.1890	-0.907646	9.11602	0.254682	0.999858
PHF20L1.1016	-0.907273	8.03399	0.257068	0.999858
MLLT6.2903	-0.907217	7.70232	0.28064	0.999858
TAF1L.3629	-0.907164	7.2132	0.286641	0.999858
PADI6.507	-0.907143	7.03589	0.263777	0.999858
BAZ2A.1373	-0.906908	7.12088	0.318008	0.999858
SP110.1299	-0.906749	7.50695	0.260113	0.999858
MBD4.1309	-0.906679	6.6529	0.316188	0.999858
ZGPAT.756	-0.906364	6.75975	0.381579	0.999858
EDF1.384	-0.905797	4.39338	0.421556	0.999858
RNF20.1862	-0.904292	6.43722	0.313031	0.999858
PARP8.3567	-0.904291	8.46826	0.262679	0.999858
DDX11.542	-0.904098	7.73617	0.290165	0.999858
HPRT1.1040	-0.903562	6.87673	0.412704	0.999858
SMYD5.916	-0.903223	6.48699	0.270156	0.999858
MYSM1.2541	-0.902885	6.80863	0.294539	0.999858
TRERF1.5245	-0.901686	7.61106	0.359356	0.999858
RUVBL1.1672	-0.900973	5.59751	0.400886	0.999858
PCGF5.5719	-0.900967	6.19027	0.27812	0.999858
YWHAQ.1836	-0.900704	7.84261	0.329546	0.999858
CHD3.2603	-0.900682	7.21412	0.268189	0.999858
NAT6.861	-0.899977	5.32241	0.319267	0.999858
EYA2.1193	-0.899314	7.47249	0.319854	0.999858
PARP2.210	-0.899185	7.74898	0.291575	0.999858
ELP4.979	-0.897523	6.59121	0.355672	0.999858
CECR2.1320	-0.896603	8.07205	0.305601	0.999858
PHF2.2019	-0.896356	6.51221	0.338375	0.999858
BRPF1.2828	-0.896284	6.52864	0.36863	0.999858
AFF4.2811	-0.89598	6.0343	0.329449	0.999858
MSL3.672	-0.89558	7.77747	0.295928	0.999858
NSUN4.2857	-0.89397	7.79947	0.262976	0.999858
MTA1.1278	-0.893181	6.8599	0.338367	0.999858
TCF19.1619	-0.892908	7.41405	0.339924	0.999858
TAF10.419	-0.892867	5.59793	0.44334	0.999858
DQX1.1539	-0.891705	7.33466	0.287025	0.999858
GTF2B.669	-0.891506	7.32003	0.277495	0.999858
FLYWCH1.746	-0.891247	5.96528	0.312078	0.999858
POLR2B.976	-0.891124	6.31725	0.387708	0.999858
SVEP1.3806	-0.890984	7.72401	0.31274	0.999858
TAF10.528	-0.890894	6.90495	0.36719	0.999858
SRC.2829	-0.890804	5.2718	0.329685	0.999858
CCDC79.560	-0.890112	5.46817	0.371694	0.999858
KDM5C.1775	-0.889865	6.76015	0.290543	0.999858
ZKSCAN2.5329	-0.889629	6.71526	0.30232	0.999858
SMYD5.599	-0.889537	7.59554	0.295557	0.999858
PHF7.1366	-0.889486	6.17354	0.290983	0.999858
SMYD5.886	-0.888942	6.96213	0.313127	0.999858
PRMT6.1373	-0.888486	7.62851	0.336202	0.999858
COQ3.636	-0.888335	6.45903	0.293223	0.999858
DDX4.675	-0.887277	6.80078	0.270593	0.999858
KEAP1.1990	-0.886843	7.4812	0.276831	0.999858
CBX5.3909	-0.886804	7.1166	0.275468	0.999858
SIK1.308	-0.886175	7.52775	0.286424	0.999858
NCOR1.2305	-0.885825	6.18299	0.329358	0.999858
CCDC101.313	-0.885624	5.99451	0.405712	0.999858
CBX3.1943	-0.884635	7.42637	0.28161	0.999858
CBX8.1473	-0.884094	9.0257	0.270087	0.999858
MDC1.1178	-0.883609	5.89839	0.287495	0.999858
CBX4.2631	-0.883275	6.39495	0.327054	0.999858
ERCC6L2.3005	-0.883006	6.93522	0.311863	0.999858
BRCA2.3560	-0.882964	6.34705	0.327373	0.999858
WNT5A.4919	-0.881989	8.42886	0.281787	0.999858
CREBBP.6348	-0.881586	8.57137	0.276319	0.999858
VPS72.732	-0.880226	6.49049	0.298042	0.999858
MED1.3966	-0.880193	6.3778	0.411353	0.999858
RPS6KA4.1932	-0.879318	6.0792	0.598969	0.999858
KDM5A.2586	-0.877957	5.82768	0.405559	0.999858
WDR82.508	-0.876849	5.7366	0.338372	0.999858
FBXO17.336	-0.876469	6.87334	0.372259	0.999858
BAZ1A.5295	-0.876463	7.9052	0.284161	0.999858
ARID1B.4961	-0.875903	5.82438	0.355068	0.999858
BAHCC1.3138	-0.875614	6.08589	0.447026	0.999858
EP300.4869	-0.875555	7.61611	0.284585	0.999858
PCGF2.1394	-0.875017	8.87821	0.272107	0.999858
DDX54.2259	-0.873574	7.81301	0.311078	0.999858
TNRC18.5164	-0.872229	5.96957	0.370129	0.999858
PARP9.1396	-0.871298	8.08904	0.300222	0.999858
PHF1.1023	-0.871222	7.45696	0.288791	0.999858
OIP5.858	-0.870364	7.54305	0.323376	0.999858
NAT6.864	-0.869036	7.64862	0.344881	0.999858
DDX3Y.2751	-0.868863	6.82574	0.305221	0.999858
RNF20.2709	-0.868284	7.78463	0.278543	0.999858
TRIM24.3738	-0.866802	7.18355	0.309812	0.999858
MLLT10.488	-0.866436	6.14071	0.382459	0.999858
KDM1A.1585	-0.866296	6.74727	0.303811	0.999858
MLL3.867	-0.865961	6.916	0.410643	0.999858
PARP2.1794	-0.865341	6.85752	0.290273	0.999858
SUV39H2.467	-0.862376	7.30806	0.290526	0.999858
SMARCA1.2503	-0.86162	7.49707	0.330734	0.999858
SIRT5.734	-0.86125	7.50023	0.303641	0.999858
DPF1.1379	-0.860837	9.11589	0.286605	0.999858
DHX34.3916	-0.860654	5.3314	0.418228	0.999858
PHF23.1970	-0.86049	5.54043	0.341593	0.999858
ADA.1038	-0.860235	7.37789	0.30702	0.999858
DDX5.520	-0.860017	6.76512	0.336491	0.999858
SF3B1.391	-0.859785	6.98389	0.325581	0.999858
PKNOX1.1152	-0.859668	6.46635	0.318124	0.999858
PHF20L1.895	-0.859614	6.99275	0.362637	0.999858
CBX7.848	-0.859328	8.16521	0.288871	0.999858
CHRAC1.951	-0.859326	8.14704	0.281012	0.999858
SMARCA4.2582	-0.859321	6.80895	0.316128	0.999858
PRMT3.767	-0.858044	7.60672	0.354176	0.999858
DHX34.549	-0.85795	5.6725	0.425236	0.999858
EPC2.2246	-0.857001	7.16986	0.330097	0.999858
ING3.268	-0.85698	2.91111	0.683599	0.999858
SETDB2.1560	-0.856002	8.34469	0.283486	0.999858
SETD3.330	-0.856002	6.21597	0.293195	0.999858
SKIV2L.2914	-0.855748	6.24292	0.43468	0.999858
DDX46.2314	-0.854731	5.87427	0.521388	0.999858
MSL2.686	-0.854138	5.92029	0.303876	0.999858
METTL6.1449	-0.853873	8.0285	0.303889	0.999858
UBR3.6321	-0.852985	8.22085	0.283126	0.999858
RNF17.1003	-0.852391	7.59006	0.297123	0.999858
HMGA2.990	-0.851122	7.40995	0.308899	0.999858
FANCM.1137	-0.850544	6.99499	0.412752	0.999858
SMARCA2.55	-0.849045	7.88914	0.348833	0.999858
ZBED5.1185	-0.848797	6.17151	0.293669	0.999858
DDX53.1295	-0.846878	6.14282	0.430443	0.999858
SMARCAL1.563	-0.844781	6.45139	0.393582	0.999858
PARP15.1823	-0.844485	8.28238	0.296831	0.999858
INO80E.319	-0.843846	7.21706	0.36801	0.999858
EPC2.3508	-0.843701	7.29648	0.301502	0.999858
TDRD3.1534	-0.843177	8.56177	0.312594	0.999858
CDK9.1878	-0.842128	6.44786	0.326862	0.999858
AIRE.284	-0.841363	6.60002	0.310022	0.999858
UBE3A.3493	-0.841064	8.08626	0.296174	0.999858
HAT1.930	-0.840442	7.21876	0.347106	0.999858
BRCA2.10451	-0.840122	5.83949	0.348987	0.999858
TDRD7.2092	-0.838957	8.0948	0.313989	0.999858
WBSCR27.728	-0.838807	6.76065	0.305517	0.999858
LMNB2.2962	-0.838555	5.95597	0.338027	0.999858
ASF1A.1320	-0.838214	7.77219	0.310826	0.999858
ALKBH8.2886	-0.838189	6.97991	0.356067	0.999858
MGMT.442	-0.837214	6.07303	0.330431	0.999858
ATM.12579	-0.837089	8.06043	0.305104	0.999858
HDAC8.81	-0.836417	6.83382	0.363475	0.999858
PHF21B.1091	-0.836102	7.43711	0.327131	0.999858
GTF2B.1083	-0.835817	7.7564	0.32636	0.999858
ZBTB40.1425	-0.835739	7.77965	0.322944	0.999858
AKAP1.3604	-0.835395	6.82015	0.467646	0.999858
RAG1.897	-0.835102	6.77734	0.322909	0.999858
HDAC6.2408	-0.834722	6.78641	0.323897	0.999858
FUBP3.956	-0.832252	6.89872	0.29517	0.999858
FAM175B.2794	-0.832228	5.39292	0.388329	0.999858
METTL6.2395	-0.832207	7.13013	0.366574	0.999858
SNAPC4.94	-0.832204	7.04115	0.375742	0.999858
POLE3.2018	-0.830092	7.43002	0.356412	0.999858
ZKSCAN2.4817	-0.829718	7.02956	0.327947	0.999858
SAP18.588	-0.829633	6.47767	0.368889	0.999858
NAT10.238	-0.829365	5.6728	0.505315	0.999858
PARP4.1885	-0.829009	7.44413	0.318092	0.999858
NSUN6.689	-0.828982	7.36739	0.315308	0.999858
GDAP2.860	-0.828311	6.35323	0.328761	0.999858
ATXN3.2014	-0.8282	8.34281	0.309905	0.999858
DDX42.3494	-0.827258	6.61366	0.332291	0.999858
CHAF1B.390	-0.827087	4.72026	0.451353	0.999858
COQ5.1118	-0.826117	6.78728	0.350275	0.999858
RAG2.1999	-0.825875	8.07347	0.30504	0.999858
TIPARP.1726	-0.825866	6.31246	0.368895	0.999858
HFM1.1043	-0.825585	8.55713	0.300382	0.999858
MUM1L1.3045	-0.824963	7.62988	0.313814	0.999858
CHD1.6420	-0.824938	8.49538	0.330175	0.999858
DDX27.1035	-0.824844	5.31979	0.475541	0.999858
SETDB1.832	-0.822417	6.99871	0.307642	0.999858
C17orf96.1956	-0.822049	5.8432	0.411587	0.999858
TDRD5.59	-0.821969	7.94039	0.308852	0.999858
CLOCK.2089	-0.821694	6.85259	0.338662	0.999858
FBXO10.3204	-0.821326	6.8655	0.308103	0.999858
TDRD7.2578	-0.821183	6.55764	0.414968	0.999858
KDM2B.4739	-0.820866	8.26216	0.315881	0.999858
AS3MT.2097	-0.820788	7.41143	0.365573	0.999858
PARP12.1718	-0.820432	7.15299	0.33229	0.999858
CAMKMT.269	-0.820022	6.2783	0.402938	0.999858
AEBP2.3150	-0.819141	8.54539	0.316889	0.999858
HELQ.1937	-0.818966	7.60428	0.321147	0.999858
RCOR3.770	-0.818431	6.51138	0.38686	0.999858
SETD6.1612	-0.817939	7.00918	0.324387	0.999858
SKIV2L2.4004	-0.816906	6.91235	0.344695	0.999858
PRDM10.504	-0.815898	5.70472	0.349615	0.999858
PARP6.2217	-0.81547	5.83333	0.338625	0.999858
CHD2.935	-0.815163	7.06072	0.336682	0.999858
MIS12.742	-0.814845	6.15271	0.357102	0.999858
KDM4C.766	-0.814339	8.26934	0.320089	0.999858
PADI6.569	-0.812838	6.08281	0.468742	0.999858
C17orf96.2456	-0.812501	8.10745	0.315564	0.999858
SMARCE1.1591	-0.812012	7.47798	0.319567	0.999858
SMYD3.1308	-0.811257	9.47784	0.311003	0.999858
PHC3.4933	-0.811251	5.58972	0.481547	0.999858
RING1.1260	-0.811104	6.48129	0.3562	0.999858
DNA2.1045	-0.810904	6.01005	0.453745	0.999858
PHF21A.830	-0.810289	7.17605	0.496129	0.999858
TDRD5.1816	-0.810251	5.6354	0.351073	0.999858
PHF14.6506	-0.810185	7.69523	0.31307	0.999858
BCL6.2408	-0.809628	5.9771	0.347981	0.999858
ZBED5.1064	-0.809488	8.38813	0.322653	0.999858
RBBP5.4231	-0.80948	7.96441	0.310534	0.999858
DDX47.1315	-0.809378	6.56158	0.547868	0.999858
INTS12.1330	-0.80907	6.56605	0.333298	0.999858
GON4L.1780	-0.808815	6.88726	0.345614	0.999858
ZKSCAN2.5887	-0.80854	7.61503	0.351506	0.999858
RNF8.3771	-0.808217	6.74941	0.375376	0.999858
DDX19B.625	-0.808035	6.85383	0.348721	0.999858
UBA7.2469	-0.807922	7.46728	0.391491	0.999858
SIRT5.537	-0.80786	8.13713	0.335328	0.999858
ERG.379	-0.807814	6.83447	0.385608	0.999858
MORC2.55	-0.807804	6.71352	0.355486	0.999858
JMJD6.1006	-0.807291	6.15669	0.542029	0.999858
NCOR2.2166	-0.806995	6.83425	0.340741	0.999858
NSUN3.1247	-0.80634	9.11944	0.30974	0.999858
ZRANB3.2876	-0.806263	6.57194	0.418104	0.999858
DHX40.2673	-0.806235	8.52961	0.327392	0.999858
ASF1B.282	-0.806056	6.9339	0.336567	0.999858
EP400.12165	-0.805904	7.75663	0.322262	0.999858
NTMT1.240	-0.80552	6.2619	0.386739	0.999858
JAK2.3140	-0.805515	6.82272	0.338436	0.999858
SAP25.756	-0.805488	6.14493	0.361487	0.999858
KDM5A.10807	-0.804998	7.51325	0.360842	0.999858
UBR7.896	-0.804989	8.2555	0.335353	0.999858
C14orf169.1943	-0.804538	6.49047	0.468628	0.999858
YBX2.364	-0.804205	6.57654	0.355994	0.999858
PWWP2B.2206	-0.8042	7.16239	0.331425	0.999858
HIF1AN.4583	-0.803781	6.69134	0.326259	0.999858
TRIM24.3163	-0.803098	7.80414	0.326564	0.999858
RPS6KA4.3080	-0.801365	8.14569	0.318593	0.999858
DDX39B.221	-0.801358	9.41675	0.313578	0.999858
ESCO2.971	-0.801246	7.72911	0.327656	0.999858
AICDA.687	-0.801149	7.0184	0.341373	0.999858
RPH3A.1842	-0.800614	6.56588	0.363989	0.999858
UBE2E1.1154	-0.80055	6.24691	0.399877	0.999858
DDX39B.1285	-0.800485	5.35522	0.415164	0.999858
RECQL5.1309	-0.800424	7.87671	0.340754	0.999858
FAM175B.1158	-0.800314	7.47324	0.349184	0.999858
PHF6.19	-0.799851	6.04389	0.31985	0.999858
PRMT10.2536	-0.799668	7.07419	0.344153	0.999858
MBTD1.395	-0.79873	7.3535	0.333535	0.999858
CREBBP.4851	-0.798364	9.6858	0.321578	0.999858
SUDS3.4517	-0.797899	6.85584	0.342331	0.999858
EP300.368	-0.797094	6.52511	0.416356	0.999858
UBR7.3334	-0.796436	6.79397	0.369897	0.999858
FBXO44.2686	-0.796009	7.69159	0.320313	0.999858
TAF9B.2224	-0.794111	7.1128	0.340066	0.999858
TBL1XR1.6265	-0.79326	7.22443	0.341645	0.999858
JHDM1D.818	-0.793014	6.40546	0.440386	0.999858
CARM1.791	-0.79286	6.55581	0.334241	0.999858
PCGF5.1266	-0.792762	8.21765	0.335953	0.999858
DDX56.2121	-0.792416	6.25849	0.467175	0.999858
INMT.1102	-0.792313	8.5183	0.327858	0.999858
SAP30.522	-0.791377	7.53501	0.357803	0.999858
SCML4.77	-0.791231	7.6475	0.398162	0.999858
RBL1.2390	-0.790763	6.30427	0.373447	0.999858
BRE.501	-0.790541	5.71846	0.341956	0.999858
KDM3A.3182	-0.790488	7.99985	0.327137	0.999858
CSTL1.709	-0.790277	7.84547	0.328128	0.999858
PSIP1.347	-0.789767	7.51305	0.32533	0.999858
EYA2.2285	-0.789496	6.55531	0.388519	0.999858
KDM4D.473	-0.789318	6.78847	0.339228	0.999858
HELQ.2947	-0.789301	5.96758	0.492232	0.999858
MLL5.2018	-0.789292	7.52158	0.329335	0.999858
BPTF.4322	-0.789286	6.54743	0.31973	0.999858
PRDM14.661	-0.788819	5.65063	0.491569	0.999858
SCML4.3432	-0.788339	7.35517	0.36335	0.999858
BABAM1.893	-0.787164	6.42401	0.357063	0.999858
FBXL19.1774	-0.784553	6.03336	0.484167	0.999858
CDK5.266	-0.784393	6.37224	0.379642	0.999858
JARID2.654	-0.784154	6.53741	0.378152	0.999858
VRK2.316	-0.783917	6.53391	0.33118	0.999858
ZBTB9.670	-0.783679	8.66741	0.330697	0.999858
ADPRHL2.355	-0.783456	7.54392	0.3469	0.999858
DHX40.3387	-0.782866	8.68802	0.345092	0.999858
SETD1A.1187	-0.782383	7.28744	0.337594	0.999858
MSL3.665	-0.781975	5.85816	0.47359	0.999858
SMYD4.594	-0.781874	7.71261	0.332691	0.999858
PHF14.3847	-0.781559	9.29251	0.328483	0.999858
MACROD2.3499	-0.7813	9.06277	0.333825	0.999858
GTF2B.594	-0.781038	7.25262	0.366422	0.999858
RPA3.850	-0.780673	6.79198	0.344321	0.999858
POLE3.2161	-0.780332	6.75806	0.438843	0.999858
KDM4E.1038	-0.780142	6.88756	0.360097	0.999858
HSPBAP1.415	-0.780107	6.71477	0.377003	0.999858
PAX9.986	-0.779781	6.71109	0.34583	0.999858
DHX34.2953	-0.779689	7.48026	0.364224	0.999858
RNF2.2173	-0.779204	7.86933	0.341357	0.999858
C11orf30.2171	-0.779068	5.31636	0.56448	0.999858
DHX32.2845	-0.778991	8.30033	0.330714	0.999858
SAP18.305	-0.778597	7.91735	0.387567	0.999858
RCBTB1.984	-0.778592	6.25065	0.403852	0.999858
PHF17.616	-0.778087	6.7359	0.467593	0.999858
TLE1.2801	-0.778071	8.7707	0.337811	0.999858
SFMBT2.7854	-0.777437	9.49312	0.329896	0.999858
STK31.1771	-0.777346	7.94962	0.340679	0.999858
AURKB.213	-0.777164	7.06795	0.482011	0.999858
BRIP1.2682	-0.776622	6.92165	0.472203	0.999858
HDAC11.931	-0.77626	5.93401	0.381293	0.999858
TP53BP1.2107	-0.776142	7.1809	0.339982	0.999858
NR2C1.802	-0.776119	7.71292	0.360857	0.999858
FIZ1.2371	-0.775502	6.35294	0.344811	0.999858
ZAR1.1123	-0.774715	6.40494	0.351166	0.999858
RC3H1.8159	-0.774393	8.36885	0.345063	0.999858
DNAJC1.1775	-0.774382	7.16471	0.34358	0.999858
CHAF1A.3030	-0.773607	6.20636	0.502171	0.999858
COMMD3-BMI1.2721	-0.77309	6.5108	0.380845	0.999858
ZBTB33.1631	-0.772948	6.14068	0.564516	0.999858
DHX37.1639	-0.772462	6.60426	0.361616	0.999858
ZSCAN21.134	-0.772328	6.4912	0.549482	0.999858
TAF3.1659	-0.772282	7.34673	0.380604	0.999858
BOP1.2137	-0.772086	6.12134	0.350787	0.999858
SETD1A.663	-0.772049	6.53768	0.411659	0.999858
GSG2.2414	-0.771953	7.33211	0.343121	0.999858
GON4L.1779	-0.771841	4.81567	0.406762	0.999858
VRK2.1300	-0.771657	8.24774	0.3352	0.999858
NCOA1.1053	-0.771323	7.61071	0.365802	0.999858
CDYL2.2188	-0.770184	7.72257	0.336847	0.999858
PHF1.2144	-0.7686	6.61683	0.353062	0.999858
AICDA.1112	-0.768445	5.93701	0.371122	0.999858
MCM7.50	-0.768376	6.57945	0.351842	0.999858
MTA2.899	-0.768182	6.44559	0.463274	0.999858
PSIP1.917	-0.768019	7.55274	0.43416	0.999858
KIAA2026.5532	-0.767923	7.38327	0.335965	0.999858
ZNF740.723	-0.767196	6.8314	0.384996	0.999858
EYA2.1402	-0.766853	6.66752	0.366015	0.999858
SIRT5.95	-0.766622	9.19984	0.338645	0.999858
ASXL3.7094	-0.766206	7.44165	0.353337	0.999858
EP300.2335	-0.765864	6.30651	0.48126	0.999858
DDX21.1457	-0.764849	7.19289	0.364846	0.999858
PRMT3.789	-0.764783	7.64493	0.350742	0.999858
PARP16.400	-0.76408	5.85213	0.516719	0.999858
HMGA2.1000	-0.764036	4.99639	0.534172	0.999858
SAP25.797	-0.763884	6.6482	0.362516	0.999858
RPA3.56	-0.762709	5.38746	0.443169	0.999858
USP13.7820	-0.762653	7.49854	0.368505	0.999858
PRMT7.1219	-0.76231	6.57788	0.460314	0.999858
PRKCD.1038	-0.762161	6.37811	0.388988	0.999858
ZNF295.4136	-0.762145	7.63264	0.414553	0.999858
PRDM6.2351	-0.762065	9.37805	0.338917	0.999858
KIF22.235	-0.760516	6.75339	0.377916	0.999858
PADI3.2500	-0.760281	7.11168	0.341999	0.999858
SIN3A.2452	-0.760264	8.73066	0.345701	0.999858
MBD1.78	-0.75996	4.65782	0.619106	0.999858
MSL3.128	-0.759944	7.94509	0.342847	0.999858
TRERF1.5250	-0.759654	7.32258	0.341578	0.999858
ARID4B.922	-0.759554	7.31605	0.373669	0.999858
PCGF1.82	-0.758966	5.3506	0.445862	0.999858
NCOR2.6335	-0.758034	6.77546	0.40115	0.999858
DDX52.401	-0.758017	6.87256	0.416198	0.999858
C14orf43.2845	-0.75801	6.18165	0.377732	0.999858
NSUN2.855	-0.757713	8.85832	0.367002	0.999858
ADPRH.2435	-0.757253	7.83634	0.372543	0.999858
DHX36.1954	-0.757063	8.4458	0.350776	0.999858
ING2.731	-0.757031	7.88342	0.359587	0.999858
PRDM1.1305	-0.75696	7.54313	0.362287	0.999858
L3MBTL4.2947	-0.756764	8.04034	0.355114	0.999858
ELP4.700	-0.756602	6.3654	0.364036	0.999858
TAF6L.1298	-0.756218	5.87394	0.354188	0.999858
PARP11.3250	-0.756093	8.18135	0.373128	0.999858
FANCM.3682	-0.756029	6.10839	0.403042	0.999858
APOBEC3B.96	-0.755755	6.24579	0.561973	0.999858
NBN.1888	-0.755644	8.60465	0.367081	0.999858
ATOH1.872	-0.755467	6.41094	0.40889	0.999858
MIS18BP1.1599	-0.755416	6.9924	0.419729	0.999858
ARID4A.1910	-0.755244	7.52062	0.35152	0.999858
PRDM5.1407	-0.755064	8.10879	0.379243	0.999858
UBR5.9800	-0.75491	7.66279	0.362978	0.999858
MBD5.643	-0.754584	7.60387	0.367451	0.999858
ARID1A.6158	-0.754473	6.99216	0.395707	0.999858
RBBP4.5216	-0.754322	7.02395	0.396433	0.999858
PCGF1.680	-0.753925	6.27255	0.381473	0.999858
MBD3.108	-0.753399	6.455	0.362877	0.999858
BRPF3.790	-0.753239	6.22145	0.43464	0.999858
MIER3.1072	-0.752857	7.1795	0.407142	0.999858
KAT6B.3857	-0.752788	6.89486	0.423409	0.999858
SRCAP.2901	-0.752198	6.16899	0.496057	0.999858
RPA3.566	-0.751744	6.68193	0.350336	0.999858
SUDS3.4416	-0.751299	6.54954	0.360636	0.999858
PRMT5.1949	-0.750653	5.9564	0.624475	0.999858
TRIM37.1714	-0.750505	6.4474	0.413272	0.999858
SAP30L.1781	-0.750341	6.84583	0.351196	0.999858
POLR1B.1289	-0.74977	5.74247	0.40293	0.999858
PHF14.4891	-0.749507	7.2702	0.362901	0.999858
SUPT16H.1416	-0.749327	7.30722	0.398347	0.999858
HMGA2.999	-0.748728	6.84202	0.375802	0.999858
RBL2.4653	-0.748383	7.12292	0.357797	0.999858
DDX41.1247	-0.748234	7.28034	0.436887	0.999858
RUVBL1.886	-0.748138	4.57478	0.612455	0.999858
KDM3A.3895	-0.747749	8.58539	0.375637	0.999858
BCL6.1383	-0.747203	6.34261	0.385154	0.999858
METTL6.1448	-0.746708	8.35906	0.357629	0.999858
AIRE.1035	-0.746524	7.03503	0.527473	0.999858
ERCC2.622	-0.746501	6.51705	0.374857	0.999858
PRMT6.2379	-0.745827	8.03384	0.382185	0.999858
DDX49.1278	-0.745266	7.30611	0.53893	0.999858
PHF16.4403	-0.745162	8.64887	0.360126	0.999858
ERCC6L.4059	-0.744567	8.46929	0.362858	0.999858
TSPYL2.2343	-0.744376	7.13602	0.396178	0.999858
TLE1.589	-0.744278	6.74418	0.43053	0.999858
BRCA1.2643	-0.744133	7.06474	0.368668	0.999858
ERCC3.675	-0.744044	6.08658	0.419054	0.999858
TDG.1007	-0.74357	6.87017	0.352199	0.999858
HDAC4.8927	-0.743421	6.97037	0.390729	0.999858
HMGN4.927	-0.743096	7.27961	0.354196	0.999858
CBX1.1720	-0.742556	7.68399	0.393153	0.999858
SNRNP200.2345	-0.741905	6.60821	0.590183	0.999858
CDK17.1261	-0.741538	8.49657	0.355828	0.999858
LNX1.1261	-0.741162	7.29891	0.357954	0.999858
DDX23.2409	-0.740999	5.93336	0.494365	0.999858
TAF9B.1707	-0.740995	7.33011	0.365696	0.999858
CREBBP.8490	-0.740933	8.75571	0.355123	0.999858
CDC5L.918	-0.740932	6.02795	0.429328	0.999858
NFRKB.3871	-0.738803	7.06147	0.449333	0.999858
PRKCD.2687	-0.738733	7.6586	0.364	0.999858
SHPRH.5259	-0.738564	7.14255	0.388982	0.999858
METTL20.811	-0.738195	6.70303	0.406823	0.999858
INO80D.372	-0.737351	7.11181	0.391941	0.999858
DDX55.1463	-0.73711	7.18033	0.405656	0.999858
SUV420H2.2265	-0.737025	6.91756	0.399935	0.999858
DDX11.3551	-0.736911	7.83348	0.357484	0.999858
ZNF787.1519	-0.736	6.19553	0.399306	0.999858
NCOR1.984	-0.735801	6.89931	0.399228	0.999858
WBSCR27.759	-0.734673	6.47135	0.512736	0.999858
DDX19A.940	-0.734153	6.19759	0.409059	0.999858
DDX17.2209	-0.733301	7.10646	0.36321	0.999858
RBL2.1599	-0.732931	7.09228	0.368011	0.999858
DDX60.3253	-0.732364	8.24763	0.36131	0.999858
METTL10.1429	-0.731861	9.12784	0.359266	0.999858
ZNF740.224	-0.730338	7.71983	0.375696	0.999858
NAA10.321	-0.730284	7.63319	0.455916	0.999858
HDAC11.2270	-0.73007	7.00096	0.474711	0.999858
GLI3.7297	-0.729037	7.68537	0.376373	0.999858
USP12.2660	-0.728977	7.65457	0.380681	0.999858
UTY.1383	-0.728335	8.70735	0.365845	0.999858
TAF12.355	-0.728184	7.15465	0.479919	0.999858
AURKB.638	-0.7279	5.89064	0.390478	0.999858
UBR5.718	-0.726844	7.43537	0.411289	0.999858
NSUN3.577	-0.726535	6.95516	0.372471	0.999858
ERCC6L2.3077	-0.725905	7.54097	0.408897	0.999858
TIPARP.3203	-0.725698	7.45506	0.419559	0.999858
FBXO10.2548	-0.725613	7.51968	0.385422	0.999858
ZNF295.3748	-0.725162	6.85619	0.435212	0.999858
PHIP.2478	-0.724639	6.96595	0.395297	0.999858
DDX50.1240	-0.724266	7.10298	0.406704	0.999858
FEN1.1788	-0.724054	6.75844	0.38558	0.999858
SMARCAL1.65	-0.723913	6.26549	0.398978	0.999858
TAF1L.1512	-0.723913	5.78887	0.451052	0.999858
STK31.98	-0.723856	7.88859	0.376783	0.999858
HDAC2.923	-0.723399	6.72757	0.443909	0.999858
BAZ1A.1432	-0.722924	7.26407	0.38699	0.999858
CDY1.1900	-0.722715	7.57292	0.365769	0.999858
ALKBH8.615	-0.722622	7.85056	0.374237	0.999858
PPARGC1A.1174	-0.722616	6.15724	0.446076	0.999858
CDYL.1276	-0.721577	6.97111	0.389941	0.999858
USP16.572	-0.721383	7.11764	0.481825	0.999858
PCMT1.563	-0.720998	6.76757	0.425124	0.999858
TCP1.1498	-0.720927	6.17169	0.604399	0.999858
WNT5A.1784	-0.718577	6.34654	0.441716	0.999858
POLQ.4305	-0.717889	7.23328	0.379107	0.999858
POLQ.1095	-0.717768	7.48441	0.45199	0.999858
L3MBTL2.777	-0.71728	6.01163	0.404122	0.999858
DNMT3B.2080	-0.717274	7.12593	0.379051	0.999858
CBX2.233	-0.716907	7.4792	0.405145	0.999858
PNMT.1129	-0.716772	8.80133	0.36679	0.999858
NEK9.4313	-0.716753	7.72972	0.36764	0.999858
INO80E.1149	-0.716689	8.39288	0.372205	0.999858
SCML2.4123	-0.716183	6.78216	0.388679	0.999858
FKBP2.131	-0.715081	5.40348	0.467299	0.999858
WNT5A.5335	-0.714924	8.76654	0.376442	0.999858
DDX50.432	-0.714871	6.97799	0.375264	0.999858
ZNF541.2531	-0.714848	5.6856	0.41339	0.999858
PHIP.2401	-0.714467	6.29353	0.446064	0.999858
METTL11B.705	-0.713738	6.51829	0.38776	0.999858
PHF5A.131	-0.713037	5.64039	0.573937	0.999858
UTP3.1764	-0.712847	8.35938	0.37829	0.999858
CBX4.906	-0.71248	7.32094	0.410271	0.999858
SIRT2.563	-0.71226	6.18569	0.38286	0.999858
ZRANB3.2345	-0.711168	6.59224	0.391076	0.999858
SND1.3251	-0.710971	7.83276	0.375641	0.999858
ING3.238	-0.710363	7.10299	0.454919	0.999858
KDM4D.2858	-0.710303	6.96251	0.434889	0.999858
CDYL.1275	-0.709676	7.61733	0.398243	0.999858
ADAR.1224	-0.709612	7.4722	0.45073	0.999858
REST.3525	-0.709145	7.83309	0.407879	0.999858
PHF11.484	-0.70875	8.86812	0.383607	0.999858
PHF1.1020	-0.708614	7.92958	0.449926	0.999858
DDX28.2479	-0.708583	6.59003	0.389057	0.999858
MIER1.2177	-0.708338	7.16234	0.387314	0.999858
TAF1.3435	-0.707109	6.93206	0.388608	0.999858
CHD1.2149	-0.706864	6.88461	0.385028	0.999858
TDRD10.1770	-0.70637	6.70968	0.495634	0.999858
MACROD1.37	-0.706281	7.01328	0.380342	0.999858
DDX55.1553	-0.706263	7.58824	0.385982	0.999858
KDM2A.1829	-0.706249	6.67626	0.480867	0.999858
UBR1.4449	-0.705586	6.66023	0.39694	0.999858
SAP130.204	-0.705473	6.46396	0.705306	0.999858
HIRA.1807	-0.705381	6.55499	0.415128	0.999858
CHRAC1.1033	-0.704283	7.9273	0.411412	0.999858
NCOA6.2779	-0.702443	6.45251	0.420925	0.999858
L3MBTL4.722	-0.702326	8.212	0.394065	0.999858
ZNF451.346	-0.701658	7.07823	0.455069	0.999858
CHD7.9837	-0.701271	7.87861	0.397341	0.999858
ZSCAN20.3351	-0.701079	8.06171	0.395925	0.999858
METTL2A.433	-0.700857	5.63188	0.461663	0.999858
YTHDC2.4608	-0.700457	6.90091	0.498402	0.999858
L3MBTL2.1615	-0.700281	5.26007	0.554533	0.999858
TAF3.1854	-0.699735	7.84257	0.378959	0.999858
TRRAP.941	-0.699313	6.54656	0.382516	0.999858
RERE.396	-0.69929	7.2916	0.422731	0.999858
MLL4.1097	-0.699109	7.2391	0.595833	0.999858
SMARCC2.201	-0.698758	7.3466	0.461799	0.999858
MBD4.1386	-0.698326	7.58253	0.39382	0.999858
EPC2.208	-0.698058	7.00036	0.472701	0.999858
PARP4.2275	-0.697459	7.89463	0.396234	0.999858
KDM6A.1243	-0.697183	6.98692	0.407996	0.999858
CDK5.1062	-0.696975	8.66565	0.399613	0.999858
TCF19.2563	-0.696885	6.49303	0.398386	0.999858
USP3.1401	-0.696255	6.44407	0.407394	0.999858
PARP15.182	-0.695991	7.99254	0.388032	0.999858
DNMT3B.1734	-0.695724	5.52499	0.458965	0.999858
RCOR1.5428	-0.695526	8.12848	0.385332	0.999858
IKBKAP.5131	-0.69523	7.40881	0.427578	0.999858
ZNF787.1908	-0.695184	7.33552	0.426409	0.999858
SMN1.1305	-0.695112	6.95526	0.447413	0.999858
POGZ.4616	-0.694883	7.28953	0.395605	0.999858
ZAR1.1040	-0.694754	7.5883	0.421976	0.999858
KLF1.762	-0.694627	6.80829	0.408109	0.999858
PARP14.386	-0.694386	8.44862	0.387214	0.999858
ERG.369	-0.694252	6.25213	0.418292	0.999858
DDX1.1636	-0.693862	6.45981	0.464608	0.999858
ACTL6A.1008	-0.692542	7.12299	0.41576	0.999858
TLK2.1174	-0.691882	7.56101	0.407186	0.999858
SFMBT1.1857	-0.691558	8.1377	0.393437	0.999858
DDX43.2035	-0.691253	7.86439	0.407205	0.999858
TDRD7.647	-0.690989	8.04832	0.395296	0.999858
PYGO2.2271	-0.690679	6.29061	0.495419	0.999858
TSPYL2.960	-0.690297	7.50157	0.422767	0.999858
CBL.9267	-0.689706	7.48256	0.423027	0.999858
PBX1.3294	-0.689665	6.73003	0.412284	0.999858
BCOR.4794	-0.689357	7.0508	0.423186	0.999858
BRDT.439	-0.689105	7.90764	0.396969	0.999858
TRIM13.5308	-0.688899	7.30844	0.407101	0.999858
KAT5.1093	-0.688746	6.43833	0.420493	0.999858
RFXAP.1603	-0.688337	8.38957	0.387917	0.999858
DDX52.3458	-0.687992	8.95525	0.393081	0.999858
PHF23.865	-0.687877	8.28269	0.395801	0.999858
PRDM5.1406	-0.687786	7.28669	0.401092	0.999858
HFM1.244	-0.687729	7.79579	0.391517	0.999858
TAF10.755	-0.68764	6.22474	0.488881	0.999858
DDX17.1931	-0.687276	5.08234	0.584139	0.999858
SAP25.792	-0.687211	6.84747	0.463492	0.999858
UIMC1.1663	-0.687134	6.3776	0.419614	0.999858
UTP3.1183	-0.686945	7.00236	0.435993	0.999858
BCOR.2470	-0.685161	6.1678	0.407437	0.999858
RAD54L2.773	-0.685063	6.94602	0.424532	0.999858
SIRT7.608	-0.684973	6.35733	0.41256	0.999858
FAM175B.1624	-0.683913	8.91847	0.404355	0.999858
AS3MT.836	-0.683568	7.08979	0.462955	0.999858
SUPT16H.3247	-0.682144	5.16384	0.462089	0.999858
PHF2.4855	-0.682038	6.48722	0.471136	0.999858
DPF2.627	-0.681487	6.16576	0.415601	0.999858
ERCC6L2.3977	-0.681272	8.4621	0.399313	0.999858
C20orf20.1065	-0.680649	7.24561	0.401539	0.999858
BAZ1A.5649	-0.680483	7.98686	0.416799	0.999858
GADD45A.790	-0.679738	7.88071	0.396946	0.999858
POLQ.5554	-0.678454	6.85255	0.401882	0.999858
SETD3.332	-0.678248	7.27027	0.444626	0.999858
CUX1.38	-0.678202	6.4712	0.424963	0.999858
KLF1.1548	-0.677952	7.69952	0.396549	0.999858
METTL20.1136	-0.676651	7.65391	0.411411	0.999858
TBL1X.4610	-0.676511	7.93291	0.427272	0.999858
MTERF.767	-0.676465	7.77671	0.423827	0.999858
NSUN5.407	-0.676129	7.35112	0.412246	0.999858
CHD5.2156	-0.675827	6.43427	0.411635	0.999858
L3MBTL2.2953	-0.675789	7.00567	0.42489	0.999858
DZIP3.2405	-0.675725	8.75037	0.396331	0.999858
TDG.2345	-0.675725	8.38523	0.398154	0.999858
USP35.3547	-0.675674	7.30943	0.408117	0.999858
CBX5.286	-0.675444	6.56964	0.405535	0.999858
SETD6.2190	-0.674141	8.18251	0.398159	0.999858
STAT5B.1893	-0.673395	6.16553	0.472146	0.999858
BOP1.2025	-0.673177	5.17307	0.731187	0.999858
ART1.931	-0.673096	5.88315	0.534306	0.999858
PADI6.1763	-0.672708	6.55118	0.459603	0.999858
MCM4.2037	-0.672644	7.3912	0.456793	0.999858
SETD6.1904	-0.672598	8.90175	0.403898	0.999858
DHX40.2496	-0.672185	9.00796	0.414216	0.999858
TET2.1150	-0.671846	6.63947	0.485618	0.999858
ECE2.592	-0.671836	6.0242	0.433815	0.999858
ERCC6.5066	-0.67152	6.77831	0.470844	0.999858
GADD45B.56	-0.671478	7.37987	0.430361	0.999858
PCGF1.557	-0.671214	7.72679	0.433247	0.999858
PCGF6.746	-0.671015	7.69523	0.407922	0.999858
CHD9.4836	-0.670987	7.86899	0.41233	0.999858
PRDM15.1862	-0.670838	5.76148	0.537448	0.999858
EIF4A2.1851	-0.670565	8.1269	0.438636	0.999858
MYPOP.1682	-0.670556	5.61173	0.4381	0.999858
FOXA1.3251	-0.670401	9.08786	0.407501	0.999858
ATXN3.2956	-0.670278	5.92153	0.431246	0.999858
SETD1B.6138	-0.670149	6.71838	0.49244	0.999858
CALCOCO1.1980	-0.669949	7.17533	0.421525	0.999858
TDRD1.1873	-0.66973	8.05154	0.406639	0.999858
SETD2.4832	-0.669545	7.41537	0.468614	0.999858
FBXO10.460	-0.669139	6.24806	0.436811	0.999858
LNX1.2253	-0.669098	8.68225	0.408493	0.999858
MECOM.2689	-0.66901	7.91104	0.475737	0.999858
TCEA1.2068	-0.668797	6.25319	0.427569	0.999858
KEAP1.520	-0.668787	6.44259	0.419689	0.999858
WBSCR22.633	-0.668679	5.9384	0.573566	0.999858
SETD2.1228	-0.668403	6.49605	0.421062	0.999858
PHF10.590	-0.667669	8.76056	0.432131	0.999858
TRIM13.1429	-0.667513	7.85113	0.426485	0.999858
TNKS2.4032	-0.667226	7.45275	0.4745	0.999858
DZIP3.2404	-0.666794	8.9539	0.415202	0.999858
MUM1.718	-0.66675	5.18307	0.448932	0.999858
SFMBT2.2688	-0.666376	8.0169	0.404445	0.999858
PARG.1776	-0.66571	7.58101	0.446207	0.999858
HMGN4.1754	-0.665475	9.61352	0.409643	0.999858
EIF4A2.317	-0.665355	7.10028	0.444387	0.999858
PRMT7.733	-0.665243	6.2889	0.552112	0.999858
PHC1.2942	-0.664841	6.265	0.452347	0.999858
CTSL2.2473	-0.664651	8.65917	0.403329	0.999858
SUPV3L1.1261	-0.663671	5.98476	0.449316	0.999858
ASH1L.7726	-0.663415	5.88957	0.612441	0.999858
RPA3.299	-0.663249	6.36593	0.425874	0.999858
RAG1.3988	-0.662784	8.41743	0.421158	0.999858
HSPBAP1.1094	-0.661995	7.2639	0.513849	0.999858
PHF14.2908	-0.661328	7.62765	0.417876	0.999858
PADI3.477	-0.66125	5.55556	0.5782	0.999858
COQ3.757	-0.661173	6.62109	0.491704	0.999858
MTA3.665	-0.661089	6.84932	0.423414	0.999858
FIZ1.2408	-0.659386	6.89626	0.409854	0.999858
PRMT7.1438	-0.659176	6.51698	0.409264	0.999858
WHSC1L1.1208	-0.658977	5.36481	0.502287	0.999858
ALKBH8.2483	-0.658394	8.91374	0.405793	0.999858
BMI1.937	-0.657895	8.36722	0.447092	0.999858
COMMD3-BMI1.895	-0.657895	8.36722	0.447092	0.999858
KAT5.1033	-0.657761	6.6848	0.469971	0.999858
METTL12.1002	-0.656991	5.93207	0.424339	0.999858
DDX52.2746	-0.656435	7.80439	0.447589	0.999858
SMARCC2.4649	-0.655995	6.4307	0.425041	0.999858
TADA2A.269	-0.655807	8.029	0.457264	0.999858
WDR77.597	-0.655533	6.49487	0.440579	0.999858
MGEA5.1718	-0.654708	6.78536	0.424853	0.999858
RCOR2.929	-0.653863	5.88561	0.611049	0.999858
DQX1.2437	-0.653671	6.55846	0.463437	0.999858
MYPOP.1850	-0.65339	8.32383	0.456616	0.999858
BRD3.539	-0.653336	5.06607	0.513394	0.999858
DDX17.2865	-0.65292	7.43143	0.425454	0.999858
DDX20.2320	-0.652671	6.62582	0.490848	0.999858
TRIM24.3827	-0.652474	8.04035	0.46275	0.999858
PARG.2188	-0.651671	6.9129	0.448984	0.999858
AFF4.1529	-0.650495	6.95703	0.429346	0.999858
TCF20.6342	-0.650369	7.3979	0.430847	0.999858
KDM4E.1463	-0.649929	7.35775	0.484217	0.999858
DDX28.205	-0.649454	6.1298	0.473328	0.999858
DMTF1.1452	-0.64923	7.36584	0.50783	0.999858
MBD1.470	-0.649097	4.59167	0.538676	0.999858
GADD45A.970	-0.648232	8.80551	0.421771	0.999858
PRMT2.778	-0.647143	5.4206	0.461054	0.999858
BRPF1.2507	-0.647007	7.52628	0.426509	0.999858
C14orf43.6434	-0.646889	8.05354	0.427747	0.999858
DDX3Y.3355	-0.646816	7.88247	0.438606	0.999858
MORC2.1160	-0.646775	6.70692	0.503988	0.999858
SAP30.676	-0.646413	7.40742	0.437118	0.999858
CHD6.1533	-0.646044	7.90475	0.427947	0.999858
PAX5.2663	-0.645864	7.09629	0.456562	0.999858
CBL.9353	-0.645811	6.61428	0.43772	0.999858
ZCWPW1.2225	-0.645726	7.42378	0.443712	0.999858
ING4.554	-0.645253	9.21492	0.424373	0.999858
HNRNPA2B1.741	-0.645086	5.85777	0.527529	0.999858
CHD6.1761	-0.644188	6.74215	0.518084	0.999858
KDM6A.427	-0.644126	7.00154	0.45646	0.999858
ADPRHL2.674	-0.643942	6.28858	0.616502	0.999858
MLLT10.491	-0.643934	6.52287	0.473858	0.999858
OGT.2585	-0.642991	7.78924	0.541976	0.999858
MTA2.1397	-0.642982	5.79087	0.532132	0.999858
ZAR1.1111	-0.642804	6.73398	0.437388	0.999858
HNRNPA0.2662	-0.642792	8.48878	0.451874	0.999858
KEAP1.659	-0.642489	6.50365	0.450954	0.999858
SOX10.2426	-0.642264	5.69688	0.49004	0.999858
METTL10.1923	-0.642146	8.17927	0.445275	0.999858
PRDM7.1839	-0.641722	8.41936	0.43531	0.999858
PRDM9.3640	-0.641722	8.41936	0.43531	0.999858
MACROD2.3500	-0.640979	9.62015	0.421139	0.999858
UBE2A.568	-0.640884	6.80278	0.605833	0.999858
DAXX.2100	-0.640668	6.61443	0.507962	0.999858
PARP8.3070	-0.640477	7.67006	0.46982	0.999858
DCTD.883	-0.640304	7.57418	0.45054	0.999858
PARP12.1719	-0.639731	7.80435	0.430409	0.999858
GSG2.2277	-0.63899	7.35205	0.434893	0.999858
DDX56.2380	-0.638281	7.79465	0.432166	0.999858
DDX23.2283	-0.63786	6.43268	0.543503	0.999858
MIS12.415	-0.637794	6.5839	0.463083	0.999858
DZIP3.2378	-0.637337	8.25434	0.439402	0.999858
KAT6A.223	-0.637326	6.5215	0.581792	0.999858
SUV39H2.169	-0.636684	6.64585	0.482768	0.999858
TET3.9481	-0.636605	7.08283	0.461152	0.999858
ZNF740.2170	-0.636442	7.83129	0.445104	0.999858
SFMBT2.663	-0.636189	7.94777	0.458782	0.999858
GTF2H1.3223	-0.63567	7.39802	0.470159	0.999858
BPTF.1552	-0.635549	5.38565	0.515523	0.999858
WHSC1.1085	-0.635482	6.98353	0.52114	0.999858
SUV420H2.916	-0.635207	6.77357	0.53514	0.999858
PADI6.2296	-0.635188	7.2953	0.455579	0.999858
ING4.309	-0.634613	6.26722	0.448599	0.999858
HOMEZ.2414	-0.63453	6.50428	0.462263	0.999858
HDAC4.1547	-0.634368	6.80128	0.470374	0.999858
CHD4.5204	-0.633899	6.40364	0.455573	0.999858
BLM.1955	-0.633853	7.93054	0.45093	0.999858
INTS12.1533	-0.63264	8.62421	0.43456	0.999858
USP13.2653	-0.631847	6.96507	0.460398	0.999858
KAT7.2992	-0.631201	6.45304	0.538347	0.999858
C14orf169.2273	-0.630972	6.38562	0.582109	0.999858
SAP30L.5281	-0.630437	6.75418	0.438515	0.999858
ATXN3.3937	-0.630165	5.7667	0.459363	0.999858
BMI1.1673	-0.629773	8.49717	0.466613	0.999858
MTR.3402	-0.629664	7.20334	0.473488	0.999858
HCFC1.1139	-0.629502	5.02593	0.675901	0.999858
SMARCB1.826	-0.629171	5.47087	0.643359	0.999858
UIMC1.2242	-0.629132	6.19811	0.444794	0.999858
DOT1L.989	-0.629041	6.66082	0.535408	0.999858
EDF1.165	-0.628527	6.13126	0.469011	0.999858
ASXL2.5005	-0.628012	8.2678	0.443834	0.999858
SMN2.652	-0.627652	5.77107	0.448689	0.999858
EP300.515	-0.627366	6.48867	0.514919	0.999858
STAT5B.405	-0.627273	5.25029	0.444642	0.999858
EMG1.66	-0.625766	7.79562	0.465513	0.999858
DAXX.1576	-0.625322	6.95575	0.510391	0.999858
RCBTB1.739	-0.625167	4.67464	0.60543	0.999858
L3MBTL1.2213	-0.624785	8.17437	0.467332	0.999858
SAP30L.3941	-0.624246	8.35177	0.445231	0.999858
ZHX1.3148	-0.624109	7.87376	0.449209	0.999858
SOX10.757	-0.623995	7.22477	0.507106	0.999858
PARP4.702	-0.623794	7.55409	0.464858	0.999858
MLL5.4974	-0.623511	6.64408	0.569855	0.999858
PPARGC1A.1530	-0.623381	6.19901	0.493799	0.999858
NCOR1.2705	-0.623262	6.91049	0.454225	0.999858
PARP8.612	-0.622846	6.31533	0.47399	0.999858
METTL12.415	-0.622834	6.81042	0.4938	0.999858
PKN1.484	-0.622596	6.4885	0.516082	0.999858
TNKS2.2910	-0.622051	7.31543	0.52886	0.999858
HDAC11.414	-0.621424	6.29872	0.472643	0.999858
INO80C.943	-0.621194	8.75655	0.440113	0.999858
FABP1.472	-0.620914	6.32319	0.456853	0.999858
ZNF519.487	-0.620814	8.53967	0.447569	0.999858
MLL5.2442	-0.620464	7.15641	0.503625	0.999858
PARP16.1615	-0.619999	6.61585	0.485644	0.999858
RING1.1653	-0.619997	7.43373	0.460343	0.999858
NNMT.530	-0.619468	7.25948	0.448001	0.999858
SUV420H1.885	-0.619445	6.93428	0.461225	0.999858
EP400.11932	-0.619278	5.74105	0.486868	0.999858
SIRT5.225	-0.619121	6.45211	0.530751	0.999858
MACROD2.366	-0.619086	7.35286	0.526311	0.999858
DDX28.320	-0.618426	6.87447	0.459596	0.999858
WDR77.1798	-0.61826	7.70587	0.450683	0.999858
KDM5A.4957	-0.618182	8.32477	0.447979	0.999858
SOX10.2622	-0.617773	6.97005	0.492671	0.999858
AFF4.5241	-0.617699	8.0694	0.436127	0.999858
PAXIP1.855	-0.617526	5.97644	0.479666	0.999858
ADAR.1451	-0.617524	7.2596	0.48868	0.999858
IKBKAP.1090	-0.617452	6.23086	0.560433	0.999858
JMJD1C.6195	-0.617331	7.41707	0.462031	0.999858
TBL1Y.2257	-0.617204	8.0885	0.439674	0.999858
DDX5.2302	-0.617149	6.88352	0.48242	0.999858
FUBP3.2553	-0.616933	7.60929	0.47124	0.999858
TLE4.396	-0.616103	9.08654	0.442336	0.999858
PRDM12.2439	-0.61606	9.53475	0.43791	0.999858
UBA7.3272	-0.615711	6.22163	0.510741	0.999858
RFX4.160	-0.615648	5.98453	0.479514	0.999858
HJURP.1530	-0.615499	7.42954	0.489177	0.999858
TOX4.4133	-0.615345	6.98343	0.498722	0.999858
EID1.854	-0.615026	7.87468	0.465498	0.999858
SMN2.601	-0.614379	8.95834	0.442596	0.999858
DNMT3A.3221	-0.613958	7.13943	0.442581	0.999858
GPS2.826	-0.613654	5.70402	0.466988	0.999858
ZBED5.1153	-0.613404	7.55106	0.47744	0.999858
RERE.3468	-0.613368	7.27051	0.467296	0.999858
HFM1.3678	-0.61291	5.73476	0.467384	0.999858
DHX33.3460	-0.612884	5.87436	0.496676	0.999858
KAT2A.2069	-0.612853	6.6369	0.445547	0.999858
ZZZ3.609	-0.612708	7.14714	0.457566	0.999858
PSIP1.659	-0.612606	7.16645	0.465786	0.999858
EED.621	-0.612468	6.16603	0.503637	0.999858
ZBTB33.4748	-0.61205	7.29144	0.498764	0.999858
SMARCD2.2034	-0.611367	8.50759	0.455898	0.999858
WDR5.931	-0.61109	5.75155	0.576215	0.999858
MPHOSPH8.518	-0.610775	7.44834	0.4489	0.999858
MACROD2.2454	-0.610161	8.08391	0.446322	0.999858
HNRNPA0.2041	-0.609684	7.00649	0.556027	0.999858
SETD5.469	-0.609228	6.53416	0.495224	0.999858
CHD9.9067	-0.608349	7.6829	0.450358	0.999858
ARID4A.878	-0.607808	7.656	0.464719	0.999858
UBE4A.5147	-0.607633	6.57573	0.479938	0.999858
IGHMBP2.2315	-0.607419	7.29198	0.535679	0.999858
PRDM11.1019	-0.606601	6.61519	0.451898	0.999858
TRIM66.9226	-0.606549	8.16647	0.444534	0.999858
GTF2H1.1658	-0.606409	6.23826	0.477526	0.999858
UIMC1.1429	-0.606158	7.42306	0.493687	0.999858
MORC4.2243	-0.605304	7.36683	0.481356	0.999858
KDM6A.2325	-0.605168	6.89482	0.478173	0.999858
SMARCD2.159	-0.605042	6.76617	0.477482	0.999858
SHPRH.355	-0.604339	6.55267	0.499069	0.999858
CCDC101.1115	-0.603685	7.64367	0.555881	0.999858
NCOA6.3668	-0.603646	6.67906	0.456711	0.999858
CDC6.2147	-0.603504	5.14348	0.613374	0.999858
PRDM8.2626	-0.60322	9.16833	0.45455	0.999858
TDRD6.3661	-0.602696	8.37636	0.45689	0.999858
ATM.922	-0.601945	8.0027	0.467342	0.999858
TBL1XR1.914	-0.601608	5.33838	0.493304	0.999858
BUB3.1384	-0.6016	6.13852	0.56145	0.999858
TDRD7.849	-0.601115	8.41255	0.454704	0.999858
RCOR2.786	-0.600875	6.64115	0.549046	0.999858
PRDM13.489	-0.600875	5.87476	0.588475	0.999858
IFIH1.993	-0.600089	6.72141	0.505939	0.999858
PHC3.1285	-0.60008	7.22414	0.514552	0.999858
BLM.283	-0.599655	7.48351	0.460619	0.999858
HDAC3.1898	-0.59924	6.38324	0.514911	0.999858
ORC2.978	-0.599139	8.5939	0.461217	0.999858
MORC3.3858	-0.598993	6.32763	0.546816	0.999858
C6orf130.719	-0.598492	6.82829	0.527354	0.999858
RPS6KA3.4263	-0.598408	8.95832	0.460966	0.999858
SRC.2899	-0.598138	6.09388	0.529299	0.999858
KDM4B.2991	-0.598101	5.80568	0.526617	0.999858
DMAP1.715	-0.597558	7.52747	0.492706	0.999858
SP140L.939	-0.597306	7.25371	0.487074	0.999858
TCEA1.2101	-0.597038	8.73015	0.481417	0.999858
WRN.4235	-0.596953	6.6587	0.475669	0.999858
CDK17.2447	-0.596031	9.05859	0.455742	0.999858
MEAF6.1619	-0.594739	6.48428	0.514429	0.999858
JMJD8.1233	-0.5946	5.90053	0.52606	0.999858
SMYD4.593	-0.593769	7.65379	0.465601	0.999858
KAT2B.750	-0.593764	7.08151	0.486132	0.999858
NBN.3289	-0.59365	7.50133	0.504557	0.999858
SUPT7L.4023	-0.593562	7.9455	0.469636	0.999858
RSF1.2596	-0.593512	7.62618	0.465793	0.999858
NCOA1.4626	-0.593329	9.02795	0.45652	0.999858
CBX5.6112	-0.592832	7.26731	0.534653	0.999858
USP16.2664	-0.592582	8.85083	0.479223	0.999858
EP400.2331	-0.592205	6.50963	0.604603	0.999858
TAF1.3539	-0.591435	6.519	0.511991	0.999858
C16orf53.3778	-0.591391	8.81199	0.464424	0.999858
EIF4A3.1283	-0.589913	6.44467	0.553843	0.999858
BRE.710	-0.589706	7.04886	0.476701	0.999858
ASCC3.201	-0.589536	7.47394	0.537893	0.999858
DDX3Y.1505	-0.589437	6.74717	0.596725	0.999858
DDX43.981	-0.589288	7.98636	0.494468	0.999858
EMG1.346	-0.589153	5.85655	0.493404	0.999858
DDX5.1976	-0.588846	7.29306	0.475193	0.999858
PRMT2.178	-0.587428	9.55814	0.462725	0.999858
SKIV2L.1315	-0.586775	5.78055	0.513715	0.999858
FXR1.2745	-0.586738	8.22707	0.461699	0.999858
DDX28.1920	-0.58649	6.93172	0.482977	0.999858
TRIM24.946	-0.586111	6.62743	0.508045	0.999858
SKIV2L2.504	-0.585606	7.95617	0.480928	0.999858
MLL4.3003	-0.585386	7.26516	0.484241	0.999858
TAF1.541	-0.58424	7.64667	0.534171	0.999858
TAF1L.574	-0.58424	7.64667	0.534171	0.999858
UBR2.1043	-0.583807	6.62335	0.50853	0.999858
BRD1.687	-0.58365	6.0531	0.663116	0.999858
PRMT8.239	-0.583338	6.10694	0.683873	0.999858
CDY1.1742	-0.58306	9.45816	0.471086	0.999858
CDY1B.1742	-0.58306	9.45816	0.471086	0.999858
CDY2A.1744	-0.58306	9.45816	0.471086	0.999858
CDY2B.1743	-0.58306	9.45816	0.471086	0.999858
CECR2.1044	-0.582703	6.86944	0.494309	0.999858
NR2C1.972	-0.582524	8.93295	0.479663	0.999858
PHF10.1195	-0.582376	7.30407	0.483671	0.999858
NEK6.697	-0.582116	5.73409	0.633014	0.999858
KANSL1.562	-0.582112	7.01122	0.519391	0.999858
KAT7.1880	-0.581989	5.16615	0.570204	0.999858
CBX8.1468	-0.581748	8.18027	0.470958	0.999858
KIF22.726	-0.581522	6.4111	0.657386	0.999858
RAI1.1788	-0.581451	7.21682	0.475432	0.999858
CXXC1.1731	-0.581383	6.57699	0.490637	0.999858
DDX39A.495	-0.581309	5.73417	0.707578	0.999858
ERCC6L2.2706	-0.58095	8.3782	0.486781	0.999858
NFRKB.979	-0.580847	8.8616	0.464123	0.999858
ASMT.908	-0.579716	6.49131	0.48554	0.999858
SFMBT1.708	-0.579293	6.29935	0.500614	0.999858
FAM175A.2641	-0.579081	7.98499	0.47358	0.999858
TIPARP.3204	-0.578329	7.70543	0.484876	0.999858
ATRX.6297	-0.57824	7.19367	0.480023	0.999858
CDK5.1055	-0.577951	7.96886	0.49213	0.999858
PHF20.4508	-0.577818	7.12932	0.499843	0.999858
SETD3.483	-0.577763	6.00474	0.495815	0.999858
RPH3A.421	-0.577548	5.27787	0.572262	0.999858
DNMT3A.1178	-0.5774	7.60923	0.483221	0.999858
NUFIP1.1258	-0.577306	7.19678	0.494515	0.999858
CBX8.1233	-0.57687	7.26162	0.514469	0.999858
FIZ1.2273	-0.57608	6.97577	0.472621	0.999858
USP27X.1656	-0.575955	6.62605	0.494685	0.999858
FUS.1022	-0.575564	8.05877	0.484684	0.999858
HMGA2.379	-0.575416	6.62677	0.497378	0.999858
DDX24.327	-0.57495	5.69703	0.697422	0.999858
ELP2.2175	-0.573963	7.28342	0.469564	0.999858
BAHD1.435	-0.573915	6.96004	0.508173	0.999858
PADI4.1061	-0.573207	7.11943	0.523988	0.999858
BRCA1.188	-0.572207	7.51387	0.514671	0.999858
KDM4C.265	-0.572162	7.54098	0.49229	0.999858
UBR1.2100	-0.571729	7.23227	0.538572	0.999858
DHX35.672	-0.57098	7.33085	0.491729	0.999858
BUB3.915	-0.5703	9.02937	0.490027	0.999858
CAMK4.528	-0.570253	7.65986	0.488957	0.999858
WHSC1.779	-0.569371	5.48514	0.604736	0.999858
METTL21D.847	-0.569213	6.80263	0.493675	0.999858
SAP30.741	-0.568735	4.9019	0.670829	0.999858
DTX3L.3639	-0.568688	6.48884	0.533413	0.999858
HMGA2.994	-0.568272	7.53707	0.487029	0.999858
ADA.802	-0.568038	6.11026	0.49136	0.999858
BANP.1780	-0.567828	7.27673	0.525133	0.999858
DNMT3B.3516	-0.567634	8.88808	0.481906	0.999858
FBXO44.227	-0.567252	6.44842	0.49973	0.999858
PHF7.2125	-0.567137	7.20675	0.497675	0.999858
ASAP1.1065	-0.566813	7.23677	0.479137	0.999858
HMGN3.508	-0.566463	6.97135	0.501926	0.999858
EZH2.104	-0.566124	5.69348	0.553168	0.999858
BAZ2B.2993	-0.565835	7.47536	0.512977	0.999858
NOP2.529	-0.565622	5.8848	0.656523	0.999858
TADA2A.423	-0.565528	7.09579	0.504971	0.999858
RFXANK.1290	-0.565315	6.75582	0.577979	0.999858
WDR77.2046	-0.565161	8.06369	0.489225	0.999858
TRIM37.3308	-0.564979	7.97432	0.524276	0.999858
ING3.77	-0.564486	7.17974	0.507854	0.999858
ZMYND11.848	-0.564461	6.27874	0.495514	0.999858
ADPRH.645	-0.564037	5.80631	0.491867	0.999858
DDX42.387	-0.563679	5.8666	0.572667	0.999858
BAZ1B.5148	-0.563671	7.81188	0.501907	0.999858
FMR1.4023	-0.563459	8.44765	0.481453	0.999858
EP300.2314	-0.563276	8.20541	0.484733	0.999858
RPS19BP1.909	-0.563066	7.51164	0.520837	0.999858
UBE2I.2547	-0.562864	6.9094	0.500655	0.999858
POLQ.1330	-0.562663	7.19259	0.49576	0.999858
WDR82.2228	-0.56264	6.77665	0.52963	0.999858
PHF21B.2412	-0.562597	6.62771	0.525379	0.999858
L3MBTL1.2255	-0.561966	9.32989	0.487645	0.999858
SMARCE1.1876	-0.561674	7.04919	0.508849	0.999858
KDM5C.2146	-0.561604	5.32309	0.679119	0.999858
MYBL2.2072	-0.561515	5.86866	0.552209	0.999858
SMARCA2.2591	-0.561225	8.38391	0.482428	0.999858
JMJD7-PLA2G4B.2810	-0.561116	7.15204	0.554877	0.999858
TERF1.1211	-0.560799	6.04261	0.50233	0.999858
PCGF5.1805	-0.560706	7.65955	0.480165	0.999858
CHRAC1.1009	-0.560217	8.68567	0.48142	0.999858
MIER3.4304	-0.559777	8.21118	0.482234	0.999858
PYGO2.2102	-0.559761	7.60211	0.49373	0.999858
PKN1.2845	-0.559755	7.10613	0.502466	0.999858
PRDM8.2598	-0.559728	8.81264	0.499782	0.999858
ENY2.2552	-0.559679	7.2276	0.486678	0.999858
USP17L5.1549	-0.559135	6.50294	0.492211	0.999858
GATAD2A.806	-0.559054	6.83205	0.554171	0.999858
MIS18A.1058	-0.558957	6.17476	0.487404	0.999858
ZMYM2.5285	-0.558397	7.45369	0.485907	0.999858
KAT2B.2717	-0.558321	8.26399	0.500534	0.999858
METTL12.1195	-0.558293	7.24565	0.492307	0.999858
PSIP1.488	-0.557983	7.41052	0.50407	0.999858
USP46.3628	-0.557788	7.34547	0.489187	0.999858
TADA3.1234	-0.55729	6.14206	0.671032	0.999858
PARP3.1380	-0.557054	7.21636	0.507916	0.999858
PPARGC1A.350	-0.556803	7.61734	0.494811	0.999858
SIK1.351	-0.556706	6.27266	0.581599	0.999858
USP35.3620	-0.555768	6.76342	0.525868	0.999858
DDX20.2506	-0.555704	7.60547	0.505224	0.999858
HMGN5.1214	-0.555217	7.15332	0.495744	0.999858
RFXAP.1604	-0.554992	7.58478	0.4854	0.999858
JMJD6.1107	-0.554653	6.61317	0.500059	0.999858
CHD8.91	-0.554543	5.92192	0.695152	0.999858
UBE4A.2984	-0.554306	5.60392	0.49584	0.999858
ADPRH.1273	-0.554193	8.02699	0.535958	0.999858
LMNA.178	-0.554058	6.43238	0.504226	0.999858
METTL10.1386	-0.553016	7.84909	0.499499	0.999858
CBX8.189	-0.552922	6.47928	0.491037	0.999858
ZC3HAV1.1839	-0.551885	6.25268	0.542174	0.999858
FUBP3.1980	-0.551853	8.40121	0.520787	0.999858
ASAP1.4832	-0.551136	6.98958	0.523019	0.999858
HOMEZ.731	-0.551065	7.71341	0.509903	0.999858
AICDA.1321	-0.550784	5.6695	0.551542	0.999858
ZNF295.6495	-0.549988	6.81221	0.509055	0.999858
NSUN5.2009	-0.549831	6.94094	0.536096	0.999858
CHAF1B.1237	-0.549661	6.08295	0.571853	0.999858
RECQL5.1308	-0.549545	7.45152	0.493812	0.999858
EIF4A1.1231	-0.548798	6.05625	0.608775	0.999858
UBA1.1564	-0.548374	4.88916	0.695343	0.999858
TDRKH.1594	-0.54809	6.73438	0.568848	0.999858
ZNF451.391	-0.547881	7.27287	0.538326	0.999858
BRWD3.3929	-0.54783	7.32894	0.523089	0.999858
ZCWPW1.247	-0.547167	7.63094	0.496512	0.999858
FUBP3.1359	-0.546577	7.20532	0.522669	0.999858
MEAF6.312	-0.546492	5.29851	0.668087	0.999858
ATR.247	-0.546287	4.42832	0.608398	0.999858
PARP12.2175	-0.546186	7.8729	0.543245	0.999858
MECOM.4461	-0.545234	7.42522	0.49911	0.999858
ART1.187	-0.545056	6.29778	0.504537	0.999858
KIAA1045.3940	-0.544676	6.81562	0.516496	0.999858
SVEP1.1108	-0.544619	5.40286	0.53576	0.999858
NSUN2.2148	-0.544615	8.5119	0.506249	0.999858
FKBP2.405	-0.544539	6.41342	0.543491	0.999858
SETD1B.5639	-0.544312	7.21222	0.514341	0.999858
NAT10.3043	-0.544235	6.29537	0.700962	0.999858
ELP2.597	-0.543413	7.90268	0.500453	0.999858
PADI6.863	-0.543112	6.19977	0.590894	0.999858
CXXC4.2212	-0.542914	8.52958	0.505288	0.999858
GTF3C4.1038	-0.542374	6.5697	0.554764	0.999858
ZHX2.1391	-0.542317	6.86049	0.538484	0.999858
KDM5D.2057	-0.542207	6.43179	0.526937	0.999858
PRMT5.1380	-0.542111	5.37965	0.63807	0.999858
SMARCD1.2115	-0.541919	6.82011	0.527068	0.999858
ASXL3.5558	-0.541746	7.26131	0.515816	0.999858
TDRD6.5891	-0.540442	6.89383	0.516105	0.999858
RBBP7.1286	-0.540227	6.83669	0.522307	0.999858
POLR1B.1587	-0.538651	6.3646	0.574264	0.999858
DDX53.1932	-0.538541	6.55542	0.533654	0.999858
SIRT7.860	-0.538441	7.19617	0.499222	0.999858
PADI2.669	-0.538149	7.47437	0.560245	0.999858
ORC2.1191	-0.537504	6.65817	0.598098	0.999858
VRK2.522	-0.537127	6.99079	0.500865	0.999858
DDX54.1746	-0.537027	6.15025	0.628436	0.999858
WDR5.1605	-0.536917	6.37614	0.629359	0.999858
FAM175A.2640	-0.536664	7.97825	0.507047	0.999858
HDAC4.2978	-0.536261	5.87879	0.527533	0.999858
SMARCA5.3184	-0.535587	5.07633	0.761202	0.999858
PARP15.153	-0.535528	6.52854	0.541696	0.999858
DNMT3B.2631	-0.535129	8.13675	0.516596	0.999858
ATR.2186	-0.535013	6.31524	0.52176	0.999858
NR0B2.1160	-0.534767	6.88844	0.517798	0.999858
NCOA1.5748	-0.534655	7.3358	0.530128	0.999858
EHMT2.2129	-0.534574	6.2057	0.525122	0.999858
KAT2A.3073	-0.534472	8.53603	0.505162	0.999858
NEDD4L.7460	-0.534451	7.01799	0.531709	0.999858
PKNOX1.2527	-0.534155	7.50196	0.515173	0.999858
RECQL4.605	-0.533364	6.45009	0.609335	0.999858
ERCC5.3397	-0.533104	8.12565	0.527904	0.999858
H2AFZ.33	-0.532864	7.09479	0.53398	0.999858
DHX58.366	-0.53259	7.24906	0.675811	0.999858
CARM1.2560	-0.531449	6.53115	0.570103	0.999858
RNF8.548	-0.531418	7.20289	0.524359	0.999858
KDM4E.534	-0.530535	6.46084	0.547183	0.999858
SETD5.871	-0.530405	7.46264	0.536088	0.999858
SAP130.2897	-0.530277	6.5283	0.527238	0.999858
TAF3.387	-0.530113	6.09626	0.613477	0.999858
ZBED5.859	-0.529678	7.09067	0.531	0.999858
MUM1L1.2579	-0.52939	7.47694	0.504941	0.999858
HDAC6.173	-0.529299	6.85984	0.600776	0.999858
NSUN2.1367	-0.529262	7.36564	0.506146	0.999858
DDX54.2264	-0.529113	7.28558	0.591888	0.999858
SMNDC1.250	-0.529109	6.06771	0.583848	0.999858
DAXX.2099	-0.529068	5.74077	0.541475	0.999858
MGEA5.4081	-0.528845	6.14138	0.546323	0.999858
ARID2.8336	-0.528738	8.6265	0.510196	0.999858
USP22.1736	-0.528233	6.3006	0.601672	0.999858
SP110.825	-0.527526	7.71283	0.511536	0.999858
FANCM.2872	-0.527015	7.25039	0.515897	0.999858
PRDM14.1574	-0.526912	6.49827	0.688209	0.999858
PCMT1.505	-0.526738	6.8963	0.529575	0.999858
HLTF.3723	-0.526477	7.65405	0.510406	0.999858
METTL8.1274	-0.526356	5.77508	0.664282	0.999858
ASF1A.724	-0.526045	5.20166	0.537045	0.999858
KDM5B.965	-0.525847	8.76498	0.523455	0.999858
TCEA1.2100	-0.525823	8.96497	0.507207	0.999858
ZSCAN20.3402	-0.525783	7.9358	0.518327	0.999858
SUB1.1835	-0.52555	8.41275	0.515318	0.999858
MYBL1.4024	-0.525454	7.44051	0.528781	0.999858
MCM3.3003	-0.524969	7.71842	0.512829	0.999858
ZC3HAV1.2002	-0.524906	7.04355	0.640177	0.999858
NONO.2852	-0.524851	6.95724	0.515289	0.999858
TRDMT1.1379	-0.524761	6.79211	0.544857	0.999858
ZBED5.736	-0.524087	7.34016	0.515444	0.999858
AEBP2.4190	-0.523633	8.45641	0.538088	0.999858
CDC5L.2290	-0.523494	4.11816	0.769799	0.999858
MIER1.654	-0.522295	8.03449	0.515426	0.999858
TNKS.3134	-0.522216	7.63638	0.528026	0.999858
ESCO2.393	-0.521782	7.7912	0.514527	0.999858
KAT6A.2550	-0.52177	7.31302	0.586154	0.999858
NTMT1.211	-0.521534	6.99586	0.534657	0.999858
TAF1.830	-0.521183	7.84251	0.550091	0.999858
DDX43.860	-0.520606	7.40408	0.570173	0.999858
METTL7A.1614	-0.520182	6.82943	0.522987	0.999858
KDM1B.2268	-0.519385	7.3634	0.52471	0.999858
PHIP.1519	-0.519144	6.45404	0.538781	0.999858
TDRD3.281	-0.519092	7.70011	0.527653	0.999858
METTL10.1922	-0.518445	8.63898	0.514963	0.999858
SSRP1.2147	-0.518247	7.0906	0.537779	0.999858
BLM.2917	-0.518183	6.55566	0.549169	0.999858
CHD7.352	-0.518162	8.76584	0.518793	0.999858
PAX9.2803	-0.517917	7.69253	0.540517	0.999858
EYA2.799	-0.517858	8.12969	0.525138	0.999858
PHF11.482	-0.517803	7.91687	0.575114	0.999858
CDA.915	-0.517756	8.54414	0.523888	0.999858
USP7.2869	-0.517564	7.36481	0.639862	0.999858
TTF2.391	-0.517446	6.81635	0.537216	0.999858
NCOA3.2008	-0.516964	6.84393	0.543216	0.999858
RPS6KA3.1305	-0.516906	7.18331	0.534585	0.999858
HFM1.1650	-0.516889	7.48236	0.548808	0.999858
KDM1A.1628	-0.516888	5.96179	0.516413	0.999858
BABAM1.1322	-0.516792	6.82141	0.612629	0.999858
MSH6.1027	-0.516648	5.96017	0.618489	0.999858
TBL1X.1797	-0.516493	7.84981	0.536728	0.999858
SIRT1.2599	-0.516215	8.59759	0.520536	0.999858
PRKAA1.880	-0.515431	6.96384	0.547949	0.999858
SFMBT2.3826	-0.515191	8.73508	0.51673	0.999858
USP27X.1891	-0.514908	6.54851	0.531635	0.999858
PHF3.515	-0.514399	7.30112	0.566979	0.999858
HDGFRP3.911	-0.513651	6.97777	0.537993	0.999858
SMYD2.578	-0.513589	7.04144	0.559546	0.999858
MYSM1.2546	-0.513357	7.67619	0.542403	0.999858
SCML4.3461	-0.513249	8.31807	0.519835	0.999858
ZAR1.959	-0.51322	6.65733	0.555446	0.999858
RNF17.13	-0.513058	6.26228	0.557401	0.999858
ADAR.3763	-0.513034	7.14011	0.567644	0.999858
ATM.2792	-0.512558	7.09554	0.531934	0.999858
MDC1.2207	-0.512015	6.83326	0.557157	0.999858
BLM.923	-0.511819	7.65643	0.524917	0.999858
TADA1.1912	-0.511418	8.71114	0.538852	0.999858
DDX24.1556	-0.511055	5.86657	0.518809	0.999858
RECQL4.3770	-0.511055	6.7531	0.561226	0.999858
FLYWCH1.2450	-0.51066	4.81862	0.530991	0.999858
TET1.2850	-0.510311	5.90701	0.608798	0.999858
ZMYM2.2546	-0.510197	6.25835	0.619615	0.999858
CTSL2.2345	-0.510024	9.08255	0.521433	0.999858
ERCC5.3429	-0.509809	7.17826	0.53891	0.999858
METTL2B.1094	-0.509153	6.01684	0.61691	0.999858
SETD7.5211	-0.509081	7.17772	0.545407	0.999858
SIN3B.521	-0.508366	8.88149	0.520324	0.999858
[truncated: 5,260 more rows]

## Sheet: Hits screen
Gene.name	mean logFC (log fold change)
CREBBP	-1.36545
HMGA2	-0.858777
CBX3	-1.18973
ZHX1	-0.819518
STAT5B	-0.660428
ATRX	-0.868034
FMR1	-0.413581
IGHMBP2	-0.336862
MCM2	-0.402058
DDX60	-0.52573
AURKA	-0.14658
NSUN3	-0.781488
UBR7	-0.735229
TSPYL2	-0.788593
HFM1	-0.793753
PRDM6	-1.00671
USP13	-0.831216
CBX8	-0.814147
TCEA1	-0.608604
PWWP2B	-0.49407
HAT1	-0.464584
MYBL2	-0.714922
FBXO10	-0.79372
BRE	-0.426722
RNF20	-0.992428
PCGF6	-0.94202
RAG2	-0.516415
SP110	-0.785932
RFX4	-0.386586
MORF4L1	-0.912819
ERCC6L2	-0.70524
PRDM8	-0.578782
CCDC79	-0.515568
KAT6B	-0.292773
ARID4A	-0.442406
CHD7	-1.04523
NCOA1	-0.427866
PHF23	-0.93082
MCM5	-0.921492
METTL10	-0.532375
RBL2	-0.755462
WDR82	-1.08434
TOX4	-0.398028
CHD6	-0.970956
MORC2	-0.721526
DDX19A	-0.594186
CHD9	-0.295874
SCML2	-0.254826
NSUN4	-0.759755
BANP	-0.900276
KIAA1958	-0.147726
PRDM4	-0.76143
USP51	-0.638488
SUPT16H	-0.739866
CBL	-0.355644
NCOR1	-0.821997
CHD1L	-0.156054
METTL7B	-0.227886
KIF22	-0.59418
MEN1	-1.08486
METTL6	-0.698344
MIS18BP1	-0.332766
ZRANB3	-0.423542
SCMH1	-0.353802
SETD1A	-0.848584
IWS1	-0.733272
BAZ1A	-0.974407
WRN	-0.237834
METTL7A	-1.084
ATM	-0.561468
MKRN1	-0.896932
MIS18A	-0.245498
SKIV2L2	-0.474797
CARM1	-0.341212
CCDC101	-0.548844
ZBTB33	-0.539326
SMARCB1	-0.606473
MACROD2	-0.553617
DNMT3L	-0.333294
ASXL2	-0.660819
SUPV3L1	-0.242812
FUBP3	-0.64633
ZBED5	-0.602981
SFMBT2	-0.451058
MPHOSPH8	-1.13083
RBBP7	-0.327117
DDX27	-1.06494
WNT5A	-0.84789
TADA3	-0.290513
GTF2B	-0.763344
PCGF1	-0.610337
ALKBH8	-0.622345
BRD3	-0.769042
ZAR1	-0.640625
CBX5	-0.687111
HNRNPA0	-0.626423
GTF3C4	-0.704715
HJURP	-0.582695
TCF19	-0.559973
BRPF1	-0.813048
HR	-0.42066
PRMT3	-0.586295
CDK3	-0.415087
DNMT3B	-0.487287
ADA	-1.00455
KDM6A	-0.486358
TET3	-0.933735
ACTL6A	-0.319518
TRIM13	-0.564791
DQX1	-0.945003
PRDM13	-0.357426
ERCC6	-0.959043
PARP9	-0.282502
DDX46	-0.34152
MIS12	-0.424243
RPA3	-0.733283
POLQ	-0.524693
SETDB1	-0.936074
DDX52	-0.77178
MECOM	-0.595722
MBD1	-0.384552
SETD2	-0.43236
TRIM33	-0.246435
MDC1	-0.345366
PAX9	-0.300282
LCOR	-0.786525
EYA2	-0.651569
CHD2	-0.701777
FEN1	-0.54344
USP46	-0.626923
RECQL4	-1.11937
PRKAA2	-0.445476
MAEL	-0.556918
KAT8	-1.43434
DHX29	-0.651018
NSUN5	-0.926634
TDRD7	-0.741687
MTA3	-0.889232
METTL21D	-0.501298
CDA	-0.195292
PAX5	-0.840183
KIAA2026	-0.363242
DHX34	-0.88855
SMNDC1	-0.883263
BAZ2B	-0.280826
PHF1	-0.846178
TDG	-0.479742
PRDM1	-0.401292
KLF1	-0.581928
DNAJC1	-0.52817
CXXC5	-0.847457
DZIP3	-0.447986
CDY1	-0.522813
EMG1	-0.67116
MLLT10	-0.809772
PADI3	-0.562488
WHSC1	-0.386852
HNRNPA2B1	-0.341192
PARP8	-0.467042
PHF20L1	-0.525199
NEK9	-0.36826
DDX55	-0.916672
PRMT5	-0.4065
KAT2B	-0.70387
NAT6	-0.605366
INO80D	-0.378196
CUX1	-0.402876
SRC	-0.666946
MSL3	-0.530152
TDRD6	-0.284568
CTSL2	-0.839358
RBL1	-0.43885
ZC3HAV1	-0.53041
SF3B1	-1.38145
HSPBAP1	-0.745416
NCOA6	-0.637642
TRIM37	-0.60677
JMJD6	-0.574993
MGEA5	-0.888414
ATXN3	-0.773462
PHF21B	-1.05668
RAI1	-0.800145
PRMT1	-0.67086
KDM5C	-0.6085
CHD1	-0.66575
UBE3A	-0.311734
HDGFRP3	-0.80458
CBX1	-0.408528
DDX21	-0.40282
DDX28	-0.490417
DDX60L	-0.558902
SAP18	-0.623584
DPF2	-0.896814
APOBEC2	-0.722684
PNMT	-0.511155
EPC2	-1.01098
RPS6KA4	-0.737156
DHX40	-0.498331
MINA	-0.41129
POLR1B	-0.910568
TAF10	-0.785432
KDM4E	-0.613315
NEK6	-0.369438
MBTD1	-0.64845
BRCA2	-0.49913
GLI1	-0.532589
TNKS	-0.692744
BRCA1	-1.09939
RCBTB1	-0.532353
WDR77	-0.395048
LNX1	-0.836588
VRK2	-0.481552
BLM	-0.449325
UBR2	-0.612716
CDY2B	-0.218484
RCOR3	-0.327346
JMJD1C	-0.792987
SETD6	-0.479592
EYA1	-0.643238
SUV420H1	-0.730265
CDY2A	-0.218484
PHRF1	-0.269982
AURKB	-0.776466
TDRD1	-0.532144
GLI3	-0.347402
CAMKMT	-0.489918
HOMEZ	-0.445508
RFXAP	-0.36677
EID1	-0.346154
HMG20A	-0.559186
DPF1	-0.701253
MORC1	-0.303486
C14orf169	-0.539278
FXR1	-0.685004
RERE	-0.52725
ERG	-0.53328
HDAC10	-0.771503
PIAS2	-0.7285
MORF4L2	-0.41116
TLE4	-0.475474
UBR5	-0.53139
GDAP2	-0.259493
UBA1	-0.87686
USP16	-0.576913
GTF2H1	-0.570486
ORC2	-0.359806
NUFIP1	-0.724737
TAF1L	-0.757846
L3MBTL1	-0.590708
SFMBT1	-0.540902
MIER1	-0.387184
MCM3	-0.76045
KAT2A	-0.584368
KAT5	-0.568798
APOBEC3B	-0.570992
PHF8	-0.678742
UBR4	-0.843874
JAK2	-0.79695
JMJD7-PLA2G4B	-0.427956
ARID1B	-0.930424
MLL	-0.400162
MLL5	-0.725162
UBR1	-0.718946
ELP2	-0.336726
HELQ	-0.662952
HDAC6	-0.569698
IKBKAP	-0.56078
DDX50	-0.425278
EHMT1	-0.741408
CDY1B	-0.31642
SMARCE1	-0.763392
TLE1	-0.73671
METTL13	-0.712238
PARP11	-0.546072
DOT1L	-0.78552
NSUN2	-0.828022
COMMD3-BMI1	-0.883858
PRDM2	-0.606707
SETD7	-0.496768
DHX32	-0.644042
DDX43	-0.406967
UBE2N	-0.581725
ENY2	-0.32578
DMAP1	-0.98831
HDAC1	-0.438415
AFF4	-0.347017
ATAD2B	-0.598418
AICDA	-0.555683
SNAPC4	-0.87244
L3MBTL3	-0.63299
HMGN2	-0.533922
NSUN7	-0.401698
SVEP1	-0.619226
BRDT	-0.22071
PRDM16	-0.412002
MYBL1	-0.818557
METTL11B	-0.427716
TIPARP	-0.488732
L3MBTL2	-0.928265
BCOR	-0.434198
MYSM1	-0.574022
KDM4B	-0.841154
SIK1	-0.384075
PHF5A	-0.741608
TRERF1	-0.685524
WDR61	-0.964288
ASCC3	-0.586297
DMTF1	-0.319125
UTY	-0.587324
ADPRHL2	-0.776795
ESCO2	-0.510283
ING4	-0.581551
MBD3	-0.78655
MSL2	-0.732292
ZKSCAN2	-0.681447
ADPRH	-0.508635
RAD18	-0.622832
METTL2A	-0.632883
MORC4	-0.48801
CHAF1A	-0.57548
SMYD1	-1.56526
CSTL1	-0.537948
DDX17	-0.83576
RPA1	-1.01207
NNMT	-0.574748
EIF4A1	-0.825723
PARP12	-0.437742
RPS6KA3	-0.402362
SAP25	-0.945663
BTAF1	-0.93355
ATAD2	-0.4744
PHF2	-0.760417
FANCM	-0.401757
PPARGC1A	-0.495502
CHD5	-0.603777
SIRT2	-1.13037
EP300	-0.619435
EDF1	-0.726437
INO80C	-0.75381
L3MBTL4	-0.635333
ADAR	-0.615544
YBX2	-0.729917
GON4L	-0.697436
DDX24	-0.304555
TNRC18	-1.00244
BOP1	-1.18363
PARP4	-0.462755
ASAP1	-0.378252
TRIM66	-0.524407
PRDM14	-0.857962
HIRA	-0.536386
YWHAQ	-0.330762
MORC3	-0.561798
UIMC1	-0.46871
NBN	-0.300401
SMYD3	-0.747622
MBD5	-0.454355
TAF9B	-0.652696
PRKDC	-0.655114
KDM3A	-0.390122
NAP1L2	-0.548436
TRIM24	-0.65241
TAF3	-0.83475
PHF16	-0.928748
KDM4C	-0.368721
KDM5A	-0.64953
KDM2A	-0.310666
METTL8	-0.617763
C17orf96	-0.619452
SMYD4	-0.466854
NCOR2	-0.47917
KEAP1	-0.52181
SMARCA4	-0.810456
SIAH2	-0.494892
SIRT1	-0.426136
HIF1AN	-0.629696
EPC1	-0.567272
MUM1	-0.895567
PHF10	-0.650996
KAT6A	-0.57568
HDAC4	-1.07753
CDYL	-0.544164
TTF1	-0.631384
MUM1L1	-0.367822
MLL4	-0.710358
USP27X	-0.415848
RCOR2	-0.562567
SOX10	-0.451886
NR0B2	-0.522365
EIF4A2	-0.567422
DNMT3A	-0.343621
PRKCB	-0.490252
PKNOX1	-0.707148
ZMYND11	-0.44306
BCL6	-0.495614
PRMT8	-0.752342
PCGF5	-0.582612
MTR	-0.483274
PHF11	-0.612322
TRIM28	-0.89556
EZH1	-0.329467
DDX5	-0.539408
ORC1	-0.592534
PADI1	-0.718046
DDX3Y	-0.675202
PARP15	-0.512788
ASF1A	-0.568202
ZMYM3	-0.46614
TTF2	-0.505404
METTL2B	-0.504656
INO80E	-0.75218
YEATS4	-0.385787
TCP1	-0.64897
SIRT5	-0.63707
PADI6	-0.665523
MTERF	-0.369337
C6orf130	-0.667852
PKN1	-0.34196
TDRD3	-0.466476
UBE2I	-0.552905
NEDD4L	-0.326382
SNRNP200	-0.742842
ZBTB40	-0.724664
SMYD5	-0.57396
PRMT6	-0.535382
NR2C1	-0.332395
USP3	-0.630924
SAP30	-0.47958
TAF12	-0.603842
SND1	-0.503342
DDX53	-0.673874
PRMT7	-0.52836
DDX54	-0.647695
PRDM5	-0.744932
FBXO17	-0.681527
ASF1B	-0.722462
PBX1	-0.920588
RNF168	-0.614877
DDX25	-0.505672
CHAF1B	-0.81773
TDRD5	-0.562515
GSG2	-0.857288
SMARCA5	-0.704345
SCML4	-0.703762
BABAM1	-0.568378
YTHDC2	-1.00842
ZNF295	-0.439805
DDX47	-0.894338
ERCC3	-0.631688
TAF1	-0.674334
DHX33	-0.675992
NAA15	1.02109
GATAD2A	0.460736
FBXO11	1.15487
KDM3B	0.888954
ATXN7L3	1.29366
SMARCAD1	0.679918
EED	0.856383
RING1	1.19473
TRIM5	0.807042
OGT	1.23049
BDP1	0.66433
HELLS	0.682699
FXR2	0.769992
NAA10	2.06143
DDX3X	0.821817
BRD9	0.964284
ARID2	1.39757
ZGPAT	2.03741
NAP1L3	0.640312
SOX15	1.00021
FLYWCH1	0.949994
DDX4	0.71041
WHSC1L1	1.15165
ARID4B	0.699954
UHRF1	0.640896
DDX58	0.82266
SETD1B	1.62106
DPY30	1.19127
ATAT1	0.739544
PARP1	0.98829
HNRNPA1	0.90955
FKBP2	0.987748
ESCO1	0.654708
ACTR5	1.49466
DDX6	1.53216
RFWD2	1.68685
LMNB1	0.747614
CSNK2A1	0.465446
ARIH2	0.554334
BRD4	1.13843
ZFP57	1.49447
FKBP5	0.490427
RAG1	1.03283
DHX8	2.20483
MIER2	2.41723
WDR5	1.77761
FABP1	0.718485
FBXO44	1.66862
PHF19	0.45429
LBR	0.51126
ATF2	0.825448
AKAP8	0.494128
KANSL1	1.00811
FTSJ3	1.53187
TP53BP1	0.672997
PPP4C	1.33879
APBB1	0.777515
INO80	1.52472
DDX56	1.25965
JHDM1D	0.70106
ZCWPW2	0.445594
SBNO1	1.00792
BRD8	1.40208
JMJD8	0.539407
UCHL5	0.727728
CDC34	0.523529
SP140	0.565137
ZZZ3	1.51293
SSRP1	1.1678
NAA60	0.984014
UBE2E1	0.883157
BAZ2A	0.966292
SATB1	0.476427
PBRM1	0.61332
FBXW9	0.233245
TLK1	0.645788
BCORL1	0.900052
DNMT1	1.86674
FBXL19	0.92336
BRD2	0.778907
PARP3	0.832097
HDGFRP2	0.750187
SIN3A	0.678637
TDRD10	0.516352
SMARCC1	0.317698
PHC2	0.934848
USP21	1.24418
CSNK2B	0.755492
OIP5	0.931914
TMPO	0.529248
DDB1	1.25225
UBE2E3	0.568948
NAT10	0.985774
SHPRH	0.57583
HPRT1	1.06587
KDM6B	0.508874
APOBEC4	0.640077
NOC2L	0.921338
MBD6	0.708988
BRD7	0.659014
DDX19B	0.54361
DHX30	0.6542
DHX16	0.87033
USP17L5	0.884325
CHUK	0.66108
DDX51	1.10953
ASH2L	0.752336
SMARCD1	1.02228
PRDM7	0.612853
CDK2AP1	0.506313
RTEL1	1.36762
CDK9	0.7146
MTA2	0.87643
CRAMP1L	0.43728
GLYR1	1.09299
HMGA1	1.5146
NFRKB	0.61136
ZNF541	0.52614
DDX31	0.74595
JARID2	0.43163
PARP14	0.282339
PHF15	0.800356
RPS6KA5	0.470931
CDYL2	1.19307
MCRS1	1.3623
YY1	0.644363
DHX58	1.08217
MACROD1	1.07211
PAXIP1	0.660438
CXXC1	0.620012
BAP1	0.992412
GTF2F1	1.72117
ZSCAN21	1.22755
CHD3	0.935324
BRPF3	0.93275
DDX23	1.19161
CALCOCO1	0.43408
CBX4	0.91522
KDM8	0.512248
MCM6	1.11182
CDC6	0.849126
NOP2	1.348
SETD8	0.591659
NSD1	0.81975
ZMYND8	0.497195
HOXC11	0.939288
PIAS1	0.856438
NTMT1	0.56795
CLOCK	0.440198
SUV39H1	0.442324
MARCH5	0.453966
DDX49	0.55405
MBD2	0.788327
PHF20	0.403392
H2AFZ	0.82591
ELP3	0.987286
TADA1	0.36306
MYB	1.14803
PRDM10	0.357087
CDCA7L	0.45042
AKAP1	0.67431
HDGF	0.652882
CBX7	0.56084
AIRE	0.83463
SUV420H2	0.999412
ECE2	0.501017
MTF2	0.588773
MLH3	0.308573
UHRF2	0.42762
TBL1X	0.383015
SETD3	0.473478
RCOR1	1.01738
EZH2	0.647748
BPTF	1.12274
ACTL6B	0.902021
AFF1	1.10607
UBE2B	0.70152
INMT	1.14772
BRWD3	0.419284
RUVBL1	1.21163
HCFC1	1.22911
UBE2Q2	0.453452
BRWD1	0.525082
USP7	1.29743
MED1	0.762228
PHF6	0.691674
PRDM9	0.7003
PAX6	0.995684
DDX41	0.56518
PPIB	0.387684
GADD45B	0.48899
SETD5	0.601942
PCGF2	0.267128
RC3H1	0.310264
JUNB	0.508002
HDAC8	1.1047
ING5	1.22721
LMNB2	0.777462
MLLT6	0.862722
FIZ1	0.796398
C14orf93	0.555098
DNAJC2	0.336382
DHX36	0.741105
DDX11	0.529844
DDX1	0.60128
HDAC7	0.625903
HMGN3	0.516466
TFPT	0.653902
DHX15	0.690038
POLR2B	0.532634
KDM5B	0.89614
TADA2B	0.436388
ERCC2	0.389162
C11orf30	0.98066
TSSK6	0.365164
ZBTB12	0.516132
ASH1L	0.34085
HDAC5	0.93839
UBA7	0.504412
PHF13	0.57528
BRIP1	0.386232
PRKCD	1.24738
JMJD4	1.01843
BAZ1B	0.469674
RFXANK	0.849206
PARP16	0.316562
ASMT	0.339014
DTX3L	0.401057
FOXA1	0.787132
ELP4	0.622103
DCTD	0.437848
RNF2	0.322827
SUDS3	0.269458
SIRT3	0.39469
CHD4	0.341313
RBBP5	0.24851
KLHDC3	0.968018
ZBTB9	0.675368
ALKBH2	0.254632
TAF9	0.727526
RB1	0.456374
NSUN6	0.476602
COQ5	0.316954
SETD4	0.273306
RBBP4	0.503746
SETDB2	0.297188
MBD4	0.325372
METTL20	0.319166
NAP1L1	0.169904
RNF17	0.258316
POGZ	0.528126
GADD45A	0.269236

## Sheet: Roast output
GeneID	NGenes	PropDown	PropUp	Direction	PValue	FDR	PValue.Mixed	FDR.Mixed
CREBBP	8	0.625	0	Down	0.0001	0.0228	0.0001	0.0228
NAA15	8	0	0.625	Up	0.0001	0.0228	0.0001	0.0228
FBXO11	8	0	0.75	Up	0.0002	0.02736	0.0104	0.303525
KDM3B	8	0	0.25	Up	0.0002	0.02736	0.0126	0.309341
GATAD2A	8	0	0.125	Up	0.0002	0.02736	0.7269	0.873369
ATXN7L3	8	0	0.875	Up	0.0003	0.0325714	0.0004	0.0532
FUS	8	0	0.25	Up	0.0003	0.0325714	0.5074	0.773677
SMARCAD1	8	0	0.25	Up	0.0006	0.0557333	0.0121	0.3078
EED	8	0	0.125	Up	0.0006	0.0557333	0.1316	0.591452
TRIM5	8	0.125	0.375	Up	0.0008	0.0621818	0.0583	0.45562
RING1	8	0	0.375	Up	0.0008	0.0621818	0.0866	0.495126
OGT	8	0	0.5	Up	0.0013	0.095	0.0284	0.385899
HELLS	8	0	0.375	Up	0.0018	0.10545	0.0484	0.451481
BDP1	8	0	0.25	Up	0.0018	0.10545	0.4589	0.748982
NAA10	8	0	0.625	Up	0.0019	0.10545	0.0048	0.240667
FXR2	8	0	0.25	Up	0.0019	0.10545	0.2656	0.690958
DDX3X	8	0	0.375	Up	0.0023	0.120706	0.0023	0.2052
BRD9	8	0	0.5	Up	0.0026	0.12084	0.0032	0.220985
ZHX2	8	0	0.125	Up	0.0026	0.12084	0.423	0.722369
ARID2	8	0	0.625	Up	0.0027	0.12084	0.0004	0.0532
HMGA2	8	0.125	0.125	Down	0.0032	0.134727	0.1317	0.591452
ZGPAT	8	0	0.375	Up	0.0033	0.134727	0.0356	0.427354
NAP1L3	8	0	0.375	Up	0.0037	0.14473	0.0534	0.451481
SOX15	8	0	0.375	Up	0.004	0.149077	0.0178	0.3496
FLYWCH1	8	0	0.125	Up	0.0042	0.149077	0.1672	0.63935
DDX4	8	0	0.25	Up	0.0043	0.149077	0.1365	0.599587
WHSC1L1	8	0	0.625	Up	0.0045	0.150311	0.0396	0.445304
ARID4B	8	0	0.125	Up	0.0054	0.154054	0.0263	0.380691
SUZ12	8	0	0.25	Up	0.0055	0.154054	0.415	0.722369
UHRF1	8	0	0.25	Up	0.0056	0.154054	0.033	0.423245
DDX58	8	0	0.125	Up	0.0057	0.154054	0.3894	0.722369
DPY30	8	0	0.625	Up	0.0058	0.154054	0.0107	0.303525
SETD1B	8	0.125	0.5	Up	0.0058	0.154054	0.0484	0.451481
CBX3	8	0.25	0	Down	0.0061	0.154054	0.0522	0.451481
ATAT1	8	0	0.125	Up	0.0062	0.154054	0.1208	0.572008
PARP1	8	0	0.125	Up	0.0062	0.154054	0.1874	0.648589
HNRNPA1	8	0	0.5	Up	0.0063	0.154054	0.0063	0.255757
FKBP2	8	0	0.25	Up	0.0067	0.1596	0.2926	0.690958
ESCO1	8	0.125	0.25	Up	0.0073	0.162251	0.006	0.255757
RFWD2	8	0	0.875	Up	0.0077	0.162251	0.0077	0.268338
DDX6	8	0	0.625	Up	0.0077	0.162251	0.0077	0.268338
ACTR5	8	0	0.25	Up	0.0077	0.162251	0.036	0.427354
MSH6	8	0	0.25	Up	0.0077	0.162251	0.5433	0.795815
LMNB1	8	0	0.125	Up	0.0081	0.166855	0.3757	0.718606
CSNK2A1	8	0	0.25	Up	0.0093	0.187467	0.1262	0.581055
ARIH2	8	0	0.125	Up	0.0104	0.2052	0.0972	0.499294
BRD4	8	0	0.625	Up	0.0117	0.22515	0.0227	0.375578
ZFP57	8	0	0.375	Up	0.0119	0.22515	0.0455	0.451481
FKBP5	8	0	0.125	Up	0.0126	0.228	0.0783	0.488795
RAG1	8	0	0.375	Up	0.0127	0.228	0.059	0.45562
DHX8	8	0	0.5	Up	0.0128	0.228	0.0435	0.451481
MIER2	8	0	0.25	Up	0.0144	0.2451	0.0708	0.479806
RPH3A	8	0	0.125	Up	0.0145	0.2451	0.3825	0.722369
TAF5L	8	0.125	0.375	Up	0.0149	0.2451	0.053	0.451481
ZNF451	8	0	0.125	Up	0.0149	0.2451	0.5964	0.812961
PCMT1	8	0	0.25	Up	0.0151	0.2451	0.2229	0.688946
WDR5	8	0	0.5	Up	0.0163	0.25709	0.0102	0.303525
KDM5D	8	0	0.125	Up	0.0164	0.25709	0.2776	0.690958
FABP1	8	0	0.25	Up	0.0171	0.257709	0.0769	0.488795
FBXO44	8	0	0.625	Up	0.0174	0.257709	0.021	0.362267
PHF19	8	0	0.125	Up	0.0174	0.257709	0.4181	0.722369
ZHX1	8	0.375	0	Down	0.0178	0.257709	0.0492	0.451481
LBR	8	0	0.125	Up	0.0179	0.257709	0.3293	0.692721
ATF2	7	0	0.285714	Up	0.0184	0.257709	0.0476	0.451481
KANSL1	8	0	0.25	Up	0.0187	0.257709	0.2205	0.687257
AKAP8	8	0	0.125	Up	0.0187	0.257709	0.424	0.722369
FTSJ3	8	0	0.125	Up	0.0195	0.2584	0.3583	0.71027
STAT5B	8	0	0	Up	0.0195	0.2584	0.4906	0.762149
TERF1	8	0	0.125	Up	0.0196	0.2584	0.4614	0.748982
ATRX	8	0.125	0	Down	0.0204	0.264357	0.1441	0.605408
TP53BP1	8	0	0.625	Up	0.0207	0.264357	0.0133	0.312185
FMR1	8	0	0	Down	0.021	0.264357	0.7076	0.857074
PPP4C	8	0	0.375	Up	0.0213	0.264357	0.0669	0.474028
APBB1	8	0	0.25	Up	0.0215	0.264357	0.0057	0.255757
INO80	8	0.125	0.25	Up	0.0231	0.275377	0.0089	0.288257
IGHMBP2	8	0	0.125	Up	0.0231	0.275377	0.4061	0.722369
MCM2	8	0	0	Up	0.0233	0.275377	0.831	0.90845
DDX56	8	0	0.375	Up	0.0255	0.288965	0.2343	0.690958
DDX60	8	0.125	0	Down	0.0259	0.288965	0.4517	0.746504
SETMAR	8	0	0.375	Up	0.0261	0.288965	0.1917	0.648589
JHDM1D	8	0	0.25	Up	0.0263	0.288965	0.2741	0.690958
ZCWPW2	8	0	0.125	Up	0.0264	0.288965	0.3718	0.717382
SBNO1	8	0	0.375	Up	0.0271	0.288965	0.0945	0.499294
BRD8	8	0	0.375	Up	0.0274	0.288965	0.0039	0.240667
JMJD8	8	0	0.25	Up	0.0277	0.288965	0.2184	0.686673
AURKA	8	0	0.25	Up	0.0277	0.288965	0.423	0.722369
INTS12	8	0	0.25	Up	0.0281	0.288965	0.012	0.3078
UCHL5	8	0	0.375	Up	0.0283	0.288965	0.087	0.495126
NSUN3	8	0.5	0	Down	0.0288	0.288965	0.0623	0.465048
CDC34	8	0	0.125	Up	0.0289	0.288965	0.1898	0.648589
UBR7	8	0.25	0	Down	0.0291	0.288965	0.1587	0.627636
SP140	8	0	0.25	Up	0.0292	0.288965	0.0241	0.380691
ZZZ3	8	0	0.25	Up	0.03	0.290225	0.0472	0.451481
ATXN7	8	0	0.5	Up	0.0303	0.290225	0.0275	0.380691
SSRP1	8	0	0.25	Up	0.0305	0.290225	0.3693	0.717382
TSPYL2	8	0.25	0	Down	0.0306	0.290225	0.3846	0.722369
UBE2E1	8	0	0.5	Up	0.0316	0.292637	0.0943	0.499294
NAA60	8	0	0.25	Up	0.0316	0.292637	0.0845	0.495126
BAZ2A	8	0	0.25	Up	0.0319	0.292637	0.093	0.499294
SATB1	8	0	0.125	Up	0.0327	0.292637	0.5072	0.773677
PBRM1	8	0	0.125	Up	0.0329	0.292637	0.3055	0.690958
HFM1	8	0.25	0.125	Down	0.033	0.292637	0.0366	0.427354
FBXW9	8	0	0	Up	0.0331	0.292637	0.8318	0.90845
TLK1	8	0.125	0.25	Up	0.0338	0.293143	0.0196	0.3496
SUPT7L	8	0	0.25	Up	0.0338	0.293143	0.3962	0.722369
PRDM6	8	0.375	0	Down	0.0342	0.293819	0.0214	0.362267
USP13	8	0.375	0	Down	0.0347	0.295335	0.1078	0.528323
DHX37	8	0	0.25	Up	0.0359	0.302733	0.3789	0.719815
BCORL1	8	0	0.25	Up	0.0371	0.309539	0.2803	0.690958
CBX8	8	0.25	0	Down	0.0379	0.309539	0.1922	0.648589
TBL1XR1	8	0.125	0.5	Up	0.0382	0.309539	0.0019	0.187467
DNMT1	8	0.125	0.5	Up	0.0391	0.309539	0.0263	0.380691
FBXL19	8	0	0.375	Up	0.0395	0.309539	0.3485	0.706192
TCEA1	8	0.25	0	Down	0.0397	0.309539	0.3145	0.690958
BRD2	8	0	0.375	Up	0.0398	0.309539	0.0634	0.465048
PARP3	8	0	0.25	Up	0.0399	0.309539	0.0585	0.45562
PWWP2B	8	0	0	Down	0.04	0.309539	0.6966	0.851669
HDGFRP2	8	0	0.25	Up	0.0401	0.309539	0.136	0.599587
SIN3A	7	0	0.285714	Up	0.0407	0.311536	0.0595	0.45562
TDRD10	8	0	0.125	Up	0.0417	0.312948	0.268	0.690958
SMARCC1	8	0	0	Up	0.0421	0.312948	0.4132	0.722369
PHC2	8	0	0.25	Up	0.0423	0.312948	0.1794	0.642141
USP21	8	0	0.25	Up	0.0423	0.312948	0.2915	0.690958
CSNK2B	7	0	0.285714	Up	0.0426	0.312948	0.0555	0.451521
HAT1	8	0.125	0	Down	0.043	0.313048	0.8801	0.934349
OIP5	8	0	0.125	Up	0.0433	0.313048	0.2364	0.690958
TMPO	8	0	0.125	Up	0.0449	0.322072	0.2816	0.690958
DDB1	8	0	0.375	Up	0.0471	0.333152	0.0521	0.451481
MYBL2	8	0	0.125	Up	0.0472	0.333152	0.7645	0.893818
TCF20	8	0	0.125	Up	0.0483	0.333152	0.4072	0.722369
UBE2E3	8	0	0.125	Up	0.0487	0.333152	0.3694	0.717382
NAT10	8	0	0.25	Up	0.0489	0.333152	0.5918	0.812961
SHPRH	8	0	0	Up	0.0489	0.333152	0.2862	0.690958
HPRT1	8	0	0.25	Up	0.049	0.333152	0.2775	0.690958
FBXO10	8	0.125	0	Down	0.0498	0.335629	0.65	0.837224
KDM1A	8	0	0.25	Up	0.0501	0.335629	0.0053	0.252
DHX9	8	0	0.375	Up	0.0507	0.337174	0.0445	0.451481
KDM6B	7	0	0.285714	Up	0.0512	0.338035	0.4906	0.762149
APOBEC4	8	0	0.375	Up	0.0517	0.338417	0.1414	0.599587
DHX57	8	0	0.125	Up	0.052	0.338417	0.0507	0.451481
NOC2L	8	0	0.25	Up	0.0528	0.338698	0.3361	0.694961
MBD6	8	0	0.25	Up	0.0532	0.338698	0.2211	0.687257
BRD7	8	0.125	0.375	Up	0.0536	0.338698	0.0121	0.3078
BRE	8	0	0.25	Up	0.0536	0.338698	0.0195	0.3496
DDX19B	8	0	0.125	Up	0.0539	0.338698	0.3226	0.690958
DHX30	8	0.125	0.25	Up	0.0553	0.341255	0.1603	0.627636
DHX16	8	0	0.25	Up	0.0555	0.341255	0.3982	0.722369
USP17L5	8	0	0.25	Up	0.0558	0.341255	0.0671	0.474028
CHUK	8	0	0.125	Up	0.0562	0.341255	0.4158	0.722369
ASH2L	8	0.125	0.5	Up	0.0567	0.341255	0.0086	0.288257
DDX51	8	0	0.375	Up	0.0567	0.341255	0.1592	0.627636
SMARCD1	8	0	0.25	Up	0.057	0.341255	0.1722	0.64082
PRKAA1	8	0	0.25	Up	0.0573	0.341255	0.0004	0.0532
SMARCD3	8	0	0.25	Up	0.0598	0.353326	0.2178	0.686673
RNF20	7	0.142857	0	Down	0.0601	0.353326	0.1412	0.599587
PRDM7	8	0	0.125	Up	0.0607	0.353473	0.0546	0.451481
CDK2AP1	7	0	0.285714	Up	0.0609	0.353473	0.2615	0.690958
KDM1B	8	0.125	0.25	Up	0.0622	0.358739	0.1571	0.627636
RTEL1	8	0	0.25	Up	0.0626	0.358777	0.3224	0.690958
PCGF6	8	0.25	0	Down	0.0636	0.362235	0.0191	0.3496
RAG2	8	0.25	0	Down	0.0653	0.367786	0.1788	0.642141
MAP3K12	8	0	0.375	Up	0.0659	0.367786	0.3083	0.690958
WBSCR22	8	0	0.125	Up	0.0659	0.367786	0.5777	0.812961
SP110	8	0.25	0	Down	0.0668	0.367786	0.2916	0.690958
CDK9	8	0	0.25	Up	0.0674	0.367786	0.0637	0.465048
RFX4	8	0	0.25	Up	0.0674	0.367786	0.0973	0.499294
MORF4L1	8	0.25	0	Down	0.0677	0.367786	0.2774	0.690958
FAM175A	8	0.125	0.125	Up	0.0678	0.367786	0.0973	0.499294
MTA2	8	0	0.375	Up	0.0686	0.368287	0.1118	0.545005
BAHD1	8	0	0.125	Up	0.0687	0.368287	0.3085	0.690958
CRAMP1L	8	0	0	Up	0.0723	0.38168	0.3406	0.701087
ERCC6L2	8	0.125	0.125	Down	0.0724	0.38168	0.0309	0.407757
PRDM8	8	0	0	Down	0.0729	0.38168	0.37	0.717382
CCDC79	8	0.125	0.25	Up	0.0736	0.38168	0.3282	0.692721
GLYR1	8	0	0.5	Up	0.0741	0.38168	0.0774	0.488795
HMGA1	8	0	0.375	Up	0.0741	0.38168	0.0855	0.495126
KAT6B	8	0	0.125	Up	0.0745	0.38168	0.4967	0.765109
NFRKB	8	0	0.375	Up	0.0747	0.38168	0.0805	0.489136
ARID4A	8	0	0.25	Up	0.0751	0.38168	0.2237	0.689084
CHD7	8	0.375	0.125	Down	0.0755	0.38168	0.0246	0.380691
NCOA1	8	0	0	Down	0.0758	0.38168	0.976	0.987073
PHF23	8	0.125	0.125	Down	0.0767	0.381681	0.0617	0.464668
ZNF541	8	0	0.125	Up	0.077	0.381681	0.2879	0.690958
DDX31	8	0	0.125	Up	0.0783	0.381681	0.2552	0.690958
JARID2	8	0	0.375	Up	0.0784	0.381681	0.345	0.706192
PARP14	8	0	0	Up	0.0784	0.381681	0.2284	0.690958
PHF15	8	0	0.25	Up	0.0786	0.381681	0.2918	0.690958
MCM5	8	0	0.125	Up	0.0798	0.381681	0.7939	0.901608
RPS6KA5	8	0	0.125	Up	0.08	0.381681	0.4649	0.748982
METTL10	8	0.125	0	Down	0.082	0.381681	0.3386	0.698547
RBL2	8	0.125	0	Down	0.0823	0.381681	0.0412	0.451481
CDYL2	8	0	0.375	Up	0.0825	0.381681	0.0963	0.499294
PHC3	8	0	0	Up	0.0828	0.381681	0.5161	0.777081
MCRS1	8	0	0.5	Up	0.083	0.381681	0.1422	0.600189
YY1	8	0	0.25	Up	0.0834	0.381681	0.0379	0.436952
MCM7	8	0	0.125	Up	0.0835	0.381681	0.5702	0.812619
DHX58	8	0.125	0.375	Up	0.0845	0.381681	0.2337	0.690958
WDR82	8	0.375	0	Down	0.0848	0.381681	0.0042	0.240667
MACROD1	8	0	0.25	Up	0.0851	0.381681	0.2208	0.687257
PAXIP1	8	0	0.25	Up	0.0854	0.381681	0.187	0.648589
CXXC1	8	0	0.125	Up	0.0855	0.381681	0.5656	0.81085
TOX4	8	0	0.125	Up	0.0858	0.381681	0.4961	0.765109
BAP1	8	0.125	0.25	Up	0.086	0.381681	0.0716	0.479806
CHD6	8	0.125	0	Down	0.0862	0.381681	0.5652	0.81085
BRD1	8	0	0.25	Up	0.0863	0.381681	0.3557	0.706651
DAXX	8	0	0.25	Up	0.0868	0.381681	0.6687	0.84561
GTF2F1	8	0	0.25	Up	0.0869	0.381681	0.1572	0.627636
PHF14	8	0.125	0	Down	0.0871	0.381681	0.2127	0.68368
LRWD1	8	0.125	0.25	Up	0.0883	0.385091	0.0698	0.479806
SMARCD2	8	0	0.25	Up	0.09	0.39064	0.194	0.648589
ZSCAN21	8	0	0.25	Up	0.0925	0.399594	0.1407	0.599587
CHD3	8	0	0.375	Up	0.0939	0.399633	0.1022	0.514701
MORC2	8	0.125	0.125	Down	0.0943	0.399633	0.2997	0.690958
DDX19A	8	0.125	0	Down	0.0944	0.399633	0.5391	0.795815
WBSCR27	8	0	0.25	Up	0.0945	0.399633	0.304	0.690958
CHD9	8	0	0	Down	0.0947	0.399633	0.9486	0.968834
BRPF3	8	0	0.125	Up	0.0959	0.402071	0.3206	0.690958
SCML2	8	0	0.125	Up	0.0964	0.402071	0.5412	0.795815
DDX23	8	0	0.375	Up	0.0966	0.402071	0.3555	0.706651
CALCOCO1	8	0	0.125	Up	0.0982	0.406382	0.08	0.489136
NSUN4	8	0.375	0	Down	0.0987	0.406382	0.3244	0.691138
BANP	8	0.125	0	Down	0.0996	0.406382	0.4135	0.722369
HDAC2	8	0	0.25	Up	0.1005	0.406382	0.307	0.690958
KIAA1958	8	0	0	Up	0.1006	0.406382	0.7877	0.899045
PRDM4	8	0.125	0	Down	0.1007	0.406382	0.1864	0.648589
CBX4	8	0	0.125	Up	0.1009	0.406382	0.1527	0.624291
KDM8	8	0	0.125	Up	0.1012	0.406382	0.3621	0.714696
MECP2	8	0	0.25	Up	0.1018	0.407	0.4411	0.740226
USP51	8	0.25	0	Down	0.1045	0.408784	0.1304	0.591439
MCM6	8	0	0.375	Up	0.1052	0.408784	0.1924	0.648589
SKIV2L	8	0	0.25	Up	0.1057	0.408784	0.469	0.75032
POLE3	8	0.125	0.25	Up	0.1065	0.408784	0.0863	0.495126
CDC6	8	0	0.25	Up	0.1067	0.408784	0.1931	0.648589
C16orf53	8	0	0	Up	0.1067	0.408784	0.3759	0.718606
CDC5L	8	0	0.25	Up	0.1076	0.408784	0.4144	0.722369
METTL12	8	0	0.25	Up	0.1078	0.408784	0.0993	0.505676
MLL2	8	0	0.25	Up	0.1088	0.408784	0.2451	0.690958
SUPT16H	8	0	0	Down	0.109	0.408784	0.5498	0.798363
NOP2	8	0	0.25	Up	0.1093	0.408784	0.155	0.627636
CBL	8	0	0.125	Up	0.11	0.408784	0.2788	0.690958
NCOR1	8	0.25	0	Down	0.1105	0.408784	0.2305	0.690958
RECQL5	8	0.125	0.125	Up	0.1105	0.408784	0.035	0.427354
CHD1L	8	0	0.25	Up	0.1107	0.408784	0.4141	0.722369
SETD8	8	0	0.125	Up	0.1118	0.408784	0.2708	0.690958
METTL7B	8	0	0.125	Up	0.1119	0.408784	0.637	0.834667
NSD1	8	0	0.125	Up	0.112	0.408784	0.3467	0.706192
ZMYND8	8	0	0.375	Up	0.1124	0.408784	0.0922	0.499294
HOXC11	8	0	0.25	Up	0.1128	0.408784	0.0393	0.445304
PIAS1	8	0	0.25	Up	0.113	0.408784	0.4271	0.725269
KIF22	8	0	0.375	Up	0.1133	0.408784	0.4047	0.722369
DHX35	8	0	0	Up	0.1134	0.408784	0.5664	0.81085
NTMT1	8	0	0.375	Up	0.1135	0.408784	0.3073	0.690958
CLOCK	8	0	0.125	Up	0.1139	0.408784	0.2985	0.690958
ZNF787	8	0	0	Up	0.1139	0.408784	0.7986	0.90357
MEN1	7	0.285714	0	Down	0.1145	0.409327	0.1681	0.63935
SUV39H1	8	0	0.125	Up	0.1154	0.410755	0.3351	0.694961
2020-03-05	8	0	0.125	Up	0.1158	0.410755	0.3041	0.690958
TAF6L	8	0	0.375	Up	0.1166	0.411104	0.2358	0.690958
SIN3B	8	0	0.125	Up	0.1168	0.411104	0.4125	0.722369
DDX49	8	0	0.125	Up	0.1212	0.423678	0.3729	0.717382
HMG20B	8	0.125	0.125	Up	0.1213	0.423678	0.1197	0.571313
EIF4A3	8	0	0.25	Up	0.1219	0.42415	0.2982	0.690958
MBD2	8	0	0.25	Up	0.1233	0.426118	0.073	0.485409
PHF20	8	0	0	Up	0.1234	0.426118	0.6402	0.834667
H2AFZ	8	0	0.25	Up	0.1248	0.429287	0.1273	0.583176
METTL6	8	0.125	0	Down	0.1259	0.429287	0.2557	0.690958
MIS18BP1	8	0	0.375	Up	0.126	0.429287	0.2465	0.690958
ELP3	8	0.125	0.375	Up	0.1262	0.429287	0.0044	0.240667
HDGFL1	8	0	0	Up	0.1267	0.429386	0.9226	0.959888
RUNX1	8	0.125	0.375	Up	0.1287	0.434551	0.227	0.690958
TADA1	8	0	0.125	Up	0.1293	0.434967	0.1737	0.642141
MYB	8	0	0.25	Up	0.1331	0.444475	0.149	0.620285
PRDM12	8	0	0.125	Up	0.1331	0.444475	0.4058	0.722369
ZRANB3	8	0	0.125	Up	0.1342	0.446514	0.6279	0.834667
PRDM10	8	0	0	Up	0.1361	0.450548	0.2512	0.690958
SCMH1	8	0	0.125	Up	0.1364	0.450548	0.3047	0.690958
C14orf43	8	0	0.25	Up	0.1374	0.452214	0.2076	0.67602
CDCA7L	8	0	0.125	Up	0.1388	0.454529	0.4179	0.722369
COQ3	8	0	0.375	Up	0.1391	0.454529	0.3138	0.690958
IWS1	8	0.125	0	Up	0.1413	0.458434	0.6702	0.84561
SETD1A	8	0	0	Down	0.1413	0.458434	0.4961	0.765109
SAP130	8	0	0.125	Up	0.1427	0.45871	0.7707	0.896839
AKAP1	8	0	0.25	Up	0.1432	0.45871	0.1911	0.648589
HDGF	8	0	0.25	Up	0.1433	0.45871	0.2392	0.690958
BAZ1A	8	0.375	0	Down	0.1436	0.45871	0.0599	0.45562
CBX7	8	0.125	0.125	Up	0.1439	0.45871	0.5463	0.795815
WRN	8	0	0.25	Up	0.1456	0.461542	0.1293	0.58938
METTL7A	8	0.125	0	Down	0.1458	0.461542	0.3679	0.717382
ATM	8	0.25	0	Down	0.1466	0.462469	0.1676	0.63935
MIS18A	8	0	0.25	Up	0.1487	0.465182	0.3054	0.690958
MKRN1	8	0	0	Down	0.1487	0.465182	0.3217	0.690958
SKIV2L2	7	0	0.142857	Up	0.149	0.465182	0.5543	0.802343
AIRE	8	0	0.375	Up	0.1495	0.465182	0.1668	0.63935
MIER3	8	0	0.375	Up	0.1516	0.470114	0.0758	0.488795
SUV420H2	8	0	0.25	Up	0.1532	0.47025	0.287	0.690958
ECE2	7	0	0.142857	Up	0.1534	0.47025	0.3866	0.722369
CARM1	8	0	0.125	Up	0.1538	0.47025	0.5895	0.812961
MTF2	8	0.125	0.125	Up	0.1539	0.47025	0.0427	0.451481
MLH3	8	0	0.125	Up	0.1545	0.47025	0.3297	0.692721
CCDC101	8	0	0.125	Up	0.1553	0.47025	0.7819	0.897603
UHRF2	8	0	0.125	Up	0.1562	0.47025	0.5363	0.793929
SUB1	8	0	0.375	Up	0.1566	0.47025	0.0919	0.499294
ZBTB33	8	0	0.25	Up	0.1567	0.47025	0.5622	0.808645
USP12	8	0	0.125	Up	0.1568	0.47025	0.4645	0.748982
TBL1X	8	0	0.125	Up	0.1575	0.470801	0.5581	0.806564
UBE2M	8	0.125	0.375	Up	0.1589	0.473435	0.0268	0.380691
KDM2B	8	0.125	0.25	Up	0.1599	0.474864	0.2041	0.671818
SETD3	8	0	0	Up	0.1617	0.475543	0.2453	0.690958
SMARCB1	8	0	0.125	Up	0.1618	0.475543	0.3268	0.692721
CBX2	8	0.125	0.125	Up	0.162	0.475543	0.262	0.690958
MACROD2	8	0.125	0.125	Down	0.1627	0.475543	0.2554	0.690958
DDX42	8	0	0.25	Up	0.1632	0.475543	0.3776	0.719815
ZHX3	8	0	0.125	Up	0.1638	0.475543	0.1764	0.642141
MTA1	8	0	0	Up	0.1641	0.475543	0.7279	0.87342
DNMT3L	8	0	0.25	Up	0.1643	0.475543	0.6321	0.834667
ASXL2	8	0.125	0	Down	0.167	0.48183	0.7245	0.872785
SUPV3L1	8	0	0.125	Up	0.1677	0.482324	0.442	0.740226
RCOR1	8	0	0.25	Up	0.1686	0.483303	0.0841	0.495126
FUBP3	8	0	0	Down	0.1691	0.483303	0.2782	0.690958
ZBED5	8	0	0.125	Down	0.1714	0.487679	0.0065	0.255757
EZH2	8	0	0.125	Up	0.1717	0.487679	0.2957	0.690958
BPTF	8	0	0.375	Up	0.1735	0.491262	0.1354	0.599587
SFMBT2	8	0.125	0.125	Down	0.1745	0.492452	0.0341	0.427354
MPHOSPH8	8	0.125	0.25	Down	0.175	0.492452	0.0013	0.162857
RBBP7	8	0	0.125	Up	0.1762	0.494304	0.9212	0.959888
SP140L	8	0	0.25	Up	0.1823	0.508572	0.271	0.690958
HMGN1	8	0	0.25	Up	0.1824	0.508572	0.281	0.690958
DDX27	8	0.25	0	Down	0.1838	0.509362	0.4003	0.722369
ACTL6B	8	0	0.125	Up	0.1838	0.509362	0.4281	0.725616
WNT5A	8	0.25	0	Down	0.1858	0.51207	0.1682	0.63935
TADA3	7	0	0.142857	Up	0.1859	0.51207	0.5611	0.808645
GTF2B	8	0	0	Down	0.1866	0.512113	0.272	0.690958
AFF1	8	0	0.25	Up	0.1873	0.512113	0.0544	0.451481
RUVBL2	8	0	0.125	Up	0.1876	0.512113	0.4177	0.722369
UBE2B	8	0.125	0.25	Up	0.1891	0.513679	0.0364	0.427354
INMT	8	0.125	0.375	Up	0.1893	0.513679	0.0735	0.485409
PCGF1	8	0.125	0	Down	0.1899	0.513778	0.7477	0.885528
BRWD3	8	0	0.125	Up	0.191	0.515226	0.6802	0.848322
ALKBH8	8	0	0.125	Down	0.1916	0.51532	0.0266	0.380691
RUVBL1	8	0	0.25	Up	0.1933	0.5156	0.6105	0.822349
BRD3	8	0.125	0	Down	0.1933	0.5156	0.403	0.722369
ZAR1	8	0	0	Down	0.1934	0.5156	0.3089	0.690958
CBX5	8	0.125	0	Down	0.1994	0.53005	0.3921	0.722369
UBR3	8	0.25	0	Down	0.2003	0.530895	0.0076	0.268338
HCFC1	8	0	0.125	Up	0.2015	0.532529	0.3921	0.722369
UBE2Q2	8	0	0	Up	0.2038	0.534634	0.6471	0.834667
HNRNPA0	8	0.125	0	Down	0.204	0.534634	0.7714	0.896839
C17orf49	8	0.125	0.25	Up	0.2043	0.534634	0.0941	0.499294
PHF7	8	0	0.125	Up	0.205	0.534634	0.5164	0.777081
BRWD1	8	0	0	Up	0.206	0.534634	0.6341	0.834667
GTF3C4	8	0.25	0.125	Down	0.2064	0.534634	0.1231	0.575495
HJURP	7	0	0.142857	Up	0.2064	0.534634	0.2732	0.690958
MEAF6	8	0	0	Up	0.2072	0.535186	0.8991	0.9479
KDM4D	8	0.125	0.25	Up	0.2117	0.543742	0.0163	0.344651
USP7	8	0	0.25	Up	0.2121	0.543742	0.6197	0.830911
TCF19	8	0.125	0.125	Down	0.2123	0.543742	0.2687	0.690958
BRPF1	8	0.125	0	Down	0.2131	0.544262	0.2711	0.690958
KIAA1045	8	0	0.375	Up	0.2137	0.54427	0.3097	0.690958
HR	8	0	0	Up	0.2147	0.545295	0.9549	0.972987
PRMT3	8	0	0	Down	0.2164	0.548087	0.8111	0.90845
MED1	8	0	0.25	Up	0.2175	0.549347	0.2596	0.690958
CDK3	8	0	0.25	Up	0.2183	0.549587	0.4527	0.746504
DNMT3B	8	0	0	Down	0.2188	0.549587	0.865	0.92695
ADA	8	0.125	0	Down	0.2204	0.551549	0.1718	0.64082
KDM6A	8	0	0.25	Up	0.2211	0.551549	0.1073	0.528323
TET3	8	0.25	0.125	Down	0.2219	0.551549	0.1131	0.548413
PHIP	8	0	0.25	Up	0.222	0.551549	0.1385	0.599587
ACTL6A	8	0	0.125	Up	0.2236	0.552485	0.8202	0.90845
TRIM13	8	0.125	0	Down	0.2242	0.552485	0.4246	0.722369
DQX1	8	0.125	0.125	Down	0.2244	0.552485	0.1795	0.642141
ING2	8	0	0.125	Up	0.2248	0.552485	0.2371	0.690958
SRCAP	8	0	0.125	Up	0.2261	0.554187	0.6578	0.84133
PHF6	8	0	0.25	Up	0.2273	0.555635	0.2032	0.671818
BUB3	8	0	0	Up	0.2287	0.557564	0.4195	0.722369
PRDM9	8	0.125	0.125	Up	0.2303	0.55784	0.0138	0.3135
PRDM13	8	0	0.25	Up	0.2306	0.55784	0.7224	0.871406
ARID1A	8	0	0.375	Up	0.2308	0.55784	0.1803	0.642141
PADI4	8	0	0	Up	0.2315	0.55784	0.8695	0.92848
MCM4	8	0	0.25	Up	0.2333	0.55784	0.3527	0.706651
ERCC6	8	0.25	0	Down	0.2334	0.55784	0.0742	0.486509
TDRD12	8	0	0.125	Up	0.2341	0.55784	0.8829	0.935144
PAG1	8	0	0.125	Up	0.2347	0.55784	0.3185	0.690958
PARP9	8	0	0.125	Up	0.2357	0.55784	0.3355	0.694961
DDX46	8	0	0.125	Up	0.2358	0.55784	0.9104	0.955396
PAX6	8	0	0.25	Up	0.2363	0.55784	0.0874	0.495126
MIS12	8	0	0.25	Up	0.2369	0.55784	0.4191	0.722369
DDX41	8	0	0.125	Up	0.2371	0.55784	0.7045	0.855471
RPA3	8	0	0	Down	0.2379	0.55784	0.4586	0.748982
PHC1	8	0	0.5	Up	0.2382	0.55784	0.1957	0.651215
ING3	8	0	0	Up	0.2386	0.55784	0.9788	0.988505
POLQ	8	0	0	Down	0.2426	0.565743	0.8843	0.935541
AEBP2	8	0	0	Up	0.2441	0.566577	0.6828	0.848322
CXXC4	8	0	0.125	Up	0.2442	0.566577	0.46	0.748982
MYPOP	8	0	0.125	Up	0.2457	0.568611	0.5858	0.812961
SETDB1	8	0.25	0	Down	0.2471	0.570404	0.3087	0.690958
DDX52	8	0.125	0.125	Down	0.2484	0.571958	0.06	0.45562
PPIB	8	0	0.125	Up	0.2507	0.57527	0.9027	0.9495
MECOM	8	0	0	Down	0.2511	0.57527	0.929	0.96131
CHD8	8	0.125	0.375	Up	0.2518	0.575429	0.1604	0.627636
MBD1	8	0	0	Up	0.2531	0.575899	0.8744	0.930783
GADD45B	8	0	0.125	Up	0.2533	0.575899	0.5946	0.812961
SETD5	8	0	0.125	Up	0.2539	0.575899	0.218	0.686673
PHF17	8	0	0.125	Up	0.2577	0.58298	0.9839	0.990366
PARP10	8	0	0.125	Up	0.2583	0.58298	0.5836	0.812961
PCGF2	6	0.166667	0	Up	0.2614	0.587521	0.1758	0.642141
RC3H1	8	0	0.125	Up	0.2616	0.587521	0.4657	0.748982
JUNB	8	0	0	Up	0.2651	0.590918	0.684	0.848656
IFIH1	8	0.125	0.375	Up	0.2654	0.590918	0.0654	0.469285
SETD2	8	0	0.125	Up	0.2656	0.590918	0.3067	0.690958
HDAC8	8	0	0.25	Up	0.2665	0.590918	0.1046	0.523899
ERCC6L	8	0	0	Up	0.2669	0.590918	0.4829	0.75924
ING5	7	0.142857	0.285714	Up	0.267	0.590918	0.046	0.451481
HMGN4	8	0	0.125	Up	0.268	0.591696	0.0699	0.479806
TRIM33	8	0	0	Up	0.2701	0.594893	0.8351	0.910105
MDC1	8	0	0.125	Up	0.2727	0.597952	0.3276	0.692721
PAX9	8	0	0.125	Up	0.2728	0.597952	0.5753	0.812961
LCOR	8	0.125	0	Down	0.2735	0.598049	0.4133	0.722369
LMNB2	8	0	0.25	Up	0.2746	0.598677	0.4232	0.722369
USP35	8	0.125	0.25	Up	0.2751	0.598677	0.0824	0.495126
EYA2	8	0	0.125	Down	0.2758	0.598771	0.6633	0.843632
MLLT6	8	0	0.125	Up	0.2766	0.599082	0.2716	0.690958
USF2	8	0	0.125	Up	0.2791	0.600828	0.4328	0.730867
EP400	8	0	0.25	Up	0.2801	0.600828	0.2566	0.690958
TDRKH	8	0	0.25	Up	0.2806	0.600828	0.6409	0.834667
FIZ1	8	0	0.125	Up	0.2806	0.600828	0.078	0.488795
BAHCC1	8	0	0.125	Up	0.2807	0.600828	0.5881	0.812961
CHD2	8	0.25	0	Down	0.2832	0.604761	0.0451	0.451481
PARP6	8	0	0	Up	0.2841	0.604917	0.7077	0.857074
FEN1	8	0	0.125	Up	0.2846	0.604917	0.1706	0.640464
USP46	8	0	0	Down	0.2877	0.606365	0.8592	0.923992
RNF8	8	0	0.125	Up	0.2884	0.606365	0.8289	0.90845
DDX20	8	0	0.125	Up	0.2892	0.606365	0.5222	0.781021
C14orf93	8	0	0.125	Up	0.2892	0.606365	0.5449	0.795815
RECQL4	8	0.25	0	Down	0.2893	0.606365	0.2613	0.690958
PRKAA2	8	0	0.25	Up	0.2898	0.606365	0.473	0.754074
MAEL	8	0.125	0.125	Up	0.29	0.606365	0.2996	0.690958
KAT8	6	0.166667	0.166667	Up	0.2906	0.606365	0.0532	0.451481
DNAJC2	8	0	0	Up	0.2914	0.606647	0.5927	0.812961
DHX36	7	0	0.142857	Up	0.2921	0.606719	0.0842	0.495126
DDX11	8	0	0.125	Up	0.2936	0.608449	0.2636	0.690958
DHX29	8	0.125	0.25	Up	0.2954	0.610792	0.26	0.690958
DDX1	8	0	0	Up	0.2968	0.610978	0.6865	0.848687
ERCC5	8	0	0	Up	0.2971	0.610978	0.6732	0.84561
HDAC7	8	0	0.125	Up	0.2975	0.610978	0.29	0.690958
PYGO1	8	0	0	Up	0.2991	0.612737	0.1875	0.648589
HDAC11	8	0.125	0.25	Up	0.2997	0.612737	0.017	0.3496
NSUN5	8	0.125	0	Down	0.3013	0.614073	0.1403	0.599587
DDX10	8	0	0.125	Up	0.3017	0.614073	0.411	0.722369
TDRD7	8	0	0	Down	0.3026	0.614534	0.4197	0.722369
MTA3	8	0.125	0	Down	0.3041	0.615246	0.0638	0.465048
DDX39B	8	0.125	0.25	Up	0.3043	0.615246	0.0154	0.333314
METTL21D	8	0.125	0	Down	0.3069	0.617377	0.1867	0.648589
REST	8	0	0.125	Up	0.3073	0.617377	0.176	0.642141
CDA	8	0	0	Up	0.3079	0.617377	0.826	0.90845
PAX5	8	0.25	0	Down	0.3085	0.617377	0.4084	0.722369
HMGN3	8	0	0.25	Up	0.3089	0.617377	0.5708	0.812619
KIAA2026	8	0	0.125	Up	0.3101	0.617377	0.4475	0.743471
DHX34	8	0.125	0.125	Down	0.3102	0.617377	0.4014	0.722369
SMNDC1	8	0.25	0	Down	0.3109	0.617377	0.0712	0.479806
ALKBH3	8	0	0	Up	0.3122	0.617377	0.5215	0.781021
BAZ2B	8	0	0.125	Up	0.3126	0.617377	0.6615	0.843632
PHF1	8	0	0	Down	0.3128	0.617377	0.6905	0.848687
SIRT4	8	0	0.25	Up	0.3137	0.617816	0.0093	0.290897
TFPT	8	0	0.125	Up	0.3156	0.618899	0.324	0.691138
DHX15	8	0	0.25	Up	0.3178	0.618899	0.4234	0.722369
TDG	8	0.125	0	Down	0.3179	0.618899	0.5445	0.795815
PRDM1	8	0	0.125	Up	0.3184	0.618899	0.5403	0.795815
KLF1	8	0	0.125	Up	0.3189	0.618899	0.4207	0.722369
RSF1	8	0	0.125	Up	0.319	0.618899	0.3032	0.690958
POLR2B	8	0	0.125	Up	0.319	0.618899	0.4171	0.722369
KDM5B	8	0	0	Up	0.3213	0.621493	0.3197	0.690958
DNAJC1	8	0.125	0	Down	0.3217	0.621493	0.8228	0.90845
TADA2B	8	0	0	Up	0.323	0.622686	0.5798	0.812961
ERCC2	8	0	0.125	Up	0.3246	0.624451	0.5765	0.812961
CXXC5	8	0.125	0	Down	0.3258	0.624509	0.071	0.479806
C11orf30	8	0.125	0.25	Up	0.326	0.624509	0.055	0.451481
DZIP3	8	0	0	Down	0.3279	0.626833	0.4235	0.722369
UBE2C	8	0	0.125	Up	0.3298	0.628023	0.5959	0.812961
CDY1	8	0	0	Down	0.3299	0.628023	0.7037	0.855471
FAM175B	8	0.125	0.125	Up	0.3317	0.630135	0.0952	0.499294
TSSK6	8	0.125	0	Up	0.3325	0.630342	0.4772	0.754336
HDAC9	8	0	0.125	Up	0.3349	0.632641	0.4823	0.75924
PRDM15	8	0	0.25	Up	0.3351	0.632641	0.6923	0.848687
PRDM11	8	0	0.125	Up	0.3429	0.646031	0.0481	0.451481
EMG1	8	0.125	0.125	Up	0.3438	0.646392	0.4476	0.743471
MLLT10	8	0	0.125	Up	0.3455	0.648252	0.4158	0.722369
PADI3	8	0	0.125	Up	0.347	0.64973	0.5082	0.773677
WHSC1	8	0	0	Up	0.3498	0.652863	0.8797	0.934349
PYGO2	8	0	0.125	Up	0.3528	0.652863	0.6692	0.84561
HNRNPA2B1	8	0	0	Up	0.3535	0.652863	0.9606	0.976613
SIRT6	8	0	0.125	Up	0.3538	0.652863	0.2175	0.686673
PARP8	7	0.142857	0	Down	0.3542	0.652863	0.6057	0.818706
SIRT7	8	0	0.25	Up	0.3543	0.652863	0.2072	0.67602
SMARCC2	8	0	0	Up	0.3544	0.652863	0.3415	0.701357
SP100	8	0	0	Up	0.3544	0.652863	0.9487	0.968834
USP22	8	0.125	0.125	Up	0.3556	0.653753	0.1527	0.624291
ZBTB12	8	0.125	0	Up	0.3589	0.658493	0.1706	0.640464
PHF20L1	8	0.125	0	Down	0.3603	0.659735	0.8295	0.90845
FKBP1A	8	0	0.125	Up	0.3648	0.665144	0.6715	0.84561
GTF3C5	8	0	0	Up	0.3659	0.665144	0.6516	0.838101
NEK9	8	0	0.125	Up	0.366	0.665144	0.4706	0.751561
DDX55	8	0.25	0	Down	0.3662	0.665144	0.1064	0.527126
NONO	8	0	0.125	Up	0.3669	0.665144	0.2878	0.690958
PRMT5	8	0	0.125	Up	0.3691	0.667689	0.9408	0.965089
KAT2B	8	0.125	0	Down	0.37	0.667689	0.0789	0.489136
ASH1L	8	0.125	0.125	Up	0.3705	0.667689	0.2378	0.690958
NAT6	8	0	0.25	Up	0.3719	0.66889	0.3912	0.722369
PHF21A	8	0	0	Up	0.3755	0.674036	0.9256	0.96131
HDAC5	7	0.142857	0.285714	Up	0.3784	0.677908	0.14	0.599587
ZCWPW1	8	0	0.125	Up	0.3793	0.677956	0.1506	0.624098
INO80D	8	0	0.125	Up	0.3804	0.677956	0.6463	0.834667
CUX1	8	0	0.125	Up	0.3808	0.677956	0.7181	0.867366
SRC	8	0	0	Down	0.3814	0.677956	0.772	0.896839
ZSCAN20	8	0	0.25	Up	0.3822	0.678056	0.3353	0.694961
MSL3	8	0	0	Down	0.3852	0.681084	0.8155	0.90845
BRCC3	8	0.25	0	Down	0.3854	0.681084	0.0362	0.427354
ATR	8	0.125	0.125	Up	0.3866	0.681883	0.3598	0.711696
DIDO1	8	0	0.125	Up	0.3917	0.688455	0.831	0.90845
TDRD6	8	0	0.125	Up	0.3929	0.688455	0.7731	0.896974
TBL1Y	8	0	0	Up	0.3929	0.688455	0.631	0.834667
UBA7	8	0	0.125	Up	0.394	0.688455	0.5916	0.812961
CTSL2	8	0	0	Down	0.3941	0.688455	0.2733	0.690958
RBL1	8	0	0.125	Up	0.3966	0.690675	0.2137	0.68368
HDAC3	8	0.125	0.25	Up	0.3973	0.690675	0.1545	0.627636
RNF217	8	0	0.125	Up	0.398	0.690675	0.3252	0.691228
ZC3HAV1	8	0	0.25	Up	0.3984	0.690675	0.5159	0.777081
HSPBAP1	8	0	0.125	Up	0.4012	0.692597	0.5948	0.812961
SF3B1	8	0	0	Down	0.4012	0.692597	0.9972	0.998245
PHF13	8	0	0	Up	0.4023	0.692597	0.3483	0.706192
NCOA6	8	0	0.25	Up	0.4026	0.692597	0.0324	0.421474
BRIP1	8	0.125	0	Up	0.4038	0.692597	0.4052	0.722369
TRIM37	8	0	0.125	Up	0.4047	0.692597	0.638	0.834667
BMI1	8	0	0.125	Up	0.406	0.692597	0.5008	0.767536
MGMT	8	0	0	Up	0.4064	0.692597	0.6157	0.826911
JMJD6	8	0	0	Up	0.4082	0.692597	0.7839	0.898079
MGEA5	8	0.125	0.125	Down	0.4086	0.692597	0.4473	0.743471
ATXN3	8	0.125	0	Down	0.4091	0.692597	0.413	0.722369
PHF21B	8	0.125	0.125	Up	0.4094	0.692597	0.0968	0.499294
PRKCD	8	0	0.25	Up	0.4105	0.692597	0.0502	0.451481
RAI1	7	0.142857	0	Down	0.4109	0.692597	0.6883	0.848687
SUV39H2	8	0	0.125	Up	0.4109	0.692597	0.295	0.690958
JMJD4	8	0.125	0.25	Up	0.4186	0.703819	0.0122	0.3078
BAZ1B	8	0	0	Up	0.4191	0.703819	0.3133	0.690958
DDX39A	8	0.125	0	Up	0.4212	0.706046	0.309	0.690958
PRMT1	8	0.125	0	Up	0.422	0.706089	0.6822	0.848322
KDM5C	8	0	0.125	Up	0.424	0.70705	0.6232	0.832083
RFXANK	8	0	0.25	Up	0.4244	0.70705	0.2861	0.690958
CHD1	8	0	0	Down	0.4249	0.70705	0.3643	0.717382
TRRAP	8	0	0.125	Up	0.4276	0.708497	0.5698	0.812619
UBE3A	8	0.125	0	Up	0.4281	0.708497	0.4771	0.754336
ATOH1	8	0	0	Up	0.4281	0.708497	0.7473	0.885528
HDGFRP3	8	0.25	0	Down	0.4299	0.708977	0.0048	0.240667
CBX1	8	0	0	Down	0.4311	0.708977	0.638	0.834667
DDX21	8	0	0.125	Up	0.4312	0.708977	0.5203	0.781021
DDX28	8	0	0	Down	0.4315	0.708977	0.7856	0.898898
PARP16	8	0	0	Up	0.4335	0.710983	0.6788	0.848322
DDX60L	8	0	0.125	Up	0.4346	0.711507	0.4605	0.748982
ASMT	8	0	0	Up	0.4361	0.711767	0.4592	0.748982
SAP18	8	0.125	0	Down	0.437	0.711767	0.9394	0.964738
TADA2A	8	0	0.125	Up	0.4371	0.711767	0.5408	0.795815
DPF2	8	0.25	0	Down	0.4419	0.71596	0.2661	0.690958
PRMT2	8	0.125	0.25	Up	0.4423	0.71596	0.0438	0.451481
APOBEC2	8	0	0.125	Up	0.443	0.71596	0.8043	0.906645
DTX3L	8	0.125	0.125	Up	0.4431	0.71596	0.0134	0.312185
PNMT	8	0.25	0	Down	0.4436	0.71596	0.3727	0.717382
FOXA1	8	0.125	0.125	Up	0.446	0.718563	0.1368	0.599587
ELP4	7	0	0	Up	0.4484	0.721156	0.422	0.722369
GATAD2B	8	0	0	Up	0.4506	0.723269	0.5902	0.812961
AS3MT	8	0	0.25	Up	0.4513	0.723269	0.2593	0.690958
UTP3	8	0	0.125	Up	0.4551	0.72808	0.3359	0.694961
EHMT2	8	0	0.125	Up	0.4568	0.728886	0.4846	0.759295
EPC2	8	0.125	0.25	Down	0.4578	0.728886	0.1559	0.627636
RPS6KA4	8	0.25	0	Down	0.4586	0.728886	0.2764	0.690958
DCTD	8	0.125	0	Up	0.4591	0.728886	0.0916	0.499294
DHX40	8	0	0.125	Down	0.4596	0.728886	0.2392	0.690958
MINA	8	0	0.125	Up	0.463	0.733004	0.5712	0.812619
POLR1B	8	0.125	0	Down	0.4652	0.735211	0.5946	0.812961
PHF3	8	0	0.125	Up	0.4709	0.740666	0.366	0.717382
TAF10	8	0	0.125	Up	0.4711	0.740666	0.7783	0.897603
KDM4E	8	0.125	0.125	Down	0.4717	0.740666	0.4793	0.756187
SMARCA2	8	0	0.125	Up	0.4719	0.740666	0.6051	0.818706
RNF2	8	0.125	0	Up	0.4758	0.743218	0.054	0.451481
SUDS3	8	0	0	Up	0.476	0.743218	0.1228	0.575495
DNA2	8	0	0.125	Up	0.4773	0.743218	0.3476	0.706192
NEK6	8	0	0	Up	0.4773	0.743218	0.8693	0.92848
SIRT3	7	0.142857	0.142857	Up	0.4776	0.743218	0.2619	0.690958
MBTD1	8	0.125	0	Down	0.48	0.745343	0.3173	0.690958
BRCA2	8	0	0.125	Up	0.4806	0.745343	0.595	0.812961
CHD4	7	0	0	Up	0.4822	0.746062	0.5947	0.812961
GLI1	8	0.125	0.125	Down	0.4827	0.746062	0.5979	0.81379
SMARCAL1	8	0	0.25	Up	0.484	0.746806	0.2162	0.686673
TNKS	7	0	0	Down	0.486	0.748626	0.6287	0.834667
RBBP5	8	0.125	0	Up	0.4873	0.749363	0.3005	0.690958
KLHDC3	8	0.125	0.125	Up	0.4918	0.75501	0.048	0.451481
ZBTB9	8	0.25	0.25	Up	0.4941	0.756302	0.0018	0.187467
GPS2	8	0	0	Up	0.4943	0.756302	0.7604	0.892457
BRCA1	8	0.25	0.125	Down	0.4954	0.75649	0.0003	0.0532
RCBTB1	7	0	0.142857	Up	0.4977	0.75649	0.836	0.910105
WDR77	8	0	0.125	Up	0.4978	0.75649	0.4686	0.75032
PRMT10	8	0.125	0.125	Up	0.4982	0.75649	0.1175	0.56376
LNX1	8	0.125	0	Down	0.4989	0.75649	0.0899	0.499294
TLK2	8	0.125	0.25	Up	0.4994	0.75649	0.0466	0.451481
VRK2	8	0	0	Down	0.502	0.759168	0.3173	0.690958
BLM	8	0	0.125	Down	0.5031	0.759572	0.4672	0.750072
ALKBH2	8	0	0	Up	0.5044	0.760276	0.4983	0.765297
TAF9	8	0.125	0.125	Up	0.5063	0.761722	0.1241	0.577212
RB1	8	0.125	0	Up	0.5075	0.761722	0.0805	0.489136
UBR2	8	0.125	0	Down	0.5084	0.761722	0.7766	0.897603
CDY2B	8	0	0	Up	0.5087	0.761722	0.828	0.90845
RCOR3	8	0	0.125	Up	0.5098	0.762118	0.7894	0.899776
JMJD1C	8	0.25	0	Down	0.5111	0.762811	0.523	0.781021
SETD6	8	0	0	Down	0.5131	0.763893	0.2779	0.690958
EYA1	8	0	0.125	Up	0.5135	0.763893	0.586	0.812961
SUV420H1	8	0.125	0	Down	0.5156	0.765264	0.6868	0.848687
CDY2A	8	0	0	Up	0.5161	0.765264	0.8255	0.90845
PHRF1	8	0	0	Up	0.5206	0.770174	0.9831	0.990366
AURKB	7	0	0	Down	0.5211	0.770174	0.7402	0.882375
TDRD1	8	0.125	0	Down	0.5261	0.776307	0.8705	0.92848
GLI3	8	0	0	Up	0.5276	0.777263	0.8158	0.90845
NSUN6	8	0.125	0.125	Up	0.5305	0.779312	0.1518	0.624291
CAMKMT	8	0	0.125	Up	0.5307	0.779312	0.5069	0.773677
CECR2	8	0	0.125	Up	0.5361	0.785977	0.0146	0.323649
HOMEZ	8	0	0.125	Up	0.5388	0.787988	0.6323	0.834667
RFXAP	8	0	0	Up	0.5392	0.787988	0.2767	0.690958
HMG20A	8	0.125	0.25	Up	0.5418	0.789259	0.1052	0.524026
EID1	8	0	0	Down	0.5418	0.789259	0.8819	0.935144
DPF1	8	0.25	0.125	Down	0.5441	0.791345	0.1772	0.642141
KAT7	8	0	0.125	Up	0.5462	0.793135	0.6429	0.834667
DHX38	8	0	0	Up	0.5492	0.796224	0.779	0.897603
MORC1	8	0.125	0.125	Up	0.5502	0.796408	0.3506	0.706651
RECQL	8	0.125	0.25	Up	0.5514	0.79688	0.0876	0.495126
C14orf169	8	0	0	Up	0.553	0.797928	0.9989	0.9989
COQ5	8	0	0	Up	0.5566	0.798823	0.3783	0.719815
FXR1	8	0.125	0.125	Down	0.5568	0.798823	0.0536	0.451481
MLL3	8	0	0	Up	0.5568	0.798823	0.6918	0.848687
RERE	7	0	0.142857	Up	0.5574	0.798823	0.4945	0.765109
ERG	8	0	0	Up	0.558	0.798823	0.9682	0.981869
HDAC10	8	0.125	0	Up	0.5597	0.800001	0.606	0.818706
PIAS2	8	0.125	0	Down	0.564	0.804886	0.4342	0.731876
MORF4L2	8	0.125	0	Down	0.5649	0.804911	0.6803	0.848322
SETD4	8	0	0	Up	0.5687	0.80659	0.9653	0.980298
TLE4	8	0	0.125	Up	0.5688	0.80659	0.3111	0.690958
UBR5	8	0.125	0.125	Down	0.5695	0.80659	0.3343	0.694961
INO80B	8	0.125	0.125	Up	0.5702	0.80659	0.3519	0.706651
GDAP2	8	0	0	Up	0.5705	0.80659	0.9511	0.970199
UBA1	8	0.25	0.375	Up	0.5735	0.809505	0.0215	0.362267
USP16	8	0	0	Down	0.5749	0.809505	0.9318	0.96131
GTF2H1	8	0	0.125	Up	0.5755	0.809505	0.2612	0.690958
ORC2	8	0	0	Up	0.5767	0.809505	0.8239	0.90845
NUFIP1	8	0.25	0	Down	0.577	0.809505	0.2928	0.690958
TAF1L	8	0	0.125	Down	0.5796	0.811904	0.5298	0.789431
L3MBTL1	8	0.125	0	Down	0.5809	0.811958	0.5157	0.777081
UBE4A	8	0.125	0	Up	0.5823	0.811958	0.2694	0.690958
SFMBT1	8	0.125	0.125	Down	0.583	0.811958	0.3554	0.706651
RBBP4	8	0.125	0.125	Up	0.5832	0.811958	0.2401	0.690958
MIER1	8	0	0	Down	0.5879	0.817255	0.7636	0.893818
HLTF	8	0.125	0.125	Down	0.5891	0.817677	0.0029	0.2166
MCM3	7	0	0	Up	0.5903	0.817829	0.6095	0.822217
KAT2A	8	0	0.125	Up	0.5916	0.817829	0.0174	0.3496
KAT5	8	0	0.125	Up	0.5919	0.817829	0.2595	0.690958
APOBEC3B	8	0.25	0	Down	0.5969	0.823341	0.5455	0.795815
PHF8	8	0	0	Up	0.5982	0.823341	0.6231	0.832083
UBR4	8	0	0.125	Up	0.5991	0.823341	0.6205	0.830911
SETDB2	8	0.125	0	Up	0.5995	0.823341	0.296	0.690958
JAK2	7	0.142857	0.142857	Down	0.6065	0.831533	0.6295	0.834667
JMJD7-PLA2G4B	8	0.125	0	Up	0.6076	0.831533	0.6535	0.839361
SAP30L	8	0.125	0	Down	0.6082	0.831533	0.0291	0.389612
STK31	8	0	0	Up	0.6127	0.835003	0.2134	0.68368
ARID1B	8	0.25	0.125	Down	0.6135	0.835003	0.1002	0.507427
MLL	8	0	0	Up	0.6135	0.835003	0.7679	0.895498
MLL5	8	0	0	Down	0.6144	0.835003	0.639	0.834667
UBR1	8	0.125	0.125	Up	0.6169	0.836158	0.2216	0.687257
ELP2	8	0	0.125	Up	0.6175	0.836158	0.6445	0.834667
NCOA3	8	0	0.125	Up	0.618	0.836158	0.3981	0.722369
HELQ	8	0.125	0.25	Up	0.62	0.837621	0.1211	0.572008
HDAC6	8	0	0.125	Up	0.6215	0.837816	0.3483	0.706192
IKBKAP	8	0.125	0.25	Up	0.6226	0.837816	0.2817	0.690958
DDX50	8	0	0.125	Up	0.6229	0.837816	0.4523	0.746504
EHMT1	7	0	0	Down	0.624	0.838034	0.8027	0.906074
CDY1B	8	0	0	Up	0.6249	0.838034	0.7401	0.882375
SMARCE1	8	0	0	Down	0.6259	0.838143	0.5463	0.795815
CDK17	8	0.125	0.25	Up	0.63	0.839717	0.0028	0.2166
DDX59	8	0	0	Up	0.6304	0.839717	0.8478	0.914968
TLE1	8	0.125	0.125	Up	0.6312	0.839717	0.4002	0.722369
METTL13	8	0.125	0.125	Down	0.6315	0.839717	0.2376	0.690958
PARP11	8	0	0.125	Up	0.6325	0.839717	0.29	0.690958
MBD4	8	0	0	Up	0.6326	0.839717	0.2794	0.690958
TRDMT1	8	0.125	0	Down	0.6341	0.840485	0.4648	0.748982
C20orf20	8	0.125	0.125	Up	0.6353	0.840853	0.3228	0.690958
HMGN5	8	0	0.125	Up	0.6365	0.840927	0.1142	0.550819
DOT1L	8	0	0	Down	0.6372	0.840927	0.2967	0.690958
NSUN2	8	0.125	0.125	Down	0.6387	0.841659	0.0276	0.380691
COMMD3-BMI1	8	0.25	0.125	Down	0.6396	0.841659	0.0916	0.499294
HUWE1	8	0	0	Up	0.6445	0.846417	0.7495	0.886509
PRDM2	8	0	0.125	Up	0.6457	0.846417	0.671	0.84561
SETD7	8	0.125	0	Down	0.646	0.846417	0.9305	0.96131
DHX32	8	0.125	0.25	Up	0.6471	0.846642	0.1707	0.640464
DDX43	8	0	0	Down	0.6498	0.848616	0.6567	0.841102
UBE2N	8	0.125	0	Down	0.6513	0.848616	0.551	0.798834
ENY2	8	0	0	Down	0.6514	0.848616	0.742	0.883366
DMAP1	8	0	0.25	Up	0.6569	0.853603	0.7468	0.885528
CBX6	8	0	0	Up	0.6571	0.853603	0.9231	0.959888
HDAC1	8	0	0.125	Up	0.6634	0.85531	0.6887	0.848687
AFF4	8	0	0	Down	0.6641	0.85531	0.8197	0.90845
ATAD2B	8	0.125	0	Down	0.6673	0.85531	0.8365	0.910105
METTL20	8	0	0	Up	0.6685	0.85531	0.5905	0.812961
AICDA	8	0	0	Down	0.6693	0.85531	0.8103	0.90845
SNAPC4	8	0.125	0	Down	0.6711	0.85531	0.2445	0.690958
HMGN2	8	0.125	0.125	Down	0.6712	0.85531	0.2108	0.68368
L3MBTL3	8	0	0.125	Up	0.6712	0.85531	0.7005	0.854025
NSUN7	8	0.125	0.125	Up	0.6726	0.85531	0.5363	0.793929
SVEP1	8	0	0.125	Up	0.6734	0.85531	0.4985	0.765297
ING1	8	0	0	Up	0.6738	0.85531	0.8238	0.90845
TNKS2	8	0.125	0	Up	0.6745	0.85531	0.6967	0.851669
BRDT	8	0	0.125	Up	0.6779	0.85531	0.6668	0.84561
PRDM16	8	0	0	Up	0.6779	0.85531	0.9921	0.995324
MYBL1	8	0	0.125	Down	0.6782	0.85531	0.3132	0.690958
METTL11B	8	0.125	0	Up	0.6783	0.85531	0.2617	0.690958
KDM4A	8	0.125	0	Up	0.6783	0.85531	0.3494	0.706446
TIPARP	8	0	0	Up	0.6784	0.85531	0.7655	0.893842
L3MBTL2	8	0.125	0	Down	0.6794	0.85531	0.1773	0.642141
BCOR	8	0	0.125	Up	0.6817	0.85531	0.3062	0.690958
MYSM1	8	0	0.125	Up	0.6818	0.85531	0.9197	0.959635
KDM4B	8	0.125	0.125	Up	0.6822	0.85531	0.24	0.690958
SIK1	8	0	0	Up	0.6829	0.85531	0.8073	0.90845
PHF5A	7	0	0.142857	Up	0.6842	0.85531	0.8165	0.90845
TRERF1	8	0	0	Down	0.6843	0.85531	0.4424	0.740226
WDR61	8	0	0.125	Up	0.6845	0.85531	0.795	0.901734
ASCC3	8	0	0	Down	0.6849	0.85531	0.8747	0.930783
DMTF1	8	0	0	Up	0.6864	0.85531	0.9287	0.96131
UTY	8	0	0.125	Up	0.6869	0.85531	0.0643	0.465048
SMN2	8	0.125	0	Down	0.6873	0.85531	0.4652	0.748982
ADPRHL2	8	0	0	Down	0.6892	0.85531	0.8262	0.90845
NDUFAF5	8	0.125	0.125	Up	0.6896	0.85531	0.4749	0.754336
ZMYM2	8	0	0	Up	0.6896	0.85531	0.7772	0.897603
ESCO2	8	0	0	Down	0.6903	0.85531	0.1819	0.64532
ING4	8	0.125	0.125	Down	0.6925	0.856328	0.7303	0.874
MBD3	8	0	0	Down	0.693	0.856328	0.6334	0.834667
MSL2	8	0.125	0.125	Down	0.6945	0.857021	0.4469	0.743471
ZKSCAN2	8	0.125	0.125	Down	0.6957	0.857342	0.1803	0.642141
ADPRH	8	0.125	0.125	Down	0.6988	0.86	0.2511	0.690958
ART1	8	0	0	Up	0.7005	0.86093	0.7588	0.891727
RAD18	8	0.25	0.125	Down	0.7029	0.861259	0.2034	0.671818
METTL2A	8	0	0	Down	0.7034	0.861259	0.7511	0.887251
MORC4	8	0	0	Up	0.7036	0.861259	0.7038	0.855471
CHAF1A	8	0.125	0	Down	0.7066	0.86347	0.9136	0.957652
RNF40	8	0.125	0.125	Down	0.7073	0.86347	0.1662	0.63935
SMYD1	5	0.4	0.2	Down	0.7093	0.863614	0.1896	0.648589
RPS19BP1	8	0	0.125	Up	0.7099	0.863614	0.3063	0.690958
CSTL1	8	0.125	0	Down	0.7108	0.863614	0.754	0.888375
DDX18	8	0.125	0.125	Down	0.713	0.863614	0.3958	0.722369
DDX17	8	0.125	0	Down	0.713	0.863614	0.4105	0.722369
RPA1	8	0.125	0.25	Up	0.7131	0.863614	0.5356	0.793929
NNMT	8	0.125	0	Down	0.7149	0.863984	0.315	0.690958
EIF4A1	8	0.125	0	Down	0.7153	0.863984	0.8308	0.90845
PARP12	8	0	0.125	Up	0.7213	0.869532	0.5138	0.777081
UBE2A	8	0.25	0.25	Up	0.7218	0.869532	0.1942	0.648589
RPS6KA3	8	0	0.125	Up	0.7231	0.869949	0.3158	0.690958
ZNF740	8	0	0.125	Up	0.7248	0.870846	0.0489	0.451481
PARP2	8	0.125	0	Up	0.7272	0.872512	0.2059	0.675306
SAP25	8	0	0	Down	0.7281	0.872512	0.8553	0.920883
BTAF1	8	0	0.125	Up	0.7315	0.874772	0.0774	0.488795
ATAD2	8	0.125	0	Up	0.7333	0.874772	0.5769	0.812961
PHF2	8	0	0.125	Up	0.7341	0.874772	0.2794	0.690958
FANCM	8	0	0	Up	0.7357	0.874772	0.8403	0.910105
CAMK4	8	0	0	Up	0.7359	0.874772	0.289	0.690958
PPARGC1A	8	0	0	Up	0.7363	0.874772	0.5614	0.808645
LMNA	8	0	0	Up	0.7367	0.874772	0.6406	0.834667
CHD5	8	0	0.125	Up	0.7379	0.875057	0.6918	0.848687
SIRT2	8	0.125	0.25	Up	0.7397	0.875863	0.0697	0.479806
EP300	8	0	0	Down	0.7405	0.875863	0.8922	0.942805
INO80C	8	0.125	0.125	Down	0.7431	0.876664	0.1448	0.60556
EDF1	8	0.125	0.125	Down	0.7431	0.876664	0.8527	0.919169
DPF3	8	0	0	Up	0.7488	0.881345	0.8028	0.906074
SMN1	8	0.125	0	Up	0.749	0.881345	0.6365	0.834667
L3MBTL4	8	0.125	0.125	Down	0.7507	0.882207	0.1341	0.599282
ADAR	8	0.125	0	Down	0.7523	0.88295	0.9392	0.964738
YBX2	8	0.125	0.125	Down	0.7555	0.88486	0.2254	0.690958
GON4L	8	0.125	0.125	Up	0.757	0.88486	0.0975	0.499294
DDX24	8	0	0	Up	0.7575	0.88486	0.9377	0.964738
PARG	8	0	0	Up	0.7597	0.88486	0.7257	0.873078
TNRC18	8	0.125	0	Down	0.7608	0.88486	0.6709	0.84561
BOP1	8	0	0.125	Up	0.7621	0.88486	0.7825	0.897603
PARP4	8	0	0	Down	0.7622	0.88486	0.5746	0.812961
ASAP1	8	0	0	Down	0.7631	0.88486	0.4322	0.730867
TRIM66	8	0	0	Down	0.7641	0.88486	0.8395	0.910105
VPS72	8	0	0.125	Up	0.7642	0.88486	0.3996	0.722369
PRDM14	8	0.125	0	Up	0.7646	0.88486	0.4542	0.747626
HIRA	8	0	0	Up	0.7709	0.891021	0.4883	0.761169
YWHAQ	8	0	0	Up	0.7734	0.892779	0.8645	0.92695
MORC3	8	0	0.125	Up	0.7769	0.895685	0.6459	0.834667
UIMC1	8	0	0.125	Up	0.7812	0.897355	0.4627	0.748982
SMYD3	8	0.25	0.125	Down	0.7813	0.897355	0.088	0.495126
NBN	8	0	0	Down	0.7813	0.897355	0.9886	0.994
MBD5	8	0	0	Down	0.7824	0.897488	0.9437	0.966976
TAF9B	8	0	0.125	Up	0.7867	0.901287	0.3926	0.722369
PRKDC	8	0.125	0	Down	0.7917	0.905878	0.463	0.748982
KDM3A	8	0	0	Down	0.7957	0.909314	0.6307	0.834667
NAP1L1	8	0.25	0	Down	0.7978	0.910463	0.058	0.45562
NAP1L2	8	0	0.125	Up	0.7992	0.910463	0.5483	0.797455
TRIM24	8	0	0	Down	0.7997	0.910463	0.3745	0.718606
TAF3	8	0.125	0.125	Down	0.8011	0.91092	0.3543	0.706651
PHF16	8	0.125	0.125	Down	0.8033	0.911491	0.4024	0.722369
KDM4C	8	0	0.125	Up	0.8041	0.911491	0.675	0.846705
KDM5A	8	0.125	0.125	Down	0.8054	0.911491	0.663	0.843632
KDM2A	8	0	0	Up	0.806	0.911491	0.9966	0.998245
METTL8	8	0.125	0	Up	0.8066	0.911491	0.5723	0.812916
C17orf96	8	0	0	Down	0.8082	0.912169	0.5233	0.781021
SMYD4	8	0	0	Down	0.811	0.914196	0.4763	0.754336
NCOR2	8	0	0	Up	0.812	0.914196	0.8227	0.90845
KEAP1	8	0	0	Up	0.8178	0.919011	0.3148	0.690958
SLK	8	0.125	0	Up	0.8191	0.919011	0.3511	0.706651
SMARCA4	8	0.125	0.125	Down	0.8193	0.919011	0.5843	0.812961
SIAH2	8	0	0.125	Up	0.8223	0.921243	0.8386	0.910105
SIRT1	8	0	0.125	Up	0.8249	0.923022	0.2987	0.690958
HIF1AN	8	0.125	0	Down	0.8276	0.924305	0.3728	0.717382
PHF12	8	0.125	0	Down	0.8289	0.924305	0.4949	0.765109
EPC1	8	0	0	Down	0.83	0.924305	0.9151	0.958124
MUM1	8	0	0.125	Down	0.8301	0.924305	0.581	0.812961
PHF10	8	0	0.125	Up	0.8333	0.926608	0.4883	0.761169
TDRD9	8	0.125	0.125	Up	0.8342	0.926608	0.5825	0.812961
KAT6A	8	0.125	0	Down	0.8378	0.928928	0.9819	0.990366
HDAC4	8	0	0.125	Up	0.8395	0.928928	0.3306	0.693015
CDYL	8	0.125	0	Down	0.84	0.928928	0.4839	0.759295
TTF1	8	0.25	0.125	Up	0.8415	0.928928	0.0196	0.3496
MUM1L1	8	0	0	Down	0.8416	0.928928	0.5124	0.777081
RFX5	8	0.125	0	Up	0.8424	0.928928	0.4085	0.722369
MLL4	8	0	0	Up	0.845	0.93067	0.7913	0.899776
RNF17	8	0.125	0	Up	0.8464	0.931087	0.283	0.690958
USP27X	8	0	0	Up	0.8483	0.932005	0.7811	0.897603
RCOR2	8	0.125	0	Down	0.8497	0.932005	0.9449	0.967119
ASXL1	8	0.25	0.125	Down	0.8503	0.932005	0.0247	0.380691
PADI2	8	0.125	0	Down	0.8533	0.93417	0.0768	0.488795
SOX10	8	0	0	Up	0.8574	0.935808	0.969	0.981869
NR0B2	8	0.125	0.125	Down	0.8585	0.935808	0.1839	0.648589
EIF4A2	8	0	0	Down	0.8588	0.935808	0.6728	0.84561
DNMT3A	8	0	0.125	Up	0.8589	0.935808	0.9184	0.959376
PRKCB	8	0.125	0	Up	0.8607	0.93665	0.756	0.889582
PKNOX1	8	0	0	Down	0.8649	0.940099	0.2708	0.690958
ZMYND11	8	0.125	0	Down	0.8671	0.941369	0.6121	0.823288
BCL6	8	0	0	Down	0.8682	0.941442	0.8424	0.911297
PRMT8	8	0.125	0.125	Up	0.8702	0.94249	0.4361	0.733723
PCGF5	8	0	0	Down	0.8721	0.943428	0.019	0.3496
MTR	8	0	0	Up	0.8775	0.947952	0.9562	0.973224
PHF11	8	0.125	0.125	Down	0.8794	0.947952	0.2629	0.690958
TRIM28	8	0	0.125	Up	0.8794	0.947952	0.9268	0.96131
EZH1	8	0	0	Up	0.8872	0.955231	0.9916	0.995324
DDX5	7	0	0	Up	0.8898	0.956901	0.6823	0.848322
ORC1	8	0	0	Up	0.8916	0.957707	0.8246	0.90845
PADI1	8	0.25	0.125	Down	0.8963	0.961624	0.0591	0.45562
DDX3Y	8	0	0	Up	0.8983	0.962411	0.7291	0.87371
TET2	8	0.125	0.125	Up	0.8994	0.962411	0.2127	0.68368
PARP15	8	0.125	0.125	Up	0.9002	0.962411	0.1683	0.63935
ASF1A	8	0	0	Down	0.9027	0.963193	0.6448	0.834667
PSD3	8	0.125	0	Up	0.9038	0.963193	0.287	0.690958
ZMYM3	8	0	0	Up	0.9041	0.963193	0.7767	0.897603
TTF2	8	0.125	0	Up	0.9054	0.963273	0.6995	0.853947
METTL2B	8	0	0	Down	0.9069	0.963273	0.8639	0.92695
RAD54L2	8	0.125	0	Up	0.9075	0.963273	0.2492	0.690958
INO80E	8	0	0.125	Up	0.9084	0.963273	0.7626	0.893818
YEATS4	8	0.125	0	Down	0.9141	0.968192	0.3802	0.720783
TCP1	8	0	0	Up	0.9184	0.971619	0.8672	0.928217
SIRT5	8	0.125	0	Down	0.92	0.971801	0.2511	0.690958
PADI6	8	0	0	Down	0.9216	0.971801	0.7796	0.897603
MTERF	8	0	0.125	Down	0.9224	0.971801	0.7462	0.885528
C6orf130	8	0.125	0	Down	0.9238	0.971801	0.6547	0.83972
PKN1	8	0	0	Up	0.9239	0.971801	0.9763	0.987073
TDRD3	8	0	0	Down	0.9268	0.972748	0.6633	0.843632
UBE2I	8	0.125	0.125	Down	0.9272	0.972748	0.24	0.690958
CHRAC1	8	0.125	0	Up	0.928	0.972748	0.3225	0.690958
NEDD4L	8	0	0	Up	0.9298	0.97334	0.9329	0.96131
SNRNP200	8	0.125	0	Down	0.9307	0.97334	0.826	0.90845
ZBTB40	8	0.125	0.125	Down	0.9339	0.975568	0.0857	0.495126
SMYD5	8	0	0	Down	0.9364	0.977061	0.533	0.792904
PRMT6	8	0	0	Down	0.9381	0.977716	0.9051	0.950928
WIZ	8	0	0	Up	0.9408	0.978182	0.5784	0.812961
NR2C1	8	0	0.125	Up	0.9438	0.978182	0.8274	0.90845
ZNF519	8	0.125	0	Up	0.944	0.978182	0.3214	0.690958
USP3	8	0	0.125	Up	0.9443	0.978182	0.3679	0.717382
SAP30	8	0	0	Down	0.9461	0.978182	0.818	0.90845
TAF12	8	0	0	Up	0.9463	0.978182	0.7535	0.888375
SMARCA1	8	0.125	0.125	Down	0.9474	0.978182	0.189	0.648589
CDK5	8	0	0	Up	0.9482	0.978182	0.4871	0.761169
SND1	7	0	0	Down	0.9482	0.978182	0.3678	0.717382
POGZ	8	0.125	0	Up	0.951	0.979962	0.0241	0.380691
DDX53	8	0.125	0	Up	0.9537	0.981376	0.6004	0.814761
PRMT7	8	0	0.125	Down	0.9548	0.981376	0.8392	0.910105
DDX54	8	0	0	Up	0.9556	0.981376	0.9327	0.96131
G2E3	8	0.125	0	Up	0.9587	0.982905	0.7355	0.87907
PRDM5	8	0	0.125	Up	0.9604	0.982905	0.417	0.722369
FBXO17	8	0.125	0.25	Down	0.9609	0.982905	0.1384	0.599587
GADD45A	8	0	0	Up	0.9614	0.982905	0.4773	0.754336
ASF1B	8	0.125	0	Down	0.9644	0.983868	0.2381	0.690958
PBX1	8	0.125	0	Down	0.9645	0.983868	0.3861	0.722369
TET1	8	0.25	0.125	Down	0.9676	0.984767	0.0257	0.380691
RNF168	8	0	0.125	Up	0.968	0.984767	0.797	0.90288
ASXL3	8	0	0.125	Down	0.9692	0.984767	0.126	0.581055
DDX25	8	0.125	0	Down	0.9697	0.984767	0.5113	0.777081
CHAF1B	8	0.125	0	Down	0.9723	0.986309	0.6924	0.848687
TDRD5	8	0.125	0	Up	0.9799	0.991219	0.7904	0.899776
GSG2	8	0.125	0.125	Down	0.9803	0.991219	0.0407	0.451481
PSIP1	8	0	0	Down	0.9804	0.991219	0.6763	0.84717
SMARCA5	8	0	0	Up	0.9822	0.991939	0.9166	0.958594
SCML4	8	0	0.125	Up	0.9836	0.992254	0.1597	0.627636
BABAM1	8	0	0.125	Up	0.9858	0.992793	0.4496	0.745436
YTHDC2	8	0.125	0.125	Down	0.987	0.992793	0.7869	0.899045
ZNF295	8	0	0	Up	0.9874	0.992793	0.9018	0.9495
DDX47	7	0	0.142857	Down	0.9891	0.993407	0.6002	0.814761
ERCC3	8	0	0	Down	0.9938	0.996435	0.8449	0.912918
TAF1	8	0	0.125	Down	0.9943	0.996435	0.6453	0.834667
DHX33	8	0.125	0.125	Down	0.9966	0.997644	0.7109	0.859808
SMYD2	8	0	0	Up	0.9977	0.9977	0.8955	0.945197
