# Supplementary material for: Inhibition of CBP synergizes with the RNA-dependent mechanisms of Azacitidine by limiting protein synthesis
Source: Nat Commun. 2021 Oct 18;12:6060. doi: 10.1038/s41467-021-26258-z (PMC8523560; doi:10.1038/s41467-021-26258-z)
Supplement: Supplementary file 7 — Supplementary Dataset 4 [file 41467_2021_26258_MOESM7_ESM.xlsx]

## Sheet: DESeq_SlamSeq
EntrezID	log2FC_deseq2	padj (Wald test)	avg.RPM.ctrl	Ensembl.genesymbol	Description
1	-0.430587	0.828776	11.6761	A1BG	alpha-1-B glycoprotein [Source:HGNC Symbol;Acc:HGNC:5]
9	-0.0861036	0.893068	14.234	NAT1	N-acetyltransferase 1 [Source:HGNC Symbol;Acc:HGNC:7645]
14	-0.570361	0.244367	113.605	AAMP	angio associated migratory cell protein [Source:HGNC Symbol;Acc:HGNC:18]
16	-0.0459449	0.937661	145.222	AARS1	alanyl-tRNA synthetase 1 [Source:HGNC Symbol;Acc:HGNC:20]
18	-1.4876	0.629478	0.851951	ABAT	4-aminobutyrate aminotransferase [Source:HGNC Symbol;Acc:HGNC:23]
19	1.56192	0.271242	1.42036	ABCA1	ATP binding cassette subfamily A member 1 [Source:HGNC Symbol;Acc:HGNC:29]
20	-1.4146	0.400272	15.4904	ABCA2	ATP binding cassette subfamily A member 2 [Source:HGNC Symbol;Acc:HGNC:32]
22	0.0453493	0.968015	44.8517	ABCB7	ATP binding cassette subfamily B member 7 [Source:HGNC Symbol;Acc:HGNC:48]
25	-0.221777	0.718544	25.7713	ABL1	ABL proto-oncogene 1, non-receptor tyrosine kinase [Source:HGNC Symbol;Acc:HGNC:76]
27	-1.70445	0.000314108	29.0073	ABL2	ABL proto-oncogene 2, non-receptor tyrosine kinase [Source:HGNC Symbol;Acc:HGNC:77]
29	-2.9258	0.0425656	5.44742	ABR	ABR activator of RhoGEF and GTPase [Source:HGNC Symbol;Acc:HGNC:81]
30	-2.38269	0.00172391	60.9251	ACAA1	acetyl-CoA acyltransferase 1 [Source:HGNC Symbol;Acc:HGNC:82]
32	1.05166	0.66143	0.904065	ACACB	acetyl-CoA carboxylase beta [Source:HGNC Symbol;Acc:HGNC:85]
34	-1.19149	0.0105654	94.2029	ACADM	acyl-CoA dehydrogenase medium chain [Source:HGNC Symbol;Acc:HGNC:89]
35	0.111082	0.949335	11.0067	ACADS	acyl-CoA dehydrogenase short chain [Source:HGNC Symbol;Acc:HGNC:90]
36	-0.461791	0.725695	15.8298	ACADSB	acyl-CoA dehydrogenase short/branched chain [Source:HGNC Symbol;Acc:HGNC:91]
37	-0.764187	0.257326	149.465	ACADVL	acyl-CoA dehydrogenase very long chain [Source:HGNC Symbol;Acc:HGNC:92]
38	-0.716459	0.472632	35.4669	ACAT1	acetyl-CoA acetyltransferase 1 [Source:HGNC Symbol;Acc:HGNC:93]
39	-1.59833	0.00260387	125.42	ACAT2	acetyl-CoA acetyltransferase 2 [Source:HGNC Symbol;Acc:HGNC:94]
41	-0.157985	0.962849	3.2714	ASIC1	acid sensing ion channel subunit 1 [Source:HGNC Symbol;Acc:HGNC:100]
47	-1.70785	2.19e-10	294.722	ACLY	ATP citrate lyase [Source:HGNC Symbol;Acc:HGNC:115]
48	-1.47844	0.327423	13.0124	ACO1	aconitase 1 [Source:HGNC Symbol;Acc:HGNC:117]
50	-0.524245	0.192167	162.115	ACO2	aconitase 2 [Source:HGNC Symbol;Acc:HGNC:118]
51	0.282892	0.519727	64.2026	ACOX1	acyl-CoA oxidase 1 [Source:HGNC Symbol;Acc:HGNC:119]
52	-0.347033	0.421021	111.182	ACP1	acid phosphatase 1 [Source:HGNC Symbol;Acc:HGNC:122]
53	-1.34943	0.189594	16.5708	ACP2	acid phosphatase 2, lysosomal [Source:HGNC Symbol;Acc:HGNC:123]
55	-1.50695	0.0882586	27.1153	ACPP	acid phosphatase, prostate [Source:HGNC Symbol;Acc:HGNC:125]
59	1.943	0.00599083	22.3298	ACTA2	actin alpha 2, smooth muscle [Source:HGNC Symbol;Acc:HGNC:130]
60	-0.74494	4.37e-09	4268.64	ACTB	actin beta [Source:HGNC Symbol;Acc:HGNC:132]
71	-0.800377	4.7e-09	5364.03	ACTG1	actin gamma 1 [Source:HGNC Symbol;Acc:HGNC:144]
81	0.371077	0.897881	5.36492	ACTN4	actinin alpha 4 [Source:HGNC Symbol;Acc:HGNC:166]
86	-0.188067	0.776275	37.0243	ACTL6A	actin like 6A [Source:HGNC Symbol;Acc:HGNC:24124]
87	0.0762227	0.838658	289.648	ACTN1	actinin alpha 1 [Source:HGNC Symbol;Acc:HGNC:163]
90	-0.95428	0.704985	1.4304	ACVR1	activin A receptor type 1 [Source:HGNC Symbol;Acc:HGNC:171]
91	0.389747	0.555252	8.60199	ACVR1B	activin A receptor type 1B [Source:HGNC Symbol;Acc:HGNC:172]
92	-0.985449	0.600373	0.861995	ACVR2A	activin A receptor type 2A [Source:HGNC Symbol;Acc:HGNC:173]
93	-1.2658	0.0748507	7.29658	ACVR2B	activin A receptor type 2B [Source:HGNC Symbol;Acc:HGNC:174]
95	-1.18446	0.122952	109.32	ACY1	aminoacylase 1 [Source:HGNC Symbol;Acc:HGNC:177]
97	-1.58381	0.0823636	12.8121	ACYP1	acylphosphatase 1 [Source:HGNC Symbol;Acc:HGNC:179]
100	-1.68908	0.112641	76.2285	ADA	adenosine deaminase [Source:HGNC Symbol;Acc:HGNC:186]
101	-0.895805	0.40748	4.31914	ADAM8	ADAM metallopeptidase domain 8 [Source:HGNC Symbol;Acc:HGNC:215]
102	-0.675462	0.154159	63.3363	ADAM10	ADAM metallopeptidase domain 10 [Source:HGNC Symbol;Acc:HGNC:188]
103	-0.843719	0.0496066	145.93	ADAR	adenosine deaminase RNA specific [Source:HGNC Symbol;Acc:HGNC:225]
104	-0.588647	0.364565	32.1678	ADARB1	adenosine deaminase RNA specific B1 [Source:HGNC Symbol;Acc:HGNC:226]
109	-2.63013	0.00207525	33.7413	ADCY3	adenylate cyclase 3 [Source:HGNC Symbol;Acc:HGNC:234]
113	0.558049	0.180077	41.3511	ADCY7	adenylate cyclase 7 [Source:HGNC Symbol;Acc:HGNC:238]
115	-1.12627	0.0994977	10.0588	ADCY9	adenylate cyclase 9 [Source:HGNC Symbol;Acc:HGNC:240]
118	-1.13855	0.032823	63.4513	ADD1	adducin 1 [Source:HGNC Symbol;Acc:HGNC:243]
120	-0.365492	0.648368	28.268	ADD3	adducin 3 [Source:HGNC Symbol;Acc:HGNC:245]
123	-1.44429	0.00357793	38.5915	PLIN2	perilipin 2 [Source:HGNC Symbol;Acc:HGNC:248]
128	-0.290932	0.619927	57.7137	ADH5	alcohol dehydrogenase 5 (class III), chi polypeptide [Source:HGNC Symbol;Acc:HGNC:253]
132	-0.515576	0.119313	169.702	ADK	adenosine kinase [Source:HGNC Symbol;Acc:HGNC:257]
133	6.24877	1.97e-05	0.182423	ADM	adrenomedullin [Source:HGNC Symbol;Acc:HGNC:259]
135	-5.48348	0.00063939	12.301	ADORA2A	adenosine A2a receptor [Source:HGNC Symbol;Acc:HGNC:263]
136	-2.20931	0.0053223	13.5225	ADORA2B	adenosine A2b receptor [Source:HGNC Symbol;Acc:HGNC:264]
141	-1.14583	0.308987	12.8463	ADPRH	ADP-ribosylarginine hydrolase [Source:HGNC Symbol;Acc:HGNC:269]
142	-0.758487	0.0643284	74.8531	PARP1	poly(ADP-ribose) polymerase 1 [Source:HGNC Symbol;Acc:HGNC:270]
143	-0.11662	0.880906	27.7748	PARP4	poly(ADP-ribose) polymerase family member 4 [Source:HGNC Symbol;Acc:HGNC:271]
152	-1.05173	0.638168	3.72507	ADRA2C	adrenoceptor alpha 2C [Source:HGNC Symbol;Acc:HGNC:283]
153	-1.36531	0.301475	2.30755	ADRB1	adrenoceptor beta 1 [Source:HGNC Symbol;Acc:HGNC:285]
154	-0.36321	0.438436	11.3093	ADRB2	adrenoceptor beta 2 [Source:HGNC Symbol;Acc:HGNC:286]
156	-1.77419	2.81e-10	217.771	GRK2	G protein-coupled receptor kinase 2 [Source:HGNC Symbol;Acc:HGNC:289]
157	-1.57972	0.00496276	27.2604	GRK3	G protein-coupled receptor kinase 3 [Source:HGNC Symbol;Acc:HGNC:290]
158	-1.51692	0.000198237	155.024	ADSL	adenylosuccinate lyase [Source:HGNC Symbol;Acc:HGNC:291]
159	-1.89685	0.000663424	36.5608	ADSS2	adenylosuccinate synthase 2 [Source:HGNC Symbol;Acc:HGNC:292]
160	-1.5474	0.302492	10.5148	AP2A1	adaptor related protein complex 2 subunit alpha 1 [Source:HGNC Symbol;Acc:HGNC:561]
161	-0.00686202	0.998383	4.30277	AP2A2	adaptor related protein complex 2 subunit alpha 2 [Source:HGNC Symbol;Acc:HGNC:562]
162	-1.40589	0.000481442	195.429	AP1B1	adaptor related protein complex 1 subunit beta 1 [Source:HGNC Symbol;Acc:HGNC:554]
163	-0.41554	0.807816	28.2149	AP2B1	adaptor related protein complex 2 subunit beta 1 [Source:HGNC Symbol;Acc:HGNC:563]
164	-0.795886	0.0374039	67.485	AP1G1	adaptor related protein complex 1 subunit gamma 1 [Source:HGNC Symbol;Acc:HGNC:555]
166	-0.724545	0.103974	116.365	TLE5	TLE family member 5, transcriptional modulator [Source:HGNC Symbol;Acc:HGNC:307]
172	-1.05166	0.0321222	30.7981	NA	NA
175	0.318695	0.636623	49.6873	AGA	aspartylglucosaminidase [Source:HGNC Symbol;Acc:HGNC:318]
178	-2.92204	0.00387928	20.3298	AGL	amylo-alpha-1, 6-glucosidase, 4-alpha-glucanotransferase [Source:HGNC Symbol;Acc:HGNC:321]
182	-1.90841	1.56e-05	15.9381	JAG1	jagged canonical Notch ligand 1 [Source:HGNC Symbol;Acc:HGNC:6188]
183	0.382342	0.862384	10.8373	AGT	angiotensinogen [Source:HGNC Symbol;Acc:HGNC:333]
191	-0.783398	0.144918	208.646	AHCY	adenosylhomocysteinase [Source:HGNC Symbol;Acc:HGNC:343]
196	0.287112	0.725916	5.43775	AHR	aryl hydrocarbon receptor [Source:HGNC Symbol;Acc:HGNC:348]
202	-0.867298	0.0184927	116.124	CRYBG1	crystallin beta-gamma domain containing 1 [Source:HGNC Symbol;Acc:HGNC:356]
203	-0.00613834	0.998032	10.4877	AK1	adenylate kinase 1 [Source:HGNC Symbol;Acc:HGNC:361]
204	-0.647294	0.000277878	993.002	AK2	adenylate kinase 2 [Source:HGNC Symbol;Acc:HGNC:362]
205	0.394474	0.708467	10.7185	AK4	adenylate kinase 4 [Source:HGNC Symbol;Acc:HGNC:363]
207	-2.00776	0.0188234	16.717	AKT1	AKT serine/threonine kinase 1 [Source:HGNC Symbol;Acc:HGNC:391]
208	-1.11672	0.016564	281.915	AKT2	AKT serine/threonine kinase 2 [Source:HGNC Symbol;Acc:HGNC:392]
210	-1.03391	0.0838097	44.9537	ALAD	aminolevulinate dehydratase [Source:HGNC Symbol;Acc:HGNC:395]
211	1.56293	3.31e-11	26.3167	ALAS1	5'-aminolevulinate synthase 1 [Source:HGNC Symbol;Acc:HGNC:396]
214	-0.949857	0.175235	64.498	ALCAM	activated leukocyte cell adhesion molecule [Source:HGNC Symbol;Acc:HGNC:400]
217	1.34229	0.279695	10.7145	ALDH2	aldehyde dehydrogenase 2 family member [Source:HGNC Symbol;Acc:HGNC:404]
219	-2.33255	1.67e-06	65.5023	ALDH1B1	aldehyde dehydrogenase 1 family member B1 [Source:HGNC Symbol;Acc:HGNC:407]
220	-2.58803	9.52e-05	29.1197	ALDH1A3	aldehyde dehydrogenase 1 family member A3 [Source:HGNC Symbol;Acc:HGNC:409]
221	-0.402023	0.444478	25.1937	ALDH3B1	aldehyde dehydrogenase 3 family member B1 [Source:HGNC Symbol;Acc:HGNC:410]
223	-0.804553	0.0355905	131.937	ALDH9A1	aldehyde dehydrogenase 9 family member A1 [Source:HGNC Symbol;Acc:HGNC:412]
224	-1.15512	0.212787	30.9981	ALDH3A2	aldehyde dehydrogenase 3 family member A2 [Source:HGNC Symbol;Acc:HGNC:403]
226	-2.00838	2.05e-13	1008.98	ALDOA	aldolase, fructose-bisphosphate A [Source:HGNC Symbol;Acc:HGNC:414]
230	0.332951	0.758366	20.7759	ALDOC	aldolase, fructose-bisphosphate C [Source:HGNC Symbol;Acc:HGNC:418]
231	-1.47949	0.125729	59.9763	AKR1B1	aldo-keto reductase family 1 member B [Source:HGNC Symbol;Acc:HGNC:381]
239	0.297725	0.685528	29.6696	ALOX12	arachidonate 12-lipoxygenase, 12S type [Source:HGNC Symbol;Acc:HGNC:429]
241	-1.03441	0.00143598	292.186	ALOX5AP	arachidonate 5-lipoxygenase activating protein [Source:HGNC Symbol;Acc:HGNC:436]
262	-1.87263	1.49e-32	261.787	AMD1	adenosylmethionine decarboxylase 1 [Source:HGNC Symbol;Acc:HGNC:457]
267	-0.722425	0.626216	10.581	AMFR	autocrine motility factor receptor [Source:HGNC Symbol;Acc:HGNC:463]
271	-0.361972	0.567612	30.6027	AMPD2	adenosine monophosphate deaminase 2 [Source:HGNC Symbol;Acc:HGNC:469]
272	-1.37858	0.309679	5.81464	AMPD3	adenosine monophosphate deaminase 3 [Source:HGNC Symbol;Acc:HGNC:470]
274	4.80506	0.0239786	0.18195	BIN1	bridging integrator 1 [Source:HGNC Symbol;Acc:HGNC:1052]
275	-1.38433	0.492183	5.47877	AMT	aminomethyltransferase [Source:HGNC Symbol;Acc:HGNC:473]
280	0.383562	0.863145	2.40099	AMY2B	amylase alpha 2B [Source:HGNC Symbol;Acc:HGNC:478]
291	-0.169124	0.936081	5.90067	SLC25A4	solute carrier family 25 member 4 [Source:HGNC Symbol;Acc:HGNC:10990]
292	-0.652319	0.00329857	359.879	SLC25A5	solute carrier family 25 member 5 [Source:HGNC Symbol;Acc:HGNC:10991]
301	3.85272	1.51e-19	20.4237	ANXA1	annexin A1 [Source:HGNC Symbol;Acc:HGNC:533]
302	-1.29321	0.00117091	181.31	ANXA2	annexin A2 [Source:HGNC Symbol;Acc:HGNC:537]
307	-2.82116	0.0126597	32.1563	ANXA4	annexin A4 [Source:HGNC Symbol;Acc:HGNC:542]
308	-0.298462	0.708589	82.4431	ANXA5	annexin A5 [Source:HGNC Symbol;Acc:HGNC:543]
309	-0.93673	0.371788	19.5189	ANXA6	annexin A6 [Source:HGNC Symbol;Acc:HGNC:544]
310	-0.503133	0.411959	58.8229	ANXA7	annexin A7 [Source:HGNC Symbol;Acc:HGNC:545]
311	-1.19631	0.0171303	220.843	ANXA11	annexin A11 [Source:HGNC Symbol;Acc:HGNC:535]
317	-0.0100319	0.992934	5.48808	APAF1	apoptotic peptidase activating factor 1 [Source:HGNC Symbol;Acc:HGNC:576]
318	-0.755691	0.375777	39.6309	NUDT2	nudix hydrolase 2 [Source:HGNC Symbol;Acc:HGNC:8049]
323	-1.97754	0.20791	8.22499	APBB2	amyloid beta precursor protein binding family B member 2 [Source:HGNC Symbol;Acc:HGNC:582]
324	-1.14617	0.0265084	12.7588	APC	APC regulator of WNT signaling pathway [Source:HGNC Symbol;Acc:HGNC:583]
327	-1.61759	0.0455812	101.574	APEH	acylaminoacyl-peptide hydrolase [Source:HGNC Symbol;Acc:HGNC:586]
328	-0.506148	0.188309	124.842	APEX1	apurinic/apyrimidinic endodeoxyribonuclease 1 [Source:HGNC Symbol;Acc:HGNC:587]
329	-0.699309	0.270697	32.297	BIRC2	baculoviral IAP repeat containing 2 [Source:HGNC Symbol;Acc:HGNC:590]
331	-1.21197	1.42e-05	58.3559	XIAP	X-linked inhibitor of apoptosis [Source:HGNC Symbol;Acc:HGNC:592]
332	-2.30002	5.79e-09	142.588	BIRC5	baculoviral IAP repeat containing 5 [Source:HGNC Symbol;Acc:HGNC:593]
334	-0.896711	5.45e-06	925.326	APLP2	amyloid beta precursor like protein 2 [Source:HGNC Symbol;Acc:HGNC:598]
341	-1.56477	0.0588822	167.12	APOC1	apolipoprotein C1 [Source:HGNC Symbol;Acc:HGNC:607]
344	-1.80057	8.04e-12	868.911	APOC2	apolipoprotein C2 [Source:HGNC Symbol;Acc:HGNC:609]
353	-1.92145	0.00014597	300.106	APRT	adenine phosphoribosyltransferase [Source:HGNC Symbol;Acc:HGNC:626]
355	1.07067	0.149088	6.05617	FAS	Fas cell surface death receptor [Source:HGNC Symbol;Acc:HGNC:11920]
360	0.897156	0.566603	1.74219	AQP3	aquaporin 3 (Gill blood group) [Source:HGNC Symbol;Acc:HGNC:636]
369	-2.27216	0.0103506	46.2935	ARAF	A-Raf proto-oncogene, serine/threonine kinase [Source:HGNC Symbol;Acc:HGNC:646]
372	-0.0537734	0.914234	38.8898	ARCN1	archain 1 [Source:HGNC Symbol;Acc:HGNC:649]
373	0.242405	0.752527	7.11673	TRIM23	tripartite motif containing 23 [Source:HGNC Symbol;Acc:HGNC:660]
375	-0.302345	0.144776	405.314	ARF1	ADP ribosylation factor 1 [Source:HGNC Symbol;Acc:HGNC:652]
377	-2.35577	1.8e-06	334.721	ARF3	ADP ribosylation factor 3 [Source:HGNC Symbol;Acc:HGNC:654]
378	-0.687929	0.0899503	94.2413	ARF4	ADP ribosylation factor 4 [Source:HGNC Symbol;Acc:HGNC:655]
379	1.38599	0.00412411	4.2401	ARL4D	ADP ribosylation factor like GTPase 4D [Source:HGNC Symbol;Acc:HGNC:656]
381	0.977163	0.0547698	27.6891	ARF5	ADP ribosylation factor 5 [Source:HGNC Symbol;Acc:HGNC:658]
382	-1.47445	6.11e-19	195.775	ARF6	ADP ribosylation factor 6 [Source:HGNC Symbol;Acc:HGNC:659]
384	1.5506	0.339186	2.42602	ARG2	arginase 2 [Source:HGNC Symbol;Acc:HGNC:664]
387	0.174198	0.433515	740.498	RHOA	ras homolog family member A [Source:HGNC Symbol;Acc:HGNC:667]
388	0.938026	0.111323	3.3476	RHOB	ras homolog family member B [Source:HGNC Symbol;Acc:HGNC:668]
389	-4.19256	0.139655	6.94699	RHOC	ras homolog family member C [Source:HGNC Symbol;Acc:HGNC:669]
391	-2.45016	1.11e-19	368.032	RHOG	ras homolog family member G [Source:HGNC Symbol;Acc:HGNC:672]
392	-2.11932	7.98e-09	139.674	ARHGAP1	Rho GTPase activating protein 1 [Source:HGNC Symbol;Acc:HGNC:673]
393	-1.06655	0.116115	157.161	ARHGAP4	Rho GTPase activating protein 4 [Source:HGNC Symbol;Acc:HGNC:674]
396	-2.36239	8.3e-15	416.785	ARHGDIA	Rho GDP dissociation inhibitor alpha [Source:HGNC Symbol;Acc:HGNC:678]
397	-0.890651	2.98e-08	1926.3	ARHGDIB	Rho GDP dissociation inhibitor beta [Source:HGNC Symbol;Acc:HGNC:679]
399	2.43032	0.0026933	0.770547	RHOH	ras homolog family member H [Source:HGNC Symbol;Acc:HGNC:686]
400	-0.819857	0.108679	89.337	ARL1	ADP ribosylation factor like GTPase 1 [Source:HGNC Symbol;Acc:HGNC:692]
402	-1.73233	0.0297063	98.6049	ARL2	ADP ribosylation factor like GTPase 2 [Source:HGNC Symbol;Acc:HGNC:693]
403	-2.77782	0.0751591	11.3402	ARL3	ADP ribosylation factor like GTPase 3 [Source:HGNC Symbol;Acc:HGNC:694]
405	-0.0846856	0.899001	42.1577	ARNT	aryl hydrocarbon receptor nuclear translocator [Source:HGNC Symbol;Acc:HGNC:700]
406	-1.14162	0.360959	1.95417	ARNTL	aryl hydrocarbon receptor nuclear translocator like [Source:HGNC Symbol;Acc:HGNC:701]
408	-1.81592	0.000474064	99.037	ARRB1	arrestin beta 1 [Source:HGNC Symbol;Acc:HGNC:711]
409	-2.12434	0.0243145	79.8694	ARRB2	arrestin beta 2 [Source:HGNC Symbol;Acc:HGNC:712]
410	-0.28243	0.907222	11.9127	ARSA	arylsulfatase A [Source:HGNC Symbol;Acc:HGNC:713]
411	0.170807	0.862603	14.9902	ARSB	arylsulfatase B [Source:HGNC Symbol;Acc:HGNC:714]
412	-0.689511	0.735755	5.147	STS	steroid sulfatase [Source:HGNC Symbol;Acc:HGNC:11425]
414	-0.984356	0.0297767	98.647	ARSD	arylsulfatase D [Source:HGNC Symbol;Acc:HGNC:717]
427	-0.747193	0.20516	91.444	ASAH1	N-acylsphingosine amidohydrolase 1 [Source:HGNC Symbol;Acc:HGNC:735]
430	0.507516	0.760039	6.67017	ASCL2	achaete-scute family bHLH transcription factor 2 [Source:HGNC Symbol;Acc:HGNC:739]
435	-1.40872	0.659045	11.1115	ASL	argininosuccinate lyase [Source:HGNC Symbol;Acc:HGNC:746]
439	-2.40178	0.0120978	53.6412	GET3	guided entry of tail-anchored proteins factor 3, ATPase [Source:HGNC Symbol;Acc:HGNC:752]
440	0.572875	0.100798	76.6034	ASNS	asparagine synthetase (glutamine-hydrolyzing) [Source:HGNC Symbol;Acc:HGNC:753]
444	-1.14518	0.0036075	40.2828	ASPH	aspartate beta-hydroxylase [Source:HGNC Symbol;Acc:HGNC:757]
445	-0.797204	0.619927	41.2657	ASS1	argininosuccinate synthase 1 [Source:HGNC Symbol;Acc:HGNC:758]
463	1.48579	0.393316	0.407018	ZFHX3	zinc finger homeobox 3 [Source:HGNC Symbol;Acc:HGNC:777]
466	-0.715243	0.132743	28.3988	ATF1	activating transcription factor 1 [Source:HGNC Symbol;Acc:HGNC:783]
467	0.973605	0.0456471	3.90217	ATF3	activating transcription factor 3 [Source:HGNC Symbol;Acc:HGNC:785]
468	-0.847909	9.33e-07	770.841	ATF4	activating transcription factor 4 [Source:HGNC Symbol;Acc:HGNC:786]
471	-1.29856	0.000280351	219.076	ATIC	5-aminoimidazole-4-carboxamide ribonucleotide formyltransferase/IMP cyclohydrolase [Source:HGNC Symbol;Acc:HGNC:794]
472	-0.133921	0.799632	46.6001	ATM	ATM serine/threonine kinase [Source:HGNC Symbol;Acc:HGNC:795]
473	-0.825308	0.10385	26.3013	RERE	arginine-glutamic acid dipeptide repeats [Source:HGNC Symbol;Acc:HGNC:9965]
475	-1.59454	0.0265697	123.009	ATOX1	antioxidant 1 copper chaperone [Source:HGNC Symbol;Acc:HGNC:798]
476	-1.56861	0.000151167	186.907	ATP1A1	ATPase Na+/K+ transporting subunit alpha 1 [Source:HGNC Symbol;Acc:HGNC:799]
481	0.144776	0.964786	0.522446	ATP1B1	ATPase Na+/K+ transporting subunit beta 1 [Source:HGNC Symbol;Acc:HGNC:804]
483	-0.615593	0.115065	234.9	ATP1B3	ATPase Na+/K+ transporting subunit beta 3 [Source:HGNC Symbol;Acc:HGNC:806]
488	-1.55154	1.27e-07	116.947	ATP2A2	ATPase sarcoplasmic/endoplasmic reticulum Ca2+ transporting 2 [Source:HGNC Symbol;Acc:HGNC:812]
489	-2.69636	0.0685252	18.4744	ATP2A3	ATPase sarcoplasmic/endoplasmic reticulum Ca2+ transporting 3 [Source:HGNC Symbol;Acc:HGNC:813]
490	-0.5133	0.41246	22.8901	ATP2B1	ATPase plasma membrane Ca2+ transporting 1 [Source:HGNC Symbol;Acc:HGNC:814]
493	-0.645767	0.120168	78.6792	ATP2B4	ATPase plasma membrane Ca2+ transporting 4 [Source:HGNC Symbol;Acc:HGNC:817]
498	-1.03565	1.62e-05	507.641	ATP5F1A	ATP synthase F1 subunit alpha [Source:HGNC Symbol;Acc:HGNC:823]
506	-1.29548	3.07e-13	1209.54	ATP5F1B	ATP synthase F1 subunit beta [Source:HGNC Symbol;Acc:HGNC:830]
509	0.941866	1.25e-07	124.541	ATP5F1C	ATP synthase F1 subunit gamma [Source:HGNC Symbol;Acc:HGNC:833]
513	-3.80076	5.96e-05	194.043	ATP5F1D	ATP synthase F1 subunit delta [Source:HGNC Symbol;Acc:HGNC:837]
514	-1.22714	6.14e-06	525.813	ATP5F1E	ATP synthase F1 subunit epsilon [Source:HGNC Symbol;Acc:HGNC:838]
515	-0.985885	0.000203573	482.986	ATP5PB	ATP synthase peripheral stalk-membrane subunit b [Source:HGNC Symbol;Acc:HGNC:840]
516	-0.267264	0.29605	443.435	ATP5MC1	ATP synthase membrane subunit c locus 1 [Source:HGNC Symbol;Acc:HGNC:841]
517	-0.800006	0.00061037	1073.3	ATP5MC2	ATP synthase membrane subunit c locus 2 [Source:HGNC Symbol;Acc:HGNC:842]
518	-0.827052	8.43e-05	883.139	ATP5MC3	ATP synthase membrane subunit c locus 3 [Source:HGNC Symbol;Acc:HGNC:843]
521	-1.23627	3.67e-05	516.315	ATP5ME	ATP synthase membrane subunit e [Source:HGNC Symbol;Acc:HGNC:846]
522	-1.3796	2.9e-07	556.402	ATP5PF	ATP synthase peripheral stalk subunit F6 [Source:HGNC Symbol;Acc:HGNC:847]
523	1.42702	8.92e-10	112.555	ATP6V1A	ATPase H+ transporting V1 subunit A [Source:HGNC Symbol;Acc:HGNC:851]
526	0.838348	2.52e-05	245.769	ATP6V1B2	ATPase H+ transporting V1 subunit B2 [Source:HGNC Symbol;Acc:HGNC:854]
527	-1.05486	1.73e-06	621.609	ATP6V0C	ATPase H+ transporting V0 subunit c [Source:HGNC Symbol;Acc:HGNC:855]
528	0.0569319	0.909267	82.5804	ATP6V1C1	ATPase H+ transporting V1 subunit C1 [Source:HGNC Symbol;Acc:HGNC:856]
529	-1.15424	7.2e-05	232.888	ATP6V1E1	ATPase H+ transporting V1 subunit E1 [Source:HGNC Symbol;Acc:HGNC:857]
533	-1.0559	0.01174	243.966	ATP6V0B	ATPase H+ transporting V0 subunit b [Source:HGNC Symbol;Acc:HGNC:861]
535	0.593327	0.461019	34.3052	ATP6V0A1	ATPase H+ transporting V0 subunit a1 [Source:HGNC Symbol;Acc:HGNC:865]
537	-2.36468	6.77e-05	163.219	ATP6AP1	ATPase H+ transporting accessory protein 1 [Source:HGNC Symbol;Acc:HGNC:868]
538	0.549732	0.689298	3.35149	ATP7A	ATPase copper transporting alpha [Source:HGNC Symbol;Acc:HGNC:869]
539	-0.53713	0.0396593	784.625	ATP5PO	ATP synthase peripheral stalk subunit OSCP [Source:HGNC Symbol;Acc:HGNC:850]
545	-0.719176	0.294005	16.7178	ATR	ATR serine/threonine kinase [Source:HGNC Symbol;Acc:HGNC:882]
546	-0.768082	0.173786	42.8999	ATRX	ATRX chromatin remodeler [Source:HGNC Symbol;Acc:HGNC:886]
550	-1.28218	0.000147603	202.818	AUP1	AUP1 lipid droplet regulating VLDL assembly factor [Source:HGNC Symbol;Acc:HGNC:891]
558	-3.33864	0.00754105	47.8583	AXL	AXL receptor tyrosine kinase [Source:HGNC Symbol;Acc:HGNC:905]
571	-1.27144	0.00111923	14.3264	BACH1	BTB domain and CNC homolog 1 [Source:HGNC Symbol;Acc:HGNC:935]
572	-1.20486	0.53445	9.79717	BAD	BCL2 associated agonist of cell death [Source:HGNC Symbol;Acc:HGNC:936]
573	-2.48607	2.87e-11	181.998	BAG1	BCL2 associated athanogene 1 [Source:HGNC Symbol;Acc:HGNC:937]
578	-0.259065	0.841936	13.5856	BAK1	BCL2 antagonist/killer 1 [Source:HGNC Symbol;Acc:HGNC:949]
580	-2.56663	1.29e-16	72.1736	BARD1	BRCA1 associated RING domain 1 [Source:HGNC Symbol;Acc:HGNC:952]
581	-0.703672	0.679935	12.7266	BAX	BCL2 associated X, apoptosis regulator [Source:HGNC Symbol;Acc:HGNC:959]
582	0.171313	0.888821	6.93583	BBS1	Bardet-Biedl syndrome 1 [Source:HGNC Symbol;Acc:HGNC:966]
583	-0.0878611	0.958593	7.43893	BBS2	Bardet-Biedl syndrome 2 [Source:HGNC Symbol;Acc:HGNC:967]
585	-0.266515	0.78253	13.4225	BBS4	Bardet-Biedl syndrome 4 [Source:HGNC Symbol;Acc:HGNC:969]
586	-1.23871	1.65e-05	343.969	BCAT1	branched chain amino acid transaminase 1 [Source:HGNC Symbol;Acc:HGNC:976]
587	-2.05492	0.0777366	39.7097	BCAT2	branched chain amino acid transaminase 2 [Source:HGNC Symbol;Acc:HGNC:977]
593	0.151574	0.769508	143.818	BCKDHA	branched chain keto acid dehydrogenase E1 subunit alpha [Source:HGNC Symbol;Acc:HGNC:986]
594	0.519513	0.774093	15.1583	BCKDHB	branched chain keto acid dehydrogenase E1 subunit beta [Source:HGNC Symbol;Acc:HGNC:987]
595	-3.63253	0.035413	4.98656	CCND1	cyclin D1 [Source:HGNC Symbol;Acc:HGNC:1582]
596	-1.37866	2.09e-07	95.3317	BCL2	BCL2 apoptosis regulator [Source:HGNC Symbol;Acc:HGNC:990]
597	1.63446	0.012991	6.35786	BCL2A1	BCL2 related protein A1 [Source:HGNC Symbol;Acc:HGNC:991]
598	-1.83776	0.0988763	8.33595	BCL2L1	BCL2 like 1 [Source:HGNC Symbol;Acc:HGNC:992]
599	-0.365871	0.842443	1.80671	BCL2L2	BCL2 like 2 [Source:HGNC Symbol;Acc:HGNC:995]
602	-2.72828	0.000877965	8.05251	BCL3	BCL3 transcription coactivator [Source:HGNC Symbol;Acc:HGNC:998]
604	-0.0633741	0.940189	6.19605	BCL6	BCL6 transcription repressor [Source:HGNC Symbol;Acc:HGNC:1001]
605	-1.63622	0.000992308	16.1503	BCL7A	BAF chromatin remodeling complex subunit BCL7A [Source:HGNC Symbol;Acc:HGNC:1004]
607	-1.21993	0.636746	1.26749	BCL9	BCL9 transcription coactivator [Source:HGNC Symbol;Acc:HGNC:1008]
613	-1.13638	0.365803	14.649	BCR	BCR activator of RhoGEF and GTPase [Source:HGNC Symbol;Acc:HGNC:1014]
617	-0.604395	0.2739	43.7303	BCS1L	BCS1 homolog, ubiquinol-cytochrome c reductase complex chaperone [Source:HGNC Symbol;Acc:HGNC:1020]
627	-1.64467	0.00416349	8.3644	BDNF	brain derived neurotrophic factor [Source:HGNC Symbol;Acc:HGNC:1033]
632	-3.17247	0.206933	3.42711	BGLAP	bone gamma-carboxyglutamate protein [Source:HGNC Symbol;Acc:HGNC:1043]
636	2.05532	0.441801	0.963858	BICD1	BICD cargo adaptor 1 [Source:HGNC Symbol;Acc:HGNC:1049]
637	-0.637912	0.0390785	145.529	BID	BH3 interacting domain death agonist [Source:HGNC Symbol;Acc:HGNC:1050]
638	-2.8521	0.000111678	37.3883	BIK	BCL2 interacting killer [Source:HGNC Symbol;Acc:HGNC:1051]
639	1.08665	0.0012214	8.04857	PRDM1	PR/SET domain 1 [Source:HGNC Symbol;Acc:HGNC:9346]
641	-0.957144	0.0201219	53.0638	BLM	BLM RecQ like helicase [Source:HGNC Symbol;Acc:HGNC:1058]
642	-1.32758	0.000150563	227.848	BLMH	bleomycin hydrolase [Source:HGNC Symbol;Acc:HGNC:1059]
644	-1.17554	0.553118	10.9631	BLVRA	biliverdin reductase A [Source:HGNC Symbol;Acc:HGNC:1062]
645	-0.0787914	0.955774	29.2438	BLVRB	biliverdin reductase B [Source:HGNC Symbol;Acc:HGNC:1063]
648	-1.22008	9.74e-12	401.177	BMI1	BMI1 proto-oncogene, polycomb ring finger [Source:HGNC Symbol;Acc:HGNC:1066]
649	-3.52182	0.00837253	34.4072	BMP1	bone morphogenetic protein 1 [Source:HGNC Symbol;Acc:HGNC:1067]
650	-2.63503	0.00961099	2.82563	BMP2	bone morphogenetic protein 2 [Source:HGNC Symbol;Acc:HGNC:1069]
652	0.0564055	0.941551	8.03175	BMP4	bone morphogenetic protein 4 [Source:HGNC Symbol;Acc:HGNC:1071]
659	-0.720994	0.579123	10.1167	BMPR2	bone morphogenetic protein receptor type 2 [Source:HGNC Symbol;Acc:HGNC:1078]
661	-1.96176	0.000157769	32.7258	POLR3D	RNA polymerase III subunit D [Source:HGNC Symbol;Acc:HGNC:1080]
662	-0.92952	0.0879784	15.9978	BNIP1	BCL2 interacting protein 1 [Source:HGNC Symbol;Acc:HGNC:1082]
663	-1.21666	1.38e-07	141.508	BNIP2	BCL2 interacting protein 2 [Source:HGNC Symbol;Acc:HGNC:1083]
664	0.187665	0.810908	43.4557	BNIP3	BCL2 interacting protein 3 [Source:HGNC Symbol;Acc:HGNC:1084]
665	-0.553514	0.274863	89.8893	BNIP3L	BCL2 interacting protein 3 like [Source:HGNC Symbol;Acc:HGNC:1085]
667	-1.11477	0.676191	2.14863	DST	dystonin [Source:HGNC Symbol;Acc:HGNC:1090]
669	-1.0225	0.164761	18.2608	BPGM	bisphosphoglycerate mutase [Source:HGNC Symbol;Acc:HGNC:1093]
671	-0.160979	0.876966	95.5697	BPI	bactericidal permeability increasing protein [Source:HGNC Symbol;Acc:HGNC:1095]
672	-0.883457	0.00956287	163.1	BRCA1	BRCA1 DNA repair associated [Source:HGNC Symbol;Acc:HGNC:1100]
675	0.621253	0.240291	17.8528	BRCA2	BRCA2 DNA repair associated [Source:HGNC Symbol;Acc:HGNC:1101]
677	0.140845	0.765012	10.9242	ZFP36L1	ZFP36 ring finger protein like 1 [Source:HGNC Symbol;Acc:HGNC:1107]
678	-1.94628	1.08e-42	374.968	ZFP36L2	ZFP36 ring finger protein like 2 [Source:HGNC Symbol;Acc:HGNC:1108]
682	-0.770212	0.120767	307.097	BSG	basigin (Ok blood group) [Source:HGNC Symbol;Acc:HGNC:1116]
683	-0.00647931	0.997987	13.2277	BST1	bone marrow stromal cell antigen 1 [Source:HGNC Symbol;Acc:HGNC:1118]
684	1.81956	0.00221449	89.2095	BST2	bone marrow stromal cell antigen 2 [Source:HGNC Symbol;Acc:HGNC:1119]
686	-0.532555	0.616767	22.1728	BTD	biotinidase [Source:HGNC Symbol;Acc:HGNC:1122]
687	-2.42991	3.15e-07	18.2279	KLF9	Kruppel like factor 9 [Source:HGNC Symbol;Acc:HGNC:1123]
688	-0.190601	0.84227	4.87571	KLF5	Kruppel like factor 5 [Source:HGNC Symbol;Acc:HGNC:6349]
689	-0.399972	0.0178917	878.332	BTF3	basic transcription factor 3 [Source:HGNC Symbol;Acc:HGNC:1125]
694	1.38533	3.07e-17	179.318	BTG1	BTG anti-proliferation factor 1 [Source:HGNC Symbol;Acc:HGNC:1130]
695	-1.75788	0.146808	38.5966	BTK	Bruton tyrosine kinase [Source:HGNC Symbol;Acc:HGNC:1133]
699	-1.23421	0.0611128	34.5629	BUB1	BUB1 mitotic checkpoint serine/threonine kinase [Source:HGNC Symbol;Acc:HGNC:1148]
701	-0.895264	0.108546	28.9654	BUB1B	BUB1 mitotic checkpoint serine/threonine kinase B [Source:HGNC Symbol;Acc:HGNC:1149]
705	-2.23209	3.58e-12	74.861	BYSL	bystin like [Source:HGNC Symbol;Acc:HGNC:1157]
706	-0.832731	0.0255319	223.951	TSPO	translocator protein [Source:HGNC Symbol;Acc:HGNC:1158]
708	-0.400472	0.229419	206.211	C1QBP	complement C1q binding protein [Source:HGNC Symbol;Acc:HGNC:1243]
718	-3.03077	0.263399	6.50047	C3	complement C3 [Source:HGNC Symbol;Acc:HGNC:1318]
719	-0.830493	0.663055	4.5643	C3AR1	complement C3a receptor 1 [Source:HGNC Symbol;Acc:HGNC:1319]
727	3.66128	0.0987209	3.37195	C5	complement C5 [Source:HGNC Symbol;Acc:HGNC:1331]
728	4.20977	0.134107	0.182423	C5AR1	complement C5a receptor 1 [Source:HGNC Symbol;Acc:HGNC:1338]
734	1.03747	1.28e-05	44.1962	OSGIN2	oxidative stress induced growth inhibitor family member 2 [Source:HGNC Symbol;Acc:HGNC:1355]
738	-0.585156	0.615633	78.8386	VPS51	VPS51 subunit of GARP complex [Source:HGNC Symbol;Acc:HGNC:1172]
740	-0.151825	0.748972	84.9037	MRPL49	mitochondrial ribosomal protein L49 [Source:HGNC Symbol;Acc:HGNC:1176]
741	-2.51372	0.00129839	9.81047	ZNHIT2	zinc finger HIT-type containing 2 [Source:HGNC Symbol;Acc:HGNC:1177]
746	-0.724858	0.0284601	440.56	TMEM258	transmembrane protein 258 [Source:HGNC Symbol;Acc:HGNC:1164]
747	0.149704	0.962245	0.417063	DAGLA	diacylglycerol lipase alpha [Source:HGNC Symbol;Acc:HGNC:1165]
752	-3.43916	1.8e-06	125.485	FMNL1	formin like 1 [Source:HGNC Symbol;Acc:HGNC:1212]
753	-1.84256	0.0247484	7.17821	LDLRAD4	low density lipoprotein receptor class A domain containing 4 [Source:HGNC Symbol;Acc:HGNC:1224]
754	0.390584	0.278924	137.079	PTTG1IP	PTTG1 interacting protein [Source:HGNC Symbol;Acc:HGNC:13524]
755	-1.15622	0.326381	33.5964	CFAP410	cilia and flagella associated protein 410 [Source:HGNC Symbol;Acc:HGNC:1260]
758	0.153732	0.960429	0.572668	MPPED1	metallophosphoesterase domain containing 1 [Source:HGNC Symbol;Acc:HGNC:1306]
760	3.61411	1.14e-40	19.5657	CA2	carbonic anhydrase 2 [Source:HGNC Symbol;Acc:HGNC:1373]
770	0.249609	0.865888	15.1191	CA11	carbonic anhydrase 11 [Source:HGNC Symbol;Acc:HGNC:1370]
773	-1.86661	0.00773757	9.23897	CACNA1A	calcium voltage-gated channel subunit alpha1 A [Source:HGNC Symbol;Acc:HGNC:1388]
781	7.06287	1.79e-06	0	CACNA2D1	calcium voltage-gated channel auxiliary subunit alpha2delta 1 [Source:HGNC Symbol;Acc:HGNC:1399]
782	-4.27414	0.0905858	3.06111	CACNB1	calcium voltage-gated channel auxiliary subunit beta 1 [Source:HGNC Symbol;Acc:HGNC:1401]
784	-0.288667	0.922916	4.46669	CACNB3	calcium voltage-gated channel auxiliary subunit beta 3 [Source:HGNC Symbol;Acc:HGNC:1403]
788	0.535093	0.740715	5.6288	SLC25A20	solute carrier family 25 member 20 [Source:HGNC Symbol;Acc:HGNC:1421]
790	-2.10029	0.000186411	79.7297	CAD	carbamoyl-phosphate synthetase 2, aspartate transcarbamylase, and dihydroorotase [Source:HGNC Symbol;Acc:HGNC:1424]
801	-0.787366	2.43e-05	891.449	CALM1	calmodulin 1 [Source:HGNC Symbol;Acc:HGNC:1442]
805	-1.37875	1.27e-08	313.698	CALM2	calmodulin 2 [Source:HGNC Symbol;Acc:HGNC:1445]
808	-0.130782	0.662428	797.109	CALM3	calmodulin 3 [Source:HGNC Symbol;Acc:HGNC:1449]
811	-0.00621165	0.981048	1311.6	CALR	calreticulin [Source:HGNC Symbol;Acc:HGNC:1455]
813	-1.24374	0.000580945	127.427	CALU	calumenin [Source:HGNC Symbol;Acc:HGNC:1458]
817	1.82612	0.140419	3.11144	CAMK2D	calcium/calmodulin dependent protein kinase II delta [Source:HGNC Symbol;Acc:HGNC:1462]
818	-2.93424	4.02e-05	24.1495	CAMK2G	calcium/calmodulin dependent protein kinase II gamma [Source:HGNC Symbol;Acc:HGNC:1463]
819	-1.34043	0.000848841	72.734	CAMLG	calcium modulating ligand [Source:HGNC Symbol;Acc:HGNC:1471]
822	-1.26584	0.0364784	259.267	CAPG	capping actin protein, gelsolin like [Source:HGNC Symbol;Acc:HGNC:1474]
823	-2.50967	0.0415999	69.7183	CAPN1	calpain 1 [Source:HGNC Symbol;Acc:HGNC:1476]
824	-1.58131	0.226563	29.5134	CAPN2	calpain 2 [Source:HGNC Symbol;Acc:HGNC:1479]
825	-0.11482	0.906826	19.8554	CAPN3	calpain 3 [Source:HGNC Symbol;Acc:HGNC:1480]
826	-1.04814	0.000577952	467.592	CAPNS1	calpain small subunit 1 [Source:HGNC Symbol;Acc:HGNC:1481]
828	-2.78223	0.19735	3.6373	CAPS	calcyphosine [Source:HGNC Symbol;Acc:HGNC:1487]
829	0.399348	0.158847	257.972	CAPZA1	capping actin protein of muscle Z-line subunit alpha 1 [Source:HGNC Symbol;Acc:HGNC:1488]
830	0.848192	0.122952	30.9667	CAPZA2	capping actin protein of muscle Z-line subunit alpha 2 [Source:HGNC Symbol;Acc:HGNC:1490]
831	0.372015	0.656121	46.5824	CAST	calpastatin [Source:HGNC Symbol;Acc:HGNC:1515]
832	0.196695	0.702223	205.415	CAPZB	capping actin protein of muscle Z-line subunit beta [Source:HGNC Symbol;Acc:HGNC:1491]
833	-0.120665	0.954022	7.2838	CARS1	cysteinyl-tRNA synthetase 1 [Source:HGNC Symbol;Acc:HGNC:1493]
834	1.69781	0.00873655	35.1782	CASP1	caspase 1 [Source:HGNC Symbol;Acc:HGNC:1499]
835	-0.935277	0.00406701	116.682	CASP2	caspase 2 [Source:HGNC Symbol;Acc:HGNC:1503]
836	-0.936403	0.0866276	19.3024	CASP3	caspase 3 [Source:HGNC Symbol;Acc:HGNC:1504]
837	1.03379	0.0265365	70.0159	CASP4	caspase 4 [Source:HGNC Symbol;Acc:HGNC:1505]
839	0.205673	0.804323	22.817	CASP6	caspase 6 [Source:HGNC Symbol;Acc:HGNC:1507]
840	1.00895	0.0565447	11.1917	CASP7	caspase 7 [Source:HGNC Symbol;Acc:HGNC:1508]
841	0.582596	0.481793	3.2428	CASP8	caspase 8 [Source:HGNC Symbol;Acc:HGNC:1509]
842	0.0524284	0.961926	14.9842	CASP9	caspase 9 [Source:HGNC Symbol;Acc:HGNC:1511]
843	-0.144297	0.886168	12.922	CASP10	caspase 10 [Source:HGNC Symbol;Acc:HGNC:1500]
847	0.0752682	0.806129	275.036	CAT	catalase [Source:HGNC Symbol;Acc:HGNC:1516]
860	-2.04612	4.31e-12	63.8004	RUNX2	RUNX family transcription factor 2 [Source:HGNC Symbol;Acc:HGNC:10472]
861	-1.51283	1.7e-07	59.7518	RUNX1	RUNX family transcription factor 1 [Source:HGNC Symbol;Acc:HGNC:10471]
863	-1.88507	0.00102502	28.0736	CBFA2T3	CBFA2/RUNX1 partner transcriptional co-repressor 3 [Source:HGNC Symbol;Acc:HGNC:1537]
864	-0.396638	0.292014	47.853	RUNX3	RUNX family transcription factor 3 [Source:HGNC Symbol;Acc:HGNC:10473]
865	-0.289648	0.403765	131.619	CBFB	core-binding factor subunit beta [Source:HGNC Symbol;Acc:HGNC:1539]
867	-0.801967	0.035413	57.0807	CBL	Cbl proto-oncogene [Source:HGNC Symbol;Acc:HGNC:1541]
868	-0.907589	0.209463	7.02697	CBLB	Cbl proto-oncogene B [Source:HGNC Symbol;Acc:HGNC:1542]
871	7.32003	8.53e-43	11.3868	SERPINH1	serpin family H member 1 [Source:HGNC Symbol;Acc:HGNC:1546]
873	-1.52714	9.67e-07	138.045	CBR1	carbonyl reductase 1 [Source:HGNC Symbol;Acc:HGNC:1548]
883	-1.45731	0.289529	7.61794	AL441992.3	kynurenine aminotransferase 1 [Source:NCBI gene;Acc:883]
883	-1.45731	0.289529	7.61794	KYAT1	kynurenine aminotransferase 1 [Source:HGNC Symbol;Acc:HGNC:1564]
889	-0.763462	0.260209	49.5887	KRIT1	KRIT1 ankyrin repeat containing [Source:HGNC Symbol;Acc:HGNC:1573]
890	-1.75054	1.02e-11	156.249	CCNA2	cyclin A2 [Source:HGNC Symbol;Acc:HGNC:1578]
891	-2.99152	2.19e-14	115.757	CCNB1	cyclin B1 [Source:HGNC Symbol;Acc:HGNC:1579]
892	0.0788581	0.877891	124.258	CCNC	cyclin C [Source:HGNC Symbol;Acc:HGNC:1581]
894	-1.74508	1.17e-06	130.403	CCND2	cyclin D2 [Source:HGNC Symbol;Acc:HGNC:1583]
896	-2.31709	7.19e-19	285.541	CCND3	cyclin D3 [Source:HGNC Symbol;Acc:HGNC:1585]
898	-4.36589	6.77e-14	39.3837	CCNE1	cyclin E1 [Source:HGNC Symbol;Acc:HGNC:1589]
899	-4.49179	1.86e-11	41.3593	CCNF	cyclin F [Source:HGNC Symbol;Acc:HGNC:1591]
900	-0.359126	0.374213	82.4264	CCNG1	cyclin G1 [Source:HGNC Symbol;Acc:HGNC:1592]
901	2.63076	2.55e-07	3.37952	CCNG2	cyclin G2 [Source:HGNC Symbol;Acc:HGNC:1593]
902	-1.32587	0.186594	11.7283	CCNH	cyclin H [Source:HGNC Symbol;Acc:HGNC:1594]
904	-1.12054	2.4e-07	79.442	CCNT1	cyclin T1 [Source:HGNC Symbol;Acc:HGNC:1599]
905	-0.389335	0.393725	12.7402	CCNT2	cyclin T2 [Source:HGNC Symbol;Acc:HGNC:1600]
908	0.0587559	0.824675	630.914	CCT6A	chaperonin containing TCP1 subunit 6A [Source:HGNC Symbol;Acc:HGNC:1620]
912	-1.22967	0.099821	20.0924	CD1D	CD1d molecule [Source:HGNC Symbol;Acc:HGNC:1637]
915	0.520273	0.799545	2.48324	CD3D	CD3d molecule [Source:HGNC Symbol;Acc:HGNC:1673]
920	-1.09352	0.0100726	304.055	CD4	CD4 molecule [Source:HGNC Symbol;Acc:HGNC:1678]
942	-0.470012	0.770555	16.3138	CD86	CD86 molecule [Source:HGNC Symbol;Acc:HGNC:1705]
943	-1.73377	0.0842456	9.77708	TNFRSF8	TNF receptor superfamily member 8 [Source:HGNC Symbol;Acc:HGNC:11923]
945	-1.99289	1.25e-07	177.461	CD33	CD33 molecule [Source:HGNC Symbol;Acc:HGNC:1659]
948	-0.907501	0.560161	16.2311	CD36	CD36 molecule [Source:HGNC Symbol;Acc:HGNC:1663]
949	-0.65864	0.333447	81.2603	SCARB1	scavenger receptor class B member 1 [Source:HGNC Symbol;Acc:HGNC:1664]
950	1.49908	0.00256164	14.724	SCARB2	scavenger receptor class B member 2 [Source:HGNC Symbol;Acc:HGNC:1665]
951	-0.127026	0.72672	225.272	CD37	CD37 molecule [Source:HGNC Symbol;Acc:HGNC:1666]
952	-0.895187	0.203818	51.7838	CD38	CD38 molecule [Source:HGNC Symbol;Acc:HGNC:1667]
955	-2.71526	0.00435767	37.3328	ENTPD6	ectonucleoside triphosphate diphosphohydrolase 6 [Source:HGNC Symbol;Acc:HGNC:3368]
957	-1.59435	0.160113	9.84255	ENTPD5	ectonucleoside triphosphate diphosphohydrolase 5 (inactive) [Source:HGNC Symbol;Acc:HGNC:3367]
960	-2.15586	0.000151113	88.6379	CD44	CD44 molecule (Indian blood group) [Source:HGNC Symbol;Acc:HGNC:1681]
961	-0.349618	0.330253	100.792	CD47	CD47 molecule [Source:HGNC Symbol;Acc:HGNC:1682]
962	2.65749	0.215516	1.14155	CD48	CD48 molecule [Source:HGNC Symbol;Acc:HGNC:1683]
963	-0.392577	0.433515	106.806	CD53	CD53 molecule [Source:HGNC Symbol;Acc:HGNC:1686]
965	-1.33042	0.35091	17.5192	CD58	CD58 molecule [Source:HGNC Symbol;Acc:HGNC:1688]
966	-0.514585	0.489662	54.9446	CD59	CD59 molecule (CD59 blood group) [Source:HGNC Symbol;Acc:HGNC:1689]
967	-1.31496	1.37e-05	783.157	CD63	CD63 molecule [Source:HGNC Symbol;Acc:HGNC:1692]
968	-0.0825883	0.969563	30.2716	CD68	CD68 molecule [Source:HGNC Symbol;Acc:HGNC:1693]
970	0.998685	0.0918799	45.9462	CD70	CD70 molecule [Source:HGNC Symbol;Acc:HGNC:11937]
972	-1.89703	2.3e-10	910.766	CD74	CD74 molecule [Source:HGNC Symbol;Acc:HGNC:1697]
975	-0.703317	0.00600448	386.394	CD81	CD81 molecule [Source:HGNC Symbol;Acc:HGNC:1701]
976	-2.22649	6.06e-06	93.7397	ADGRE5	adhesion G protein-coupled receptor E5 [Source:HGNC Symbol;Acc:HGNC:1711]
977	-2.98271	0.00146653	86.2564	CD151	CD151 molecule (Raph blood group) [Source:HGNC Symbol;Acc:HGNC:1630]
983	-1.76613	8.31e-08	108.955	CDK1	cyclin dependent kinase 1 [Source:HGNC Symbol;Acc:HGNC:1722]
987	0.355939	0.74611	15.7961	LRBA	LPS responsive beige-like anchor protein [Source:HGNC Symbol;Acc:HGNC:1742]
988	-0.921047	0.110226	19.4483	CDC5L	cell division cycle 5 like [Source:HGNC Symbol;Acc:HGNC:1743]
989	-1.18101	0.0114973	71.2942	SEPTIN7	septin 7 [Source:HGNC Symbol;Acc:HGNC:1717]
990	-0.810871	0.0399852	39.6687	CDC6	cell division cycle 6 [Source:HGNC Symbol;Acc:HGNC:1744]
991	-0.964804	0.112557	60.6924	CDC20	cell division cycle 20 [Source:HGNC Symbol;Acc:HGNC:1723]
993	-3.02891	1.19e-27	64.9927	CDC25A	cell division cycle 25A [Source:HGNC Symbol;Acc:HGNC:1725]
994	-2.8153	4.33e-06	93.6648	CDC25B	cell division cycle 25B [Source:HGNC Symbol;Acc:HGNC:1726]
995	-2.12475	0.0301607	18.5171	CDC25C	cell division cycle 25C [Source:HGNC Symbol;Acc:HGNC:1727]
996	-0.778781	0.0638639	39.103	CDC27	cell division cycle 27 [Source:HGNC Symbol;Acc:HGNC:1728]
997	-1.59387	0.0220405	29.7958	CDC34	cell division cycle 34 [Source:HGNC Symbol;Acc:HGNC:1734]
998	-0.801254	5.21e-05	742.293	CDC42	cell division cycle 42 [Source:HGNC Symbol;Acc:HGNC:1736]
1017	0.0220895	0.970556	62.8105	CDK2	cyclin dependent kinase 2 [Source:HGNC Symbol;Acc:HGNC:1771]
1018	0.0713196	0.958577	9.95977	CDK3	cyclin dependent kinase 3 [Source:HGNC Symbol;Acc:HGNC:1772]
1019	-1.75292	3.4e-16	469.7	CDK4	cyclin dependent kinase 4 [Source:HGNC Symbol;Acc:HGNC:1773]
1020	-0.468679	0.842693	14.451	CDK5	cyclin dependent kinase 5 [Source:HGNC Symbol;Acc:HGNC:1774]
1021	-0.518518	0.00276798	438.887	CDK6	cyclin dependent kinase 6 [Source:HGNC Symbol;Acc:HGNC:1777]
1024	-0.120987	0.879556	12.9356	CDK8	cyclin dependent kinase 8 [Source:HGNC Symbol;Acc:HGNC:1779]
1025	-1.91768	0.158984	4.17253	CDK9	cyclin dependent kinase 9 [Source:HGNC Symbol;Acc:HGNC:1780]
1026	-1.00922	2.21e-11	207.312	CDKN1A	cyclin dependent kinase inhibitor 1A [Source:HGNC Symbol;Acc:HGNC:1784]
1027	-1.09133	5.85e-09	60.9656	CDKN1B	cyclin dependent kinase inhibitor 1B [Source:HGNC Symbol;Acc:HGNC:1785]
1031	-0.758438	6.34e-05	332.034	CDKN2C	cyclin dependent kinase inhibitor 2C [Source:HGNC Symbol;Acc:HGNC:1789]
1032	-2.1548	2.01e-06	27.8068	CDKN2D	cyclin dependent kinase inhibitor 2D [Source:HGNC Symbol;Acc:HGNC:1790]
1033	-1.09894	0.0315621	86.4646	CDKN3	cyclin dependent kinase inhibitor 3 [Source:HGNC Symbol;Acc:HGNC:1791]
1039	-2.05292	2.55e-05	19.6688	CDR2	cerebellar degeneration related protein 2 [Source:HGNC Symbol;Acc:HGNC:1799]
1043	-2.09793	0.301926	32.5238	CD52	CD52 molecule [Source:HGNC Symbol;Acc:HGNC:1804]
1050	-1.23609	4.13e-11	373.054	CEBPA	CCAAT enhancer binding protein alpha [Source:HGNC Symbol;Acc:HGNC:1833]
1051	0.784751	0.0166394	14.4438	CEBPB	CCAAT enhancer binding protein beta [Source:HGNC Symbol;Acc:HGNC:1834]
1052	-0.90711	1.76e-07	99.4165	CEBPD	CCAAT enhancer binding protein delta [Source:HGNC Symbol;Acc:HGNC:1835]
1053	-0.826172	0.666584	6.06327	CEBPE	CCAAT enhancer binding protein epsilon [Source:HGNC Symbol;Acc:HGNC:1836]
1054	-0.257358	0.350666	67.805	CEBPG	CCAAT enhancer binding protein gamma [Source:HGNC Symbol;Acc:HGNC:1837]
1058	-2.41501	0.00131289	10.1717	CENPA	centromere protein A [Source:HGNC Symbol;Acc:HGNC:1851]
1059	-2.04342	4.11e-10	145.14	CENPB	centromere protein B [Source:HGNC Symbol;Acc:HGNC:1852]
1060	-0.999657	0.314139	6.71208	CENPC	centromere protein C [Source:HGNC Symbol;Acc:HGNC:1854]
1062	-2.84866	0.00522218	8.57023	CENPE	centromere protein E [Source:HGNC Symbol;Acc:HGNC:1856]
1063	-1.79518	3.52e-08	110.06	CENPF	centromere protein F [Source:HGNC Symbol;Acc:HGNC:1857]
1069	-1.54799	0.446888	18.4965	CETN2	centrin 2 [Source:HGNC Symbol;Acc:HGNC:1867]
1070	0.207459	0.871918	5.05708	CETN3	centrin 3 [Source:HGNC Symbol;Acc:HGNC:1868]
1072	-1.52096	8.6e-18	1306.64	CFL1	cofilin 1 [Source:HGNC Symbol;Acc:HGNC:1874]
1073	-1.07117	0.177513	4.06298	CFL2	cofilin 2 [Source:HGNC Symbol;Acc:HGNC:1875]
1075	-1.24542	0.000487093	89.7682	CTSC	cathepsin C [Source:HGNC Symbol;Acc:HGNC:2528]
1102	-3.22807	0.00129688	13.3998	RCBTB2	RCC1 and BTB domain containing protein 2 [Source:HGNC Symbol;Acc:HGNC:1914]
1104	0.114615	0.842833	56.0177	RCC1	regulator of chromosome condensation 1 [Source:HGNC Symbol;Acc:HGNC:1913]
1105	-1.36753	0.00169648	20.6291	CHD1	chromodomain helicase DNA binding protein 1 [Source:HGNC Symbol;Acc:HGNC:1915]
1106	0.38683	0.419589	11.2307	CHD2	chromodomain helicase DNA binding protein 2 [Source:HGNC Symbol;Acc:HGNC:1917]
1107	-0.186255	0.699166	175.979	CHD3	chromodomain helicase DNA binding protein 3 [Source:HGNC Symbol;Acc:HGNC:1918]
1108	-1.0917	0.0249549	72.3752	CHD4	chromodomain helicase DNA binding protein 4 [Source:HGNC Symbol;Acc:HGNC:1919]
1111	-0.882424	0.169571	35.3584	CHEK1	checkpoint kinase 1 [Source:HGNC Symbol;Acc:HGNC:1925]
1112	-0.773067	4.68e-05	470.093	FOXN3	forkhead box N3 [Source:HGNC Symbol;Acc:HGNC:1928]
1116	-0.00219413	0.996552	517.672	CHI3L1	chitinase 3 like 1 [Source:HGNC Symbol;Acc:HGNC:1932]
1119	-1.9321	0.000684453	36.6026	CHKA	choline kinase alpha [Source:HGNC Symbol;Acc:HGNC:1937]
1120	-1.46217	0.0141033	18.4071	CHKB	choline kinase beta [Source:HGNC Symbol;Acc:HGNC:1938]
1121	-0.966504	0.332352	6.72223	CHM	CHM Rab escort protein [Source:HGNC Symbol;Acc:HGNC:1940]
1122	-2.29346	0.000148765	30.9233	CHML	CHM like Rab escort protein [Source:HGNC Symbol;Acc:HGNC:1941]
1124	1.62821	0.483997	1.12761	AC004593.2	chimerin 2 [Source:NCBI gene;Acc:1124]
1124	1.62821	0.483997	1.12761	CHN2	chimerin 2 [Source:HGNC Symbol;Acc:HGNC:1944]
1130	-1.26678	1.23e-07	94.4285	LYST	lysosomal trafficking regulator [Source:HGNC Symbol;Acc:HGNC:1968]
1138	1.78336	0.11558	3.64403	CHRNA5	cholinergic receptor nicotinic alpha 5 subunit [Source:HGNC Symbol;Acc:HGNC:1959]
1147	-1.02109	0.22237	9.8426	CHUK	component of inhibitor of nuclear factor kappa B kinase complex [Source:HGNC Symbol;Acc:HGNC:1974]
1153	-1.32546	1.53e-08	190.339	CIRBP	cold inducible RNA binding protein [Source:HGNC Symbol;Acc:HGNC:1982]
1154	-3.0193	1.92e-44	56.4881	CISH	cytokine inducible SH2 containing protein [Source:HGNC Symbol;Acc:HGNC:1984]
1155	-1.71322	1.97e-06	208.65	TBCB	tubulin folding cofactor B [Source:HGNC Symbol;Acc:HGNC:1989]
1161	-1.64091	0.367166	5.08532	ERCC8	ERCC excision repair 8, CSA ubiquitin ligase complex subunit [Source:HGNC Symbol;Acc:HGNC:3439]
1163	-0.18819	0.615633	133.057	CKS1B	CDC28 protein kinase regulatory subunit 1B [Source:HGNC Symbol;Acc:HGNC:19083]
1164	0.31134	0.352509	35.6287	CKS2	CDC28 protein kinase regulatory subunit 2 [Source:HGNC Symbol;Acc:HGNC:2000]
1173	-1.53069	0.17969	241.876	AP2M1	adaptor related protein complex 2 subunit mu 1 [Source:HGNC Symbol;Acc:HGNC:564]
1175	-1.67695	0.00485077	181.997	AP2S1	adaptor related protein complex 2 subunit sigma 1 [Source:HGNC Symbol;Acc:HGNC:565]
1176	-0.29884	0.650617	93.8765	AP3S1	adaptor related protein complex 3 subunit sigma 1 [Source:HGNC Symbol;Acc:HGNC:2013]
1181	3.02218	0.133505	0.091448	CLCN2	chloride voltage-gated channel 2 [Source:HGNC Symbol;Acc:HGNC:2020]
1182	1.37126	0.0144857	15.3061	CLCN3	chloride voltage-gated channel 3 [Source:HGNC Symbol;Acc:HGNC:2021]
1183	1.55844	0.499591	1.41542	CLCN4	chloride voltage-gated channel 4 [Source:HGNC Symbol;Acc:HGNC:2022]
1184	-1.12004	0.486424	9.96928	CLCN5	chloride voltage-gated channel 5 [Source:HGNC Symbol;Acc:HGNC:2023]
1185	0.213765	0.824578	4.18372	CLCN6	chloride voltage-gated channel 6 [Source:HGNC Symbol;Acc:HGNC:2024]
1186	-1.42029	0.0616435	47.2034	CLCN7	chloride voltage-gated channel 7 [Source:HGNC Symbol;Acc:HGNC:2025]
1191	6.35393	1.23e-05	7.60095	CLU	clusterin [Source:HGNC Symbol;Acc:HGNC:2095]
1195	0.831208	0.000440313	26.2976	CLK1	CDC like kinase 1 [Source:HGNC Symbol;Acc:HGNC:2068]
1197	-4.43702	0.0745577	0.71444	NA	NA
1198	-1.05117	0.0417799	19.9279	CLK3	CDC like kinase 3 [Source:HGNC Symbol;Acc:HGNC:2071]
1200	-0.294098	0.546129	313.175	TPP1	tripeptidyl peptidase 1 [Source:HGNC Symbol;Acc:HGNC:2073]
1201	0.157865	0.87301	35.1959	CLN3	CLN3 lysosomal/endosomal transmembrane protein, battenin [Source:HGNC Symbol;Acc:HGNC:2074]
1203	1.14382	0.0337436	30.1429	CLN5	CLN5 intracellular trafficking protein [Source:HGNC Symbol;Acc:HGNC:2076]
1207	0.109083	0.772901	214.935	CLNS1A	chloride nucleotide-sensitive channel 1A [Source:HGNC Symbol;Acc:HGNC:2080]
1209	-1.63277	3.05e-07	192.266	CLPTM1	CLPTM1 regulator of GABA type A receptor forward trafficking [Source:HGNC Symbol;Acc:HGNC:2087]
1211	-0.265926	0.475009	215.839	CLTA	clathrin light chain A [Source:HGNC Symbol;Acc:HGNC:2090]
1212	-0.778342	0.189842	95.4171	CLTB	clathrin light chain B [Source:HGNC Symbol;Acc:HGNC:2091]
1213	-0.104562	0.768778	291.839	CLTC	clathrin heavy chain [Source:HGNC Symbol;Acc:HGNC:2092]
1230	-2.79956	2.64e-21	48.3818	CCR1	C-C motif chemokine receptor 1 [Source:HGNC Symbol;Acc:HGNC:1602]
1234	-3.0329	0.292999	2.49092	CCR5	C-C motif chemokine receptor 5 (gene/pseudogene) [Source:HGNC Symbol;Acc:HGNC:1606]
1235	-3.09517	0.0562168	8.83352	CCR6	C-C motif chemokine receptor 6 [Source:HGNC Symbol;Acc:HGNC:1607]
1263	-2.95586	7.53e-06	6.27104	PLK3	polo like kinase 3 [Source:HGNC Symbol;Acc:HGNC:2154]
1265	-1.59061	1.11e-08	670.512	CNN2	calponin 2 [Source:HGNC Symbol;Acc:HGNC:2156]
1267	-1.1867	0.0310103	63.1959	CNP	2',3'-cyclic nucleotide 3' phosphodiesterase [Source:HGNC Symbol;Acc:HGNC:2158]
1277	2.81895	0.00133786	1.51228	COL1A1	collagen type I alpha 1 chain [Source:HGNC Symbol;Acc:HGNC:2197]
1280	5.20501	0.00731659	0	COL2A1	collagen type II alpha 1 chain [Source:HGNC Symbol;Acc:HGNC:2200]
1296	-1.29331	0.187431	19.6872	COL8A2	collagen type VIII alpha 2 chain [Source:HGNC Symbol;Acc:HGNC:2216]
1298	0.218101	0.832901	47.5731	COL9A2	collagen type IX alpha 2 chain [Source:HGNC Symbol;Acc:HGNC:2218]
1299	-1.23228	0.270237	15.2204	COL9A3	collagen type IX alpha 3 chain [Source:HGNC Symbol;Acc:HGNC:2219]
1312	1.69378	5.39e-12	81.4103	COMT	catechol-O-methyltransferase [Source:HGNC Symbol;Acc:HGNC:2228]
1314	0.027754	0.951932	156.856	COPA	coatomer protein complex subunit alpha [Source:HGNC Symbol;Acc:HGNC:2230]
1315	0.39827	0.42316	53.4721	COPB1	coatomer protein complex subunit beta 1 [Source:HGNC Symbol;Acc:HGNC:2231]
1316	-1.09043	1.27e-05	30.4245	KLF6	Kruppel like factor 6 [Source:HGNC Symbol;Acc:HGNC:2235]
1317	-0.829323	0.185816	35.4507	SLC31A1	solute carrier family 31 member 1 [Source:HGNC Symbol;Acc:HGNC:11016]
1318	0.0679725	0.958589	3.39708	SLC31A2	solute carrier family 31 member 2 [Source:HGNC Symbol;Acc:HGNC:11017]
1325	-2.24432	0.261683	3.70561	CORT	cortistatin [Source:HGNC Symbol;Acc:HGNC:2257]
1326	-0.25107	0.852196	1.21149	MAP3K8	mitogen-activated protein kinase kinase kinase 8 [Source:HGNC Symbol;Acc:HGNC:6860]
1327	-1.17526	1.87e-07	1398.88	COX4I1	cytochrome c oxidase subunit 4I1 [Source:HGNC Symbol;Acc:HGNC:2265]
1329	-0.645279	0.0197143	521.638	COX5B	cytochrome c oxidase subunit 5B [Source:HGNC Symbol;Acc:HGNC:2269]
1337	-0.645763	0.00220193	306.343	COX6A1	cytochrome c oxidase subunit 6A1 [Source:HGNC Symbol;Acc:HGNC:2277]
1340	-1.4297	1.37e-05	905.675	COX6B1	cytochrome c oxidase subunit 6B1 [Source:HGNC Symbol;Acc:HGNC:2280]
1345	-0.433822	0.105767	653.935	COX6C	cytochrome c oxidase subunit 6C [Source:HGNC Symbol;Acc:HGNC:2285]
1347	-0.276805	0.227322	598.464	COX7A2	cytochrome c oxidase subunit 7A2 [Source:HGNC Symbol;Acc:HGNC:2288]
1349	-1.08944	4.28e-05	637.144	COX7B	cytochrome c oxidase subunit 7B [Source:HGNC Symbol;Acc:HGNC:2291]
1350	-0.594	0.0216727	668.034	COX7C	cytochrome c oxidase subunit 7C [Source:HGNC Symbol;Acc:HGNC:2292]
1351	-0.580648	0.0113259	590.7	COX8A	cytochrome c oxidase subunit 8A [Source:HGNC Symbol;Acc:HGNC:2294]
1352	-1.63816	1.08e-06	56.8739	COX10	cytochrome c oxidase assembly factor heme A:farnesyltransferase COX10 [Source:HGNC Symbol;Acc:HGNC:2260]
1353	-1.07273	0.0474519	42.874	COX11	cytochrome c oxidase copper chaperone COX11 [Source:HGNC Symbol;Acc:HGNC:2261]
1355	-0.436358	0.409718	73.2437	COX15	cytochrome c oxidase assembly homolog COX15 [Source:HGNC Symbol;Acc:HGNC:2263]
1361	4.12357	0.194886	0.0459605	CPB2	carboxypeptidase B2 [Source:HGNC Symbol;Acc:HGNC:2300]
1362	-0.575874	0.104854	143.839	CPD	carboxypeptidase D [Source:HGNC Symbol;Acc:HGNC:2301]
1366	2.15703	0.195763	1.58922	CLDN7	claudin 7 [Source:HGNC Symbol;Acc:HGNC:2049]
1368	0.48767	0.0800961	175.382	CPM	carboxypeptidase M [Source:HGNC Symbol;Acc:HGNC:2311]
1371	0.24941	0.794233	9.57541	CPOX	coproporphyrinogen oxidase [Source:HGNC Symbol;Acc:HGNC:2321]
1373	2.50712	0.356551	1.89874	CPS1	carbamoyl-phosphate synthase 1 [Source:HGNC Symbol;Acc:HGNC:2323]
1374	-0.922079	6.16e-05	316.419	CPT1A	carnitine palmitoyltransferase 1A [Source:HGNC Symbol;Acc:HGNC:2328]
1375	-0.532296	0.699816	9.62705	CPT1B	carnitine palmitoyltransferase 1B [Source:HGNC Symbol;Acc:HGNC:2329]
1376	-0.416283	0.515159	38.1197	CPT2	carnitine palmitoyltransferase 2 [Source:HGNC Symbol;Acc:HGNC:2330]
1382	3.79609	0.104299	0.0814036	CRABP2	cellular retinoic acid binding protein 2 [Source:HGNC Symbol;Acc:HGNC:2339]
1384	-1.64434	0.308052	9.54933	CRAT	carnitine O-acetyltransferase [Source:HGNC Symbol;Acc:HGNC:2342]
1385	-1.08009	0.00383636	51.101	CREB1	cAMP responsive element binding protein 1 [Source:HGNC Symbol;Acc:HGNC:2345]
1386	-1.29213	0.10596	24.3085	ATF2	activating transcription factor 2 [Source:HGNC Symbol;Acc:HGNC:784]
1387	-0.127148	0.780182	30.2732	CREBBP	CREB binding protein [Source:HGNC Symbol;Acc:HGNC:2348]
1389	-0.340125	0.642312	28.4138	CREBL2	cAMP responsive element binding protein like 2 [Source:HGNC Symbol;Acc:HGNC:2350]
1390	0.275265	0.735912	14.8143	CREM	cAMP responsive element modulator [Source:HGNC Symbol;Acc:HGNC:2352]
1396	-0.976703	0.353418	51.3515	CRIP1	cysteine rich protein 1 [Source:HGNC Symbol;Acc:HGNC:2360]
1398	-2.14901	7.87e-05	20.8487	CRK	CRK proto-oncogene, adaptor protein [Source:HGNC Symbol;Acc:HGNC:2362]
1399	-0.907093	0.00496269	40.2346	CRKL	CRK like proto-oncogene, adaptor protein [Source:HGNC Symbol;Acc:HGNC:2363]
1407	-0.166108	0.884276	14.6005	CRY1	cryptochrome circadian regulator 1 [Source:HGNC Symbol;Acc:HGNC:2384]
1408	-1.5159	0.027141	10.8216	CRY2	cryptochrome circadian regulator 2 [Source:HGNC Symbol;Acc:HGNC:2385]
1410	9.16555	2.12e-12	0.0454875	CRYAB	crystallin alpha B [Source:HGNC Symbol;Acc:HGNC:2389]
1427	-4.49266	0.0644743	1.06062	CRYGS	crystallin gamma S [Source:HGNC Symbol;Acc:HGNC:2417]
1429	0.456275	0.748268	10.2736	CRYZ	crystallin zeta [Source:HGNC Symbol;Acc:HGNC:2419]
1431	-1.29137	0.00114213	215.05	CS	citrate synthase [Source:HGNC Symbol;Acc:HGNC:2422]
1432	0.179614	0.651475	91.4098	MAPK14	mitogen-activated protein kinase 14 [Source:HGNC Symbol;Acc:HGNC:6876]
1434	-2.08037	1.08e-10	214.877	CSE1L	chromosome segregation 1 like [Source:HGNC Symbol;Acc:HGNC:2431]
1436	-2.7169	0.0209933	27.8399	CSF1R	colony stimulating factor 1 receptor [Source:HGNC Symbol;Acc:HGNC:2433]
1439	0.060013	0.96006	7.34265	CSF2RB	colony stimulating factor 2 receptor beta common subunit [Source:HGNC Symbol;Acc:HGNC:2436]
1441	0.161359	0.820022	173.507	CSF3R	colony stimulating factor 3 receptor [Source:HGNC Symbol;Acc:HGNC:2439]
1445	-3.28092	5.12e-11	150.604	CSK	C-terminal Src kinase [Source:HGNC Symbol;Acc:HGNC:2444]
1452	-0.348058	0.4559	62.2657	CSNK1A1	casein kinase 1 alpha 1 [Source:HGNC Symbol;Acc:HGNC:2451]
1453	-1.46461	2.05e-07	103.148	CSNK1D	casein kinase 1 delta [Source:HGNC Symbol;Acc:HGNC:2452]
1454	-0.886978	0.131923	49.9939	CSNK1E	casein kinase 1 epsilon [Source:HGNC Symbol;Acc:HGNC:2453]
1455	-1.86662	5.56e-05	99.0321	CSNK1G2	casein kinase 1 gamma 2 [Source:HGNC Symbol;Acc:HGNC:2455]
1456	-0.0526102	0.937661	19.4894	CSNK1G3	casein kinase 1 gamma 3 [Source:HGNC Symbol;Acc:HGNC:2456]
1457	-0.71122	0.0194674	139.543	CSNK2A1	casein kinase 2 alpha 1 [Source:HGNC Symbol;Acc:HGNC:2457]
1459	-0.157877	0.926354	3.7554	CSNK2A2	casein kinase 2 alpha 2 [Source:HGNC Symbol;Acc:HGNC:2459]
1464	-0.936355	0.673576	9.5113	CSPG4	chondroitin sulfate proteoglycan 4 [Source:HGNC Symbol;Acc:HGNC:2466]
1465	-2.17421	0.0283778	38.7044	CSRP1	cysteine and glycine rich protein 1 [Source:HGNC Symbol;Acc:HGNC:2469]
1466	4.30532	0.115655	0.116847	CSRP2	cysteine and glycine rich protein 2 [Source:HGNC Symbol;Acc:HGNC:2470]
1468	-2.73286	0.214844	17.4369	SLC25A10	solute carrier family 25 member 10 [Source:HGNC Symbol;Acc:HGNC:10980]
1471	-1.14598	0.00945743	351.019	CST3	cystatin C [Source:HGNC Symbol;Acc:HGNC:2475]
1475	0.506863	0.0223893	762.389	CSTA	cystatin A [Source:HGNC Symbol;Acc:HGNC:2481]
1476	1.33626	0.00265374	42.9493	CSTB	cystatin B [Source:HGNC Symbol;Acc:HGNC:2482]
1477	-0.81261	0.0376107	29.1072	CSTF1	cleavage stimulation factor subunit 1 [Source:HGNC Symbol;Acc:HGNC:2483]
1478	-1.15283	0.0317246	56.6731	CSTF2	cleavage stimulation factor subunit 2 [Source:HGNC Symbol;Acc:HGNC:2484]
1479	0.281465	0.484735	55.69	CSTF3	cleavage stimulation factor subunit 3 [Source:HGNC Symbol;Acc:HGNC:2485]
1486	0.0879029	0.933185	11.7556	CTBS	chitobiase [Source:HGNC Symbol;Acc:HGNC:2496]
1487	-1.28834	0.000371485	184.031	CTBP1	C-terminal binding protein 1 [Source:HGNC Symbol;Acc:HGNC:2494]
1488	-1.26618	4.37e-05	121.772	CTBP2	C-terminal binding protein 2 [Source:HGNC Symbol;Acc:HGNC:2495]
1491	2.89957	0.00313239	2.2578	CTH	cystathionine gamma-lyase [Source:HGNC Symbol;Acc:HGNC:2501]
1495	-0.764446	0.334307	49.6337	CTNNA1	catenin alpha 1 [Source:HGNC Symbol;Acc:HGNC:2509]
1497	-2.56467	0.0238132	16.0994	CTNS	cystinosin, lysosomal cystine transporter [Source:HGNC Symbol;Acc:HGNC:2518]
1499	-0.705334	0.0463201	92.4066	CTNNB1	catenin beta 1 [Source:HGNC Symbol;Acc:HGNC:2514]
1500	1.12686	0.471861	1.26807	CTNND1	catenin delta 1 [Source:HGNC Symbol;Acc:HGNC:2515]
1503	-2.35311	1.35e-07	94.2361	CTPS1	CTP synthase 1 [Source:HGNC Symbol;Acc:HGNC:2519]
1506	-4.52365	0.0153918	4.00756	CTRL	chymotrypsin like [Source:HGNC Symbol;Acc:HGNC:2524]
1508	-0.66698	0.316733	75.0325	CTSB	cathepsin B [Source:HGNC Symbol;Acc:HGNC:2527]
1509	-0.773215	0.345674	120.984	CTSD	cathepsin D [Source:HGNC Symbol;Acc:HGNC:2529]
1511	1.47553	2.49e-10	240.183	CTSG	cathepsin G [Source:HGNC Symbol;Acc:HGNC:2532]
1512	-1.49669	0.254027	30.3464	CTSH	cathepsin H [Source:HGNC Symbol;Acc:HGNC:2535]
1513	1.5862	0.2141	2.25306	CTSK	cathepsin K [Source:HGNC Symbol;Acc:HGNC:2536]
1514	0.751106	0.440509	8.51711	CTSL	cathepsin L [Source:HGNC Symbol;Acc:HGNC:2537]
1520	-0.320837	0.514847	83.7719	CTSS	cathepsin S [Source:HGNC Symbol;Acc:HGNC:2545]
1522	-0.0230811	0.993913	5.66945	CTSZ	cathepsin Z [Source:HGNC Symbol;Acc:HGNC:2547]
1523	-0.184376	0.541244	114.095	CUX1	cut like homeobox 1 [Source:HGNC Symbol;Acc:HGNC:2557]
1524	-1.29722	0.203111	10.3956	CX3CR1	C-X3-C motif chemokine receptor 1 [Source:HGNC Symbol;Acc:HGNC:2558]
1528	-0.469322	0.753555	7.86709	CYB5A	cytochrome b5 type A [Source:HGNC Symbol;Acc:HGNC:2570]
1534	-3.02734	0.000791357	20.7214	CYB561	cytochrome b561 [Source:HGNC Symbol;Acc:HGNC:2571]
1535	-4.13962	0.0400406	57.3395	CYBA	cytochrome b-245 alpha chain [Source:HGNC Symbol;Acc:HGNC:2577]
1536	-1.96186	0.171264	15.8346	CYBB	cytochrome b-245 beta chain [Source:HGNC Symbol;Acc:HGNC:2578]
1537	-1.22552	9.18e-08	586.089	CYC1	cytochrome c1 [Source:HGNC Symbol;Acc:HGNC:2579]
1540	-1.33302	0.014253	33.2708	CYLD	CYLD lysine 63 deubiquitinase [Source:HGNC Symbol;Acc:HGNC:2584]
1545	-1.75042	1.54e-32	495.984	CYP1B1	cytochrome P450 family 1 subfamily B member 1 [Source:HGNC Symbol;Acc:HGNC:2597]
1593	-0.869261	0.435295	31.721	CYP27A1	cytochrome P450 family 27 subfamily A member 1 [Source:HGNC Symbol;Acc:HGNC:2605]
1594	-2.08272	0.421413	1.40358	CYP27B1	cytochrome P450 family 27 subfamily B member 1 [Source:HGNC Symbol;Acc:HGNC:2606]
1595	-1.19594	0.0166571	62.3621	CYP51A1	cytochrome P450 family 51 subfamily A member 1 [Source:HGNC Symbol;Acc:HGNC:2649]
1602	0.0444254	0.837449	304.396	DACH1	dachshund family transcription factor 1 [Source:HGNC Symbol;Acc:HGNC:2663]
1603	-0.918279	0.0771424	127.084	DAD1	defender against cell death 1 [Source:HGNC Symbol;Acc:HGNC:2664]
1604	-1.43106	0.245297	16.7757	CD55	CD55 molecule (Cromer blood group) [Source:HGNC Symbol;Acc:HGNC:2665]
1605	-2.78006	0.000190468	14.056	DAG1	dystroglycan 1 [Source:HGNC Symbol;Acc:HGNC:2666]
1606	-0.864249	0.093948	34.6835	DGKA	diacylglycerol kinase alpha [Source:HGNC Symbol;Acc:HGNC:2849]
1608	0.122039	0.916053	9.29965	DGKG	diacylglycerol kinase gamma [Source:HGNC Symbol;Acc:HGNC:2853]
1609	-0.944902	0.221314	21.6701	DGKQ	diacylglycerol kinase theta [Source:HGNC Symbol;Acc:HGNC:2856]
1611	-0.198037	0.774521	41.6528	DAP	death associated protein [Source:HGNC Symbol;Acc:HGNC:2672]
1613	-1.6738	0.206768	17.8898	DAPK3	death associated protein kinase 3 [Source:HGNC Symbol;Acc:HGNC:2676]
1615	-1.2207	8.64e-08	433.011	DARS1	aspartyl-tRNA synthetase 1 [Source:HGNC Symbol;Acc:HGNC:2678]
1616	-0.605958	0.502231	16.895	DAXX	death domain associated protein [Source:HGNC Symbol;Acc:HGNC:2681]
1622	-0.491647	0.0745149	517.922	DBI	diazepam binding inhibitor, acyl-CoA binding protein [Source:HGNC Symbol;Acc:HGNC:2690]
1627	-1.97124	0.096159	29.0925	DBN1	drebrin 1 [Source:HGNC Symbol;Acc:HGNC:2695]
1628	1.47118	0.0181348	6.62121	DBP	D-box binding PAR bZIP transcription factor [Source:HGNC Symbol;Acc:HGNC:2697]
1629	-0.206174	0.717572	23.4238	DBT	dihydrolipoamide branched chain transacylase E2 [Source:HGNC Symbol;Acc:HGNC:2698]
1632	-0.919752	0.0690762	81.1834	ECI1	enoyl-CoA delta isomerase 1 [Source:HGNC Symbol;Acc:HGNC:2703]
1633	-1.34589	0.166668	8.35209	DCK	deoxycytidine kinase [Source:HGNC Symbol;Acc:HGNC:2704]
1635	-0.858735	0.311762	27.1882	DCTD	dCMP deaminase [Source:HGNC Symbol;Acc:HGNC:2710]
1639	-2.44906	0.00250801	88.7903	DCTN1	dynactin subunit 1 [Source:HGNC Symbol;Acc:HGNC:2711]
1642	-1.67355	3.86e-07	234.159	DDB1	damage specific DNA binding protein 1 [Source:HGNC Symbol;Acc:HGNC:2717]
1643	-0.462972	0.501216	58.4877	DDB2	damage specific DNA binding protein 2 [Source:HGNC Symbol;Acc:HGNC:2718]
1645	3.96242	1.12e-06	2.67959	AKR1C1	aldo-keto reductase family 1 member C1 [Source:HGNC Symbol;Acc:HGNC:384]
1646	3.27031	0.000483077	8.96883	AKR1C2	aldo-keto reductase family 1 member C2 [Source:HGNC Symbol;Acc:HGNC:385]
1647	0.617319	0.0875322	12.3407	GADD45A	growth arrest and DNA damage inducible alpha [Source:HGNC Symbol;Acc:HGNC:4095]
1649	0.981311	0.00115684	11.7612	DDIT3	DNA damage inducible transcript 3 [Source:HGNC Symbol;Acc:HGNC:2726]
1650	-0.314335	0.631899	116.953	DDOST	dolichyl-diphosphooligosaccharide--protein glycosyltransferase non-catalytic subunit [Source:HGNC Symbol;Acc:HGNC:2728]
1653	-0.615475	0.186555	105.533	DDX1	DEAD-box helicase 1 [Source:HGNC Symbol;Acc:HGNC:2734]
1654	-1.26937	1.04e-06	198.559	DDX3X	DEAD-box helicase 3 X-linked [Source:HGNC Symbol;Acc:HGNC:2745]
1655	-1.02797	2.96e-06	489.263	DDX5	DEAD-box helicase 5 [Source:HGNC Symbol;Acc:HGNC:2746]
1656	-0.565605	0.0496987	122.554	DDX6	DEAD-box helicase 6 [Source:HGNC Symbol;Acc:HGNC:2747]
1657	1.11276	0.348276	3.3985	DMXL1	Dmx like 1 [Source:HGNC Symbol;Acc:HGNC:2937]
1659	-0.678468	0.318261	26.2848	DHX8	DEAH-box helicase 8 [Source:NCBI gene;Acc:1659]
1660	-0.623517	0.0376806	132.9	DHX9	DExH-box helicase 9 [Source:HGNC Symbol;Acc:HGNC:2750]
1662	-0.576809	0.287955	27.4521	DDX10	DEAD-box helicase 10 [Source:HGNC Symbol;Acc:HGNC:2735]
1663	-2.20566	0.00756234	23.4194	DDX11	DEAD/H-box helicase 11 [Source:HGNC Symbol;Acc:HGNC:2736]
1665	-0.451877	0.13465	107.295	DHX15	DEAH-box helicase 15 [Source:HGNC Symbol;Acc:HGNC:2738]
1666	-0.6424	0.290079	176.882	DECR1	2,4-dienoyl-CoA reductase 1 [Source:HGNC Symbol;Acc:HGNC:2753]
1676	-1.05287	0.176325	36.2576	DFFA	DNA fragmentation factor subunit alpha [Source:HGNC Symbol;Acc:HGNC:2772]
1677	-0.239626	0.825409	11.3237	DFFB	DNA fragmentation factor subunit beta [Source:HGNC Symbol;Acc:HGNC:2773]
1678	-3.1534	1.11e-10	42.5749	TIMM8A	translocase of inner mitochondrial membrane 8A [Source:HGNC Symbol;Acc:HGNC:11817]
1687	1.32411	0.44916	4.25829	GSDME	gasdermin E [Source:HGNC Symbol;Acc:HGNC:2810]
1690	-1.19833	0.43368	13.473	COCH	cochlin [Source:HGNC Symbol;Acc:HGNC:2180]
1716	-0.058995	0.884245	118.136	DGUOK	deoxyguanosine kinase [Source:HGNC Symbol;Acc:HGNC:2858]
1717	-1.75805	0.0389751	57.4366	DHCR7	7-dehydrocholesterol reductase [Source:HGNC Symbol;Acc:HGNC:2860]
1718	-3.71293	4.09e-13	122.483	DHCR24	24-dehydrocholesterol reductase [Source:HGNC Symbol;Acc:HGNC:2859]
1719	-0.612939	0.0253415	304.81	DHFR	dihydrofolate reductase [Source:HGNC Symbol;Acc:HGNC:2861]
1723	-3.40713	0.000266024	26.3179	DHODH	dihydroorotate dehydrogenase (quinone) [Source:HGNC Symbol;Acc:HGNC:2867]
1725	-2.32826	6.29e-05	98.8279	DHPS	deoxyhypusine synthase [Source:HGNC Symbol;Acc:HGNC:2869]
1727	-0.811501	0.105508	119.615	CYB5R3	cytochrome b5 reductase 3 [Source:HGNC Symbol;Acc:HGNC:2873]
1728	1.26167	0.0434663	20.4618	NQO1	NAD(P)H quinone dehydrogenase 1 [Source:HGNC Symbol;Acc:HGNC:2874]
1729	-1.00603	0.000360506	177.6	DIAPH1	diaphanous related formin 1 [Source:HGNC Symbol;Acc:HGNC:2876]
1730	-0.425887	0.72672	23.342	DIAPH2	diaphanous related formin 2 [Source:HGNC Symbol;Acc:HGNC:2877]
1736	-1.19074	5.48e-06	307.384	DKC1	dyskerin pseudouridine synthase 1 [Source:HGNC Symbol;Acc:HGNC:2890]
1737	-0.608182	0.147566	56.0871	DLAT	dihydrolipoamide S-acetyltransferase [Source:HGNC Symbol;Acc:HGNC:2896]
1738	-0.478824	0.191088	160.463	DLD	dihydrolipoamide dehydrogenase [Source:HGNC Symbol;Acc:HGNC:2898]
1739	-1.24973	0.141173	11.436	DLG1	discs large MAGUK scaffold protein 1 [Source:HGNC Symbol;Acc:HGNC:2900]
1742	0.046671	0.973913	11.8845	DLG4	discs large MAGUK scaffold protein 4 [Source:HGNC Symbol;Acc:HGNC:2903]
1743	-1.49613	0.00289008	52.0818	DLST	dihydrolipoamide S-succinyltransferase [Source:HGNC Symbol;Acc:HGNC:2911]
1744	-0.545486	0.499094	38.145	NA	NA
1745	-3.23702	4.31e-06	12.6263	DLX1	distal-less homeobox 1 [Source:HGNC Symbol;Acc:HGNC:2914]
1746	-1.13299	0.0724766	7.04622	DLX2	distal-less homeobox 2 [Source:HGNC Symbol;Acc:HGNC:2915]
1749	-2.22762	0.335187	1.03874	DLX5	distal-less homeobox 5 [Source:HGNC Symbol;Acc:HGNC:2918]
1762	-3.62743	0.0425241	6.4168	DMWD	DM1 locus, WD repeat containing [Source:HGNC Symbol;Acc:HGNC:2936]
1763	-0.40096	0.824979	4.4211	DNA2	DNA replication helicase/nuclease 2 [Source:HGNC Symbol;Acc:HGNC:2939]
1774	-1.62377	0.509139	6.35528	DNASE1L1	deoxyribonuclease 1 like 1 [Source:HGNC Symbol;Acc:HGNC:2957]
1777	-1.49988	0.222495	25.0566	DNASE2	deoxyribonuclease 2, lysosomal [Source:HGNC Symbol;Acc:HGNC:2960]
1778	-1.46884	8.74e-05	199.398	DYNC1H1	dynein cytoplasmic 1 heavy chain 1 [Source:HGNC Symbol;Acc:HGNC:2961]
1780	-1.16145	0.012019	26.3938	DYNC1I1	dynein cytoplasmic 1 intermediate chain 1 [Source:HGNC Symbol;Acc:HGNC:2963]
1781	-1.00654	0.290493	46.3037	DYNC1I2	dynein cytoplasmic 1 intermediate chain 2 [Source:HGNC Symbol;Acc:HGNC:2964]
1783	-0.837623	0.00633914	96.8888	DYNC1LI2	dynein cytoplasmic 1 light intermediate chain 2 [Source:HGNC Symbol;Acc:HGNC:2966]
1785	-0.247275	0.718606	132.421	DNM2	dynamin 2 [Source:HGNC Symbol;Acc:HGNC:2974]
1786	-0.938128	0.00703664	191.52	DNMT1	DNA methyltransferase 1 [Source:HGNC Symbol;Acc:HGNC:2976]
1787	-0.462285	0.597687	13.7369	TRDMT1	tRNA aspartic acid methyltransferase 1 [Source:HGNC Symbol;Acc:HGNC:2977]
1788	-1.02164	0.171302	24.2039	DNMT3A	DNA methyltransferase 3 alpha [Source:HGNC Symbol;Acc:HGNC:2978]
1789	-0.387453	0.74145	7.68703	DNMT3B	DNA methyltransferase 3 beta [Source:HGNC Symbol;Acc:HGNC:2979]
1794	0.114458	0.8336	45.8294	DOCK2	dedicator of cytokinesis 2 [Source:HGNC Symbol;Acc:HGNC:2988]
1796	-1.19747	0.00195385	43.0005	DOK1	docking protein 1 [Source:HGNC Symbol;Acc:HGNC:2990]
1798	-0.497323	0.0284412	77.6348	DPAGT1	dolichyl-phosphate N-acetylglucosaminephosphotransferase 1 [Source:HGNC Symbol;Acc:HGNC:2995]
1801	-1.58864	2.39e-05	154.009	DPH1	diphthamide biosynthesis 1 [Source:HGNC Symbol;Acc:HGNC:3003]
1802	-2.59157	2.14e-06	113.217	DPH2	diphthamide biosynthesis 2 [Source:HGNC Symbol;Acc:HGNC:3004]
1806	0.748895	0.704029	4.21092	DPYD	dihydropyrimidine dehydrogenase [Source:HGNC Symbol;Acc:HGNC:3012]
1808	0.718262	0.0213363	190.907	DPYSL2	dihydropyrimidinase like 2 [Source:HGNC Symbol;Acc:HGNC:3014]
1810	-0.750036	0.0999254	45.9501	DR1	down-regulator of transcription 1 [Source:HGNC Symbol;Acc:HGNC:3017]
1819	-1.75473	0.0243646	50.5977	DRG2	developmentally regulated GTP binding protein 2 [Source:HGNC Symbol;Acc:HGNC:3030]
1820	-0.880484	0.010342	84.3139	ARID3A	AT-rich interaction domain 3A [Source:HGNC Symbol;Acc:HGNC:3031]
1822	-1.48155	0.192805	5.39294	ATN1	atrophin 1 [Source:HGNC Symbol;Acc:HGNC:3033]
1824	-3.31137	0.074975	7.60248	DSC2	desmocollin 2 [Source:HGNC Symbol;Acc:HGNC:3036]
1827	-1.44087	0.0168498	41.9191	RCAN1	regulator of calcineurin 1 [Source:HGNC Symbol;Acc:HGNC:3040]
1831	0.84349	0.0424035	20.5896	TSC22D3	TSC22 domain family member 3 [Source:HGNC Symbol;Acc:HGNC:3051]
1836	-1.14393	0.0279668	38.4826	SLC26A2	solute carrier family 26 member 2 [Source:HGNC Symbol;Acc:HGNC:10994]
1837	0.0879872	0.897087	30.1032	DTNA	dystrobrevin alpha [Source:HGNC Symbol;Acc:HGNC:3057]
1838	-2.11727	0.390483	7.75855	DTNB	dystrobrevin beta [Source:HGNC Symbol;Acc:HGNC:3058]
1839	-1.05862	5.77e-07	40.8191	HBEGF	heparin binding EGF like growth factor [Source:HGNC Symbol;Acc:HGNC:3059]
1841	-1.20622	0.01211	138.558	DTYMK	deoxythymidylate kinase [Source:HGNC Symbol;Acc:HGNC:3061]
1843	4.51088	1.85e-47	1.71905	DUSP1	dual specificity phosphatase 1 [Source:HGNC Symbol;Acc:HGNC:3064]
1844	-0.848051	0.0023938	23.6055	DUSP2	dual specificity phosphatase 2 [Source:HGNC Symbol;Acc:HGNC:3068]
1845	-2.70349	3.63e-26	174.317	DUSP3	dual specificity phosphatase 3 [Source:HGNC Symbol;Acc:HGNC:3069]
1847	0.169245	0.825746	5.64169	DUSP5	dual specificity phosphatase 5 [Source:HGNC Symbol;Acc:HGNC:3071]
1848	-0.255807	0.552022	13.1304	DUSP6	dual specificity phosphatase 6 [Source:HGNC Symbol;Acc:HGNC:3072]
1849	-3.28126	1.42e-08	15.2908	DUSP7	dual specificity phosphatase 7 [Source:HGNC Symbol;Acc:HGNC:3073]
1854	-0.730315	0.0151904	396.667	DUT	deoxyuridine triphosphatase [Source:HGNC Symbol;Acc:HGNC:3078]
1855	-2.39394	9.3e-05	48.8208	DVL1	dishevelled segment polarity protein 1 [Source:HGNC Symbol;Acc:HGNC:3084]
1856	0.0685823	0.944501	33.4074	DVL2	dishevelled segment polarity protein 2 [Source:HGNC Symbol;Acc:HGNC:3086]
1857	-0.705955	0.536262	18.4308	DVL3	dishevelled segment polarity protein 3 [Source:HGNC Symbol;Acc:HGNC:3087]
1859	-0.549122	0.108335	53.5954	DYRK1A	dual specificity tyrosine phosphorylation regulated kinase 1A [Source:HGNC Symbol;Acc:HGNC:3091]
1861	-1.50482	8.48e-06	81.95	TOR1A	torsin family 1 member A [Source:HGNC Symbol;Acc:HGNC:3098]
1869	-1.84101	5.15e-06	61.0983	E2F1	E2F transcription factor 1 [Source:HGNC Symbol;Acc:HGNC:3113]
1871	-0.617818	0.00579954	102.35	E2F3	E2F transcription factor 3 [Source:HGNC Symbol;Acc:HGNC:3115]
1874	-1.80378	4.05e-05	64.4612	E2F4	E2F transcription factor 4 [Source:HGNC Symbol;Acc:HGNC:3118]
1875	-0.665912	0.744609	1.96184	E2F5	E2F transcription factor 5 [Source:HGNC Symbol;Acc:HGNC:3119]
1876	-1.10974	0.000653091	30.9919	E2F6	E2F transcription factor 6 [Source:HGNC Symbol;Acc:HGNC:3120]
1877	-1.85574	0.0356563	18.2744	E4F1	E4F transcription factor 1 [Source:HGNC Symbol;Acc:HGNC:3121]
1880	-0.415988	0.090892	63.1371	GPR183	G protein-coupled receptor 183 [Source:HGNC Symbol;Acc:HGNC:3128]
1889	-1.15067	0.157992	21.2524	ECE1	endothelin converting enzyme 1 [Source:HGNC Symbol;Acc:HGNC:3146]
1890	-2.95915	0.0230583	46.1046	TYMP	thymidine phosphorylase [Source:HGNC Symbol;Acc:HGNC:3148]
1892	-1.00057	0.014896	234.355	ECHS1	enoyl-CoA hydratase, short chain 1 [Source:HGNC Symbol;Acc:HGNC:3151]
1894	-1.68461	0.00735905	18.8194	ECT2	epithelial cell transforming 2 [Source:HGNC Symbol;Acc:HGNC:3155]
1902	-0.628039	0.65366	3.08036	LPAR1	lysophosphatidic acid receptor 1 [Source:HGNC Symbol;Acc:HGNC:3166]
1903	0.700033	0.567744	1.85514	S1PR3	sphingosine-1-phosphate receptor 3 [Source:HGNC Symbol;Acc:HGNC:3167]
1912	-3.45114	1.5e-06	31.7194	PHC2	polyhomeotic homolog 2 [Source:HGNC Symbol;Acc:HGNC:3183]
1915	0.0917998	0.836623	11563.5	EEF1A1	eukaryotic translation elongation factor 1 alpha 1 [Source:HGNC Symbol;Acc:HGNC:3189]
1917	-4.11054	0.125173	15.8595	EEF1A2	eukaryotic translation elongation factor 1 alpha 2 [Source:HGNC Symbol;Acc:HGNC:3192]
1937	-1.255	1.15e-06	1413.75	EEF1G	eukaryotic translation elongation factor 1 gamma [Source:HGNC Symbol;Acc:HGNC:3213]
1938	-1.23397	1.6e-17	5349.31	EEF2	eukaryotic translation elongation factor 2 [Source:HGNC Symbol;Acc:HGNC:3214]
1939	1.31821	0.00558037	13.3298	EIF2D	eukaryotic translation initiation factor 2D [Source:HGNC Symbol;Acc:HGNC:6583]
1944	-2.16529	0.27254	2.0678	EFNA3	ephrin A3 [Source:HGNC Symbol;Acc:HGNC:3223]
1945	-1.31509	0.35602	3.46055	EFNA4	ephrin A4 [Source:HGNC Symbol;Acc:HGNC:3224]
1946	-0.141985	0.675466	80.5193	EFNA5	ephrin A5 [Source:HGNC Symbol;Acc:HGNC:3225]
1947	1.65287	0.548853	1.24446	EFNB1	ephrin B1 [Source:HGNC Symbol;Acc:HGNC:3226]
1954	-2.82076	0.0503084	21.092	MEGF8	multiple EGF like domains 8 [Source:HGNC Symbol;Acc:HGNC:3233]
1955	-0.32941	0.834157	3.77423	MEGF9	multiple EGF like domains 9 [Source:HGNC Symbol;Acc:HGNC:3234]
1958	-1.079	0.165251	4.69213	EGR1	early growth response 1 [Source:HGNC Symbol;Acc:HGNC:3238]
1962	-0.537017	0.610184	7.52781	EHHADH	enoyl-CoA hydratase and 3-hydroxyacyl CoA dehydrogenase [Source:HGNC Symbol;Acc:HGNC:3247]
1964	-0.98473	1.09e-06	356.034	EIF1AX	eukaryotic translation initiation factor 1A X-linked [Source:HGNC Symbol;Acc:HGNC:3250]
1965	-0.680045	0.0437634	120.186	EIF2S1	eukaryotic translation initiation factor 2 subunit alpha [Source:HGNC Symbol;Acc:HGNC:3265]
1967	-0.46586	0.215175	117.27	EIF2B1	eukaryotic translation initiation factor 2B subunit alpha [Source:HGNC Symbol;Acc:HGNC:3257]
1968	-0.833877	0.00206227	693.887	EIF2S3	eukaryotic translation initiation factor 2 subunit gamma [Source:HGNC Symbol;Acc:HGNC:3267]
1973	-1.40362	1.07e-27	659.744	EIF4A1	eukaryotic translation initiation factor 4A1 [Source:HGNC Symbol;Acc:HGNC:3282]
1974	-0.241197	0.259615	156.863	EIF4A2	eukaryotic translation initiation factor 4A2 [Source:HGNC Symbol;Acc:HGNC:3284]
1975	-0.879099	0.00146471	587.176	EIF4B	eukaryotic translation initiation factor 4B [Source:HGNC Symbol;Acc:HGNC:3285]
1977	-1.50776	7.77e-06	107.714	EIF4E	eukaryotic translation initiation factor 4E [Source:HGNC Symbol;Acc:HGNC:3287]
1978	-2.37527	2.11e-14	393.235	EIF4EBP1	eukaryotic translation initiation factor 4E binding protein 1 [Source:HGNC Symbol;Acc:HGNC:3288]
1979	-0.195569	0.618638	107.806	EIF4EBP2	eukaryotic translation initiation factor 4E binding protein 2 [Source:HGNC Symbol;Acc:HGNC:3289]
1981	-1.51233	0.00222077	96.8174	EIF4G1	eukaryotic translation initiation factor 4 gamma 1 [Source:HGNC Symbol;Acc:HGNC:3296]
1982	-0.701117	5.93e-07	1263.56	EIF4G2	eukaryotic translation initiation factor 4 gamma 2 [Source:HGNC Symbol;Acc:HGNC:3297]
1983	0.805021	2.6e-06	117.11	EIF5	eukaryotic translation initiation factor 5 [Source:HGNC Symbol;Acc:HGNC:3299]
1984	-1.99899	1.01e-10	428.577	EIF5A	eukaryotic translation initiation factor 5A [Source:HGNC Symbol;Acc:HGNC:3300]
1992	-0.526349	0.0385094	285.115	SERPINB1	serpin family B member 1 [Source:HGNC Symbol;Acc:HGNC:3311]
1994	-1.73449	2.62e-08	144.592	ELAVL1	ELAV like RNA binding protein 1 [Source:HGNC Symbol;Acc:HGNC:3312]
1997	0.612833	0.105714	13.389	ELF1	E74 like ETS transcription factor 1 [Source:HGNC Symbol;Acc:HGNC:3316]
1998	-1.42416	0.00756234	11.0384	ELF2	E74 like ETS transcription factor 2 [Source:HGNC Symbol;Acc:HGNC:3317]
2000	-2.476	2.95e-12	74.824	ELF4	E74 like ETS transcription factor 4 [Source:HGNC Symbol;Acc:HGNC:3319]
2002	-2.09037	0.0453601	16.538	ELK1	ETS transcription factor ELK1 [Source:HGNC Symbol;Acc:HGNC:3321]
2004	-0.350264	0.634613	7.27402	ELK3	ETS transcription factor ELK3 [Source:HGNC Symbol;Acc:HGNC:3325]
2005	-1.56895	0.0440067	19.9391	ELK4	ETS transcription factor ELK4 [Source:HGNC Symbol;Acc:HGNC:3326]
2010	-0.112227	0.829476	69.0238	EMD	emerin [Source:HGNC Symbol;Acc:HGNC:3331]
2011	-1.13888	0.00731415	51.6025	MARK2	microtubule affinity regulating kinase 2 [Source:HGNC Symbol;Acc:HGNC:3332]
2012	3.97541	0.147258	0.272925	EMP1	epithelial membrane protein 1 [Source:HGNC Symbol;Acc:HGNC:3333]
2013	0.53814	0.84583	0.932779	EMP2	epithelial membrane protein 2 [Source:HGNC Symbol;Acc:HGNC:3334]
2014	-2.63109	0.0147618	93.5251	EMP3	epithelial membrane protein 3 [Source:HGNC Symbol;Acc:HGNC:3335]
2015	-0.368791	0.763756	2.65646	ADGRE1	adhesion G protein-coupled receptor E1 [Source:HGNC Symbol;Acc:HGNC:3336]
2017	-0.254312	0.915162	2.95489	CTTN	cortactin [Source:HGNC Symbol;Acc:HGNC:3338]
2021	-1.24263	0.0614883	81.7299	ENDOG	endonuclease G [Source:HGNC Symbol;Acc:HGNC:3346]
2022	-3.23531	0.107004	11.1562	ENG	endoglin [Source:HGNC Symbol;Acc:HGNC:3349]
2023	-1.87654	3.24e-23	3619.9	ENO1	enolase 1 [Source:HGNC Symbol;Acc:HGNC:3350]
2027	-4.92685	0.0229819	2.75532	ENO3	enolase 3 [Source:HGNC Symbol;Acc:HGNC:3354]
2029	-0.298626	0.625905	196.253	ENSA	endosulfine alpha [Source:HGNC Symbol;Acc:HGNC:3360]
2030	-2.0538	3.14e-08	279.227	SLC29A1	solute carrier family 29 member 1 (Augustine blood group) [Source:HGNC Symbol;Acc:HGNC:11003]
2033	-0.800037	0.00133879	133.11	EP300	E1A binding protein p300 [Source:HGNC Symbol;Acc:HGNC:3373]
2034	0.712673	0.761022	1.82538	EPAS1	endothelial PAS domain protein 1 [Source:HGNC Symbol;Acc:HGNC:3374]
2035	-1.15367	0.0422413	62.3079	EPB41	erythrocyte membrane protein band 4.1 [Source:HGNC Symbol;Acc:HGNC:3377]
2036	-0.820537	0.747582	2.08626	EPB41L1	erythrocyte membrane protein band 4.1 like 1 [Source:HGNC Symbol;Acc:HGNC:3378]
2037	0.167592	0.910224	3.23559	EPB41L2	erythrocyte membrane protein band 4.1 like 2 [Source:HGNC Symbol;Acc:HGNC:3379]
2040	-1.19911	0.000514252	153.111	STOM	stomatin [Source:HGNC Symbol;Acc:HGNC:3383]
2049	-1.97832	0.0346003	12.5059	EPHB3	EPH receptor B3 [Source:HGNC Symbol;Acc:HGNC:3394]
2050	-2.01641	0.115065	10.9003	EPHB4	EPH receptor B4 [Source:HGNC Symbol;Acc:HGNC:3395]
2052	0.572886	0.426467	23.0981	EPHX1	epoxide hydrolase 1 [Source:HGNC Symbol;Acc:HGNC:3401]
2053	0.082082	0.971016	5.18539	EPHX2	epoxide hydrolase 2 [Source:HGNC Symbol;Acc:HGNC:3402]
2054	-0.74574	0.601606	3.12558	STX2	syntaxin 2 [Source:HGNC Symbol;Acc:HGNC:3403]
2057	-1.7221	0.00237429	18.0355	EPOR	erythropoietin receptor [Source:HGNC Symbol;Acc:HGNC:3416]
2058	-0.174	0.597687	110.537	EPRS1	glutamyl-prolyl-tRNA synthetase 1 [Source:HGNC Symbol;Acc:HGNC:3418]
2060	-1.46522	0.0376806	46.1936	EPS15	epidermal growth factor receptor pathway substrate 15 [Source:HGNC Symbol;Acc:HGNC:3419]
2063	-2.24699	2.41e-10	78.6503	NR2F6	nuclear receptor subfamily 2 group F member 6 [Source:HGNC Symbol;Acc:HGNC:7977]
2064	2.01427	0.45341	0.263827	ERBB2	erb-b2 receptor tyrosine kinase 2 [Source:HGNC Symbol;Acc:HGNC:3430]
2066	0.809058	0.604791	0.619574	ERBB4	erb-b2 receptor tyrosine kinase 4 [Source:HGNC Symbol;Acc:HGNC:3432]
2067	-0.400352	0.27279	104.665	ERCC1	ERCC excision repair 1, endonuclease non-catalytic subunit [Source:HGNC Symbol;Acc:HGNC:3433]
2068	-2.86649	0.151166	20.4596	ERCC2	ERCC excision repair 2, TFIIH core complex helicase subunit [Source:HGNC Symbol;Acc:HGNC:3434]
2071	-0.417329	0.526697	19.7454	ERCC3	ERCC excision repair 3, TFIIH core complex helicase subunit [Source:HGNC Symbol;Acc:HGNC:3435]
2072	-0.689482	0.507039	4.90783	ERCC4	ERCC excision repair 4, endonuclease catalytic subunit [Source:HGNC Symbol;Acc:HGNC:3436]
2073	-0.74169	0.0993469	84.4077	ERCC5	ERCC excision repair 5, endonuclease [Source:HGNC Symbol;Acc:HGNC:3437]
2074	-0.324599	0.752156	6.37642	ERCC6	ERCC excision repair 6, chromatin remodeling factor [Source:HGNC Symbol;Acc:HGNC:3438]
2077	-4.64617	0.000123392	13.2139	ERF	ETS2 repressor factor [Source:HGNC Symbol;Acc:HGNC:3444]
2079	0.187437	0.439412	445.015	ERH	ERH mRNA splicing and mitosis factor [Source:HGNC Symbol;Acc:HGNC:3447]
2098	-0.566604	0.0209933	258.504	ESD	esterase D [Source:HGNC Symbol;Acc:HGNC:3465]
2101	-2.85745	5.25e-13	63.4614	ESRRA	estrogen related receptor alpha [Source:HGNC Symbol;Acc:HGNC:3471]
2107	-1.09815	0.000640559	127.959	ETF1	eukaryotic translation termination factor 1 [Source:HGNC Symbol;Acc:HGNC:3477]
2108	-0.033942	0.96006	144.566	ETFA	electron transfer flavoprotein subunit alpha [Source:HGNC Symbol;Acc:HGNC:3481]
2109	-0.909506	0.0975868	111.402	ETFB	electron transfer flavoprotein subunit beta [Source:HGNC Symbol;Acc:HGNC:3482]
2110	-0.437685	0.871519	2.54324	ETFDH	electron transfer flavoprotein dehydrogenase [Source:HGNC Symbol;Acc:HGNC:3483]
2113	-2.26767	0.382152	1.88375	ETS1	ETS proto-oncogene 1, transcription factor [Source:HGNC Symbol;Acc:HGNC:3488]
2114	-1.17897	5.77e-05	50.3195	ETS2	ETS proto-oncogene 2, transcription factor [Source:HGNC Symbol;Acc:HGNC:3489]
2118	-3.78412	0.0247755	15.0187	ETV4	ETS variant transcription factor 4 [Source:HGNC Symbol;Acc:HGNC:3493]
2119	-1.6684	0.01977	24.0669	ETV5	ETS variant transcription factor 5 [Source:HGNC Symbol;Acc:HGNC:3494]
2120	-1.02187	5.63e-08	172.395	ETV6	ETS variant transcription factor 6 [Source:HGNC Symbol;Acc:HGNC:3495]
2123	0.167468	0.738038	37.7739	EVI2A	ecotropic viral integration site 2A [Source:HGNC Symbol;Acc:HGNC:3499]
2124	-0.0429776	0.88007	98.958	EVI2B	ecotropic viral integration site 2B [Source:HGNC Symbol;Acc:HGNC:3500]
2130	0.501388	0.165251	86.5422	EWSR1	EWS RNA binding protein 1 [Source:HGNC Symbol;Acc:HGNC:3508]
2131	0.857097	0.657762	3.58045	EXT1	exostosin glycosyltransferase 1 [Source:HGNC Symbol;Acc:HGNC:3512]
2132	-0.986405	0.579472	11.7341	EXT2	exostosin glycosyltransferase 2 [Source:HGNC Symbol;Acc:HGNC:3513]
2135	-1.62138	0.137501	27.5553	EXTL2	exostosin like glycosyltransferase 2 [Source:HGNC Symbol;Acc:HGNC:3516]
2137	-2.20947	0.000200653	33.9631	EXTL3	exostosin like glycosyltransferase 3 [Source:HGNC Symbol;Acc:HGNC:3518]
2140	0.159636	0.708488	36.0604	EYA3	EYA transcriptional coactivator and phosphatase 3 [Source:HGNC Symbol;Acc:HGNC:3521]
2145	-2.48161	0.0182305	11.377	EZH1	enhancer of zeste 1 polycomb repressive complex 2 subunit [Source:HGNC Symbol;Acc:HGNC:3526]
2146	-0.49773	0.465084	21.7688	EZH2	enhancer of zeste 2 polycomb repressive complex 2 subunit [Source:HGNC Symbol;Acc:HGNC:3527]
2149	1.06451	0.507105	2.71846	F2R	coagulation factor II thrombin receptor [Source:HGNC Symbol;Acc:HGNC:3537]
2152	1.59557	3.97e-05	4.00567	F3	coagulation factor III, tissue factor [Source:HGNC Symbol;Acc:HGNC:3541]
2162	0.540074	0.665531	8.09653	F13A1	coagulation factor XIII A chain [Source:HGNC Symbol;Acc:HGNC:3531]
2166	-3.96015	0.0156445	55.1129	FAAH	fatty acid amide hydrolase [Source:HGNC Symbol;Acc:HGNC:3553]
2171	-1.20217	4.35e-07	339.32	FABP5	fatty acid binding protein 5 [Source:HGNC Symbol;Acc:HGNC:3560]
2175	-0.884206	0.195669	29.4809	FANCA	FA complementation group A [Source:HGNC Symbol;Acc:HGNC:3582]
2176	-0.0890492	0.934995	12.8512	FANCC	FA complementation group C [Source:HGNC Symbol;Acc:HGNC:3584]
2177	0.574241	0.4359	25.3502	FANCD2	FA complementation group D2 [Source:HGNC Symbol;Acc:HGNC:3585]
2178	-2.49762	2.91e-06	36.3415	FANCE	FA complementation group E [Source:HGNC Symbol;Acc:HGNC:3586]
2180	0.270397	0.584432	62.4664	ACSL1	acyl-CoA synthetase long chain family member 1 [Source:HGNC Symbol;Acc:HGNC:3569]
2181	0.625919	0.149766	61.6116	ACSL3	acyl-CoA synthetase long chain family member 3 [Source:HGNC Symbol;Acc:HGNC:3570]
2182	-0.452286	0.336573	72.5858	ACSL4	acyl-CoA synthetase long chain family member 4 [Source:HGNC Symbol;Acc:HGNC:3571]
2184	-1.96477	0.0008787	150.95	FAH	fumarylacetoacetate hydrolase [Source:HGNC Symbol;Acc:HGNC:3579]
2185	-1.35227	2.19e-10	524.068	PTK2B	protein tyrosine kinase 2 beta [Source:HGNC Symbol;Acc:HGNC:9612]
2186	-0.595843	0.138905	37.4767	BPTF	bromodomain PHD finger transcription factor [Source:HGNC Symbol;Acc:HGNC:3581]
2187	-1.07347	0.716267	0.888711	FANCB	FA complementation group B [Source:HGNC Symbol;Acc:HGNC:3583]
2188	-1.40937	0.00326273	15.003	FANCF	FA complementation group F [Source:HGNC Symbol;Acc:HGNC:3587]
2189	-1.2283	0.101795	23.7494	FANCG	FA complementation group G [Source:HGNC Symbol;Acc:HGNC:3588]
2193	-1.79153	1.25e-08	382.251	FARSA	phenylalanyl-tRNA synthetase subunit alpha [Source:HGNC Symbol;Acc:HGNC:3592]
2194	-3.23702	1.85e-12	178.283	FASN	fatty acid synthase [Source:HGNC Symbol;Acc:HGNC:3594]
2197	-0.537383	0.026016	1348.58	FAU	FAU ubiquitin like and ribosomal protein S30 fusion [Source:HGNC Symbol;Acc:HGNC:3597]
2203	-1.71602	0.209142	20.5048	FBP1	fructose-bisphosphatase 1 [Source:HGNC Symbol;Acc:HGNC:3606]
2207	0.0712249	0.95146	13.2464	FCER1G	Fc fragment of IgE receptor Ig [Source:HGNC Symbol;Acc:HGNC:3611]
2209	-1.08993	0.0217811	88.4256	FCGR1A	Fc fragment of IgG receptor Ia [Source:HGNC Symbol;Acc:HGNC:3613]
2210	-1.56538	0.0109392	44.9836	FCGR1B	Fc fragment of IgG receptor Ib [Source:HGNC Symbol;Acc:HGNC:3614]
2212	0.531815	0.295706	61.6748	FCGR2A	Fc fragment of IgG receptor IIa [Source:HGNC Symbol;Acc:HGNC:3616]
2217	-0.737556	0.531443	87.05	FCGRT	Fc fragment of IgG receptor and transporter [Source:HGNC Symbol;Acc:HGNC:3621]
2218	-0.627685	0.392429	17.5151	FKTN	fukutin [Source:HGNC Symbol;Acc:HGNC:3622]
2224	-0.487078	0.53445	135.625	FDPS	farnesyl diphosphate synthase [Source:HGNC Symbol;Acc:HGNC:3631]
2230	-0.731847	0.244068	24.4501	FDX1	ferredoxin 1 [Source:HGNC Symbol;Acc:HGNC:3638]
2232	0.246889	0.783534	63.0059	FDXR	ferredoxin reductase [Source:HGNC Symbol;Acc:HGNC:3642]
2235	0.702226	0.50301	15.3506	FECH	ferrochelatase [Source:HGNC Symbol;Acc:HGNC:3647]
2237	-0.497726	0.0229861	225.582	FEN1	flap structure-specific endonuclease 1 [Source:HGNC Symbol;Acc:HGNC:3650]
2241	0.010641	0.995733	2.8676	FER	FER tyrosine kinase [Source:HGNC Symbol;Acc:HGNC:3655]
2242	-3.0659	1.11e-06	72.222	FES	FES proto-oncogene, tyrosine kinase [Source:HGNC Symbol;Acc:HGNC:3657]
2260	1.97618	0.38814	6.02046	FGFR1	fibroblast growth factor receptor 1 [Source:HGNC Symbol;Acc:HGNC:3688]
2268	-3.93621	0.0623423	8.91718	FGR	FGR proto-oncogene, Src family tyrosine kinase [Source:HGNC Symbol;Acc:HGNC:3697]
2271	0.494895	0.4511	40.6376	FH	fumarate hydratase [Source:HGNC Symbol;Acc:HGNC:3700]
2275	-2.30799	0.0770044	11.7153	FHL3	four and a half LIM domains 3 [Source:HGNC Symbol;Acc:HGNC:3704]
2280	-1.65881	6.86e-12	1056.24	FKBP1A	FKBP prolyl isomerase 1A [Source:HGNC Symbol;Acc:HGNC:3711]
2286	-0.817435	0.488154	69.6203	FKBP2	FKBP prolyl isomerase 2 [Source:HGNC Symbol;Acc:HGNC:3718]
2287	-0.98179	0.0856799	150.363	FKBP3	FKBP prolyl isomerase 3 [Source:HGNC Symbol;Acc:HGNC:3719]
2288	1.95679	1.5e-14	185.438	FKBP4	FKBP prolyl isomerase 4 [Source:HGNC Symbol;Acc:HGNC:3720]
2289	-0.845752	0.0322074	83.8458	FKBP5	FKBP prolyl isomerase 5 [Source:HGNC Symbol;Acc:HGNC:3721]
2305	-2.34832	0.000737261	64.3896	FOXM1	forkhead box M1 [Source:HGNC Symbol;Acc:HGNC:3818]
2306	-0.0441934	0.969596	3.38625	FOXD2	forkhead box D2 [Source:HGNC Symbol;Acc:HGNC:3803]
2308	0.518257	0.680341	1.83732	FOXO1	forkhead box O1 [Source:HGNC Symbol;Acc:HGNC:3819]
2309	-0.915179	9.1e-05	134.009	FOXO3	forkhead box O3 [Source:HGNC Symbol;Acc:HGNC:3821]
2310	-1.21529	0.00355383	39.3684	FOXO3B	forkhead box O3B [Source:HGNC Symbol;Acc:HGNC:3822]
2313	-0.498954	0.312654	35.78	FLI1	Fli-1 proto-oncogene, ETS transcription factor [Source:HGNC Symbol;Acc:HGNC:3749]
2316	-2.5799	0.000163187	190.279	FLNA	filamin A [Source:HGNC Symbol;Acc:HGNC:3754]
2317	0.089106	0.884373	57.2169	FLNB	filamin B [Source:HGNC Symbol;Acc:HGNC:3755]
2319	0.522586	0.395561	78.2125	FLOT2	flotillin 2 [Source:HGNC Symbol;Acc:HGNC:3758]
2322	-1.47515	5.68e-07	122.729	FLT3	fms related tyrosine kinase 3 [Source:HGNC Symbol;Acc:HGNC:3765]
2332	0.739591	0.32157	13.0458	FMR1	FMRP translational regulator 1 [Source:HGNC Symbol;Acc:HGNC:3775]
2339	-0.85017	2.28e-05	225.538	FNTA	farnesyltransferase, CAAX box, alpha [Source:HGNC Symbol;Acc:HGNC:3782]
2342	-0.0313095	0.970762	16.6009	FNTB	farnesyltransferase, CAAX box, beta [Source:HGNC Symbol;Acc:HGNC:3785]
2353	-0.618079	0.156804	9.40556	FOS	Fos proto-oncogene, AP-1 transcription factor subunit [Source:HGNC Symbol;Acc:HGNC:3796]
2354	-1.38678	0.405675	1.10042	FOSB	FosB proto-oncogene, AP-1 transcription factor subunit [Source:HGNC Symbol;Acc:HGNC:3797]
2355	-2.27175	4.12e-10	36.1632	FOSL2	FOS like 2, AP-1 transcription factor subunit [Source:HGNC Symbol;Acc:HGNC:3798]
2356	-0.630471	0.403422	44.477	FPGS	folylpolyglutamate synthase [Source:HGNC Symbol;Acc:HGNC:3824]
2395	-2.10089	0.00659338	45.5298	FXN	frataxin [Source:HGNC Symbol;Acc:HGNC:3951]
2475	-1.36013	0.0173421	40.271	MTOR	mechanistic target of rapamycin kinase [Source:HGNC Symbol;Acc:HGNC:3942]
2495	1.97513	1.71e-42	844.784	FTH1	ferritin heavy chain 1 [Source:HGNC Symbol;Acc:HGNC:3976]
2512	1.84435	3.15e-48	6962.39	FTL	ferritin light chain [Source:HGNC Symbol;Acc:HGNC:3999]
2517	-1.40325	0.00028285	108.101	FUCA1	alpha-L-fucosidase 1 [Source:HGNC Symbol;Acc:HGNC:4006]
2519	-0.281386	0.739068	55.356	FUCA2	alpha-L-fucosidase 2 [Source:HGNC Symbol;Acc:HGNC:4008]
2521	-0.850591	1.89e-05	769.069	FUS	FUS RNA binding protein [Source:HGNC Symbol;Acc:HGNC:4010]
2526	-2.34309	2.07e-34	93.7233	FUT4	fucosyltransferase 4 [Source:HGNC Symbol;Acc:HGNC:4015]
2529	-4.21818	0.110104	6.34797	FUT7	fucosyltransferase 7 [Source:HGNC Symbol;Acc:HGNC:4018]
2530	-0.655514	0.599814	4.48262	FUT8	fucosyltransferase 8 [Source:HGNC Symbol;Acc:HGNC:4019]
2531	-0.88619	0.0759366	38.0366	KDSR	3-ketodihydrosphingosine reductase [Source:HGNC Symbol;Acc:HGNC:4021]
2533	-0.0510284	0.983337	6.27945	FYB1	FYN binding protein 1 [Source:HGNC Symbol;Acc:HGNC:4036]
2535	0.555047	0.318338	15.4976	FZD2	frizzled class receptor 2 [Source:HGNC Symbol;Acc:HGNC:4040]
2537	-1.49379	0.19095	116.254	IFI6	interferon alpha inducible protein 6 [Source:HGNC Symbol;Acc:HGNC:4054]
2539	-1.09177	0.252372	119.925	G6PD	glucose-6-phosphate dehydrogenase [Source:HGNC Symbol;Acc:HGNC:4057]
2547	-1.19003	0.00206306	212.391	XRCC6	X-ray repair cross complementing 6 [Source:HGNC Symbol;Acc:HGNC:4055]
2548	-1.48605	0.356753	35.7785	GAA	glucosidase alpha, acid [Source:HGNC Symbol;Acc:HGNC:4065]
2551	0.98234	0.219095	7.08397	GABPA	GA binding protein transcription factor subunit alpha [Source:HGNC Symbol;Acc:HGNC:4071]
2553	-0.183911	0.787809	14.9299	GABPB1	GA binding protein transcription factor subunit beta 1 [Source:HGNC Symbol;Acc:HGNC:4074]
2557	0.463451	0.84583	1.18135	GABRA4	gamma-aminobutyric acid type A receptor alpha4 subunit [Source:HGNC Symbol;Acc:HGNC:4078]
2570	0.925713	0.778448	0.197304	GABRR2	gamma-aminobutyric acid type A receptor rho2 subunit [Source:HGNC Symbol;Acc:HGNC:4091]
2580	-2.72713	0.000560765	69.9385	GAK	cyclin G associated kinase [Source:HGNC Symbol;Acc:HGNC:4113]
2581	-0.306799	0.715959	24.1656	GALC	galactosylceramidase [Source:HGNC Symbol;Acc:HGNC:4115]
2582	-0.729819	0.541991	30.0724	GALE	UDP-galactose-4-epimerase [Source:HGNC Symbol;Acc:HGNC:4116]
2584	-3.05953	0.013983	40.514	GALK1	galactokinase 1 [Source:HGNC Symbol;Acc:HGNC:4118]
2585	0.431276	0.585828	14.0214	GALK2	galactokinase 2 [Source:HGNC Symbol;Acc:HGNC:4119]
2588	-2.32476	0.00891849	28.6311	GALNS	galactosamine (N-acetyl)-6-sulfatase [Source:HGNC Symbol;Acc:HGNC:4122]
2589	-0.311245	0.461266	128.829	GALNT1	polypeptide N-acetylgalactosaminyltransferase 1 [Source:HGNC Symbol;Acc:HGNC:4123]
2590	-1.37986	0.253391	12.0467	GALNT2	polypeptide N-acetylgalactosaminyltransferase 2 [Source:HGNC Symbol;Acc:HGNC:4124]
2591	0.148847	0.927837	2.47435	GALNT3	polypeptide N-acetylgalactosaminyltransferase 3 [Source:HGNC Symbol;Acc:HGNC:4125]
2592	-3.19262	0.0388767	25.0948	GALT	galactose-1-phosphate uridylyltransferase [Source:HGNC Symbol;Acc:HGNC:4135]
2593	2.03313	0.0500625	14.1052	GAMT	guanidinoacetate N-methyltransferase [Source:HGNC Symbol;Acc:HGNC:4136]
2595	-1.27724	0.0463514	33.8667	GANC	glucosidase alpha, neutral C [Source:HGNC Symbol;Acc:HGNC:4139]
2597	-2.18647	4.41e-08	4716.23	GAPDH	glyceraldehyde-3-phosphate dehydrogenase [Source:HGNC Symbol;Acc:HGNC:4141]
2617	0.209867	0.554851	165.676	GARS1	glycyl-tRNA synthetase 1 [Source:HGNC Symbol;Acc:HGNC:4162]
2618	-2.34752	0.00135593	23.6462	GART	phosphoribosylglycinamide formyltransferase, phosphoribosylglycinamide synthetase, phosphoribosylaminoimidazole synthetase [Source:HGNC Symbol;Acc:HGNC:4163]
2619	-0.397383	0.898076	0.309787	GAS1	growth arrest specific 1 [Source:HGNC Symbol;Acc:HGNC:4165]
2621	0.613832	0.276672	54.7776	GAS6	growth arrest specific 6 [Source:HGNC Symbol;Acc:HGNC:4168]
2622	0.820254	0.405097	3.08283	GAS8	growth arrest specific 8 [Source:HGNC Symbol;Acc:HGNC:4166]
2624	-2.38426	7.24e-07	23.142	GATA2	GATA binding protein 2 [Source:HGNC Symbol;Acc:HGNC:4171]
2628	2.17949	0.164761	3.58072	GATM	glycine amidinotransferase [Source:HGNC Symbol;Acc:HGNC:4175]
2629	-1.62859	0.46583	6.95161	GBA	glucosylceramidase beta [Source:HGNC Symbol;Acc:HGNC:4177]
2631	-0.744654	0.170921	85.7668	NIPSNAP2	nipsnap homolog 2 [Source:HGNC Symbol;Acc:HGNC:4179]
2632	-0.680848	0.071188	126.866	GBE1	1,4-alpha-glucan branching enzyme 1 [Source:HGNC Symbol;Acc:HGNC:4180]
2634	-1.13494	0.533617	9.09115	GBP2	guanylate binding protein 2 [Source:HGNC Symbol;Acc:HGNC:4183]
2635	1.19754	0.119917	3.69094	GBP3	guanylate binding protein 3 [Source:HGNC Symbol;Acc:HGNC:4184]
2639	-0.0549346	0.983337	24.6674	GCDH	glutaryl-CoA dehydrogenase [Source:HGNC Symbol;Acc:HGNC:4189]
2643	2.29986	0.0149459	2.76442	GCH1	GTP cyclohydrolase 1 [Source:HGNC Symbol;Acc:HGNC:4193]
2644	-2.03626	0.308052	18.7587	GCHFR	GTP cyclohydrolase I feedback regulator [Source:HGNC Symbol;Acc:HGNC:4194]
2647	-1.86708	0.0829035	112.292	BLOC1S1	biogenesis of lysosomal organelles complex 1 subunit 1 [Source:HGNC Symbol;Acc:HGNC:4200]
2648	0.710407	0.233669	62.4831	KAT2A	lysine acetyltransferase 2A [Source:HGNC Symbol;Acc:HGNC:4201]
2649	-0.836405	0.0764081	11.5146	NR6A1	nuclear receptor subfamily 6 group A member 1 [Source:HGNC Symbol;Acc:HGNC:7985]
2650	-1.44609	0.000104977	34.8882	GCNT1	glucosaminyl (N-acetyl) transferase 1 [Source:HGNC Symbol;Acc:HGNC:4203]
2653	-1.55298	0.00589166	110.328	GCSH	glycine cleavage system protein H [Source:HGNC Symbol;Acc:HGNC:4208]
2664	-0.88367	0.422433	28.8271	GDI1	GDP dissociation inhibitor 1 [Source:HGNC Symbol;Acc:HGNC:4226]
2665	-1.03111	0.00021895	455.272	GDI2	GDP dissociation inhibitor 2 [Source:HGNC Symbol;Acc:HGNC:4227]
2669	4.76854	0.0281442	0	GEM	GTP binding protein overexpressed in skeletal muscle [Source:HGNC Symbol;Acc:HGNC:4234]
2671	-2.11666	0.0084669	22.2324	GFER	growth factor, augmenter of liver regeneration [Source:HGNC Symbol;Acc:HGNC:4236]
2672	-2.01205	1.07e-27	111.248	GFI1	growth factor independent 1 transcriptional repressor [Source:HGNC Symbol;Acc:HGNC:4237]
2673	-0.180379	0.776501	22.3759	GFPT1	glutamine--fructose-6-phosphate transaminase 1 [Source:HGNC Symbol;Acc:HGNC:4241]
2675	5.90891	0.000522331	0	GFRA2	GDNF family receptor alpha 2 [Source:HGNC Symbol;Acc:HGNC:4244]
2677	0.0595814	0.951326	15.1559	GGCX	gamma-glutamyl carboxylase [Source:HGNC Symbol;Acc:HGNC:4247]
2683	0.0695915	0.857189	87.247	B4GALT1	beta-1,4-galactosyltransferase 1 [Source:HGNC Symbol;Acc:HGNC:924]
2687	-3.2742	0.0842029	17.4282	GGT5	gamma-glutamyltransferase 5 [Source:HGNC Symbol;Acc:HGNC:4260]
2696	-6.41845	6.63e-05	10.6918	GIPR	gastric inhibitory polypeptide receptor [Source:HGNC Symbol;Acc:HGNC:4271]
2710	0.630381	0.54248	9.29029	GK	glycerol kinase [Source:HGNC Symbol;Acc:HGNC:4289]
2717	-1.20803	0.224089	16.2325	GLA	galactosidase alpha [Source:HGNC Symbol;Acc:HGNC:4296]
2720	-0.173037	0.827663	50.4323	GLB1	galactosidase beta 1 [Source:HGNC Symbol;Acc:HGNC:4298]
2729	-2.32199	5.68e-05	33.1705	GCLC	glutamate-cysteine ligase catalytic subunit [Source:HGNC Symbol;Acc:HGNC:4311]
2730	1.08076	0.00018987	53.1658	GCLM	glutamate-cysteine ligase modifier subunit [Source:HGNC Symbol;Acc:HGNC:4312]
2733	-0.854524	0.0484061	151.949	GLE1	GLE1 RNA export mediator [Source:HGNC Symbol;Acc:HGNC:4315]
2734	-1.8187	0.00107255	86.1319	GLG1	golgi glycoprotein 1 [Source:HGNC Symbol;Acc:HGNC:4316]
2738	-1.25602	0.292014	12.0797	GLI4	GLI family zinc finger 4 [Source:HGNC Symbol;Acc:HGNC:4320]
2739	-0.172822	0.625372	163.808	GLO1	glyoxalase I [Source:HGNC Symbol;Acc:HGNC:4323]
2744	-0.424206	0.531076	49.4817	GLS	glutaminase [Source:HGNC Symbol;Acc:HGNC:4331]
2745	-0.99284	0.0441324	43.3143	GLRX	glutaredoxin [Source:HGNC Symbol;Acc:HGNC:4330]
2746	-0.905231	0.0333556	124.576	GLUD1	glutamate dehydrogenase 1 [Source:HGNC Symbol;Acc:HGNC:4335]
2752	1.25341	8.54e-12	209.928	GLUL	glutamate-ammonia ligase [Source:HGNC Symbol;Acc:HGNC:4341]
2760	-1.97222	0.000990544	118.209	GM2A	GM2 ganglioside activator [Source:HGNC Symbol;Acc:HGNC:4367]
2762	-0.77578	0.362748	34.7036	GMDS	GDP-mannose 4,6-dehydratase [Source:HGNC Symbol;Acc:HGNC:4369]
2764	-1.12323	0.0313982	29.1481	GMFB	glia maturation factor beta [Source:HGNC Symbol;Acc:HGNC:4373]
2767	-0.10513	0.855176	20.3273	GNA11	G protein subunit alpha 11 [Source:HGNC Symbol;Acc:HGNC:4379]
2768	-1.61723	0.00294996	51.3575	GNA12	G protein subunit alpha 12 [Source:HGNC Symbol;Acc:HGNC:4380]
2769	0.745637	0.0017668	120.802	GNA15	G protein subunit alpha 15 [Source:HGNC Symbol;Acc:HGNC:4383]
2771	-0.81981	0.0281681	428.99	GNAI2	G protein subunit alpha i2 [Source:HGNC Symbol;Acc:HGNC:4385]
2773	-1.38628	0.000201281	110.505	GNAI3	G protein subunit alpha i3 [Source:HGNC Symbol;Acc:HGNC:4387]
2776	-0.623249	0.00111253	159.557	GNAQ	G protein subunit alpha q [Source:HGNC Symbol;Acc:HGNC:4390]
2778	-0.734345	0.0793188	226.073	GNAS	GNAS complex locus [Source:HGNC Symbol;Acc:HGNC:4392]
2782	-1.10462	1.06e-06	427.384	GNB1	G protein subunit beta 1 [Source:HGNC Symbol;Acc:HGNC:4396]
2783	0.387871	0.691299	10.5704	GNB2	G protein subunit beta 2 [Source:HGNC Symbol;Acc:HGNC:4398]
2787	-0.411554	0.161762	249.984	GNG5	G protein subunit gamma 5 [Source:HGNC Symbol;Acc:HGNC:4408]
2788	0.469446	0.759979	15.0118	GNG7	G protein subunit gamma 7 [Source:HGNC Symbol;Acc:HGNC:4410]
2790	-0.899066	0.257029	25.478	GNG10	G protein subunit gamma 10 [Source:HGNC Symbol;Acc:HGNC:4402]
2796	-2.09631	0.0644743	2.77115	GNRH1	gonadotropin releasing hormone 1 [Source:HGNC Symbol;Acc:HGNC:4419]
2799	-0.149456	0.729119	106.16	GNS	glucosamine (N-acetyl)-6-sulfatase [Source:HGNC Symbol;Acc:HGNC:4422]
2800	-0.833995	0.207201	9.84144	GOLGA1	golgin A1 [Source:HGNC Symbol;Acc:HGNC:4424]
2801	-1.06169	0.211468	34.9887	GOLGA2	golgin A2 [Source:HGNC Symbol;Acc:HGNC:4425]
2802	-1.77899	0.00307132	35.6227	GOLGA3	golgin A3 [Source:HGNC Symbol;Acc:HGNC:4426]
2803	-1.07182	0.393316	2.81616	GOLGA4	golgin A4 [Source:HGNC Symbol;Acc:HGNC:4427]
2804	-1.32604	0.0291994	34.5032	GOLGB1	golgin B1 [Source:HGNC Symbol;Acc:HGNC:4429]
2805	-0.709694	0.174609	60.4378	GOT1	glutamic-oxaloacetic transaminase 1 [Source:HGNC Symbol;Acc:HGNC:4432]
2806	-1.66071	0.000293387	159.294	GOT2	glutamic-oxaloacetic transaminase 2 [Source:HGNC Symbol;Acc:HGNC:4433]
2812	-1.77521	0.34496	14.1475	GP1BB	glycoprotein Ib platelet subunit beta [Source:HGNC Symbol;Acc:HGNC:4440]
2817	-0.349742	0.887235	1.97814	GPC1	glypican 1 [Source:HGNC Symbol;Acc:HGNC:4449]
2820	-0.271014	0.666505	37.7286	GPD2	glycerol-3-phosphate dehydrogenase 2 [Source:HGNC Symbol;Acc:HGNC:4456]
2821	-0.855046	0.00876187	625.43	GPI	glucose-6-phosphate isomerase [Source:HGNC Symbol;Acc:HGNC:4458]
2833	-3.19258	0.108748	8.31049	CXCR3	C-X-C motif chemokine receptor 3 [Source:HGNC Symbol;Acc:HGNC:4540]
2841	0.500387	0.349332	10.2901	GPR18	G protein-coupled receptor 18 [Source:HGNC Symbol;Acc:HGNC:4472]
2842	2.85141	0.377566	0.370156	GPR19	G protein-coupled receptor 19 [Source:HGNC Symbol;Acc:HGNC:4473]
2846	3.24165	0.224089	2.80496	LPAR4	lysophosphatidic acid receptor 4 [Source:HGNC Symbol;Acc:HGNC:4478]
2850	-1.96946	0.027691	10.11	GPR27	G protein-coupled receptor 27 [Source:HGNC Symbol;Acc:HGNC:4482]
2859	2.87269	0.322906	1.03059	GPR35	G protein-coupled receptor 35 [Source:HGNC Symbol;Acc:HGNC:4492]
2869	-0.198859	0.933185	3.51572	GRK5	G protein-coupled receptor kinase 5 [Source:HGNC Symbol;Acc:HGNC:4544]
2870	-2.61372	1.9e-05	63.7832	GRK6	G protein-coupled receptor kinase 6 [Source:HGNC Symbol;Acc:HGNC:4545]
2872	0.690761	0.0121046	100.742	MKNK2	MAPK interacting serine/threonine kinase 2 [Source:HGNC Symbol;Acc:HGNC:7111]
2873	-2.66256	0.0102871	79.3191	GPS1	G protein pathway suppressor 1 [Source:HGNC Symbol;Acc:HGNC:4549]
2874	-2.08308	0.0018862	132.363	GPS2	G protein pathway suppressor 2 [Source:HGNC Symbol;Acc:HGNC:4550]
2876	-2.32305	1.95e-13	483.445	GPX1	glutathione peroxidase 1 [Source:HGNC Symbol;Acc:HGNC:4553]
2879	-0.920641	0.0014383	183.872	GPX4	glutathione peroxidase 4 [Source:HGNC Symbol;Acc:HGNC:4556]
2882	-1.18449	0.406945	14.4821	GPX7	glutathione peroxidase 7 [Source:HGNC Symbol;Acc:HGNC:4559]
2885	-1.65801	3.03e-14	288.29	GRB2	growth factor receptor bound protein 2 [Source:HGNC Symbol;Acc:HGNC:4566]
2887	-1.8536	0.0159824	28.1687	GRB10	growth factor receptor bound protein 10 [Source:HGNC Symbol;Acc:HGNC:4564]
2889	-0.792079	0.0648132	87.8198	RAPGEF1	Rap guanine nucleotide exchange factor 1 [Source:HGNC Symbol;Acc:HGNC:4568]
2896	-0.856844	0.00496572	592.035	GRN	granulin precursor [Source:HGNC Symbol;Acc:HGNC:4601]
2906	-0.862334	0.47541	13.5331	GRIN2D	glutamate ionotropic receptor NMDA type subunit 2D [Source:HGNC Symbol;Acc:HGNC:4588]
2907	-0.780577	0.280339	121.686	GRINA	glutamate ionotropic receptor NMDA type subunit associated protein 1 [Source:HGNC Symbol;Acc:HGNC:4589]
2908	-1.02493	0.000325774	80.6594	NR3C1	nuclear receptor subfamily 3 group C member 1 [Source:HGNC Symbol;Acc:HGNC:7978]
2909	-0.309423	0.414436	75.8441	ARHGAP35	Rho GTPase activating protein 35 [Source:HGNC Symbol;Acc:HGNC:4591]
2920	4.84745	0.0297171	0	CXCL2	C-X-C motif chemokine ligand 2 [Source:HGNC Symbol;Acc:HGNC:4603]
2923	-1.69521	0.131923	33.7256	PDIA3	protein disulfide isomerase family A member 3 [Source:HGNC Symbol;Acc:HGNC:4606]
2926	-1.07975	0.00122781	134.029	GRSF1	G-rich RNA sequence binding factor 1 [Source:HGNC Symbol;Acc:HGNC:4610]
2931	-2.07012	2.72e-05	122.317	GSK3A	glycogen synthase kinase 3 alpha [Source:HGNC Symbol;Acc:HGNC:4616]
2932	-0.818834	0.0570059	41.5348	GSK3B	glycogen synthase kinase 3 beta [Source:HGNC Symbol;Acc:HGNC:4617]
2934	0.470486	0.312654	79.6568	GSN	gelsolin [Source:HGNC Symbol;Acc:HGNC:4620]
2935	-1.91574	3.59e-12	205.486	GSPT1	G1 to S phase transition 1 [Source:HGNC Symbol;Acc:HGNC:4621]
2936	0.588594	0.037283	130.061	GSR	glutathione-disulfide reductase [Source:HGNC Symbol;Acc:HGNC:4623]
2937	-0.697875	0.519116	64.6069	GSS	glutathione synthetase [Source:HGNC Symbol;Acc:HGNC:4624]
2948	-2.17947	0.159894	25.8296	GSTM4	glutathione S-transferase mu 4 [Source:HGNC Symbol;Acc:HGNC:4636]
2950	0.678873	0.0125331	451.364	GSTP1	glutathione S-transferase pi 1 [Source:HGNC Symbol;Acc:HGNC:4638]
2954	1.16564	0.212105	17.1087	GSTZ1	glutathione S-transferase zeta 1 [Source:HGNC Symbol;Acc:HGNC:4643]
2956	-1.54665	0.000163187	65.0646	MSH6	mutS homolog 6 [Source:HGNC Symbol;Acc:HGNC:7329]
2957	0.3319	0.505445	19.6918	GTF2A1	general transcription factor IIA subunit 1 [Source:HGNC Symbol;Acc:HGNC:4646]
2958	-0.868651	0.00580193	137.357	GTF2A2	general transcription factor IIA subunit 2 [Source:HGNC Symbol;Acc:HGNC:4647]
2959	-0.0624647	0.889732	37.1999	GTF2B	general transcription factor IIB [Source:HGNC Symbol;Acc:HGNC:4648]
2960	-1.64625	0.00495608	15.8439	GTF2E1	general transcription factor IIE subunit 1 [Source:HGNC Symbol;Acc:HGNC:4650]
2961	-2.11676	5.93e-05	90.201	GTF2E2	general transcription factor IIE subunit 2 [Source:HGNC Symbol;Acc:HGNC:4651]
2962	-0.731871	0.287955	45.3618	GTF2F1	general transcription factor IIF subunit 1 [Source:HGNC Symbol;Acc:HGNC:4652]
2963	-0.800614	0.214199	47.7254	GTF2F2	general transcription factor IIF subunit 2 [Source:HGNC Symbol;Acc:HGNC:4653]
2965	-0.160804	0.748421	37.7711	GTF2H1	general transcription factor IIH subunit 1 [Source:HGNC Symbol;Acc:HGNC:4655]
2967	0.108965	0.85168	56.4286	GTF2H3	general transcription factor IIH subunit 3 [Source:HGNC Symbol;Acc:HGNC:4657]
2971	-1.34659	0.00112321	318.244	GTF3A	general transcription factor IIIA [Source:HGNC Symbol;Acc:HGNC:4662]
2972	-1.59302	0.146231	10.8717	BRF1	BRF1 RNA polymerase III transcription initiation factor subunit [Source:HGNC Symbol;Acc:HGNC:11551]
2975	0.00899128	0.995636	12.575	GTF3C1	general transcription factor IIIC subunit 1 [Source:HGNC Symbol;Acc:HGNC:4664]
2976	-1.96317	1.05e-05	72.8775	GTF3C2	general transcription factor IIIC subunit 2 [Source:HGNC Symbol;Acc:HGNC:4665]
2979	-0.703011	0.600995	1.95133	GUCA1B	guanylate cyclase activator 1B [Source:HGNC Symbol;Acc:HGNC:4679]
2987	0.45448	0.541449	63.8007	GUK1	guanylate kinase 1 [Source:HGNC Symbol;Acc:HGNC:4693]
2990	-2.27173	8.11e-07	83.0634	GUSB	glucuronidase beta [Source:HGNC Symbol;Acc:HGNC:4696]
2992	-1.71118	0.000665818	55.1724	GYG1	glycogenin 1 [Source:HGNC Symbol;Acc:HGNC:4699]
2995	-1.50773	0.491012	6.13321	GYPC	glycophorin C (Gerbich blood group) [Source:HGNC Symbol;Acc:HGNC:4704]
2997	-0.473388	0.752792	33.9786	GYS1	glycogen synthase 1 [Source:HGNC Symbol;Acc:HGNC:4706]
3005	0.780983	0.655228	3.86947	H1-0	H1.0 linker histone [Source:HGNC Symbol;Acc:HGNC:4714]
3006	-1.54991	0.380501	19.5348	H1-2	H1.2 linker histone, cluster member [Source:HGNC Symbol;Acc:HGNC:4716]
3014	-0.675249	0.0935613	73.7257	H2AX	H2A.X variant histone [Source:HGNC Symbol;Acc:HGNC:4739]
3015	-0.994554	1.55e-09	1339.4	H2AZ1	H2A.Z variant histone 1 [Source:HGNC Symbol;Acc:HGNC:4741]
3020	-0.629595	0.000376965	1292.76	H3-3A	H3.3 histone A [Source:HGNC Symbol;Acc:HGNC:4764]
3021	0.223293	0.0983841	1233.31	H3-3B	H3.3 histone B [Source:HGNC Symbol;Acc:HGNC:4765]
3028	-1.81615	0.0339216	122.926	HSD17B10	hydroxysteroid 17-beta dehydrogenase 10 [Source:HGNC Symbol;Acc:HGNC:4800]
3029	-2.20824	0.0852872	22.7242	HAGH	hydroxyacylglutathione hydrolase [Source:HGNC Symbol;Acc:HGNC:4805]
3030	-1.85072	3.87e-05	224.688	HADHA	hydroxyacyl-CoA dehydrogenase trifunctional multienzyme complex subunit alpha [Source:HGNC Symbol;Acc:HGNC:4801]
3032	-0.541834	0.314725	195.32	HADHB	hydroxyacyl-CoA dehydrogenase trifunctional multienzyme complex subunit beta [Source:HGNC Symbol;Acc:HGNC:4803]
3033	0.0567363	0.943752	54.2225	HADH	hydroxyacyl-CoA dehydrogenase [Source:HGNC Symbol;Acc:HGNC:4799]
3034	0.12157	0.912919	12.0407	HAL	histidine ammonia-lyase [Source:HGNC Symbol;Acc:HGNC:4806]
3035	-2.34968	0.0474519	39.0511	HARS1	histidyl-tRNA synthetase 1 [Source:HGNC Symbol;Acc:HGNC:4816]
3038	1.71768	0.393725	0.18195	HAS3	hyaluronan synthase 3 [Source:HGNC Symbol;Acc:HGNC:4820]
3052	-0.196587	0.639867	57.2028	HCCS	holocytochrome c synthase [Source:HGNC Symbol;Acc:HGNC:4837]
3054	-1.58765	1.46e-08	361.841	HCFC1	host cell factor C1 [Source:HGNC Symbol;Acc:HGNC:4839]
3055	-0.453859	0.441801	74.2563	HCK	HCK proto-oncogene, Src family tyrosine kinase [Source:HGNC Symbol;Acc:HGNC:4840]
3059	-0.339998	0.207644	418.429	HCLS1	hematopoietic cell-specific Lyn substrate 1 [Source:HGNC Symbol;Acc:HGNC:4844]
3064	0.0713342	0.939824	17.782	HTT	huntingtin [Source:HGNC Symbol;Acc:HGNC:4851]
3065	-0.221323	0.457232	255.783	HDAC1	histone deacetylase 1 [Source:HGNC Symbol;Acc:HGNC:4852]
3066	-0.71687	0.00562311	291.299	HDAC2	histone deacetylase 2 [Source:HGNC Symbol;Acc:HGNC:4853]
3068	-0.681206	0.00010189	794.924	HDGF	heparin binding growth factor [Source:HGNC Symbol;Acc:HGNC:4856]
3069	-0.595248	0.109482	241.751	HDLBP	high density lipoprotein binding protein [Source:HGNC Symbol;Acc:HGNC:4857]
3070	-0.805895	0.603481	23.1145	HELLS	helicase, lymphoid specific [Source:HGNC Symbol;Acc:HGNC:4861]
3071	-0.551464	0.134779	359.371	NCKAP1L	NCK associated protein 1 like [Source:HGNC Symbol;Acc:HGNC:4862]
3073	-0.355496	0.704182	30.2328	HEXA	hexosaminidase subunit alpha [Source:HGNC Symbol;Acc:HGNC:4878]
3074	0.0408725	0.96006	147.739	HEXB	hexosaminidase subunit beta [Source:HGNC Symbol;Acc:HGNC:4879]
3082	-1.33432	0.472632	1.08165	HGF	hepatocyte growth factor [Source:HGNC Symbol;Acc:HGNC:4893]
3087	-1.77639	3.96e-05	24.1835	HHEX	hematopoietically expressed homeobox [Source:HGNC Symbol;Acc:HGNC:4901]
3090	-7.40541	2.75e-07	9.2661	HIC1	HIC ZBTB transcriptional repressor 1 [Source:HGNC Symbol;Acc:HGNC:4909]
3091	-0.661342	0.101779	23.3273	HIF1A	hypoxia inducible factor 1 subunit alpha [Source:HGNC Symbol;Acc:HGNC:4910]
3092	-0.527896	0.366662	60.5958	HIP1	huntingtin interacting protein 1 [Source:HGNC Symbol;Acc:HGNC:4913]
3093	-1.12353	0.000701676	137.591	UBE2K	ubiquitin conjugating enzyme E2 K [Source:HGNC Symbol;Acc:HGNC:4914]
3094	-0.974715	0.000220663	688.972	HINT1	histidine triad nucleotide binding protein 1 [Source:HGNC Symbol;Acc:HGNC:4912]
3096	-0.393051	0.727337	2.89993	HIVEP1	HIVEP zinc finger 1 [Source:HGNC Symbol;Acc:HGNC:4920]
3097	0.378814	0.851248	0.765608	HIVEP2	HIVEP zinc finger 2 [Source:HGNC Symbol;Acc:HGNC:4921]
3098	-2.78463	0.00405726	29.9802	HK1	hexokinase 1 [Source:HGNC Symbol;Acc:HGNC:4922]
3099	-3.23893	4.08e-11	42.7449	HK2	hexokinase 2 [Source:HGNC Symbol;Acc:HGNC:4923]
3104	-2.68624	0.00705755	10.7023	ZBTB48	zinc finger and BTB domain containing 48 [Source:HGNC Symbol;Acc:HGNC:4930]
3105	-0.459151	0.392266	140.906	HLA-A	major histocompatibility complex, class I, A [Source:HGNC Symbol;Acc:HGNC:4931]
3106	-2.34079	0.130031	22.8887	HLA-B	major histocompatibility complex, class I, B [Source:HGNC Symbol;Acc:HGNC:4932]
3107	-1.86238	9.29e-10	468.183	HLA-C	major histocompatibility complex, class I, C [Source:HGNC Symbol;Acc:HGNC:4933]
3119	-0.462837	0.770464	14.634	HLA-DQB1	major histocompatibility complex, class II, DQ beta 1 [Source:HGNC Symbol;Acc:HGNC:4944]
3122	-1.67349	0.060482	61.9436	HLA-DRA	major histocompatibility complex, class II, DR alpha [Source:HGNC Symbol;Acc:HGNC:4947]
3140	-0.147101	0.836623	30.709	MR1	major histocompatibility complex, class I-related [Source:HGNC Symbol;Acc:HGNC:4975]
3141	-1.11306	0.518293	5.45778	HLCS	holocarboxylase synthetase [Source:HGNC Symbol;Acc:HGNC:4976]
3142	-1.81989	9.24e-08	40.7426	HLX	H2.0 like homeobox [Source:HGNC Symbol;Acc:HGNC:4978]
3145	-1.91002	0.00159227	60.1528	HMBS	hydroxymethylbilane synthase [Source:HGNC Symbol;Acc:HGNC:4982]
3146	-0.427983	0.0690762	906.179	HMGB1	high mobility group box 1 [Source:HGNC Symbol;Acc:HGNC:4983]
3148	2.2352	1.88e-18	30.4208	HMGB2	high mobility group box 2 [Source:HGNC Symbol;Acc:HGNC:5000]
3149	-0.524163	0.292637	92.5697	HMGB3	high mobility group box 3 [Source:HGNC Symbol;Acc:HGNC:5004]
3150	-0.954004	0.0016933	537.071	HMGN1	high mobility group nucleosome binding domain 1 [Source:HGNC Symbol;Acc:HGNC:4984]
3151	-0.603364	0.000619477	1420.25	HMGN2	high mobility group nucleosomal binding domain 2 [Source:HGNC Symbol;Acc:HGNC:4986]
3155	0.148298	0.898029	26.4292	HMGCL	3-hydroxy-3-methylglutaryl-CoA lyase [Source:HGNC Symbol;Acc:HGNC:5005]
3156	-0.534547	0.185965	52.2838	HMGCR	3-hydroxy-3-methylglutaryl-CoA reductase [Source:HGNC Symbol;Acc:HGNC:5006]
3157	-0.388887	0.377525	77.1692	HMGCS1	3-hydroxy-3-methylglutaryl-CoA synthase 1 [Source:HGNC Symbol;Acc:HGNC:5007]
3159	-2.26982	1.09e-14	618.48	HMGA1	high mobility group AT-hook 1 [Source:HGNC Symbol;Acc:HGNC:5010]
3161	-2.71741	2.73e-05	36.3914	HMMR	hyaluronan mediated motility receptor [Source:HGNC Symbol;Acc:HGNC:5012]
3162	7.99485	5.15e-89	1.99045	HMOX1	heme oxygenase 1 [Source:HGNC Symbol;Acc:HGNC:5013]
3164	2.06463	0.120767	0.263827	NR4A1	nuclear receptor subfamily 4 group A member 1 [Source:HGNC Symbol;Acc:HGNC:7980]
3167	-2.45851	5.48e-06	20.1229	HMX2	H6 family homeobox 2 [Source:HGNC Symbol;Acc:HGNC:5018]
3169	-0.961041	0.308533	2.8515	FOXA1	forkhead box A1 [Source:HGNC Symbol;Acc:HGNC:5021]
3176	0.139571	0.817183	47.3628	HNMT	histamine N-methyltransferase [Source:HGNC Symbol;Acc:HGNC:5028]
3177	-1.01702	0.163542	20.9042	SLC29A2	solute carrier family 29 member 2 [Source:HGNC Symbol;Acc:HGNC:11004]
3178	-0.66059	0.00302989	1076.7	HNRNPA1	heterogeneous nuclear ribonucleoprotein A1 [Source:HGNC Symbol;Acc:HGNC:5031]
3181	0.0357373	0.899195	882.123	HNRNPA2B1	heterogeneous nuclear ribonucleoprotein A2/B1 [Source:HGNC Symbol;Acc:HGNC:5033]
3182	-2.10338	1.17e-16	312.411	HNRNPAB	heterogeneous nuclear ribonucleoprotein A/B [Source:HGNC Symbol;Acc:HGNC:5034]
3183	-0.531393	0.00212345	929.906	HNRNPC	heterogeneous nuclear ribonucleoprotein C [Source:HGNC Symbol;Acc:HGNC:5035]
3184	-0.127181	0.575351	610.819	HNRNPD	heterogeneous nuclear ribonucleoprotein D [Source:HGNC Symbol;Acc:HGNC:5036]
3185	-0.631818	0.000101633	335.107	HNRNPF	heterogeneous nuclear ribonucleoprotein F [Source:HGNC Symbol;Acc:HGNC:5039]
3187	-0.36027	0.675081	48.7614	HNRNPH1	heterogeneous nuclear ribonucleoprotein H1 [Source:HGNC Symbol;Acc:HGNC:5041]
3188	0.128365	0.668718	182.937	HNRNPH2	heterogeneous nuclear ribonucleoprotein H2 [Source:HGNC Symbol;Acc:HGNC:5042]
3189	0.00322911	0.994755	102.737	HNRNPH3	heterogeneous nuclear ribonucleoprotein H3 [Source:HGNC Symbol;Acc:HGNC:5043]
3190	1.09013	6.6e-10	1228.71	HNRNPK	heterogeneous nuclear ribonucleoprotein K [Source:HGNC Symbol;Acc:HGNC:5044]
3191	-1.21614	0.642347	2.31117	HNRNPL	heterogeneous nuclear ribonucleoprotein L [Source:HGNC Symbol;Acc:HGNC:5045]
3192	-0.626451	0.000474064	849.885	HNRNPU	heterogeneous nuclear ribonucleoprotein U [Source:HGNC Symbol;Acc:HGNC:5048]
3198	-0.645258	0.703488	2.15062	HOXA1	homeobox A1 [Source:HGNC Symbol;Acc:HGNC:5099]
3200	-1.71509	0.00500687	10.3572	HOXA3	homeobox A3 [Source:HGNC Symbol;Acc:HGNC:5104]
3201	0.101541	0.953791	3.84275	HOXA4	homeobox A4 [Source:HGNC Symbol;Acc:HGNC:5105]
3202	-1.13079	0.000115149	27.7688	HOXA5	homeobox A5 [Source:HGNC Symbol;Acc:HGNC:5106]
3204	-1.98618	2.22e-05	74.5112	HOXA7	homeobox A7 [Source:HGNC Symbol;Acc:HGNC:5108]
3205	-1.12304	1.52e-08	112.552	HOXA9	homeobox A9 [Source:HGNC Symbol;Acc:HGNC:5109]
3206	-1.79295	1.11e-09	68.8797	HOXA10	homeobox A10 [Source:HGNC Symbol;Acc:HGNC:5100]
3207	-2.15044	3.35e-10	41.2106	HOXA11	homeobox A11 [Source:HGNC Symbol;Acc:HGNC:5101]
3209	-1.36336	0.355615	4.21906	HOXA13	homeobox A13 [Source:HGNC Symbol;Acc:HGNC:5102]
3241	-1.82561	8.57e-05	88.5847	HPCAL1	hippocalcin like 1 [Source:HGNC Symbol;Acc:HGNC:5145]
3242	-2.30569	0.288301	10.2513	HPD	4-hydroxyphenylpyruvate dioxygenase [Source:HGNC Symbol;Acc:HGNC:5147]
3251	0.730025	0.27279	53.7977	HPRT1	hypoxanthine phosphoribosyltransferase 1 [Source:HGNC Symbol;Acc:HGNC:5157]
3257	-0.74682	0.200063	86.4946	HPS1	HPS1 biogenesis of lysosomal organelles complex 3 subunit 1 [Source:HGNC Symbol;Acc:HGNC:5163]
3267	-0.385734	0.557524	36.2726	AGFG1	ArfGAP with FG repeats 1 [Source:HGNC Symbol;Acc:HGNC:5175]
3269	1.50031	0.00706291	3.92321	HRH1	histamine receptor H1 [Source:HGNC Symbol;Acc:HGNC:5182]
3275	0.934508	0.131923	30.0235	PRMT2	protein arginine methyltransferase 2 [Source:HGNC Symbol;Acc:HGNC:5186]
3276	-1.28705	0.00258834	291.359	PRMT1	protein arginine methyltransferase 1 [Source:HGNC Symbol;Acc:HGNC:5187]
3281	0.241846	0.442034	185.268	HSBP1	heat shock factor binding protein 1 [Source:HGNC Symbol;Acc:HGNC:5203]
3290	1.75741	0.512351	0.523392	HSD11B1	hydroxysteroid 11-beta dehydrogenase 1 [Source:HGNC Symbol;Acc:HGNC:5208]
3295	0.389625	0.656776	51.8191	HSD17B4	hydroxysteroid 17-beta dehydrogenase 4 [Source:HGNC Symbol;Acc:HGNC:5213]
3298	-0.654563	0.110008	30.4673	HSF2	heat shock transcription factor 2 [Source:HGNC Symbol;Acc:HGNC:5225]
3300	1.25561	0.290079	8.28557	DNAJB2	DnaJ heat shock protein family (Hsp40) member B2 [Source:HGNC Symbol;Acc:HGNC:5228]
3301	3.01309	2.76e-95	196.018	DNAJA1	DnaJ heat shock protein family (Hsp40) member A1 [Source:HGNC Symbol;Acc:HGNC:5229]
3303	7.06328	1.49e-06	0	HSPA1A	heat shock protein family A (Hsp70) member 1A [Source:HGNC Symbol;Acc:HGNC:5232]
3304	9.03061	3.67e-12	0.0354431	HSPA1B	heat shock protein family A (Hsp70) member 1B [Source:HGNC Symbol;Acc:HGNC:5233]
3308	1.97972	3.41e-13	127.327	HSPA4	heat shock protein family A (Hsp70) member 4 [Source:HGNC Symbol;Acc:HGNC:5237]
3309	0.130818	0.50505	1003.14	HSPA5	heat shock protein family A (Hsp70) member 5 [Source:HGNC Symbol;Acc:HGNC:5238]
3310	12.4754	2.58e-47	1.00461	HSPA6	heat shock protein family A (Hsp70) member 6 [Source:HGNC Symbol;Acc:HGNC:5239]
3312	1.22537	1.51e-19	1417.55	HSPA8	heat shock protein family A (Hsp70) member 8 [Source:HGNC Symbol;Acc:HGNC:5241]
3313	0.994719	4.09e-06	383.913	HSPA9	heat shock protein family A (Hsp70) member 9 [Source:HGNC Symbol;Acc:HGNC:5244]
3315	5.00811	0	1395.94	HSPB1	heat shock protein family B (small) member 1 [Source:HGNC Symbol;Acc:HGNC:5246]
3320	3.43496	4.95e-147	1666.7	HSP90AA1	heat shock protein 90 alpha family class A member 1 [Source:HGNC Symbol;Acc:HGNC:5253]
3326	1.96581	3.65e-66	2227.7	HSP90AB1	heat shock protein 90 alpha family class B member 1 [Source:HGNC Symbol;Acc:HGNC:5258]
3329	1.76031	7.42e-29	483.369	HSPD1	heat shock protein family D (Hsp60) member 1 [Source:HGNC Symbol;Acc:HGNC:5261]
3336	2.58113	1.59e-46	216.5	HSPE1	heat shock protein family E (Hsp10) member 1 [Source:HGNC Symbol;Acc:HGNC:5269]
3337	5.76555	0	97.7725	DNAJB1	DnaJ heat shock protein family (Hsp40) member B1 [Source:HGNC Symbol;Acc:HGNC:5270]
3339	-1.00155	0.706291	11.0911	HSPG2	heparan sulfate proteoglycan 2 [Source:HGNC Symbol;Acc:HGNC:5273]
3340	-0.711265	0.190247	46.4339	NDST1	N-deacetylase and N-sulfotransferase 1 [Source:HGNC Symbol;Acc:HGNC:7680]
3344	-1.08295	0.0724766	8.73392	FOXN2	forkhead box N2 [Source:HGNC Symbol;Acc:HGNC:5281]
3364	-1.47485	0.00683482	26.6379	HUS1	HUS1 checkpoint clamp component [Source:HGNC Symbol;Acc:HGNC:5309]
3376	-0.324696	0.541773	90.7103	IARS1	isoleucyl-tRNA synthetase 1 [Source:HGNC Symbol;Acc:HGNC:5330]
3383	-2.4402	0.00237429	10.5446	ICAM1	intercellular adhesion molecule 1 [Source:HGNC Symbol;Acc:HGNC:5344]
3384	-1.8347	0.0486906	22.0953	ICAM2	intercellular adhesion molecule 2 [Source:HGNC Symbol;Acc:HGNC:5345]
3385	-0.324953	0.369211	159.833	ICAM3	intercellular adhesion molecule 3 [Source:HGNC Symbol;Acc:HGNC:5346]
3394	-1.26356	6.72e-05	89.7028	IRF8	interferon regulatory factor 8 [Source:HGNC Symbol;Acc:HGNC:5358]
3396	-1.21234	0.00674406	96.9965	MRPL58	mitochondrial ribosomal protein L58 [Source:HGNC Symbol;Acc:HGNC:5359]
3397	-0.801184	0.0733901	9.3149	ID1	inhibitor of DNA binding 1, HLH protein [Source:HGNC Symbol;Acc:HGNC:5360]
3398	-0.983303	3.49e-07	156.689	ID2	inhibitor of DNA binding 2 [Source:HGNC Symbol;Acc:HGNC:5361]
3416	-1.48949	0.0164996	36.6447	IDE	insulin degrading enzyme [Source:HGNC Symbol;Acc:HGNC:5381]
3417	0.956768	0.00010189	83.341	IDH1	isocitrate dehydrogenase (NADP(+)) 1 [Source:HGNC Symbol;Acc:HGNC:5382]
3418	-1.15031	0.0291454	159.608	IDH2	isocitrate dehydrogenase (NADP(+)) 2 [Source:HGNC Symbol;Acc:HGNC:5383]
3419	-2.26586	0.00024182	64.1842	IDH3A	isocitrate dehydrogenase (NAD(+)) 3 catalytic subunit alpha [Source:HGNC Symbol;Acc:HGNC:5384]
3420	-1.24888	0.0106231	194.004	IDH3B	isocitrate dehydrogenase (NAD(+)) 3 non-catalytic subunit beta [Source:HGNC Symbol;Acc:HGNC:5385]
3421	-1.51309	0.0581084	76.1177	IDH3G	isocitrate dehydrogenase (NAD(+)) 3 non-catalytic subunit gamma [Source:HGNC Symbol;Acc:HGNC:5386]
3422	-1.28569	0.000183617	56.8906	IDI1	isopentenyl-diphosphate delta isomerase 1 [Source:HGNC Symbol;Acc:HGNC:5387]
3423	0.794003	0.534159	13.7791	IDS	iduronate 2-sulfatase [Source:HGNC Symbol;Acc:HGNC:5389]
3428	-0.75049	0.78347	1.43135	IFI16	interferon gamma inducible protein 16 [Source:HGNC Symbol;Acc:HGNC:5395]
3431	-0.599792	0.512498	22.7279	SP110	SP110 nuclear body protein [Source:HGNC Symbol;Acc:HGNC:5401]
3433	-0.315874	0.905054	1.10174	IFIT2	interferon induced protein with tetratricopeptide repeats 2 [Source:HGNC Symbol;Acc:HGNC:5409]
3437	-0.958521	0.299209	7.12967	IFIT3	interferon induced protein with tetratricopeptide repeats 3 [Source:HGNC Symbol;Acc:HGNC:5411]
3454	-1.37408	0.042961	75.0146	IFNAR1	interferon alpha and beta receptor subunit 1 [Source:HGNC Symbol;Acc:HGNC:5432]
3455	-2.25523	0.00105622	31.3225	IFNAR2	interferon alpha and beta receptor subunit 2 [Source:HGNC Symbol;Acc:HGNC:5433]
3459	-0.903692	0.0680934	20.2301	IFNGR1	interferon gamma receptor 1 [Source:HGNC Symbol;Acc:HGNC:5439]
3475	-1.2954	0.00986699	13.7815	IFRD1	interferon related developmental regulator 1 [Source:HGNC Symbol;Acc:HGNC:5456]
3476	-0.601594	0.259849	86.0875	IGBP1	immunoglobulin binding protein 1 [Source:HGNC Symbol;Acc:HGNC:5461]
3480	-0.163879	0.94261	3.08036	IGF1R	insulin like growth factor 1 receptor [Source:HGNC Symbol;Acc:HGNC:5465]
3482	1.35225	0.00124212	36.7023	IGF2R	insulin like growth factor 2 receptor [Source:HGNC Symbol;Acc:HGNC:5467]
3485	1.3812	0.462622	0.921209	IGFBP2	insulin like growth factor binding protein 2 [Source:HGNC Symbol;Acc:HGNC:5471]
3487	0.292966	0.844503	19.4619	IGFBP4	insulin like growth factor binding protein 4 [Source:HGNC Symbol;Acc:HGNC:5473]
3490	0.125678	0.812434	108.97	IGFBP7	insulin like growth factor binding protein 7 [Source:HGNC Symbol;Acc:HGNC:5476]
3491	4.21218	0.103489	0	CCN1	cellular communication network factor 1 [Source:HGNC Symbol;Acc:HGNC:2654]
3508	-1.07449	0.211751	6.14262	IGHMBP2	immunoglobulin mu DNA binding protein 2 [Source:HGNC Symbol;Acc:HGNC:5542]
3516	-1.34341	4.36e-10	342.031	RBPJ	recombination signal binding protein for immunoglobulin kappa J region [Source:HGNC Symbol;Acc:HGNC:5724]
3543	-1.43147	0.0763293	75.7985	IGLL1	immunoglobulin lambda like polypeptide 1 [Source:HGNC Symbol;Acc:HGNC:5870]
3550	-0.332882	0.390932	114.213	IK	IK cytokine [Source:HGNC Symbol;Acc:HGNC:5958]
3551	-0.496957	0.141622	91.2048	IKBKB	inhibitor of nuclear factor kappa B kinase subunit beta [Source:HGNC Symbol;Acc:HGNC:5960]
3553	1.21927	0.399346	0.600905	IL1B	interleukin 1 beta [Source:HGNC Symbol;Acc:HGNC:5992]
3556	-0.270638	0.775305	6.31437	IL1RAP	interleukin 1 receptor accessory protein [Source:HGNC Symbol;Acc:HGNC:5995]
3557	-0.832839	0.27347	20.0338	IL1RN	interleukin 1 receptor antagonist [Source:HGNC Symbol;Acc:HGNC:6000]
3559	-2.63138	0.00850737	17.4757	IL2RA	interleukin 2 receptor subunit alpha [Source:HGNC Symbol;Acc:HGNC:6008]
3566	-1.86101	0.0328948	29.6419	IL4R	interleukin 4 receptor [Source:HGNC Symbol;Acc:HGNC:6015]
3570	-0.829368	0.00223605	163.697	IL6R	interleukin 6 receptor [Source:HGNC Symbol;Acc:HGNC:6019]
3572	0.61662	0.512699	3.42511	IL6ST	interleukin 6 signal transducer [Source:HGNC Symbol;Acc:HGNC:6021]
3575	-0.738726	0.00750786	61.6983	IL7R	interleukin 7 receptor [Source:HGNC Symbol;Acc:HGNC:6024]
3576	2.83348	6.91e-20	3.30401	CXCL8	C-X-C motif chemokine ligand 8 [Source:HGNC Symbol;Acc:HGNC:6025]
3579	-0.43768	0.265706	44.6062	CXCR2	C-X-C motif chemokine receptor 2 [Source:HGNC Symbol;Acc:HGNC:6027]
3587	0.619162	0.449454	5.67986	IL10RA	interleukin 10 receptor subunit alpha [Source:HGNC Symbol;Acc:HGNC:5964]
3588	-1.75732	6.54e-05	148.166	IL10RB	interleukin 10 receptor subunit beta [Source:HGNC Symbol;Acc:HGNC:5965]
3590	-1.38269	0.466493	9.02462	IL11RA	interleukin 11 receptor subunit alpha [Source:HGNC Symbol;Acc:HGNC:5967]
3594	-1.48103	0.421021	10.8251	IL12RB1	interleukin 12 receptor subunit beta 1 [Source:HGNC Symbol;Acc:HGNC:5971]
3595	-2.32284	0.326283	2.55176	IL12RB2	interleukin 12 receptor subunit beta 2 [Source:HGNC Symbol;Acc:HGNC:5972]
3597	-2.57239	0.0115575	29.3469	IL13RA1	interleukin 13 receptor subunit alpha 1 [Source:HGNC Symbol;Acc:HGNC:5974]
3601	-2.02764	0.0403	2.92154	IL15RA	interleukin 15 receptor subunit alpha [Source:HGNC Symbol;Acc:HGNC:5978]
3603	1.2382	0.00627491	15.1523	IL16	interleukin 16 [Source:HGNC Symbol;Acc:HGNC:5980]
3604	-1.87016	0.559783	0.574087	TNFRSF9	TNF receptor superfamily member 9 [Source:HGNC Symbol;Acc:HGNC:11924]
3606	3.24192	0.221127	2.20379	IL18	interleukin 18 [Source:HGNC Symbol;Acc:HGNC:5986]
3607	-0.850238	0.0413463	49.5007	FOXK2	forkhead box K2 [Source:HGNC Symbol;Acc:HGNC:6036]
3608	-1.00538	4.25e-06	486.948	ILF2	interleukin enhancer binding factor 2 [Source:HGNC Symbol;Acc:HGNC:6037]
3609	-1.23659	6.54e-06	212.166	ILF3	interleukin enhancer binding factor 3 [Source:HGNC Symbol;Acc:HGNC:6038]
3611	-4.7319	0.00883473	40.3154	ILK	integrin linked kinase [Source:HGNC Symbol;Acc:HGNC:6040]
3612	-0.604346	0.113035	65.3965	IMPA1	inositol monophosphatase 1 [Source:HGNC Symbol;Acc:HGNC:6050]
3613	-2.82753	0.00523183	38.6341	IMPA2	inositol monophosphatase 2 [Source:HGNC Symbol;Acc:HGNC:6051]
3614	-2.10708	6.86e-07	135.06	IMPDH1	inosine monophosphate dehydrogenase 1 [Source:HGNC Symbol;Acc:HGNC:6052]
3615	-0.546547	0.335294	151.204	IMPDH2	inosine monophosphate dehydrogenase 2 [Source:HGNC Symbol;Acc:HGNC:6053]
3619	-5.16085	0.00204368	13.8844	INCENP	inner centromere protein [Source:HGNC Symbol;Acc:HGNC:6058]
3621	-1.58235	2.04e-07	25.6161	ING1	inhibitor of growth family member 1 [Source:HGNC Symbol;Acc:HGNC:6062]
3622	-1.80699	0.000118922	17.3788	ING2	inhibitor of growth family member 2 [Source:HGNC Symbol;Acc:HGNC:6063]
3624	-3.20774	1.68e-14	24.5593	INHBA	inhibin subunit beta A [Source:HGNC Symbol;Acc:HGNC:6066]
3628	-4.84505	0.0067192	11.8834	INPP1	inositol polyphosphate-1-phosphatase [Source:HGNC Symbol;Acc:HGNC:6071]
3631	-0.744642	0.4952	6.12464	INPP4A	inositol polyphosphate-4-phosphatase type I A [Source:HGNC Symbol;Acc:HGNC:6074]
3632	-1.45912	0.00322516	31.1425	INPP5A	inositol polyphosphate-5-phosphatase A [Source:HGNC Symbol;Acc:HGNC:6076]
3633	-0.21974	0.731204	36.781	INPP5B	inositol polyphosphate-5-phosphatase B [Source:HGNC Symbol;Acc:HGNC:6077]
3636	-1.49098	0.00935883	52.4063	INPPL1	inositol polyphosphate phosphatase like 1 [Source:HGNC Symbol;Acc:HGNC:6080]
3638	-1.3986	1.86e-11	159.973	INSIG1	insulin induced gene 1 [Source:HGNC Symbol;Acc:HGNC:6083]
3643	-0.258819	0.469707	75.4598	INSR	insulin receptor [Source:HGNC Symbol;Acc:HGNC:6091]
3646	0.957583	0.00492034	388.984	EIF3E	eukaryotic translation initiation factor 3 subunit E [Source:HGNC Symbol;Acc:HGNC:3277]
3652	0.559943	0.774369	3.53381	IPP	intracisternal A particle-promoted polypeptide [Source:HGNC Symbol;Acc:HGNC:6108]
3654	-2.95108	1.12e-09	137.243	IRAK1	interleukin 1 receptor associated kinase 1 [Source:HGNC Symbol;Acc:HGNC:6112]
3655	-3.62895	0.15105	3.09098	ITGA6	integrin subunit alpha 6 [Source:HGNC Symbol;Acc:HGNC:6142]
3656	1.15905	0.579117	0.613894	IRAK2	interleukin 1 receptor associated kinase 2 [Source:HGNC Symbol;Acc:HGNC:6113]
3658	-0.23328	0.335164	169.027	IREB2	iron responsive element binding protein 2 [Source:HGNC Symbol;Acc:HGNC:6115]
3659	-3.34036	7.75e-22	31.1057	IRF1	interferon regulatory factor 1 [Source:HGNC Symbol;Acc:HGNC:6116]
3660	-0.726875	0.667432	3.40692	IRF2	interferon regulatory factor 2 [Source:HGNC Symbol;Acc:HGNC:6117]
3661	-1.05689	0.164557	87.5577	IRF3	interferon regulatory factor 3 [Source:HGNC Symbol;Acc:HGNC:6118]
3663	-1.17995	0.0569507	31.5164	IRF5	interferon regulatory factor 5 [Source:HGNC Symbol;Acc:HGNC:6120]
3676	-1.86862	3.77e-05	49.3029	ITGA4	integrin subunit alpha 4 [Source:HGNC Symbol;Acc:HGNC:6140]
3678	-2.21147	5.1e-20	336.438	ITGA5	integrin subunit alpha 5 [Source:HGNC Symbol;Acc:HGNC:6141]
3679	-4.37826	0.0045527	26.3656	ITGA7	integrin subunit alpha 7 [Source:HGNC Symbol;Acc:HGNC:6143]
3682	-1.30997	0.0253132	46.4453	ITGAE	integrin subunit alpha E [Source:HGNC Symbol;Acc:HGNC:6147]
3683	-3.13697	8.32e-49	990.215	ITGAL	integrin subunit alpha L [Source:HGNC Symbol;Acc:HGNC:6148]
3684	0.266222	0.869849	22.3473	ITGAM	integrin subunit alpha M [Source:HGNC Symbol;Acc:HGNC:6149]
3685	-1.89429	0.0677489	6.37536	ITGAV	integrin subunit alpha V [Source:HGNC Symbol;Acc:HGNC:6150]
3687	-1.01333	0.715949	13.0121	ITGAX	integrin subunit alpha X [Source:HGNC Symbol;Acc:HGNC:6152]
3688	-1.2856	0.00539135	106.558	ITGB1	integrin subunit beta 1 [Source:HGNC Symbol;Acc:HGNC:6153]
3689	-1.53562	1.25e-06	512.588	ITGB2	integrin subunit beta 2 [Source:HGNC Symbol;Acc:HGNC:6155]
3692	-1.82773	2.83e-08	314.298	EIF6	eukaryotic translation initiation factor 6 [Source:HGNC Symbol;Acc:HGNC:6159]
3693	-0.399637	0.541142	26.0201	ITGB5	integrin subunit beta 5 [Source:HGNC Symbol;Acc:HGNC:6160]
3695	-2.82617	0.0274616	67.7604	ITGB7	integrin subunit beta 7 [Source:HGNC Symbol;Acc:HGNC:6162]
3703	-0.478972	0.292836	166.552	STT3A	STT3 oligosaccharyltransferase complex catalytic subunit A [Source:HGNC Symbol;Acc:HGNC:6172]
3704	-1.18828	0.000672673	276.58	ITPA	inosine triphosphatase [Source:HGNC Symbol;Acc:HGNC:6176]
3707	-2.24594	0.00324233	14.3845	ITPKB	inositol-trisphosphate 3-kinase B [Source:HGNC Symbol;Acc:HGNC:6179]
3708	0.0531336	0.941839	18.7249	ITPR1	inositol 1,4,5-trisphosphate receptor type 1 [Source:HGNC Symbol;Acc:HGNC:6180]
3709	0.391456	0.758283	11.6708	ITPR2	inositol 1,4,5-trisphosphate receptor type 2 [Source:HGNC Symbol;Acc:HGNC:6181]
3710	-0.724401	0.595837	5.83078	ITPR3	inositol 1,4,5-trisphosphate receptor type 3 [Source:HGNC Symbol;Acc:HGNC:6182]
3712	-2.46821	1.22e-05	82.823	IVD	isovaleryl-CoA dehydrogenase [Source:HGNC Symbol;Acc:HGNC:6186]
3714	-3.15912	0.00214172	17.9524	JAG2	jagged canonical Notch ligand 2 [Source:HGNC Symbol;Acc:HGNC:6189]
3716	-0.190859	0.832143	29.8675	JAK1	Janus kinase 1 [Source:HGNC Symbol;Acc:HGNC:6190]
3717	-1.23166	0.17507	13.9373	JAK2	Janus kinase 2 [Source:HGNC Symbol;Acc:HGNC:6192]
3720	-0.625602	3.51e-06	364.376	JARID2	jumonji and AT-rich interaction domain containing 2 [Source:HGNC Symbol;Acc:HGNC:6196]
3725	4.35763	2.99e-16	1.13292	JUN	Jun proto-oncogene, AP-1 transcription factor subunit [Source:HGNC Symbol;Acc:HGNC:6204]
3726	-1.98353	1.44e-14	47.4288	JUNB	JunB proto-oncogene, AP-1 transcription factor subunit [Source:HGNC Symbol;Acc:HGNC:6205]
3727	-1.47135	0.000290036	1148.68	JUND	JunD proto-oncogene, AP-1 transcription factor subunit [Source:HGNC Symbol;Acc:HGNC:6206]
3732	-2.19803	0.0951108	33.6761	CD82	CD82 molecule [Source:HGNC Symbol;Acc:HGNC:6210]
3735	-0.533336	0.0682819	358.201	KARS1	lysyl-tRNA synthetase 1 [Source:HGNC Symbol;Acc:HGNC:6215]
3738	-0.388838	0.349019	23.4465	KCNA3	potassium voltage-gated channel subfamily A member 3 [Source:HGNC Symbol;Acc:HGNC:6221]
3757	-0.343205	0.85168	3.30353	KCNH2	potassium voltage-gated channel subfamily H member 2 [Source:HGNC Symbol;Acc:HGNC:6251]
3770	-0.349314	0.750116	4.43798	KCNJ14	potassium inwardly rectifying channel subfamily J member 14 [Source:HGNC Symbol;Acc:HGNC:6260]
3778	1.95412	0.133941	5.97356	KCNMA1	potassium calcium-activated channel subfamily M alpha 1 [Source:HGNC Symbol;Acc:HGNC:6284]
3781	1.2261	3.64e-08	20.2679	KCNN2	potassium calcium-activated channel subfamily N member 2 [Source:HGNC Symbol;Acc:HGNC:6291]
3783	-1.81375	0.0327445	25.4659	KCNN4	potassium calcium-activated channel subfamily N member 4 [Source:HGNC Symbol;Acc:HGNC:6293]
3784	-0.324442	0.831321	6.70676	KCNQ1	potassium voltage-gated channel subfamily Q member 1 [Source:HGNC Symbol;Acc:HGNC:6294]
3786	-0.419519	0.790512	4.08166	KCNQ3	potassium voltage-gated channel subfamily Q member 3 [Source:HGNC Symbol;Acc:HGNC:6297]
3796	-0.893803	0.12593	19.8326	KIF2A	kinesin family member 2A [Source:HGNC Symbol;Acc:HGNC:6318]
3797	1.33986	0.571591	2.25969	KIF3C	kinesin family member 3C [Source:HGNC Symbol;Acc:HGNC:6321]
3799	-1.13764	1.16e-05	135.801	KIF5B	kinesin family member 5B [Source:HGNC Symbol;Acc:HGNC:6324]
3831	0.564915	0.508186	21.7343	KLC1	kinesin light chain 1 [Source:HGNC Symbol;Acc:HGNC:6387]
3832	-1.85969	8.79e-05	47.726	KIF11	kinesin family member 11 [Source:HGNC Symbol;Acc:HGNC:6388]
3835	-3.00799	1.3e-11	110.83	KIF22	kinesin family member 22 [Source:HGNC Symbol;Acc:HGNC:6391]
3836	-1.42565	0.0111648	69.8875	KPNA1	karyopherin subunit alpha 1 [Source:HGNC Symbol;Acc:HGNC:6394]
3837	-1.77161	2.9e-35	1198.18	KPNB1	karyopherin subunit beta 1 [Source:HGNC Symbol;Acc:HGNC:6400]
3838	-2.86524	5.28e-40	304.84	KPNA2	karyopherin subunit alpha 2 [Source:HGNC Symbol;Acc:HGNC:6395]
3839	-1.79117	2.2e-07	92.947	KPNA3	karyopherin subunit alpha 3 [Source:HGNC Symbol;Acc:HGNC:6396]
3840	-1.78938	5.43e-08	93.4704	KPNA4	karyopherin subunit alpha 4 [Source:HGNC Symbol;Acc:HGNC:6397]
3841	-0.727276	0.668476	3.81272	KPNA5	karyopherin subunit alpha 5 [Source:HGNC Symbol;Acc:HGNC:6398]
3842	-1.15084	6.53e-05	173.044	TNPO1	transportin 1 [Source:HGNC Symbol;Acc:HGNC:6401]
3843	-2.26869	4.04e-06	126.213	IPO5	importin 5 [Source:HGNC Symbol;Acc:HGNC:6402]
3845	-0.517834	0.243095	47.3159	KRAS	KRAS proto-oncogene, GTPase [Source:HGNC Symbol;Acc:HGNC:6407]
3858	0.117774	0.732237	80.6634	KRT10	keratin 10 [Source:HGNC Symbol;Acc:HGNC:6413]
3895	-1.38717	0.0748981	76.8734	KTN1	kinectin 1 [Source:HGNC Symbol;Acc:HGNC:6467]
3899	-0.192901	0.60104	63.008	AFF3	AF4/FMR2 family member 3 [Source:HGNC Symbol;Acc:HGNC:6473]
3903	-1.09147	0.141761	19.522	LAIR1	leukocyte associated immunoglobulin like receptor 1 [Source:HGNC Symbol;Acc:HGNC:6477]
3914	-0.405035	0.867683	3.15655	LAMB3	laminin subunit beta 3 [Source:HGNC Symbol;Acc:HGNC:6490]
3915	-1.07405	0.44035	12.3731	LAMC1	laminin subunit gamma 1 [Source:HGNC Symbol;Acc:HGNC:6492]
3916	-0.871462	0.0169792	367.152	LAMP1	lysosomal associated membrane protein 1 [Source:HGNC Symbol;Acc:HGNC:6499]
3920	-0.153128	0.696763	175.284	LAMP2	lysosomal associated membrane protein 2 [Source:HGNC Symbol;Acc:HGNC:6501]
3921	-1.88947	0.0361292	54.7317	RPSA	ribosomal protein SA [Source:HGNC Symbol;Acc:HGNC:6502]
3925	-1.50617	1.96e-13	940.415	STMN1	stathmin 1 [Source:HGNC Symbol;Acc:HGNC:6510]
3927	-0.697514	0.0443271	220.707	LASP1	LIM and SH3 protein 1 [Source:HGNC Symbol;Acc:HGNC:6513]
3929	4.03986	0.17531	0.137882	LBP	lipopolysaccharide binding protein [Source:HGNC Symbol;Acc:HGNC:6517]
3930	-2.79275	3.78e-08	120.951	LBR	lamin B receptor [Source:HGNC Symbol;Acc:HGNC:6518]
3936	0.989619	1.04e-09	1535.84	LCP1	lymphocyte cytosolic protein 1 [Source:HGNC Symbol;Acc:HGNC:6528]
3937	-1.1845	0.0125331	28.1525	LCP2	lymphocyte cytosolic protein 2 [Source:HGNC Symbol;Acc:HGNC:6529]
3939	-2.70499	3.84e-26	667.017	LDHA	lactate dehydrogenase A [Source:HGNC Symbol;Acc:HGNC:6535]
3945	-0.988477	4.1e-08	970.556	LDHB	lactate dehydrogenase B [Source:HGNC Symbol;Acc:HGNC:6541]
3949	0.921335	3.2e-10	82.6659	LDLR	low density lipoprotein receptor [Source:HGNC Symbol;Acc:HGNC:6547]
3954	-1.06746	0.0199464	88.4762	LETM1	leucine zipper and EF-hand containing transmembrane protein 1 [Source:HGNC Symbol;Acc:HGNC:6556]
3955	-2.88197	0.0897696	5.45926	LFNG	LFNG O-fucosylpeptide 3-beta-N-acetylglucosaminyltransferase [Source:HGNC Symbol;Acc:HGNC:6560]
3956	-1.05553	0.00115206	743.567	LGALS1	galectin 1 [Source:HGNC Symbol;Acc:HGNC:6561]
3958	-1.11518	0.541833	11.1928	LGALS3	galectin 3 [Source:HGNC Symbol;Acc:HGNC:6563]
3964	-0.792418	0.0188692	103.018	LGALS8	galectin 8 [Source:HGNC Symbol;Acc:HGNC:6569]
3965	-1.4417	7.13e-08	853.872	LGALS9	galectin 9 [Source:HGNC Symbol;Acc:HGNC:6570]
3978	0.152621	0.795869	73.2009	LIG1	DNA ligase 1 [Source:HGNC Symbol;Acc:HGNC:6598]
3980	-1.28421	0.0974465	33.1064	LIG3	DNA ligase 3 [Source:HGNC Symbol;Acc:HGNC:6600]
3981	-0.891368	0.250982	4.87408	LIG4	DNA ligase 4 [Source:HGNC Symbol;Acc:HGNC:6601]
3984	-4.95249	0.0042833	25.2189	LIMK1	LIM domain kinase 1 [Source:HGNC Symbol;Acc:HGNC:6613]
3985	-1.76592	0.00531684	15.438	LIMK2	LIM domain kinase 2 [Source:HGNC Symbol;Acc:HGNC:6614]
3987	-0.581466	0.181045	98.0725	LIMS1	LIM zinc finger domain containing 1 [Source:HGNC Symbol;Acc:HGNC:6616]
3988	-1.05362	0.142083	101.157	LIPA	lipase A, lysosomal acid type [Source:HGNC Symbol;Acc:HGNC:6617]
3991	2.28443	0.371788	1.43466	LIPE	lipase E, hormone sensitive type [Source:HGNC Symbol;Acc:HGNC:6621]
3992	-2.98716	0.00569862	64.6881	FADS1	fatty acid desaturase 1 [Source:HGNC Symbol;Acc:HGNC:3574]
3993	-0.326257	0.74652	15.0696	LLGL2	LLGL scribble cell polarity complex component 2 [Source:HGNC Symbol;Acc:HGNC:6629]
3998	1.67787	0.00323921	34.9333	LMAN1	lectin, mannose binding 1 [Source:HGNC Symbol;Acc:HGNC:6631]
4000	-0.379709	0.604791	64.7749	LMNA	lamin A/C [Source:HGNC Symbol;Acc:HGNC:6636]
4001	-0.695704	0.0164193	141.611	LMNB1	lamin B1 [Source:HGNC Symbol;Acc:HGNC:6637]
4005	-1.59947	0.000408629	52.3366	LMO2	LIM domain only 2 [Source:HGNC Symbol;Acc:HGNC:6642]
4007	-3.28487	0.00198634	14.8519	PRICKLE3	prickle planar cell polarity protein 3 [Source:HGNC Symbol;Acc:HGNC:6645]
4008	0.23596	0.912919	2.70026	LMO7	LIM domain 7 [Source:HGNC Symbol;Acc:HGNC:6646]
4012	-5.29057	0.00853272	4.19566	LNPEP	leucyl and cystinyl aminopeptidase [Source:HGNC Symbol;Acc:HGNC:6656]
4013	-0.333367	0.885682	3.02598	VWA5A	von Willebrand factor A domain containing 5A [Source:HGNC Symbol;Acc:HGNC:6658]
4017	-0.903887	0.747816	0.608111	LOXL2	lysyl oxidase like 2 [Source:HGNC Symbol;Acc:HGNC:6666]
4026	-0.47463	0.513444	16.3703	LPP	LIM domain containing preferred translocation partner in lipoma [Source:HGNC Symbol;Acc:HGNC:6679]
4033	0.0555832	0.954022	12.7383	LRMP	lymphoid restricted membrane protein [Source:HGNC Symbol;Acc:HGNC:6690]
4034	-0.164635	0.885594	30.3736	LRCH4	leucine rich repeats and calponin homology domain containing 4 [Source:HGNC Symbol;Acc:HGNC:6691]
4037	-1.83337	0.0713921	16.223	LRP3	LDL receptor related protein 3 [Source:HGNC Symbol;Acc:HGNC:6695]
4043	-1.31773	0.00146471	343.934	LRPAP1	LDL receptor related protein associated protein 1 [Source:HGNC Symbol;Acc:HGNC:6701]
4046	-5.36571	0.00522218	40.3804	LSP1	lymphocyte specific protein 1 [Source:HGNC Symbol;Acc:HGNC:6707]
4048	-0.704331	0.348573	67.3776	LTA4H	leukotriene A4 hydrolase [Source:HGNC Symbol;Acc:HGNC:6710]
4054	-0.247112	0.926621	4.32929	LTBP3	latent transforming growth factor beta binding protein 3 [Source:HGNC Symbol;Acc:HGNC:6716]
4055	-0.918184	0.105664	38.8145	LTBR	lymphotoxin beta receptor [Source:HGNC Symbol;Acc:HGNC:6718]
4063	-0.104619	0.97032	6.49059	LY9	lymphocyte antigen 9 [Source:HGNC Symbol;Acc:HGNC:6730]
4064	-2.19876	5.96e-06	47.5315	CD180	CD180 molecule [Source:HGNC Symbol;Acc:HGNC:6726]
4065	-0.43969	0.521425	36.762	LY75	lymphocyte antigen 75 [Source:HGNC Symbol;Acc:HGNC:6729]
4066	-4.19759	5.87e-13	78.7326	LYL1	LYL1 basic helix-loop-helix family member [Source:HGNC Symbol;Acc:HGNC:6734]
4067	-0.78345	2.48e-06	477.903	LYN	LYN proto-oncogene, Src family tyrosine kinase [Source:HGNC Symbol;Acc:HGNC:6735]
4069	-0.296132	0.0916262	2817.27	LYZ	lysozyme [Source:HGNC Symbol;Acc:HGNC:6740]
4072	5.01424	0.0145347	0.177215	EPCAM	epithelial cell adhesion molecule [Source:HGNC Symbol;Acc:HGNC:11529]
4074	-0.415164	0.154495	285.394	M6PR	mannose-6-phosphate receptor, cation dependent [Source:HGNC Symbol;Acc:HGNC:6752]
4076	-0.538723	0.100792	118.371	CAPRIN1	cell cycle associated protein 1 [Source:HGNC Symbol;Acc:HGNC:6743]
4077	0.00681879	0.991896	78.4224	NBR1	NBR1 autophagy cargo receptor [Source:HGNC Symbol;Acc:HGNC:6746]
4084	2.33978	5.21e-27	14.1915	MXD1	MAX dimerization protein 1 [Source:HGNC Symbol;Acc:HGNC:6761]
4085	-0.898148	0.0995135	61.1264	MAD2L1	mitotic arrest deficient 2 like 1 [Source:HGNC Symbol;Acc:HGNC:6763]
4086	2.603	0.278782	0.441988	SMAD1	SMAD family member 1 [Source:HGNC Symbol;Acc:HGNC:6767]
4087	-1.04519	0.0184578	62.5224	SMAD2	SMAD family member 2 [Source:HGNC Symbol;Acc:HGNC:6768]
4088	-2.31657	0.0128615	16.0781	SMAD3	SMAD family member 3 [Source:HGNC Symbol;Acc:HGNC:6769]
4089	-1.41931	0.00323996	30.6214	SMAD4	SMAD family member 4 [Source:HGNC Symbol;Acc:HGNC:6770]
4090	-0.581074	0.28846	18.4347	SMAD5	SMAD family member 5 [Source:HGNC Symbol;Acc:HGNC:6771]
4091	-0.204024	0.84404	3.47391	SMAD6	SMAD family member 6 [Source:HGNC Symbol;Acc:HGNC:6772]
4092	-0.217346	0.852357	2.38316	SMAD7	SMAD family member 7 [Source:HGNC Symbol;Acc:HGNC:6773]
4097	-0.29933	0.159482	133.21	MAFG	MAF bZIP transcription factor G [Source:HGNC Symbol;Acc:HGNC:6781]
4116	0.116575	0.829611	91.7147	MAGOH	mago homolog, exon junction complex subunit [Source:HGNC Symbol;Acc:HGNC:6815]
4122	-1.81079	1.72e-05	100.089	MAN2A2	mannosidase alpha class 2A member 2 [Source:HGNC Symbol;Acc:HGNC:6825]
4123	-1.70463	0.314326	20.7174	MAN2C1	mannosidase alpha class 2C member 1 [Source:HGNC Symbol;Acc:HGNC:6827]
4124	-0.955861	0.0362993	42.3501	MAN2A1	mannosidase alpha class 2A member 1 [Source:HGNC Symbol;Acc:HGNC:6824]
4125	-2.22369	0.000176345	274.069	MAN2B1	mannosidase alpha class 2B member 1 [Source:HGNC Symbol;Acc:HGNC:6826]
4126	0.900487	0.300793	4.28674	MANBA	mannosidase beta [Source:HGNC Symbol;Acc:HGNC:6831]
4130	2.92918	0.316321	1.17794	MAP1A	microtubule associated protein 1A [Source:HGNC Symbol;Acc:HGNC:6835]
4134	-0.623282	0.281828	86.9251	MAP4	microtubule associated protein 4 [Source:HGNC Symbol;Acc:HGNC:6862]
4140	-0.321559	0.539293	42.0964	MARK3	microtubule affinity regulating kinase 3 [Source:HGNC Symbol;Acc:HGNC:6897]
4141	0.214583	0.600694	154.056	MARS1	methionyl-tRNA synthetase 1 [Source:HGNC Symbol;Acc:HGNC:6898]
4144	-1.19512	4.57e-08	186.251	MAT2A	methionine adenosyltransferase 2A [Source:HGNC Symbol;Acc:HGNC:6904]
4145	-1.95312	0.224572	17.2176	MATK	megakaryocyte-associated tyrosine kinase [Source:HGNC Symbol;Acc:HGNC:6906]
4149	-1.17507	0.00248816	89.2594	MAX	MYC associated factor X [Source:HGNC Symbol;Acc:HGNC:6913]
4150	-2.29968	1.21e-09	285.57	MAZ	MYC associated zinc finger protein [Source:HGNC Symbol;Acc:HGNC:6914]
4152	-0.454304	0.55102	32.1888	MBD1	methyl-CpG binding domain protein 1 [Source:HGNC Symbol;Acc:HGNC:6916]
4154	-0.405174	0.0168916	816.715	MBNL1	muscleblind like splicing regulator 1 [Source:HGNC Symbol;Acc:HGNC:6923]
4155	-0.500007	0.0152357	153.348	MBP	myelin basic protein [Source:HGNC Symbol;Acc:HGNC:6925]
4157	1.49743	0.572141	0.382093	MC1R	melanocortin 1 receptor [Source:HGNC Symbol;Acc:HGNC:6929]
4170	-0.0940099	0.729113	122.337	MCL1	MCL1 apoptosis regulator, BCL2 family member [Source:HGNC Symbol;Acc:HGNC:6943]
4171	0.355023	0.22025	99.8604	MCM2	minichromosome maintenance complex component 2 [Source:HGNC Symbol;Acc:HGNC:6944]
4172	-1.78397	5.03e-14	420.012	MCM3	minichromosome maintenance complex component 3 [Source:HGNC Symbol;Acc:HGNC:6945]
4173	-1.55756	1.48e-19	763.538	MCM4	minichromosome maintenance complex component 4 [Source:HGNC Symbol;Acc:HGNC:6947]
4174	0.296224	0.364966	169.603	MCM5	minichromosome maintenance complex component 5 [Source:HGNC Symbol;Acc:HGNC:6948]
4175	-0.0660151	0.882534	148.381	MCM6	minichromosome maintenance complex component 6 [Source:HGNC Symbol;Acc:HGNC:6949]
4176	-1.6441	4.68e-08	317.447	MCM7	minichromosome maintenance complex component 7 [Source:HGNC Symbol;Acc:HGNC:6950]
4179	-0.991881	0.28617	39.1946	CD46	CD46 molecule [Source:HGNC Symbol;Acc:HGNC:6953]
4189	-0.671758	0.113377	12.1055	DNAJB9	DnaJ heat shock protein family (Hsp40) member B9 [Source:HGNC Symbol;Acc:HGNC:6968]
4190	-1.10826	0.00494433	171.762	MDH1	malate dehydrogenase 1 [Source:HGNC Symbol;Acc:HGNC:6970]
4191	-0.946071	0.00540942	291.616	MDH2	malate dehydrogenase 2 [Source:HGNC Symbol;Acc:HGNC:6971]
4192	1.56045	0.449927	4.06136	MDK	midkine [Source:HGNC Symbol;Acc:HGNC:6972]
4193	-0.323124	0.164818	135.158	MDM2	MDM2 proto-oncogene [Source:HGNC Symbol;Acc:HGNC:6973]
4194	-0.600932	0.0376681	112.729	MDM4	MDM4 regulator of p53 [Source:HGNC Symbol;Acc:HGNC:6974]
4199	0.671485	0.739057	2.17934	ME1	malic enzyme 1 [Source:HGNC Symbol;Acc:HGNC:6983]
4200	0.410849	0.435795	35.577	ME2	malic enzyme 2 [Source:HGNC Symbol;Acc:HGNC:6984]
4201	-3.23121	6.25e-16	243.795	MEA1	male-enhanced antigen 1 [Source:HGNC Symbol;Acc:HGNC:6986]
4204	-0.0378073	0.954973	23.809	MECP2	methyl-CpG binding protein 2 [Source:HGNC Symbol;Acc:HGNC:6990]
4205	-0.584969	0.426467	11.5089	MEF2A	myocyte enhancer factor 2A [Source:HGNC Symbol;Acc:HGNC:6993]
4207	1.24353	0.545229	2.58483	MEF2B	myocyte enhancer factor 2B [Source:HGNC Symbol;Acc:HGNC:6995]
4208	-1.64189	5.42e-16	256.022	MEF2C	myocyte enhancer factor 2C [Source:HGNC Symbol;Acc:HGNC:6996]
4209	-1.90314	9.82e-25	238.191	MEF2D	myocyte enhancer factor 2D [Source:HGNC Symbol;Acc:HGNC:6997]
4211	-1.04222	0.00115784	46.4524	MEIS1	Meis homeobox 1 [Source:HGNC Symbol;Acc:HGNC:7000]
4212	-0.285892	0.819363	3.6139	MEIS2	Meis homeobox 2 [Source:HGNC Symbol;Acc:HGNC:7001]
4214	-1.06285	7.45e-05	57.128	MAP3K1	mitogen-activated protein kinase kinase kinase 1 [Source:HGNC Symbol;Acc:HGNC:6848]
4215	-2.39156	2.62e-06	55.6097	MAP3K3	mitogen-activated protein kinase kinase kinase 3 [Source:HGNC Symbol;Acc:HGNC:6855]
4216	-1.58647	0.000588059	53.2452	MAP3K4	mitogen-activated protein kinase kinase kinase 4 [Source:HGNC Symbol;Acc:HGNC:6856]
4217	-1.25624	0.0618529	13.401	MAP3K5	mitogen-activated protein kinase kinase kinase 5 [Source:HGNC Symbol;Acc:HGNC:6857]
4218	-1.53862	4.97e-05	93.6342	RAB8A	RAB8A, member RAS oncogene family [Source:HGNC Symbol;Acc:HGNC:7007]
4221	0.35851	0.542565	69.3695	MEN1	menin 1 [Source:HGNC Symbol;Acc:HGNC:7010]
4232	-1.12125	0.441801	22.9991	MEST	mesoderm specific transcript [Source:HGNC Symbol;Acc:HGNC:7028]
4234	-1.76125	0.000267311	58.6572	METTL1	methyltransferase like 1 [Source:HGNC Symbol;Acc:HGNC:7030]
4236	-0.53738	0.154495	39.9297	MFAP1	microfibril associated protein 1 [Source:HGNC Symbol;Acc:HGNC:7032]
4238	-0.927445	0.0522788	21.5712	MFAP3	microfibril associated protein 3 [Source:HGNC Symbol;Acc:HGNC:7034]
4241	-2.10856	0.0879364	26.19	MELTF	melanotransferrin [Source:HGNC Symbol;Acc:HGNC:7037]
4242	-1.12612	0.0010173	229.985	MFNG	MFNG O-fucosylpeptide 3-beta-N-acetylglucosaminyltransferase [Source:HGNC Symbol;Acc:HGNC:7038]
4245	-1.38113	3.77e-05	108.344	MGAT1	alpha-1,3-mannosyl-glycoprotein 2-beta-N-acetylglucosaminyltransferase [Source:HGNC Symbol;Acc:HGNC:7044]
4247	-0.841362	0.039603	36.6885	MGAT2	alpha-1,6-mannosyl-glycoprotein 2-beta-N-acetylglucosaminyltransferase [Source:HGNC Symbol;Acc:HGNC:7045]
4248	-2.95469	0.266152	0.633036	MGAT3	beta-1,4-mannosyl-glycoprotein 4-beta-N-acetylglucosaminyltransferase [Source:HGNC Symbol;Acc:HGNC:7046]
4249	-0.714285	0.230579	32.2104	MGAT5	alpha-1,6-mannosylglycoprotein 6-beta-N-acetylglucosaminyltransferase [Source:HGNC Symbol;Acc:HGNC:7049]
4253	-1.12011	0.205918	20.6299	MIA2	MIA SH3 domain ER export factor 2 [Source:HGNC Symbol;Acc:HGNC:18432]
4257	0.0671509	0.87873	234.302	MGST1	microsomal glutathione S-transferase 1 [Source:HGNC Symbol;Acc:HGNC:7061]
4258	-0.49469	0.241535	148.232	MGST2	microsomal glutathione S-transferase 2 [Source:HGNC Symbol;Acc:HGNC:7063]
4259	0.663982	0.251635	61.0858	MGST3	microsomal glutathione S-transferase 3 [Source:HGNC Symbol;Acc:HGNC:7064]
4285	0.422129	0.627145	22.1063	MIPEP	mitochondrial intermediate peptidase [Source:HGNC Symbol;Acc:HGNC:7104]
4286	0.278317	0.748421	8.29682	MITF	melanocyte inducing transcription factor [Source:HGNC Symbol;Acc:HGNC:7105]
4287	-0.880941	0.0217771	68.7053	ATXN3	ataxin 3 [Source:HGNC Symbol;Acc:HGNC:7106]
4288	-2.35342	2.25e-06	99.2555	MKI67	marker of proliferation Ki-67 [Source:HGNC Symbol;Acc:HGNC:7107]
4289	-0.978468	0.00321207	64.3462	MKLN1	muskelin 1 [Source:HGNC Symbol;Acc:HGNC:7109]
4292	0.600116	0.244367	44.6703	MLH1	mutL homolog 1 [Source:HGNC Symbol;Acc:HGNC:7127]
4296	-2.98123	0.0294602	20.6275	MAP3K11	mitogen-activated protein kinase kinase kinase 11 [Source:HGNC Symbol;Acc:HGNC:6850]
4297	-1.1746	0.0990008	12.115	KMT2A	lysine methyltransferase 2A [Source:HGNC Symbol;Acc:HGNC:7132]
4298	-2.23496	1.19e-08	121.992	MLLT1	MLLT1 super elongation complex subunit [Source:HGNC Symbol;Acc:HGNC:7134]
4299	-0.239171	0.685016	31.527	AFF1	AF4/FMR2 family member 1 [Source:HGNC Symbol;Acc:HGNC:7135]
4300	-2.28263	0.130119	4.6601	MLLT3	MLLT3 super elongation complex subunit [Source:HGNC Symbol;Acc:HGNC:7136]
4303	-0.779937	0.551226	11.8272	FOXO4	forkhead box O4 [Source:HGNC Symbol;Acc:HGNC:7139]
4327	3.04078	0.324024	1.27612	MMP19	matrix metallopeptidase 19 [Source:HGNC Symbol;Acc:HGNC:7165]
4329	0.78737	0.0916862	25.6787	ALDH6A1	aldehyde dehydrogenase 6 family member A1 [Source:HGNC Symbol;Acc:HGNC:7179]
4331	1.573	0.272691	0.826079	MNAT1	MNAT1 component of CDK activating kinase [Source:HGNC Symbol;Acc:HGNC:7181]
4332	0.874437	0.327543	8.20996	MNDA	myeloid cell nuclear differentiation antigen [Source:HGNC Symbol;Acc:HGNC:7183]
4335	-3.91389	5.52e-17	41.3746	MNT	MAX network transcriptional repressor [Source:HGNC Symbol;Acc:HGNC:7188]
4338	3.05598	5.74e-13	16.041	MOCS2	molybdenum cofactor synthesis 2 [Source:HGNC Symbol;Acc:HGNC:7193]
4350	-1.27432	0.141164	42.9044	MPG	N-methylpurine DNA glycosylase [Source:HGNC Symbol;Acc:HGNC:7211]
4351	-1.28932	0.25275	34.2978	MPI	mannose phosphate isomerase [Source:HGNC Symbol;Acc:HGNC:7216]
4353	-1.11185	0.296185	53.2273	MPO	myeloperoxidase [Source:HGNC Symbol;Acc:HGNC:7218]
4354	-1.16178	0.238549	55.9951	MPP1	membrane palmitoylated protein 1 [Source:HGNC Symbol;Acc:HGNC:7219]
4356	-4.39356	0.0724939	1.56723	MPP3	membrane palmitoylated protein 3 [Source:HGNC Symbol;Acc:HGNC:7221]
4357	0.111214	0.878554	33.1872	MPST	mercaptopyruvate sulfurtransferase [Source:HGNC Symbol;Acc:HGNC:7223]
4358	-0.874727	0.168307	144.737	MPV17	mitochondrial inner membrane protein MPV17 [Source:HGNC Symbol;Acc:HGNC:7224]
4359	-0.328512	0.876966	1.98961	MPZ	myelin protein zero [Source:HGNC Symbol;Acc:HGNC:7225]
4361	-0.748346	0.564999	25.5459	MRE11	MRE11 homolog, double strand break repair nuclease [Source:HGNC Symbol;Acc:HGNC:7230]
4435	0.605477	0.799553	1.20344	CITED1	Cbp/p300 interacting transactivator with Glu/Asp rich carboxy-terminal domain 1 [Source:HGNC Symbol;Acc:HGNC:1986]
4436	-1.33546	0.065554	50.0808	MSH2	mutS homolog 2 [Source:HGNC Symbol;Acc:HGNC:7325]
4437	-0.586215	0.446217	33.1812	MSH3	mutS homolog 3 [Source:HGNC Symbol;Acc:HGNC:7326]
4478	0.114175	0.77929	448.792	MSN	moesin [Source:HGNC Symbol;Acc:HGNC:7373]
4488	0.997272	0.650658	0.821242	MSX2	msh homeobox 2 [Source:HGNC Symbol;Acc:HGNC:7392]
4493	-0.841288	9.21e-05	353.601	MT1E	metallothionein 1E [Source:HGNC Symbol;Acc:HGNC:7397]
4494	-0.705833	0.0759628	125.908	MT1F	metallothionein 1F [Source:HGNC Symbol;Acc:HGNC:7398]
4495	-1.90728	1.38e-12	354.371	MT1G	metallothionein 1G [Source:HGNC Symbol;Acc:HGNC:7399]
4496	-4.40956	0.0764639	6.16539	MT1H	metallothionein 1H [Source:HGNC Symbol;Acc:HGNC:7400]
4500	-2.11883	0.438245	3.94672	NA	NA
4501	-0.136108	0.922156	9.62068	MT1X	metallothionein 1X [Source:HGNC Symbol;Acc:HGNC:7405]
4502	-1.75519	3.47e-07	235.328	MT2A	metallothionein 2A [Source:HGNC Symbol;Acc:HGNC:7406]
4507	-1.71675	0.0270278	19.8912	MTAP	methylthioadenosine phosphorylase [Source:HGNC Symbol;Acc:HGNC:7413]
4515	-3.37449	0.198598	0.629721	MTCP1	mature T cell proliferation 1 [Source:HGNC Symbol;Acc:HGNC:7423]
4520	0.32146	0.2196	43.5384	MTF1	metal regulatory transcription factor 1 [Source:HGNC Symbol;Acc:HGNC:7428]
4521	-0.89275	0.3684	79.0419	NUDT1	nudix hydrolase 1 [Source:HGNC Symbol;Acc:HGNC:8048]
4522	-2.38502	4.92e-07	205.026	MTHFD1	methylenetetrahydrofolate dehydrogenase, cyclohydrolase and formyltetrahydrofolate synthetase 1 [Source:HGNC Symbol;Acc:HGNC:7432]
4524	-1.15228	0.202839	19.5071	MTHFR	methylenetetrahydrofolate reductase [Source:HGNC Symbol;Acc:HGNC:7436]
4528	-0.615723	0.285897	46.5658	MTIF2	mitochondrial translational initiation factor 2 [Source:HGNC Symbol;Acc:HGNC:7441]
4534	-1.58469	0.0104712	14.4145	MTM1	myotubularin 1 [Source:HGNC Symbol;Acc:HGNC:7448]
4542	-1.85222	7.94e-05	114.304	MYO1F	myosin IF [Source:HGNC Symbol;Acc:HGNC:7600]
4548	-1.49147	0.000852427	53.6608	MTR	5-methyltetrahydrofolate-homocysteine methyltransferase [Source:HGNC Symbol;Acc:HGNC:7468]
4552	-1.01937	0.0405877	38.9733	MTRR	5-methyltetrahydrofolate-homocysteine methyltransferase reductase [Source:HGNC Symbol;Acc:HGNC:7473]
4582	-0.649538	0.796737	8.78582	MUC1	mucin 1, cell surface associated [Source:HGNC Symbol;Acc:HGNC:7508]
4591	-1.63257	0.0512294	11.8433	TRIM37	tripartite motif containing 37 [Source:HGNC Symbol;Acc:HGNC:7523]
4594	-0.496303	0.585885	16.8088	MMUT	methylmalonyl-CoA mutase [Source:HGNC Symbol;Acc:HGNC:7526]
4595	-2.13935	0.173786	7.69145	MUTYH	mutY DNA glycosylase [Source:HGNC Symbol;Acc:HGNC:7527]
4597	-1.22885	0.652012	8.66171	MVD	mevalonate diphosphate decarboxylase [Source:HGNC Symbol;Acc:HGNC:7529]
4598	-2.46264	0.049086	16.6902	MVK	mevalonate kinase [Source:HGNC Symbol;Acc:HGNC:7530]
4599	-4.49266	0.0644743	3.76713	MX1	MX dynamin like GTPase 1 [Source:HGNC Symbol;Acc:HGNC:7532]
4600	-0.799049	0.704182	4.52601	MX2	MX dynamin like GTPase 2 [Source:HGNC Symbol;Acc:HGNC:7533]
4601	-1.30655	9.22e-05	79.7719	MXI1	MAX interactor 1, dimerization protein [Source:HGNC Symbol;Acc:HGNC:7534]
4602	-1.40176	8.91e-23	540.217	MYB	MYB proto-oncogene, transcription factor [Source:HGNC Symbol;Acc:HGNC:7545]
4605	-0.728727	0.227479	129.071	MYBL2	MYB proto-oncogene like 2 [Source:HGNC Symbol;Acc:HGNC:7548]
4608	-1.34046	0.0137887	82.3539	MYBPH	myosin binding protein H [Source:HGNC Symbol;Acc:HGNC:7552]
4609	-2.46237	5.79e-35	102.455	MYC	MYC proto-oncogene, bHLH transcription factor [Source:HGNC Symbol;Acc:HGNC:7553]
4610	0.529245	0.301019	9.50342	MYCL	MYCL proto-oncogene, bHLH transcription factor [Source:HGNC Symbol;Acc:HGNC:7555]
4615	-1.51872	0.00908625	25.4667	MYD88	MYD88 innate immune signal transduction adaptor [Source:HGNC Symbol;Acc:HGNC:7562]
4616	0.686482	0.00222308	28.0882	GADD45B	growth arrest and DNA damage inducible beta [Source:HGNC Symbol;Acc:HGNC:4096]
4621	-2.72851	0.217495	1.61509	MYH3	myosin heavy chain 3 [Source:HGNC Symbol;Acc:HGNC:7573]
4627	-1.1323	1.24e-06	439.764	MYH9	myosin heavy chain 9 [Source:HGNC Symbol;Acc:HGNC:7579]
4637	-0.653442	0.0296711	566.344	MYL6	myosin light chain 6 [Source:HGNC Symbol;Acc:HGNC:7587]
4641	-1.33278	0.472326	26.3614	MYO1C	myosin IC [Source:HGNC Symbol;Acc:HGNC:7597]
4643	-0.209923	0.860636	5.63553	MYO1E	myosin IE [Source:HGNC Symbol;Acc:HGNC:7599]
4644	-2.25635	0.14888	5.56606	MYO5A	myosin VA [Source:HGNC Symbol;Acc:HGNC:7602]
4646	2.13228	0.176773	1.38576	MYO6	myosin VI [Source:HGNC Symbol;Acc:HGNC:7605]
4649	0.603439	0.461777	7.9486	MYO9A	myosin IXA [Source:HGNC Symbol;Acc:HGNC:7608]
4650	-1.73546	0.0203309	35.9064	MYO9B	myosin IXB [Source:HGNC Symbol;Acc:HGNC:7609]
4651	-0.452472	0.770622	3.14766	MYO10	myosin X [Source:HGNC Symbol;Acc:HGNC:7593]
4659	-0.27595	0.591168	43.7267	PPP1R12A	protein phosphatase 1 regulatory subunit 12A [Source:HGNC Symbol;Acc:HGNC:7618]
4660	-1.61437	0.0887317	7.14923	PPP1R12B	protein phosphatase 1 regulatory subunit 12B [Source:HGNC Symbol;Acc:HGNC:7619]
4664	-2.35965	0.0357177	6.1502	NAB1	NGFI-A binding protein 1 [Source:HGNC Symbol;Acc:HGNC:7626]
4665	-0.786512	0.291357	6.46456	NAB2	NGFI-A binding protein 2 [Source:HGNC Symbol;Acc:HGNC:7627]
4666	-1.46637	1.1e-10	731.227	NACA	nascent polypeptide associated complex subunit alpha [Source:HGNC Symbol;Acc:HGNC:7629]
4668	-1.90753	0.00303291	88.2985	NAGA	alpha-N-acetylgalactosaminidase [Source:HGNC Symbol;Acc:HGNC:7631]
4669	-3.83907	0.0268571	10.7164	NAGLU	N-acetyl-alpha-glucosaminidase [Source:HGNC Symbol;Acc:HGNC:7632]
4670	-0.261631	0.236729	519.416	HNRNPM	heterogeneous nuclear ribonucleoprotein M [Source:HGNC Symbol;Acc:HGNC:5046]
4673	-0.246829	0.479452	339.4	NAP1L1	nucleosome assembly protein 1 like 1 [Source:HGNC Symbol;Acc:HGNC:7637]
4677	-0.859058	5.48e-05	331.509	NARS1	asparaginyl-tRNA synthetase 1 [Source:HGNC Symbol;Acc:HGNC:7643]
4678	-1.25881	0.000153028	283.706	NASP	nuclear autoantigenic sperm protein [Source:HGNC Symbol;Acc:HGNC:7644]
4681	1.46869	0.379602	2.22614	NBL1	NBL1, DAN family BMP antagonist [Source:HGNC Symbol;Acc:HGNC:7650]
4682	-2.32707	3.54e-06	57.9094	NUBP1	nucleotide binding protein 1 [Source:HGNC Symbol;Acc:HGNC:8041]
4683	-0.714244	0.0306378	143.089	NBN	nibrin [Source:HGNC Symbol;Acc:HGNC:7652]
4684	-1.90916	0.182411	18.278	NCAM1	neural cell adhesion molecule 1 [Source:HGNC Symbol;Acc:HGNC:7656]
4685	-0.131956	0.898408	13.8466	NCAM2	neural cell adhesion molecule 2 [Source:HGNC Symbol;Acc:HGNC:7657]
4686	-1.04893	0.0947032	68.8851	NCBP1	nuclear cap binding protein subunit 1 [Source:HGNC Symbol;Acc:HGNC:7658]
4688	-1.71699	0.234175	21.5064	NCF2	neutrophil cytosolic factor 2 [Source:HGNC Symbol;Acc:HGNC:7661]
4689	-1.02381	0.0264781	253.896	NCF4	neutrophil cytosolic factor 4 [Source:HGNC Symbol;Acc:HGNC:7662]
4690	-0.893807	0.187672	10.7278	NCK1	NCK adaptor protein 1 [Source:HGNC Symbol;Acc:HGNC:7664]
4691	-1.36432	4.58e-17	776.982	NCL	nucleolin [Source:HGNC Symbol;Acc:HGNC:7667]
4694	-0.378025	0.318945	352.963	NDUFA1	NADH:ubiquinone oxidoreductase subunit A1 [Source:HGNC Symbol;Acc:HGNC:7683]
4695	-0.910385	0.0104448	191.496	NDUFA2	NADH:ubiquinone oxidoreductase subunit A2 [Source:HGNC Symbol;Acc:HGNC:7685]
4697	-1.0178	7.45e-06	572.534	NDUFA4	NDUFA4 mitochondrial complex associated [Source:HGNC Symbol;Acc:HGNC:7687]
4698	-0.404942	0.257184	141.273	NDUFA5	NADH:ubiquinone oxidoreductase subunit A5 [Source:HGNC Symbol;Acc:HGNC:7688]
4701	-1.14282	0.00534077	162.523	NDUFA7	NADH:ubiquinone oxidoreductase subunit A7 [Source:HGNC Symbol;Acc:HGNC:7691]
4702	-0.390647	0.382413	91.1736	NDUFA8	NADH:ubiquinone oxidoreductase subunit A8 [Source:HGNC Symbol;Acc:HGNC:7692]
4704	-1.49192	0.00312079	175.075	NDUFA9	NADH:ubiquinone oxidoreductase subunit A9 [Source:HGNC Symbol;Acc:HGNC:7693]
4705	-1.95211	0.0012039	131.43	NDUFA10	NADH:ubiquinone oxidoreductase subunit A10 [Source:HGNC Symbol;Acc:HGNC:7684]
4706	-1.0662	0.000258695	422.126	NDUFAB1	NADH:ubiquinone oxidoreductase subunit AB1 [Source:HGNC Symbol;Acc:HGNC:7694]
4707	-0.185069	0.773951	225.396	NDUFB1	NADH:ubiquinone oxidoreductase subunit B1 [Source:HGNC Symbol;Acc:HGNC:7695]
4708	-0.518749	0.249083	335.55	NDUFB2	NADH:ubiquinone oxidoreductase subunit B2 [Source:HGNC Symbol;Acc:HGNC:7697]
4709	0.0389703	0.946921	50.4633	NDUFB3	NADH:ubiquinone oxidoreductase subunit B3 [Source:HGNC Symbol;Acc:HGNC:7698]
4710	0.290228	0.350989	192.563	NDUFB4	NADH:ubiquinone oxidoreductase subunit B4 [Source:HGNC Symbol;Acc:HGNC:7699]
4711	0.158804	0.718307	166.425	NDUFB5	NADH:ubiquinone oxidoreductase subunit B5 [Source:HGNC Symbol;Acc:HGNC:7700]
4712	-0.219901	0.810312	57.3048	NDUFB6	NADH:ubiquinone oxidoreductase subunit B6 [Source:HGNC Symbol;Acc:HGNC:7701]
4713	-1.22646	0.380746	44.935	NDUFB7	NADH:ubiquinone oxidoreductase subunit B7 [Source:HGNC Symbol;Acc:HGNC:7702]
4714	-0.92317	0.0142785	298.814	NDUFB8	NADH:ubiquinone oxidoreductase subunit B8 [Source:HGNC Symbol;Acc:HGNC:7703]
4715	-1.00171	3.43e-05	1913.32	NDUFB9	NADH:ubiquinone oxidoreductase subunit B9 [Source:HGNC Symbol;Acc:HGNC:7704]
4716	-2.74426	1.48e-05	156.358	NDUFB10	NADH:ubiquinone oxidoreductase subunit B10 [Source:HGNC Symbol;Acc:HGNC:7696]
4717	-0.218303	0.612942	91.2887	NDUFC1	NADH:ubiquinone oxidoreductase subunit C1 [Source:HGNC Symbol;Acc:HGNC:7705]
4718	-0.656541	0.0788281	221.246	NDUFC2	NADH:ubiquinone oxidoreductase subunit C2 [Source:HGNC Symbol;Acc:HGNC:7706]
4720	-0.422676	0.140456	487.421	NDUFS2	NADH:ubiquinone oxidoreductase core subunit S2 [Source:HGNC Symbol;Acc:HGNC:7708]
4722	-0.9306	0.00256164	216.916	NDUFS3	NADH:ubiquinone oxidoreductase core subunit S3 [Source:HGNC Symbol;Acc:HGNC:7710]
4723	-1.63879	0.0627671	107.021	NDUFV1	NADH:ubiquinone oxidoreductase core subunit V1 [Source:HGNC Symbol;Acc:HGNC:7716]
4724	-0.584876	0.239468	127.01	NDUFS4	NADH:ubiquinone oxidoreductase subunit S4 [Source:HGNC Symbol;Acc:HGNC:7711]
4725	-0.58862	0.0172227	401.54	NDUFS5	NADH:ubiquinone oxidoreductase subunit S5 [Source:HGNC Symbol;Acc:HGNC:7712]
4726	-2.18895	9.82e-06	267.814	NDUFS6	NADH:ubiquinone oxidoreductase subunit S6 [Source:HGNC Symbol;Acc:HGNC:7713]
4728	-4.00096	4.8e-06	211.1	NDUFS8	NADH:ubiquinone oxidoreductase core subunit S8 [Source:HGNC Symbol;Acc:HGNC:7715]
4729	-0.532747	0.158078	120.982	NDUFV2	NADH:ubiquinone oxidoreductase core subunit V2 [Source:HGNC Symbol;Acc:HGNC:7717]
4731	-3.11296	4.13e-11	77.0183	NDUFV3	NADH:ubiquinone oxidoreductase subunit V3 [Source:HGNC Symbol;Acc:HGNC:7719]
4733	-2.30607	1.32e-10	188.323	DRG1	developmentally regulated GTP binding protein 1 [Source:HGNC Symbol;Acc:HGNC:3029]
4735	0.000908901	0.998542	114.036	SEPTIN2	septin 2 [Source:HGNC Symbol;Acc:HGNC:7729]
4736	-0.624119	0.000397965	1884.97	RPL10A	ribosomal protein L10a [Source:HGNC Symbol;Acc:HGNC:10299]
4739	-0.239096	0.650177	15.5558	NEDD9	neural precursor cell expressed, developmentally down-regulated 9 [Source:HGNC Symbol;Acc:HGNC:7733]
4744	-1.00441	0.423488	29.6862	NEFH	neurofilament heavy [Source:HGNC Symbol;Acc:HGNC:7737]
4750	0.305721	0.846068	3.95155	NEK1	NIMA related kinase 1 [Source:HGNC Symbol;Acc:HGNC:7744]
4751	-1.11418	0.268048	11.853	NEK2	NIMA related kinase 2 [Source:HGNC Symbol;Acc:HGNC:7745]
4752	0.00583539	0.994944	19.0583	NEK3	NIMA related kinase 3 [Source:HGNC Symbol;Acc:HGNC:7746]
4763	-1.00322	0.185555	15.9767	NF1	neurofibromin 1 [Source:HGNC Symbol;Acc:HGNC:7765]
4771	-1.05775	0.0580512	46.3229	NF2	neurofibromin 2 [Source:HGNC Symbol;Acc:HGNC:7773]
4772	-1.75701	0.000247642	53.3105	NFATC1	nuclear factor of activated T cells 1 [Source:HGNC Symbol;Acc:HGNC:7775]
4773	-1.67642	9.42e-05	62.3648	NFATC2	nuclear factor of activated T cells 2 [Source:HGNC Symbol;Acc:HGNC:7776]
4774	2.53214	0.135834	1.72862	NFIA	nuclear factor I A [Source:HGNC Symbol;Acc:HGNC:7784]
4775	-1.03626	4.77e-05	114.549	NFATC3	nuclear factor of activated T cells 3 [Source:HGNC Symbol;Acc:HGNC:7777]
4778	-4.38937	1.03e-16	45.3577	NFE2	nuclear factor, erythroid 2 [Source:HGNC Symbol;Acc:HGNC:7780]
4779	-2.11788	3.59e-06	45.0048	NFE2L1	nuclear factor, erythroid 2 like 1 [Source:HGNC Symbol;Acc:HGNC:7781]
4780	0.485248	0.166864	26.3371	NFE2L2	nuclear factor, erythroid 2 like 2 [Source:HGNC Symbol;Acc:HGNC:7782]
4782	-1.54108	4.61e-13	219.801	NFIC	nuclear factor I C [Source:HGNC Symbol;Acc:HGNC:7786]
4783	-1.94286	5.12e-09	32.6361	NFIL3	nuclear factor, interleukin 3 regulated [Source:HGNC Symbol;Acc:HGNC:7787]
4784	-2.29163	0.0351097	10.012	NFIX	nuclear factor I X [Source:HGNC Symbol;Acc:HGNC:7788]
4790	-1.46281	0.000362183	70.492	NFKB1	nuclear factor kappa B subunit 1 [Source:HGNC Symbol;Acc:HGNC:7794]
4791	0.848613	0.608387	6.09977	NFKB2	nuclear factor kappa B subunit 2 [Source:HGNC Symbol;Acc:HGNC:7795]
4792	-0.239179	0.240598	61.0901	NFKBIA	NFKB inhibitor alpha [Source:HGNC Symbol;Acc:HGNC:7797]
4794	-0.498174	0.311964	24.6899	NFKBIE	NFKB inhibitor epsilon [Source:HGNC Symbol;Acc:HGNC:7799]
4796	-4.85933	0.00686891	31.7302	TONSL	tonsoku like, DNA repair protein [Source:HGNC Symbol;Acc:HGNC:7801]
4798	-2.26547	0.0134061	23.6004	NFRKB	nuclear factor related to kappaB binding protein [Source:HGNC Symbol;Acc:HGNC:7802]
4799	-1.75449	9.13e-17	123.416	NFX1	nuclear transcription factor, X-box binding 1 [Source:HGNC Symbol;Acc:HGNC:7803]
4800	-0.338075	0.510778	19.876	NFYA	nuclear transcription factor Y subunit alpha [Source:HGNC Symbol;Acc:HGNC:7804]
4801	-0.102972	0.855176	28.3751	NFYB	nuclear transcription factor Y subunit beta [Source:HGNC Symbol;Acc:HGNC:7805]
4802	-0.289841	0.596718	27.9543	NFYC	nuclear transcription factor Y subunit gamma [Source:HGNC Symbol;Acc:HGNC:7806]
4804	9.08338	4.67e-12	0	NGFR	nerve growth factor receptor [Source:HGNC Symbol;Acc:HGNC:7809]
4807	1.03541	0.636634	0.359165	NHLH1	nescient helix-loop-helix 1 [Source:HGNC Symbol;Acc:HGNC:7817]
4809	-1.02398	3.55e-07	522.815	SNU13	small nuclear ribonucleoprotein 13 [Source:HGNC Symbol;Acc:HGNC:7819]
4811	3.16853	0.202506	3.46387	NID1	nidogen 1 [Source:HGNC Symbol;Acc:HGNC:7821]
4814	-1.33337	0.0640492	28.4022	NINJ1	ninjurin 1 [Source:HGNC Symbol;Acc:HGNC:7824]
4815	-0.186897	0.846695	40.0486	NINJ2	ninjurin 2 [Source:HGNC Symbol;Acc:HGNC:7825]
4817	0.583073	0.687258	10.5877	NIT1	nitrilase 1 [Source:HGNC Symbol;Acc:HGNC:7828]
4818	-0.308147	0.846126	84.178	NKG7	natural killer cell granule protein 7 [Source:HGNC Symbol;Acc:HGNC:7830]
4820	-1.66892	0.143829	10.371	NKTR	natural killer cell triggering receptor [Source:HGNC Symbol;Acc:HGNC:7833]
4828	-0.602882	0.50905	33.7999	NMB	neuromedin B [Source:HGNC Symbol;Acc:HGNC:7842]
4830	-2.03948	1.49e-11	363.651	NME1	NME/NM23 nucleoside diphosphate kinase 1 [Source:HGNC Symbol;Acc:HGNC:7849]
4831	-1.87763	1.6e-13	679.19	NME2	NME/NM23 nucleoside diphosphate kinase 2 [Source:HGNC Symbol;Acc:HGNC:7850]
4832	-1.8013	0.181783	17.1911	NME3	NME/NM23 nucleoside diphosphate kinase 3 [Source:HGNC Symbol;Acc:HGNC:7851]
4833	-2.74172	6.9e-06	145.652	NME4	NME/NM23 nucleoside diphosphate kinase 4 [Source:HGNC Symbol;Acc:HGNC:7852]
4835	-0.177531	0.890435	15.3967	NQO2	N-ribosyldihydronicotinamide:quinone reductase 2 [Source:HGNC Symbol;Acc:HGNC:7856]
4836	-1.17084	0.117534	19.6056	NMT1	N-myristoyltransferase 1 [Source:HGNC Symbol;Acc:HGNC:7857]
4839	-2.91532	6.23e-19	135.262	NOP2	NOP2 nucleolar protein [Source:HGNC Symbol;Acc:HGNC:7867]
4841	-0.377374	0.233888	293.806	NONO	non-POU domain containing octamer binding [Source:HGNC Symbol;Acc:HGNC:7871]
4848	-0.337496	0.372149	77.6649	CNOT2	CCR4-NOT transcription complex subunit 2 [Source:HGNC Symbol;Acc:HGNC:7878]
4850	-0.420297	0.338587	18.9424	CNOT4	CCR4-NOT transcription complex subunit 4 [Source:HGNC Symbol;Acc:HGNC:7880]
4851	-1.04222	0.033873	28.6007	NOTCH1	notch receptor 1 [Source:HGNC Symbol;Acc:HGNC:7881]
4853	-0.706703	0.23832	23.8801	NOTCH2	notch receptor 2 [Source:HGNC Symbol;Acc:HGNC:7882]
4856	4.61527	0.0652454	0.187733	CCN3	cellular communication network factor 3 [Source:HGNC Symbol;Acc:HGNC:7885]
4860	-1.12521	1.52e-07	247.441	PNP	purine nucleoside phosphorylase [Source:HGNC Symbol;Acc:HGNC:7892]
4863	-1.3978	0.0400406	11.5007	NPAT	nuclear protein, coactivator of histone transcription [Source:HGNC Symbol;Acc:HGNC:7896]
4864	-1.13224	0.189714	8.59005	NPC1	NPC intracellular cholesterol transporter 1 [Source:HGNC Symbol;Acc:HGNC:7897]
4869	-0.744052	4.24e-07	2209.9	NPM1	nucleophosmin 1 [Source:HGNC Symbol;Acc:HGNC:7910]
4882	-3.3624	0.170344	0.663169	NPR2	natriuretic peptide receptor 2 [Source:HGNC Symbol;Acc:HGNC:7944]
4891	-1.69114	0.00372899	21.2732	SLC11A2	solute carrier family 11 member 2 [Source:HGNC Symbol;Acc:HGNC:10908]
4893	0.00377431	0.995818	36.7134	NRAS	NRAS proto-oncogene, GTPase [Source:HGNC Symbol;Acc:HGNC:7989]
4898	-0.929574	0.115527	77.1801	NRDC	nardilysin convertase [Source:HGNC Symbol;Acc:HGNC:7995]
4899	-1.3624	0.0133293	19.482	NRF1	nuclear respiratory factor 1 [Source:HGNC Symbol;Acc:HGNC:7996]
4904	-0.104738	0.807816	422.821	YBX1	Y-box binding protein 1 [Source:HGNC Symbol;Acc:HGNC:8014]
4913	-3.52486	0.0589784	31.7818	NTHL1	nth like DNA glycosylase 1 [Source:HGNC Symbol;Acc:HGNC:8028]
4923	-3.09671	0.00492259	56.9071	NTSR1	neurotensin receptor 1 [Source:HGNC Symbol;Acc:HGNC:8039]
4924	0.992147	0.02452	220.236	NUCB1	nucleobindin 1 [Source:HGNC Symbol;Acc:HGNC:8043]
4925	-0.453276	0.175854	287.078	NUCB2	nucleobindin 2 [Source:HGNC Symbol;Acc:HGNC:8044]
4926	-1.20435	0.0388992	68.3333	NUMA1	nuclear mitotic apparatus protein 1 [Source:HGNC Symbol;Acc:HGNC:8059]
4927	-2.47311	2.48e-09	154.618	NUP88	nucleoporin 88 [Source:HGNC Symbol;Acc:HGNC:8067]
4928	-0.759634	0.104299	32.584	NUP98	nucleoporin 98 [Source:HGNC Symbol;Acc:HGNC:8068]
4929	2.39286	1.48e-06	3.15561	NR4A2	nuclear receptor subfamily 4 group A member 2 [Source:HGNC Symbol;Acc:HGNC:7981]
4931	-0.972559	0.0932216	29.1152	NVL	nuclear VCP like [Source:HGNC Symbol;Acc:HGNC:8070]
4939	-0.163339	0.962056	2.86875	OAS2	2'-5'-oligoadenylate synthetase 2 [Source:HGNC Symbol;Acc:HGNC:8087]
4942	1.83809	0.115764	11.7369	OAT	ornithine aminotransferase [Source:HGNC Symbol;Acc:HGNC:8091]
4943	-2.79045	0.000411543	21.1089	TBC1D25	TBC1 domain family member 25 [Source:HGNC Symbol;Acc:HGNC:8092]
4946	0.533522	0.00311664	1033.4	OAZ1	ornithine decarboxylase antizyme 1 [Source:HGNC Symbol;Acc:HGNC:8095]
4947	-1.25504	0.194027	21.7544	OAZ2	ornithine decarboxylase antizyme 2 [Source:HGNC Symbol;Acc:HGNC:8096]
4952	-0.112225	0.94543	6.88236	OCRL	OCRL inositol polyphosphate-5-phosphatase [Source:HGNC Symbol;Acc:HGNC:8108]
4953	-0.413886	0.131923	135.396	ODC1	ornithine decarboxylase 1 [Source:HGNC Symbol;Acc:HGNC:8109]
4957	-1.09351	0.163252	34.9994	ODF2	outer dense fiber of sperm tails 2 [Source:HGNC Symbol;Acc:HGNC:8114]
4967	-1.10167	0.253391	28.9735	OGDH	oxoglutarate dehydrogenase [Source:HGNC Symbol;Acc:HGNC:8124]
4968	-1.05587	0.165963	29.8789	OGG1	8-oxoguanine DNA glycosylase [Source:HGNC Symbol;Acc:HGNC:8125]
4976	0.102008	0.839522	68.3959	OPA1	OPA1 mitochondrial dynamin like GTPase [Source:HGNC Symbol;Acc:HGNC:8140]
4998	-0.510966	0.376452	36.1539	ORC1	origin recognition complex subunit 1 [Source:HGNC Symbol;Acc:HGNC:8487]
4999	-1.24029	0.109465	29.3667	ORC2	origin recognition complex subunit 2 [Source:HGNC Symbol;Acc:HGNC:8488]
5000	-0.859123	0.231098	24.8222	ORC4	origin recognition complex subunit 4 [Source:HGNC Symbol;Acc:HGNC:8490]
5001	-0.742194	0.230723	36.2503	ORC5	origin recognition complex subunit 5 [Source:HGNC Symbol;Acc:HGNC:8491]
5007	-0.558931	0.427179	15.3544	OSBP	oxysterol binding protein [Source:HGNC Symbol;Acc:HGNC:8503]
5008	-0.287879	0.735912	2.27883	OSM	oncostatin M [Source:HGNC Symbol;Acc:HGNC:8506]
5018	-1.41993	0.000882158	235.431	OXA1L	OXA1L mitochondrial inner membrane protein [Source:HGNC Symbol;Acc:HGNC:8526]
5019	-1.20397	0.133065	36.9429	OXCT1	3-oxoacid CoA-transferase 1 [Source:HGNC Symbol;Acc:HGNC:8527]
5021	2.39256	0.208441	0.426161	OXTR	oxytocin receptor [Source:HGNC Symbol;Acc:HGNC:8529]
5023	-4.73565	0.0083183	32.1791	P2RX1	purinergic receptor P2X 1 [Source:HGNC Symbol;Acc:HGNC:8533]
5025	-2.09796	0.145098	13.699	P2RX4	purinergic receptor P2X 4 [Source:HGNC Symbol;Acc:HGNC:8535]
5026	-3.57927	0.00438668	28.8828	P2RX5	purinergic receptor P2X 5 [Source:HGNC Symbol;Acc:HGNC:8536]
5027	-2.96372	0.022721	12.7926	P2RX7	purinergic receptor P2X 7 [Source:HGNC Symbol;Acc:HGNC:8537]
5028	-1.30784	0.510549	1.19093	P2RY1	purinergic receptor P2Y1 [Source:HGNC Symbol;Acc:HGNC:8539]
5029	-2.77068	9.54e-32	220.133	P2RY2	purinergic receptor P2Y2 [Source:HGNC Symbol;Acc:HGNC:8541]
5031	-2.56832	0.00220088	42.0985	P2RY6	pyrimidinergic receptor P2Y6 [Source:HGNC Symbol;Acc:HGNC:8543]
5032	-1.69981	0.0371349	17.5798	P2RY11	purinergic receptor P2Y11 [Source:HGNC Symbol;Acc:HGNC:8540]
5033	2.72369	3.09e-11	18.9296	P4HA1	prolyl 4-hydroxylase subunit alpha 1 [Source:HGNC Symbol;Acc:HGNC:8546]
5034	-1.17917	3.4e-07	1027.46	P4HB	prolyl 4-hydroxylase subunit beta [Source:HGNC Symbol;Acc:HGNC:8548]
5036	-2.04225	3.34e-27	773.223	PA2G4	proliferation-associated 2G4 [Source:HGNC Symbol;Acc:HGNC:8550]
5037	-0.8351	6.38e-07	1553.38	PEBP1	phosphatidylethanolamine binding protein 1 [Source:HGNC Symbol;Acc:HGNC:8630]
5042	-0.111782	0.89888	102.872	PABPC3	poly(A) binding protein cytoplasmic 3 [Source:HGNC Symbol;Acc:HGNC:8556]
5045	-1.89491	3.59e-05	67.9185	FURIN	furin, paired basic amino acid cleaving enzyme [Source:HGNC Symbol;Acc:HGNC:8568]
5048	-0.48868	0.192788	92.0758	PAFAH1B1	platelet activating factor acetylhydrolase 1b regulatory subunit 1 [Source:HGNC Symbol;Acc:HGNC:8574]
5049	-1.18761	5.46e-12	270.039	PAFAH1B2	platelet activating factor acetylhydrolase 1b catalytic subunit 2 [Source:HGNC Symbol;Acc:HGNC:8575]
5050	-1.70538	0.09924	74.5194	PAFAH1B3	platelet activating factor acetylhydrolase 1b catalytic subunit 3 [Source:HGNC Symbol;Acc:HGNC:8576]
5051	-0.191933	0.785296	22.1303	PAFAH2	platelet activating factor acetylhydrolase 2 [Source:HGNC Symbol;Acc:HGNC:8579]
5052	0.771625	0.000585315	795.561	PRDX1	peroxiredoxin 1 [Source:HGNC Symbol;Acc:HGNC:9352]
5054	2.53787	0.285538	0.511928	SERPINE1	serpin family E member 1 [Source:HGNC Symbol;Acc:HGNC:8583]
5055	0.76764	0.575197	1.18467	SERPINB2	serpin family B member 2 [Source:HGNC Symbol;Acc:HGNC:8584]
5058	-1.5198	0.00821284	68.5025	PAK1	p21 (RAC1) activated kinase 1 [Source:HGNC Symbol;Acc:HGNC:8590]
5062	-0.667758	0.0571371	121.864	PAK2	p21 (RAC1) activated kinase 2 [Source:HGNC Symbol;Acc:HGNC:8591]
5082	-0.30315	0.650598	16.6862	PDCL	phosducin like [Source:HGNC Symbol;Acc:HGNC:8770]
5090	-0.614751	0.000179869	298.935	PBX3	PBX homeobox 3 [Source:HGNC Symbol;Acc:HGNC:8634]
5092	1.07608	0.00353136	99.5277	PCBD1	pterin-4 alpha-carbinolamine dehydratase 1 [Source:HGNC Symbol;Acc:HGNC:8646]
5093	-0.0259548	0.905218	475.711	PCBP1	poly(rC) binding protein 1 [Source:HGNC Symbol;Acc:HGNC:8647]
5094	-0.941763	0.00102763	323.84	PCBP2	poly(rC) binding protein 2 [Source:HGNC Symbol;Acc:HGNC:8648]
5095	0.189595	0.85168	15.1009	PCCA	propionyl-CoA carboxylase subunit alpha [Source:HGNC Symbol;Acc:HGNC:8653]
5096	-2.1748	7.06e-05	121.395	PCCB	propionyl-CoA carboxylase subunit beta [Source:HGNC Symbol;Acc:HGNC:8654]
5098	-1.58343	0.00372899	43.562	PCDHGC3	protocadherin gamma subfamily C, 3 [Source:HGNC Symbol;Acc:HGNC:8716]
5108	-0.77787	0.00706291	210.453	PCM1	pericentriolar material 1 [Source:HGNC Symbol;Acc:HGNC:8727]
5110	-1.32837	9.22e-05	169.442	PCMT1	protein-L-isoaspartate (D-aspartate) O-methyltransferase [Source:HGNC Symbol;Acc:HGNC:8728]
5111	-0.277862	0.132448	520.78	PCNA	proliferating cell nuclear antigen [Source:HGNC Symbol;Acc:HGNC:8729]
5116	-1.11959	0.226083	14.4239	PCNT	pericentrin [Source:HGNC Symbol;Acc:HGNC:16068]
5119	-3.43291	0.000275306	43.9437	CHMP1A	charged multivesicular body protein 1A [Source:HGNC Symbol;Acc:HGNC:8740]
5127	-1.50591	0.0212542	79.4257	CDK16	cyclin dependent kinase 16 [Source:HGNC Symbol;Acc:HGNC:8749]
5128	-0.942151	0.209575	8.60861	CDK17	cyclin dependent kinase 17 [Source:HGNC Symbol;Acc:HGNC:8750]
5130	0.246533	0.930785	5.78535	PCYT1A	phosphate cytidylyltransferase 1, choline, alpha [Source:HGNC Symbol;Acc:HGNC:8754]
5134	-1.60548	2.9e-10	230.732	PDCD2	programmed cell death 2 [Source:HGNC Symbol;Acc:HGNC:8762]
5140	-0.553569	0.352509	35.4736	PDE3B	phosphodiesterase 3B [Source:HGNC Symbol;Acc:HGNC:8779]
5141	-1.82585	0.0570659	14.8775	PDE4A	phosphodiesterase 4A [Source:HGNC Symbol;Acc:HGNC:8780]
5144	0.0525852	0.96006	4.33685	PDE4D	phosphodiesterase 4D [Source:HGNC Symbol;Acc:HGNC:8783]
5147	-0.150696	0.925517	10.3122	PDE6D	phosphodiesterase 6D [Source:HGNC Symbol;Acc:HGNC:8788]
5148	-0.55297	0.760738	0.694351	PDE6G	phosphodiesterase 6G [Source:HGNC Symbol;Acc:HGNC:8789]
5150	-1.2436	0.0064725	40.2888	PDE7A	phosphodiesterase 7A [Source:HGNC Symbol;Acc:HGNC:8791]
5151	-2.55129	0.132743	4.39439	PDE8A	phosphodiesterase 8A [Source:HGNC Symbol;Acc:HGNC:8793]
5153	-0.555488	0.808222	4.3489	PDE1B	phosphodiesterase 1B [Source:HGNC Symbol;Acc:HGNC:8775]
5154	-1.50357	0.339487	4.63339	PDGFA	platelet derived growth factor subunit A [Source:HGNC Symbol;Acc:HGNC:8799]
5160	-1.12084	0.00609945	185.914	PDHA1	pyruvate dehydrogenase E1 alpha 1 subunit [Source:HGNC Symbol;Acc:HGNC:8806]
5162	-0.615802	0.279845	65.8495	PDHB	pyruvate dehydrogenase E1 beta subunit [Source:HGNC Symbol;Acc:HGNC:8808]
5163	-0.799237	0.294741	24.1893	PDK1	pyruvate dehydrogenase kinase 1 [Source:HGNC Symbol;Acc:HGNC:8809]
5164	-1.74028	0.322579	23.4945	PDK2	pyruvate dehydrogenase kinase 2 [Source:HGNC Symbol;Acc:HGNC:8810]
5165	0.644226	0.609895	21.9295	PDK3	pyruvate dehydrogenase kinase 3 [Source:HGNC Symbol;Acc:HGNC:8811]
5168	-1.05529	0.00849927	156.676	ENPP2	ectonucleotide pyrophosphatase/phosphodiesterase 2 [Source:HGNC Symbol;Acc:HGNC:3357]
5170	-0.295592	0.580909	36.6683	PDPK1	3-phosphoinositide dependent protein kinase 1 [Source:HGNC Symbol;Acc:HGNC:8816]
5175	-0.904169	0.0454244	150.61	PECAM1	platelet and endothelial cell adhesion molecule 1 [Source:HGNC Symbol;Acc:HGNC:8823]
5184	-0.909836	0.054803	58.8696	PEPD	peptidase D [Source:HGNC Symbol;Acc:HGNC:8840]
5187	-1.06634	0.0696361	18.5276	PER1	period circadian regulator 1 [Source:HGNC Symbol;Acc:HGNC:8845]
5188	1.32855	0.0985852	25.3844	GATB	glutamyl-tRNA amidotransferase subunit B [Source:HGNC Symbol;Acc:HGNC:8849]
5189	-0.44527	0.701362	5.32706	PEX1	peroxisomal biogenesis factor 1 [Source:HGNC Symbol;Acc:HGNC:8850]
5191	-1.25727	0.159285	14.1974	PEX7	peroxisomal biogenesis factor 7 [Source:HGNC Symbol;Acc:HGNC:8860]
5192	-2.42771	0.05621	26.7195	PEX10	peroxisomal biogenesis factor 10 [Source:HGNC Symbol;Acc:HGNC:8851]
5193	1.52468	0.0559799	2.31249	PEX12	peroxisomal biogenesis factor 12 [Source:HGNC Symbol;Acc:HGNC:8854]
5194	-0.902927	0.196589	7.55767	PEX13	peroxisomal biogenesis factor 13 [Source:HGNC Symbol;Acc:HGNC:8855]
5195	-0.216481	0.791208	23.9939	PEX14	peroxisomal biogenesis factor 14 [Source:HGNC Symbol;Acc:HGNC:8856]
5198	-1.43657	0.0666155	127.706	PFAS	phosphoribosylformylglycinamidine synthase [Source:HGNC Symbol;Acc:HGNC:8863]
5199	-3.91725	0.0744692	28.1479	CFP	complement factor properdin [Source:HGNC Symbol;Acc:HGNC:8864]
5201	-0.624634	0.0131782	133.079	PFDN1	prefoldin subunit 1 [Source:HGNC Symbol;Acc:HGNC:8866]
5202	0.0706779	0.873231	74.1965	PFDN2	prefoldin subunit 2 [Source:HGNC Symbol;Acc:HGNC:8867]
5203	0.584496	0.206933	45.1257	PFDN4	prefoldin subunit 4 [Source:HGNC Symbol;Acc:HGNC:8868]
5204	-0.552177	0.327709	295.462	PFDN5	prefoldin subunit 5 [Source:HGNC Symbol;Acc:HGNC:8869]
5209	-0.690558	0.0424274	38.4092	PFKFB3	6-phosphofructo-2-kinase/fructose-2,6-biphosphatase 3 [Source:HGNC Symbol;Acc:HGNC:8874]
5210	2.47229	0.133746	1.40064	PFKFB4	6-phosphofructo-2-kinase/fructose-2,6-biphosphatase 4 [Source:HGNC Symbol;Acc:HGNC:8875]
5211	-3.31791	2.73e-05	160.103	PFKL	phosphofructokinase, liver type [Source:HGNC Symbol;Acc:HGNC:8876]
5212	-0.378006	0.725504	18.1275	VIT	vitrin [Source:HGNC Symbol;Acc:HGNC:12697]
5214	-2.77597	2.35e-08	110.144	PFKP	phosphofructokinase, platelet [Source:HGNC Symbol;Acc:HGNC:8878]
5216	-0.0119322	0.970556	1700.91	PFN1	profilin 1 [Source:HGNC Symbol;Acc:HGNC:8881]
5218	-4.09435	0.172874	2.70841	CDK14	cyclin dependent kinase 14 [Source:HGNC Symbol;Acc:HGNC:8883]
5223	-1.64626	4.48e-09	351.323	PGAM1	phosphoglycerate mutase 1 [Source:HGNC Symbol;Acc:HGNC:8888]
5226	-0.293314	0.397718	182.438	PGD	phosphogluconate dehydrogenase [Source:HGNC Symbol;Acc:HGNC:8891]
5228	6.0757	0.000268023	0.0354431	PGF	placental growth factor [Source:HGNC Symbol;Acc:HGNC:8893]
5229	-0.349583	0.773727	8.65373	PGGT1B	protein geranylgeranyltransferase type I subunit beta [Source:HGNC Symbol;Acc:HGNC:8895]
5230	0.430779	0.0915285	503.1	PGK1	phosphoglycerate kinase 1 [Source:HGNC Symbol;Acc:HGNC:8896]
5236	-1.48655	0.123145	43.6423	PGM1	phosphoglucomutase 1 [Source:HGNC Symbol;Acc:HGNC:8905]
5238	-0.516881	0.393068	28.0711	PGM3	phosphoglucomutase 3 [Source:HGNC Symbol;Acc:HGNC:8907]
5245	-1.41971	1.24e-06	337.309	PHB	prohibitin [Source:HGNC Symbol;Acc:HGNC:8912]
5250	-0.92868	2.22e-06	785.454	SLC25A3	solute carrier family 25 member 3 [Source:HGNC Symbol;Acc:HGNC:10989]
5253	-0.498132	0.576719	12.8381	PHF2	PHD finger protein 2 [Source:HGNC Symbol;Acc:HGNC:8920]
5255	-1.18559	0.488182	4.70948	PHKA1	phosphorylase kinase regulatory subunit alpha 1 [Source:HGNC Symbol;Acc:HGNC:8925]
5256	-1.2732	0.0061758	64.3716	PHKA2	phosphorylase kinase regulatory subunit alpha 2 [Source:HGNC Symbol;Acc:HGNC:8926]
5257	-1.36068	0.0779093	45.1283	PHKB	phosphorylase kinase regulatory subunit beta [Source:HGNC Symbol;Acc:HGNC:8927]
5260	-1.59502	0.446519	1.19187	PHKG1	phosphorylase kinase catalytic subunit gamma 1 [Source:HGNC Symbol;Acc:HGNC:8930]
5261	-2.17618	0.0172915	35.7171	PHKG2	phosphorylase kinase catalytic subunit gamma 2 [Source:HGNC Symbol;Acc:HGNC:8931]
5264	1.48278	0.0964304	17.2305	PHYH	phytanoyl-CoA 2-hydroxylase [Source:HGNC Symbol;Acc:HGNC:8940]
5269	-1.66467	0.3774	10.7718	SERPINB6	serpin family B member 6 [Source:HGNC Symbol;Acc:HGNC:8950]
5271	-1.85736	0.00183924	45.9799	SERPINB8	serpin family B member 8 [Source:HGNC Symbol;Acc:HGNC:8952]
5273	1.45628	0.354327	2.84629	SERPINB10	serpin family B member 10 [Source:HGNC Symbol;Acc:HGNC:8942]
5276	-0.677718	0.795753	1.71279	SERPINI2	serpin family I member 2 [Source:HGNC Symbol;Acc:HGNC:8945]
5277	-2.28586	0.0522788	8.05803	PIGA	phosphatidylinositol glycan anchor biosynthesis class A [Source:HGNC Symbol;Acc:HGNC:8957]
5279	-0.223898	0.694152	26.0854	PIGC	phosphatidylinositol glycan anchor biosynthesis class C [Source:HGNC Symbol;Acc:HGNC:8960]
5281	0.210118	0.854662	13.0499	PIGF	phosphatidylinositol glycan anchor biosynthesis class F [Source:HGNC Symbol;Acc:HGNC:8962]
5283	-0.700602	0.648368	14.4002	PIGH	phosphatidylinositol glycan anchor biosynthesis class H [Source:HGNC Symbol;Acc:HGNC:8964]
5286	-0.589732	0.493328	26.9339	PIK3C2A	phosphatidylinositol-4-phosphate 3-kinase catalytic subunit type 2 alpha [Source:HGNC Symbol;Acc:HGNC:8971]
5287	-2.43046	0.162442	3.65481	PIK3C2B	phosphatidylinositol-4-phosphate 3-kinase catalytic subunit type 2 beta [Source:HGNC Symbol;Acc:HGNC:8972]
5289	0.784046	0.319168	17.4493	PIK3C3	phosphatidylinositol 3-kinase catalytic subunit type 3 [Source:HGNC Symbol;Acc:HGNC:8974]
5290	0.609325	0.680341	2.08532	PIK3CA	phosphatidylinositol-4,5-bisphosphate 3-kinase catalytic subunit alpha [Source:HGNC Symbol;Acc:HGNC:8975]
5291	-0.317382	0.38618	74.9251	PIK3CB	phosphatidylinositol-4,5-bisphosphate 3-kinase catalytic subunit beta [Source:HGNC Symbol;Acc:HGNC:8976]
5292	-3.69971	4.36e-37	101.426	PIM1	Pim-1 proto-oncogene, serine/threonine kinase [Source:HGNC Symbol;Acc:HGNC:8986]
5293	-1.99239	8.61e-09	119.571	PIK3CD	phosphatidylinositol-4,5-bisphosphate 3-kinase catalytic subunit delta [Source:HGNC Symbol;Acc:HGNC:8977]
5294	-1.26957	0.0114018	28.3078	PIK3CG	phosphatidylinositol-4,5-bisphosphate 3-kinase catalytic subunit gamma [Source:HGNC Symbol;Acc:HGNC:8978]
5295	-1.18974	0.000200151	50.2007	PIK3R1	phosphoinositide-3-kinase regulatory subunit 1 [Source:HGNC Symbol;Acc:HGNC:8979]
5296	-1.95618	0.00107458	37.9338	PIK3R2	phosphoinositide-3-kinase regulatory subunit 2 [Source:HGNC Symbol;Acc:HGNC:8980]
5297	-0.869928	0.264899	58.0494	PI4KA	phosphatidylinositol 4-kinase alpha [Source:HGNC Symbol;Acc:HGNC:8983]
5298	-0.225554	0.765754	28.0107	PI4KB	phosphatidylinositol 4-kinase beta [Source:HGNC Symbol;Acc:HGNC:8984]
5300	-2.10151	0.000765322	111.254	PIN1	peptidylprolyl cis/trans isomerase, NIMA-interacting 1 [Source:HGNC Symbol;Acc:HGNC:8988]
5303	-1.59519	0.170625	13.0329	PIN4	peptidylprolyl cis/trans isomerase, NIMA-interacting 4 [Source:HGNC Symbol;Acc:HGNC:8992]
5305	-1.13153	0.011403	82.5859	PIP4K2A	phosphatidylinositol-5-phosphate 4-kinase type 2 alpha [Source:HGNC Symbol;Acc:HGNC:8997]
5306	-0.890424	0.145816	65.2105	PITPNA	phosphatidylinositol transfer protein alpha [Source:HGNC Symbol;Acc:HGNC:9001]
5310	-1.8074	0.318945	14.0229	PKD1	polycystin 1, transient receptor potential channel interacting [Source:HGNC Symbol;Acc:HGNC:9008]
5311	0.143735	0.93346	3.70109	PKD2	polycystin 2, transient receptor potential cation channel [Source:HGNC Symbol;Acc:HGNC:9009]
5315	-1.82841	2.53e-12	2336.66	PKM	pyruvate kinase M1/2 [Source:HGNC Symbol;Acc:HGNC:9021]
5316	0.897121	0.164165	14.6356	PKNOX1	PBX/knotted 1 homeobox 1 [Source:HGNC Symbol;Acc:HGNC:9022]
5321	1.31502	0.0963702	3.29728	PLA2G4A	phospholipase A2 group IVA [Source:HGNC Symbol;Acc:HGNC:9035]
5324	-0.841287	0.319352	7.16901	PLAG1	PLAG1 zinc finger [Source:HGNC Symbol;Acc:HGNC:9045]
5325	-1.5105	0.221314	5.5456	PLAGL1	PLAG1 like zinc finger 1 [Source:HGNC Symbol;Acc:HGNC:9046]
5326	-0.692743	0.0852495	18.988	PLAGL2	PLAG1 like zinc finger 2 [Source:HGNC Symbol;Acc:HGNC:9047]
5328	-1.17266	0.000629336	21.9401	PLAU	plasminogen activator, urokinase [Source:HGNC Symbol;Acc:HGNC:9052]
5329	-0.404394	0.103361	104.925	PLAUR	plasminogen activator, urokinase receptor [Source:HGNC Symbol;Acc:HGNC:9053]
5330	-3.54804	0.0176145	20.9506	PLCB2	phospholipase C beta 2 [Source:HGNC Symbol;Acc:HGNC:9055]
5331	0.958918	0.598912	12.7355	PLCB3	phospholipase C beta 3 [Source:HGNC Symbol;Acc:HGNC:9056]
5333	0.177471	0.945317	1.64012	PLCD1	phospholipase C delta 1 [Source:HGNC Symbol;Acc:HGNC:9060]
5335	-2.00401	0.417217	2.68207	PLCG1	phospholipase C gamma 1 [Source:HGNC Symbol;Acc:HGNC:9065]
5336	-0.639297	0.352802	38.5429	PLCG2	phospholipase C gamma 2 [Source:HGNC Symbol;Acc:HGNC:9066]
5337	0.618737	0.674229	4.8847	PLD1	phospholipase D1 [Source:HGNC Symbol;Acc:HGNC:9067]
5339	-2.07653	0.245569	37.8048	PLEC	plectin [Source:HGNC Symbol;Acc:HGNC:9069]
5341	-0.278134	0.359298	160.863	PLEK	pleckstrin [Source:HGNC Symbol;Acc:HGNC:9070]
5347	-1.63762	1.28e-09	211.833	PLK1	polo like kinase 1 [Source:HGNC Symbol;Acc:HGNC:9077]
5351	0.891016	0.0462199	113.291	PLOD1	procollagen-lysine,2-oxoglutarate 5-dioxygenase 1 [Source:HGNC Symbol;Acc:HGNC:9081]
5355	-0.737176	0.0693043	134.105	PLP2	proteolipid protein 2 [Source:HGNC Symbol;Acc:HGNC:9087]
5356	0.331632	0.595837	34.8848	PLRG1	pleiotropic regulator 1 [Source:HGNC Symbol;Acc:HGNC:9089]
5357	-0.80563	0.686748	1.29962	PLS1	plastin 1 [Source:HGNC Symbol;Acc:HGNC:9090]
5359	0.271024	0.716528	14.3074	PLSCR1	phospholipid scramblase 1 [Source:HGNC Symbol;Acc:HGNC:9092]
5361	-0.598816	0.757094	6.02645	PLXNA1	plexin A1 [Source:HGNC Symbol;Acc:HGNC:9099]
5364	0.256038	0.941897	6.15303	PLXNB1	plexin B1 [Source:HGNC Symbol;Acc:HGNC:9103]
5366	0.980558	5.23e-06	31.9623	PMAIP1	phorbol-12-myristate-13-acetate-induced protein 1 [Source:HGNC Symbol;Acc:HGNC:9108]
5368	-1.08717	0.05821	73.7906	PNOC	prepronociceptin [Source:HGNC Symbol;Acc:HGNC:9163]
5371	-1.8875	0.00461324	52.1236	PML	promyelocytic leukemia [Source:HGNC Symbol;Acc:HGNC:9113]
5372	-2.10853	0.057344	26.323	PMM1	phosphomannomutase 1 [Source:HGNC Symbol;Acc:HGNC:9114]
5373	-1.98283	0.000619477	56.9087	PMM2	phosphomannomutase 2 [Source:HGNC Symbol;Acc:HGNC:9115]
5376	-1.38875	0.00785456	36.8988	PMP22	peripheral myelin protein 22 [Source:HGNC Symbol;Acc:HGNC:9118]
5378	0.0313184	0.977819	13.1831	PMS1	PMS1 homolog 1, mismatch repair system component [Source:HGNC Symbol;Acc:HGNC:9121]
5379	-1.02894	0.312206	32.4751	NA	NA
5387	-4.6207	0.05546	1.0685	NA	NA
5393	-1.42624	0.00930226	46.2003	EXOSC9	exosome component 9 [Source:HGNC Symbol;Acc:HGNC:9137]
5394	-2.59097	7.33e-05	71.946	EXOSC10	exosome component 10 [Source:HGNC Symbol;Acc:HGNC:9138]
5395	-0.389191	0.774369	3.31026	PMS2	PMS1 homolog 2, mismatch repair system component [Source:HGNC Symbol;Acc:HGNC:9122]
5411	-0.599846	0.109465	53.1651	PNN	pinin, desmosome associated protein [Source:HGNC Symbol;Acc:HGNC:9162]
5412	-0.712644	0.0894187	50.211	UBL3	ubiquitin like 3 [Source:HGNC Symbol;Acc:HGNC:12504]
5413	-0.708926	0.658743	21.8662	SEPTIN5	septin 5 [Source:HGNC Symbol;Acc:HGNC:9164]
5422	-0.925421	0.19585	26.2622	POLA1	DNA polymerase alpha 1, catalytic subunit [Source:HGNC Symbol;Acc:HGNC:9173]
5423	0.360628	0.600005	48.0603	POLB	DNA polymerase beta [Source:HGNC Symbol;Acc:HGNC:9174]
5424	-1.1917	0.081473	34.0114	POLD1	DNA polymerase delta 1, catalytic subunit [Source:HGNC Symbol;Acc:HGNC:9175]
5425	-2.80022	0.00622728	113.51	POLD2	DNA polymerase delta 2, accessory subunit [Source:HGNC Symbol;Acc:HGNC:9176]
5426	-3.58711	0.000699999	27.6398	POLE	DNA polymerase epsilon, catalytic subunit [Source:HGNC Symbol;Acc:HGNC:9177]
5427	-2.94682	0.0366815	7.7342	POLE2	DNA polymerase epsilon 2, accessory subunit [Source:HGNC Symbol;Acc:HGNC:9178]
5428	-1.3239	0.000729033	51.8614	POLG	DNA polymerase gamma, catalytic subunit [Source:HGNC Symbol;Acc:HGNC:9179]
5429	-1.37394	0.00310804	49.3681	POLH	DNA polymerase eta [Source:HGNC Symbol;Acc:HGNC:9181]
5431	0.225888	0.67742	34.9236	POLR2B	RNA polymerase II subunit B [Source:HGNC Symbol;Acc:HGNC:9188]
5432	-1.04662	0.00630877	101.685	POLR2C	RNA polymerase II subunit C [Source:HGNC Symbol;Acc:HGNC:9189]
5433	-1.26609	4.31e-05	85.1478	POLR2D	RNA polymerase II subunit D [Source:HGNC Symbol;Acc:HGNC:9191]
5434	-1.13806	0.000682988	488.72	POLR2E	RNA polymerase II subunit E [Source:HGNC Symbol;Acc:HGNC:9192]
5435	-1.97854	1.1e-05	154.339	POLR2F	RNA polymerase II subunit F [Source:HGNC Symbol;Acc:HGNC:9193]
5436	-1.32492	0.00285263	169.048	POLR2G	RNA polymerase II subunit G [Source:HGNC Symbol;Acc:HGNC:9194]
5437	-0.0431608	0.922248	110.387	POLR2H	RNA polymerase II subunit H [Source:HGNC Symbol;Acc:HGNC:9195]
5438	-1.60235	0.0259699	110.447	POLR2I	RNA polymerase II subunit I [Source:HGNC Symbol;Acc:HGNC:9196]
5439	0.057631	0.933185	163.781	POLR2J	RNA polymerase II subunit J [Source:HGNC Symbol;Acc:HGNC:9197]
5440	-0.6127	0.014542	208.477	POLR2K	RNA polymerase II subunit K [Source:HGNC Symbol;Acc:HGNC:9198]
5441	-2.44191	3.55e-10	396.616	POLR2L	RNA polymerase II subunit L [Source:HGNC Symbol;Acc:HGNC:9199]
5442	-2.17229	0.0415446	21.7956	POLRMT	RNA polymerase mitochondrial [Source:HGNC Symbol;Acc:HGNC:9200]
5445	-1.16735	0.103636	65.9966	PON2	paraoxonase 2 [Source:HGNC Symbol;Acc:HGNC:9205]
5447	-0.53342	0.383543	32.5904	POR	cytochrome p450 oxidoreductase [Source:HGNC Symbol;Acc:HGNC:9208]
5451	-0.954263	0.000150092	61.9806	POU2F1	POU class 2 homeobox 1 [Source:HGNC Symbol;Acc:HGNC:9212]
5452	-3.10628	6.32e-11	66.6291	POU2F2	POU class 2 homeobox 2 [Source:HGNC Symbol;Acc:HGNC:9213]
5457	-2.07202	0.379503	2.37785	POU4F1	POU class 4 homeobox 1 [Source:HGNC Symbol;Acc:HGNC:9218]
5464	-2.61809	0.000765322	98.3903	PPA1	inorganic pyrophosphatase 1 [Source:HGNC Symbol;Acc:HGNC:9226]
5465	-2.16244	0.00126792	12.9054	PPARA	peroxisome proliferator activated receptor alpha [Source:HGNC Symbol;Acc:HGNC:9232]
5467	-1.21518	0.104837	9.89183	PPARD	peroxisome proliferator activated receptor delta [Source:HGNC Symbol;Acc:HGNC:9235]
5468	2.29997	0.179022	0.598539	PPARG	peroxisome proliferator activated receptor gamma [Source:HGNC Symbol;Acc:HGNC:9236]
5469	0.053986	0.868597	118.671	MED1	mediator complex subunit 1 [Source:HGNC Symbol;Acc:HGNC:9234]
5471	-2.70018	3.13e-10	39.6386	PPAT	phosphoribosyl pyrophosphate amidotransferase [Source:HGNC Symbol;Acc:HGNC:9238]
5476	-2.85978	9.29e-05	145.756	CTSA	cathepsin A [Source:HGNC Symbol;Acc:HGNC:9251]
5478	-1.44156	4.6e-16	3575.44	PPIA	peptidylprolyl isomerase A [Source:HGNC Symbol;Acc:HGNC:9253]
5479	-1.43925	0.220417	33.0301	PPIB	peptidylprolyl isomerase B [Source:HGNC Symbol;Acc:HGNC:9255]
5481	1.67698	3.72e-07	64.6559	PPID	peptidylprolyl isomerase D [Source:HGNC Symbol;Acc:HGNC:9257]
5494	-1.4069	0.000173694	86.8422	PPM1A	protein phosphatase, Mg2+/Mn2+ dependent 1A [Source:HGNC Symbol;Acc:HGNC:9275]
5495	-1.39897	0.00231059	43.2216	PPM1B	protein phosphatase, Mg2+/Mn2+ dependent 1B [Source:HGNC Symbol;Acc:HGNC:9276]
5496	-0.550857	0.0675691	160.625	PPM1G	protein phosphatase, Mg2+/Mn2+ dependent 1G [Source:HGNC Symbol;Acc:HGNC:9278]
5499	-0.937014	0.131152	100.673	PPP1CA	protein phosphatase 1 catalytic subunit alpha [Source:HGNC Symbol;Acc:HGNC:9281]
5500	-0.477656	0.201542	136.176	PPP1CB	protein phosphatase 1 catalytic subunit beta [Source:HGNC Symbol;Acc:HGNC:9282]
5501	-0.591402	0.0208411	215.895	PPP1CC	protein phosphatase 1 catalytic subunit gamma [Source:HGNC Symbol;Acc:HGNC:9283]
5504	-0.675271	0.209441	31.8588	PPP1R2	protein phosphatase 1 regulatory inhibitor subunit 2 [Source:HGNC Symbol;Acc:HGNC:9288]
5507	3.58567	0.107973	0.0708862	PPP1R3C	protein phosphatase 1 regulatory subunit 3C [Source:HGNC Symbol;Acc:HGNC:9293]
5509	-0.978518	0.018923	15.2854	PPP1R3D	protein phosphatase 1 regulatory subunit 3D [Source:HGNC Symbol;Acc:HGNC:9294]
5510	-0.987799	8.85e-05	128.374	PPP1R7	protein phosphatase 1 regulatory subunit 7 [Source:HGNC Symbol;Acc:HGNC:9295]
5511	-0.58324	0.0651967	78.8471	PPP1R8	protein phosphatase 1 regulatory subunit 8 [Source:HGNC Symbol;Acc:HGNC:9296]
5514	0.403811	0.828341	0.621467	PPP1R10	protein phosphatase 1 regulatory subunit 10 [Source:HGNC Symbol;Acc:HGNC:9284]
5515	-0.0173004	0.948594	221.204	PPP2CA	protein phosphatase 2 catalytic subunit alpha [Source:HGNC Symbol;Acc:HGNC:9299]
5516	0.90968	0.000880853	150.946	PPP2CB	protein phosphatase 2 catalytic subunit beta [Source:HGNC Symbol;Acc:HGNC:9300]
5518	-0.295943	0.355764	194.408	PPP2R1A	protein phosphatase 2 scaffold subunit Aalpha [Source:HGNC Symbol;Acc:HGNC:9302]
5519	-0.770689	0.299987	52.7827	PPP2R1B	protein phosphatase 2 scaffold subunit Abeta [Source:HGNC Symbol;Acc:HGNC:9303]
5520	-0.906922	2.19e-06	263.092	PPP2R2A	protein phosphatase 2 regulatory subunit Balpha [Source:HGNC Symbol;Acc:HGNC:9304]
5524	-0.423294	0.625372	97.71	PTPA	protein phosphatase 2 phosphatase activator [Source:HGNC Symbol;Acc:HGNC:9308]
5525	-0.802216	0.178844	39.0071	PPP2R5A	protein phosphatase 2 regulatory subunit B'alpha [Source:HGNC Symbol;Acc:HGNC:9309]
5527	-0.22576	0.685777	63.9222	PPP2R5C	protein phosphatase 2 regulatory subunit B'gamma [Source:HGNC Symbol;Acc:HGNC:9311]
5528	-2.14507	0.00299476	64.8658	PPP2R5D	protein phosphatase 2 regulatory subunit B'delta [Source:HGNC Symbol;Acc:HGNC:9312]
5529	-1.24007	6.92e-05	125.754	PPP2R5E	protein phosphatase 2 regulatory subunit B'epsilon [Source:HGNC Symbol;Acc:HGNC:9313]
5530	-0.145676	0.717905	89.5485	PPP3CA	protein phosphatase 3 catalytic subunit alpha [Source:HGNC Symbol;Acc:HGNC:9314]
5531	1.45037	0.096215	14.6609	PPP4C	protein phosphatase 4 catalytic subunit [Source:HGNC Symbol;Acc:HGNC:9319]
5532	0.457368	0.519267	73.7619	PPP3CB	protein phosphatase 3 catalytic subunit beta [Source:HGNC Symbol;Acc:HGNC:9315]
5533	-2.17027	0.00150713	14.0268	PPP3CC	protein phosphatase 3 catalytic subunit gamma [Source:HGNC Symbol;Acc:HGNC:9316]
5534	-0.413105	0.3352	67.3073	PPP3R1	protein phosphatase 3 regulatory subunit B, alpha [Source:HGNC Symbol;Acc:HGNC:9317]
5536	-1.73553	0.0804208	27.4028	PPP5C	protein phosphatase 5 catalytic subunit [Source:HGNC Symbol;Acc:HGNC:9322]
5537	-1.2311	0.000252373	139.952	PPP6C	protein phosphatase 6 catalytic subunit [Source:HGNC Symbol;Acc:HGNC:9323]
5538	-0.26462	0.646268	119.182	PPT1	palmitoyl-protein thioesterase 1 [Source:HGNC Symbol;Acc:HGNC:9325]
5546	0.00058835	0.998997	59.4236	PRCC	proline rich mitotic checkpoint control factor [Source:HGNC Symbol;Acc:HGNC:9343]
5547	-0.552811	0.300928	100.825	PRCP	prolylcarboxypeptidase [Source:HGNC Symbol;Acc:HGNC:9344]
5550	-1.34586	0.00127431	100.849	PREP	prolyl endopeptidase [Source:HGNC Symbol;Acc:HGNC:9358]
5552	-0.94194	1.64e-18	13480	SRGN	serglycin [Source:HGNC Symbol;Acc:HGNC:9361]
5553	-1.82351	5.41e-06	687.332	PRG2	proteoglycan 2, pro eosinophil major basic protein [Source:HGNC Symbol;Acc:HGNC:9362]
5557	-0.360906	0.655698	14.9733	PRIM1	DNA primase subunit 1 [Source:HGNC Symbol;Acc:HGNC:9369]
5558	0.257162	0.775305	17.639	PRIM2	DNA primase subunit 2 [Source:HGNC Symbol;Acc:HGNC:9370]
5562	-1.33715	0.090931	15.0965	PRKAA1	protein kinase AMP-activated catalytic subunit alpha 1 [Source:HGNC Symbol;Acc:HGNC:9376]
5564	-1.18771	0.0184984	26.6429	PRKAB1	protein kinase AMP-activated non-catalytic subunit beta 1 [Source:HGNC Symbol;Acc:HGNC:9378]
5565	-0.758302	0.259712	10.5029	PRKAB2	protein kinase AMP-activated non-catalytic subunit beta 2 [Source:HGNC Symbol;Acc:HGNC:9379]
5566	-0.436223	0.624853	32.7761	PRKACA	protein kinase cAMP-activated catalytic subunit alpha [Source:HGNC Symbol;Acc:HGNC:9380]
5567	1.0884	0.0008051	33.2347	PRKACB	protein kinase cAMP-activated catalytic subunit beta [Source:HGNC Symbol;Acc:HGNC:9381]
5570	0.0969141	0.965035	1.25129	PKIB	cAMP-dependent protein kinase inhibitor beta [Source:HGNC Symbol;Acc:HGNC:9018]
5571	-0.0322653	0.969455	51.5226	PRKAG1	protein kinase AMP-activated non-catalytic subunit gamma 1 [Source:HGNC Symbol;Acc:HGNC:9385]
5573	-0.161492	0.689085	175.908	PRKAR1A	protein kinase cAMP-dependent type I regulatory subunit alpha [Source:HGNC Symbol;Acc:HGNC:9388]
5575	1.49377	0.340758	5.72698	PRKAR1B	protein kinase cAMP-dependent type I regulatory subunit beta [Source:HGNC Symbol;Acc:HGNC:9390]
5576	-1.36363	6.37e-09	295.947	PRKAR2A	protein kinase cAMP-dependent type II regulatory subunit alpha [Source:HGNC Symbol;Acc:HGNC:9391]
5577	0.697211	0.381752	15.989	PRKAR2B	protein kinase cAMP-dependent type II regulatory subunit beta [Source:HGNC Symbol;Acc:HGNC:9392]
5578	-1.48483	0.178557	13.7049	PRKCA	protein kinase C alpha [Source:HGNC Symbol;Acc:HGNC:9393]
5579	-0.471288	0.116115	248.655	PRKCB	protein kinase C beta [Source:HGNC Symbol;Acc:HGNC:9395]
5580	-2.14771	0.00307132	19.7044	PRKCD	protein kinase C delta [Source:HGNC Symbol;Acc:HGNC:9399]
5581	-0.641123	0.507841	3.3313	PRKCE	protein kinase C epsilon [Source:HGNC Symbol;Acc:HGNC:9401]
5584	-1.42294	0.183876	12.4453	PRKCI	protein kinase C iota [Source:HGNC Symbol;Acc:HGNC:9404]
5586	-1.01015	0.0990008	11.4891	PKN2	protein kinase N2 [Source:HGNC Symbol;Acc:HGNC:9406]
5588	1.40597	0.515159	2.35398	PRKCQ	protein kinase C theta [Source:HGNC Symbol;Acc:HGNC:9410]
5589	-1.69663	0.00580193	173.627	PRKCSH	protein kinase C substrate 80K-H [Source:HGNC Symbol;Acc:HGNC:9411]
5591	-0.835715	0.0159223	168.165	PRKDC	protein kinase, DNA-activated, catalytic subunit [Source:HGNC Symbol;Acc:HGNC:9413]
5594	-0.365449	0.561928	73.687	MAPK1	mitogen-activated protein kinase 1 [Source:HGNC Symbol;Acc:HGNC:6871]
5595	-2.30082	0.220058	18.6356	MAPK3	mitogen-activated protein kinase 3 [Source:HGNC Symbol;Acc:HGNC:6877]
5597	-1.86008	6.48e-08	79.1691	MAPK6	mitogen-activated protein kinase 6 [Source:HGNC Symbol;Acc:HGNC:6879]
5598	-1.59352	0.096159	4.10337	MAPK7	mitogen-activated protein kinase 7 [Source:HGNC Symbol;Acc:HGNC:6880]
5599	-1.34084	0.110259	28.1961	MAPK8	mitogen-activated protein kinase 8 [Source:HGNC Symbol;Acc:HGNC:6881]
5601	-0.306624	0.8496	7.32513	MAPK9	mitogen-activated protein kinase 9 [Source:HGNC Symbol;Acc:HGNC:6886]
5603	0.424015	0.839522	0.923208	MAPK13	mitogen-activated protein kinase 13 [Source:HGNC Symbol;Acc:HGNC:6875]
5604	0.0783229	0.936081	10.2278	MAP2K1	mitogen-activated protein kinase kinase 1 [Source:HGNC Symbol;Acc:HGNC:6840]
5605	-0.988858	0.197119	105.094	MAP2K2	mitogen-activated protein kinase kinase 2 [Source:HGNC Symbol;Acc:HGNC:6842]
5606	-0.770489	0.342903	26.5125	MAP2K3	mitogen-activated protein kinase kinase 3 [Source:HGNC Symbol;Acc:HGNC:6843]
5607	-0.161627	0.891609	20.8984	MAP2K5	mitogen-activated protein kinase kinase 5 [Source:HGNC Symbol;Acc:HGNC:6845]
5609	-1.03749	0.0426127	59.768	MAP2K7	mitogen-activated protein kinase kinase 7 [Source:HGNC Symbol;Acc:HGNC:6847]
5610	-0.614897	0.38824	23.5024	EIF2AK2	eukaryotic translation initiation factor 2 alpha kinase 2 [Source:HGNC Symbol;Acc:HGNC:9437]
5611	0.0774028	0.828776	58.7504	DNAJC3	DnaJ heat shock protein family (Hsp40) member C3 [Source:HGNC Symbol;Acc:HGNC:9439]
5612	-1.54673	0.0128268	18.7802	THAP12	THAP domain containing 12 [Source:HGNC Symbol;Acc:HGNC:9440]
5613	-2.54515	9.86e-06	56.4368	PRKX	protein kinase X-linked [Source:HGNC Symbol;Acc:HGNC:9441]
5616	-0.979119	0.132914	20.9803	NA	NA
5617	-0.825655	0.801339	1.38491	PRL	prolactin [Source:HGNC Symbol;Acc:HGNC:9445]
5621	0.039096	0.948173	38.917	PRNP	prion protein [Source:HGNC Symbol;Acc:HGNC:9449]
5627	-0.601684	0.780957	7.99661	PROS1	protein S [Source:HGNC Symbol;Acc:HGNC:9456]
5631	-1.07534	0.0891935	59.6771	PRPS1	phosphoribosyl pyrophosphate synthetase 1 [Source:HGNC Symbol;Acc:HGNC:9462]
5634	-1.7559	0.0136932	43.8492	PRPS2	phosphoribosyl pyrophosphate synthetase 2 [Source:HGNC Symbol;Acc:HGNC:9465]
5635	-1.38552	0.134779	21.9241	PRPSAP1	phosphoribosyl pyrophosphate synthetase associated protein 1 [Source:HGNC Symbol;Acc:HGNC:9466]
5636	-0.210543	0.776501	24.0044	PRPSAP2	phosphoribosyl pyrophosphate synthetase associated protein 2 [Source:HGNC Symbol;Acc:HGNC:9467]
5638	-0.466439	0.604215	3.77823	PRRG1	proline rich and Gla domain 1 [Source:HGNC Symbol;Acc:HGNC:9469]
5641	2.85139	0.377198	0.0814036	LGMN	legumain [Source:HGNC Symbol;Acc:HGNC:9472]
5660	-0.478426	0.310849	464.706	PSAP	prosaposin [Source:HGNC Symbol;Acc:HGNC:9498]
5663	-1.14521	0.00307132	75.7823	PSEN1	presenilin 1 [Source:HGNC Symbol;Acc:HGNC:9508]
5681	-3.03431	2.49e-05	32.9713	PSKH1	protein serine kinase H1 [Source:HGNC Symbol;Acc:HGNC:9529]
5682	-0.407116	0.214199	185.892	PSMA1	proteasome 20S subunit alpha 1 [Source:HGNC Symbol;Acc:HGNC:9530]
5683	-0.778532	0.0215088	195.359	PSMA2	proteasome 20S subunit alpha 2 [Source:HGNC Symbol;Acc:HGNC:9531]
5684	-0.0833065	0.828	171.238	PSMA3	proteasome 20S subunit alpha 3 [Source:HGNC Symbol;Acc:HGNC:9532]
5685	-0.675894	0.0195094	279.294	PSMA4	proteasome 20S subunit alpha 4 [Source:HGNC Symbol;Acc:HGNC:9533]
5686	0.604552	0.221817	40.1934	PSMA5	proteasome 20S subunit alpha 5 [Source:HGNC Symbol;Acc:HGNC:9534]
5687	-1.03169	0.0177978	155.831	PSMA6	proteasome 20S subunit alpha 6 [Source:HGNC Symbol;Acc:HGNC:9535]
5688	-0.222002	0.590433	230.359	PSMA7	proteasome 20S subunit alpha 7 [Source:HGNC Symbol;Acc:HGNC:9536]
5689	0.502535	0.0080949	1237.77	PSMB1	proteasome 20S subunit beta 1 [Source:HGNC Symbol;Acc:HGNC:9537]
5690	-1.01881	0.00165949	237.678	PSMB2	proteasome 20S subunit beta 2 [Source:HGNC Symbol;Acc:HGNC:9539]
5692	-0.0172931	0.971429	315.833	PSMB4	proteasome 20S subunit beta 4 [Source:HGNC Symbol;Acc:HGNC:9541]
5693	-0.784533	0.00218255	197.469	PSMB5	proteasome 20S subunit beta 5 [Source:HGNC Symbol;Acc:HGNC:9542]
5694	-0.446385	0.209829	280.199	PSMB6	proteasome 20S subunit beta 6 [Source:HGNC Symbol;Acc:HGNC:9543]
5695	-0.639395	0.0523724	442.104	PSMB7	proteasome 20S subunit beta 7 [Source:HGNC Symbol;Acc:HGNC:9544]
5699	-0.207668	0.705714	218.204	PSMB10	proteasome 20S subunit beta 10 [Source:HGNC Symbol;Acc:HGNC:9538]
5700	-0.398453	0.290493	139.308	PSMC1	proteasome 26S subunit, ATPase 1 [Source:HGNC Symbol;Acc:HGNC:9547]
5701	-0.180874	0.639736	152.482	PSMC2	proteasome 26S subunit, ATPase 2 [Source:HGNC Symbol;Acc:HGNC:9548]
5702	-1.28766	0.00500677	221.594	PSMC3	proteasome 26S subunit, ATPase 3 [Source:HGNC Symbol;Acc:HGNC:9549]
5705	-1.21992	0.0167858	171.238	PSMC5	proteasome 26S subunit, ATPase 5 [Source:HGNC Symbol;Acc:HGNC:9552]
5706	-0.166062	0.717414	113.876	PSMC6	proteasome 26S subunit, ATPase 6 [Source:HGNC Symbol;Acc:HGNC:9553]
5707	-0.819785	0.0609708	134.892	PSMD1	proteasome 26S subunit, non-ATPase 1 [Source:HGNC Symbol;Acc:HGNC:9554]
5708	-0.458275	0.409836	127.074	PSMD2	proteasome 26S subunit, non-ATPase 2 [Source:HGNC Symbol;Acc:HGNC:9559]
5709	0.0436637	0.948997	177.224	PSMD3	proteasome 26S subunit, non-ATPase 3 [Source:HGNC Symbol;Acc:HGNC:9560]
5710	-0.512647	0.2531	251.046	PSMD4	proteasome 26S subunit, non-ATPase 4 [Source:HGNC Symbol;Acc:HGNC:9561]
5711	-0.729064	0.123564	51.5014	PSMD5	proteasome 26S subunit, non-ATPase 5 [Source:HGNC Symbol;Acc:HGNC:9563]
5713	-0.0349182	0.941889	122.989	PSMD7	proteasome 26S subunit, non-ATPase 7 [Source:HGNC Symbol;Acc:HGNC:9565]
5714	-1.57884	3.86e-05	386.8	PSMD8	proteasome 26S subunit, non-ATPase 8 [Source:HGNC Symbol;Acc:HGNC:9566]
5715	-1.12738	0.058229	44.7663	PSMD9	proteasome 26S subunit, non-ATPase 9 [Source:HGNC Symbol;Acc:HGNC:9567]
5716	1.66825	0.00155834	18.9021	PSMD10	proteasome 26S subunit, non-ATPase 10 [Source:HGNC Symbol;Acc:HGNC:9555]
5717	-0.186016	0.612347	175.917	PSMD11	proteasome 26S subunit, non-ATPase 11 [Source:HGNC Symbol;Acc:HGNC:9556]
5718	-0.245485	0.461777	84.27	PSMD12	proteasome 26S subunit, non-ATPase 12 [Source:HGNC Symbol;Acc:HGNC:9557]
5719	-0.584124	0.106552	207.301	PSMD13	proteasome 26S subunit, non-ATPase 13 [Source:HGNC Symbol;Acc:HGNC:9558]
5723	-0.0283065	0.969596	53.1094	PSPH	phosphoserine phosphatase [Source:HGNC Symbol;Acc:HGNC:9577]
5724	-1.8389	2.89e-05	25.3404	PTAFR	platelet activating factor receptor [Source:HGNC Symbol;Acc:HGNC:9582]
5725	-0.915351	5.65e-06	755.022	PTBP1	polypyrimidine tract binding protein 1 [Source:HGNC Symbol;Acc:HGNC:9583]
5728	-0.501137	0.142238	111.85	PTEN	phosphatase and tensin homolog [Source:HGNC Symbol;Acc:HGNC:9588]
5730	-2.1572	0.421364	4.14997	PTGDS	prostaglandin D2 synthase [Source:HGNC Symbol;Acc:HGNC:9592]
5732	-1.17517	0.361189	7.47826	PTGER2	prostaglandin E receptor 2 [Source:HGNC Symbol;Acc:HGNC:9594]
5734	-1.19525	0.00113408	14.6368	PTGER4	prostaglandin E receptor 4 [Source:HGNC Symbol;Acc:HGNC:9596]
5738	-0.954969	0.355764	14.1988	PTGFRN	prostaglandin F2 receptor inhibitor [Source:HGNC Symbol;Acc:HGNC:9601]
5742	-0.623135	0.678817	15.1697	PTGS1	prostaglandin-endoperoxide synthase 1 [Source:HGNC Symbol;Acc:HGNC:9604]
5743	2.06994	0.0108325	0.717751	PTGS2	prostaglandin-endoperoxide synthase 2 [Source:HGNC Symbol;Acc:HGNC:9605]
5747	0.0536227	0.971656	5.68748	PTK2	protein tyrosine kinase 2 [Source:HGNC Symbol;Acc:HGNC:9611]
5756	-0.218333	0.778001	8.82442	TWF1	twinfilin actin binding protein 1 [Source:HGNC Symbol;Acc:HGNC:9620]
5757	-0.605649	0.000547036	1743.74	PTMA	prothymosin alpha [Source:HGNC Symbol;Acc:HGNC:9623]
5763	1.76705	0.569727	4.68456	PTMS	parathymosin [Source:HGNC Symbol;Acc:HGNC:9629]
5768	-1.90678	0.0003997	167.444	QSOX1	quiescin sulfhydryl oxidase 1 [Source:HGNC Symbol;Acc:HGNC:9756]
5770	-1.3515	0.000176345	105.884	PTPN1	protein tyrosine phosphatase non-receptor type 1 [Source:HGNC Symbol;Acc:HGNC:9642]
5771	-1.74981	0.00223881	50.0253	PTPN2	protein tyrosine phosphatase non-receptor type 2 [Source:HGNC Symbol;Acc:HGNC:9650]
5774	-1.92469	0.000298253	33.1617	PTPN3	protein tyrosine phosphatase non-receptor type 3 [Source:HGNC Symbol;Acc:HGNC:9655]
5775	-0.12246	0.947339	3.08256	PTPN4	protein tyrosine phosphatase non-receptor type 4 [Source:HGNC Symbol;Acc:HGNC:9656]
5777	-4.49377	5.13e-50	639.754	PTPN6	protein tyrosine phosphatase non-receptor type 6 [Source:HGNC Symbol;Acc:HGNC:9658]
5778	-2.53699	1.64e-12	195.504	PTPN7	protein tyrosine phosphatase non-receptor type 7 [Source:HGNC Symbol;Acc:HGNC:9659]
5780	0.0475478	0.953683	15.0598	PTPN9	protein tyrosine phosphatase non-receptor type 9 [Source:HGNC Symbol;Acc:HGNC:9661]
5781	-0.440284	0.421441	80.7708	PTPN11	protein tyrosine phosphatase non-receptor type 11 [Source:HGNC Symbol;Acc:HGNC:9644]
5782	-1.7147	0.00277445	44.9861	PTPN12	protein tyrosine phosphatase non-receptor type 12 [Source:HGNC Symbol;Acc:HGNC:9645]
5786	-1.45119	0.015008	72.449	PTPRA	protein tyrosine phosphatase receptor type A [Source:HGNC Symbol;Acc:HGNC:9664]
5788	0.0757556	0.945317	18.1534	PTPRC	protein tyrosine phosphatase receptor type C [Source:HGNC Symbol;Acc:HGNC:9666]
5791	0.565136	0.174167	17.5765	PTPRE	protein tyrosine phosphatase receptor type E [Source:HGNC Symbol;Acc:HGNC:9669]
5795	-0.454783	0.610184	17.5101	PTPRJ	protein tyrosine phosphatase receptor type J [Source:HGNC Symbol;Acc:HGNC:9673]
5799	-1.10357	0.211468	34.4068	PTPRN2	protein tyrosine phosphatase receptor type N2 [Source:HGNC Symbol;Acc:HGNC:9677]
5800	-0.320595	0.880906	3.438	PTPRO	protein tyrosine phosphatase receptor type O [Source:HGNC Symbol;Acc:HGNC:9678]
5805	-0.237176	0.858071	7.13314	PTS	6-pyruvoyltetrahydropterin synthase [Source:HGNC Symbol;Acc:HGNC:9689]
5806	1.10138	0.671472	0.177215	PTX3	pentraxin 3 [Source:HGNC Symbol;Acc:HGNC:9692]
5810	-1.38808	2.74e-05	79.7498	RAD1	RAD1 checkpoint DNA exonuclease [Source:HGNC Symbol;Acc:HGNC:9806]
5813	-1.1293	4.53e-10	291.966	PURA	purine rich element binding protein A [Source:HGNC Symbol;Acc:HGNC:9701]
5814	-1.29727	0.00139925	34.8919	PURB	purine rich element binding protein B [Source:HGNC Symbol;Acc:HGNC:9702]
5817	-3.20558	1.49e-08	54.0081	PVR	PVR cell adhesion molecule [Source:HGNC Symbol;Acc:HGNC:9705]
5818	-1.26561	0.152931	19.15	NECTIN1	nectin cell adhesion molecule 1 [Source:HGNC Symbol;Acc:HGNC:9706]
5819	-1.97648	0.00182037	72.6252	NECTIN2	nectin cell adhesion molecule 2 [Source:HGNC Symbol;Acc:HGNC:9707]
5820	-0.904096	0.0235461	87.9459	NA	NA
5822	-1.95318	0.00984584	15.4264	PWP2	PWP2 small subunit processome component [Source:HGNC Symbol;Acc:HGNC:9711]
5824	-0.125101	0.871642	35.2125	PEX19	peroxisomal biogenesis factor 19 [Source:HGNC Symbol;Acc:HGNC:9713]
5825	-0.760446	0.316786	26.4388	ABCD3	ATP binding cassette subfamily D member 3 [Source:HGNC Symbol;Acc:HGNC:67]
5826	0.0624917	0.952099	10.7493	ABCD4	ATP binding cassette subfamily D member 4 [Source:HGNC Symbol;Acc:HGNC:68]
5827	-4.00812	0.00251582	43.9003	PXMP2	peroxisomal membrane protein 2 [Source:HGNC Symbol;Acc:HGNC:9716]
5828	-0.367629	0.283467	78.1223	PEX2	peroxisomal biogenesis factor 2 [Source:HGNC Symbol;Acc:HGNC:9717]
5829	-3.18862	0.106815	8.81748	PXN	paxillin [Source:HGNC Symbol;Acc:HGNC:9718]
5830	-1.88844	0.0518344	8.91993	PEX5	peroxisomal biogenesis factor 5 [Source:HGNC Symbol;Acc:HGNC:9719]
5831	-0.745216	0.0470541	128.843	PYCR1	pyrroline-5-carboxylate reductase 1 [Source:HGNC Symbol;Acc:HGNC:9721]
5832	-0.606907	0.503021	26.8749	ALDH18A1	aldehyde dehydrogenase 18 family member A1 [Source:HGNC Symbol;Acc:HGNC:9722]
5833	-2.57867	0.256746	32.1522	PCYT2	phosphate cytidylyltransferase 2, ethanolamine [Source:HGNC Symbol;Acc:HGNC:8756]
5834	-3.34832	0.00011731	44.2643	PYGB	glycogen phosphorylase B [Source:HGNC Symbol;Acc:HGNC:9723]
5836	-0.694523	0.162442	117.757	PYGL	glycogen phosphorylase L [Source:HGNC Symbol;Acc:HGNC:9725]
5859	-1.40757	8.85e-06	471.469	QARS1	glutaminyl-tRNA synthetase 1 [Source:HGNC Symbol;Acc:HGNC:9751]
5860	-0.616735	0.224032	102.894	QDPR	quinoid dihydropteridine reductase [Source:HGNC Symbol;Acc:HGNC:9752]
5861	-0.492092	0.0969639	103.052	RAB1A	RAB1A, member RAS oncogene family [Source:HGNC Symbol;Acc:HGNC:9758]
5862	-0.241352	0.257714	364.353	RAB2A	RAB2A, member RAS oncogene family [Source:HGNC Symbol;Acc:HGNC:9763]
5864	-2.27418	0.00319425	5.75122	RAB3A	RAB3A, member RAS oncogene family [Source:HGNC Symbol;Acc:HGNC:9777]
5867	-2.03339	0.000836127	59.5061	RAB4A	RAB4A, member RAS oncogene family [Source:HGNC Symbol;Acc:HGNC:9781]
5868	-1.12622	0.00394216	74.8954	RAB5A	RAB5A, member RAS oncogene family [Source:HGNC Symbol;Acc:HGNC:9783]
5869	-0.602283	0.390464	33.2365	RAB5B	RAB5B, member RAS oncogene family [Source:HGNC Symbol;Acc:HGNC:9784]
5870	-1.11236	0.0390057	50.8829	RAB6A	RAB6A, member RAS oncogene family [Source:HGNC Symbol;Acc:HGNC:9786]
5871	-0.773169	0.742	8.60272	MAP4K2	mitogen-activated protein kinase kinase kinase kinase 2 [Source:HGNC Symbol;Acc:HGNC:6864]
5872	-1.73359	0.151534	56.4114	RAB13	RAB13, member RAS oncogene family [Source:HGNC Symbol;Acc:HGNC:9762]
5873	0.551176	0.11117	93.1529	RAB27A	RAB27A, member RAS oncogene family [Source:HGNC Symbol;Acc:HGNC:9766]
5876	0.369752	0.35242	12.7596	RABGGTB	Rab geranylgeranyltransferase subunit beta [Source:HGNC Symbol;Acc:HGNC:9796]
5877	-2.19449	0.000593361	24.6217	RABIF	RAB interacting factor [Source:HGNC Symbol;Acc:HGNC:9797]
5878	-0.50108	0.218184	84.1169	RAB5C	RAB5C, member RAS oncogene family [Source:HGNC Symbol;Acc:HGNC:9785]
5879	-1.57502	1.75e-16	650.622	RAC1	Rac family small GTPase 1 [Source:HGNC Symbol;Acc:HGNC:9801]
5880	-2.17896	4.97e-17	625.877	RAC2	Rac family small GTPase 2 [Source:HGNC Symbol;Acc:HGNC:9802]
5881	-2.43025	0.371788	3.58156	RAC3	Rac family small GTPase 3 [Source:HGNC Symbol;Acc:HGNC:9803]
5883	-0.806044	0.582481	6.02398	RAD9A	RAD9 checkpoint clamp component A [Source:HGNC Symbol;Acc:HGNC:9827]
5885	-0.139442	0.489415	406.69	RAD21	RAD21 cohesin complex component [Source:HGNC Symbol;Acc:HGNC:9811]
5886	0.13362	0.675081	151.61	RAD23A	RAD23 homolog A, nucleotide excision repair protein [Source:HGNC Symbol;Acc:HGNC:9812]
5887	-0.793626	0.00699051	145.457	RAD23B	RAD23 homolog B, nucleotide excision repair protein [Source:HGNC Symbol;Acc:HGNC:9813]
5888	-2.38649	1.57e-05	53.249	RAD51	RAD51 recombinase [Source:HGNC Symbol;Acc:HGNC:9817]
5889	-0.694433	0.215424	50.1606	RAD51C	RAD51 paralog C [Source:HGNC Symbol;Acc:HGNC:9820]
5890	-0.301616	0.854824	7.14997	RAD51B	RAD51 paralog B [Source:HGNC Symbol;Acc:HGNC:9822]
[truncated: 8,731 more rows]

## Sheet: DESeq_Total.mRNA
EntrezID	log2FC_deseq2	padj (Wald test)	avg.RPM.ctrl	HGNC.genesymbol	Ensembl.genesymbol	Description
1	-0.0788937	0.867857	11.6761	A1BG	A1BG	alpha-1-B glycoprotein [Source:HGNC Symbol;Acc:HGNC:5]
9	0.0188719	0.96658	14.234	NAT1	NAT1	N-acetyltransferase 1 [Source:HGNC Symbol;Acc:HGNC:7645]
14	0.625582	0.0103283	113.605	AAMP	AAMP	angio associated migratory cell protein [Source:HGNC Symbol;Acc:HGNC:18]
16	-0.130114	0.513556	145.222	AARS1	AARS1	alanyl-tRNA synthetase 1 [Source:HGNC Symbol;Acc:HGNC:20]
18	0.363872	0.793523	0.851951	ABAT	ABAT	4-aminobutyrate aminotransferase [Source:HGNC Symbol;Acc:HGNC:23]
19	1.61722	0.0157258	1.42036	ABCA1	ABCA1	ATP binding cassette subfamily A member 1 [Source:HGNC Symbol;Acc:HGNC:29]
20	-0.291409	0.43661	15.4904	ABCA2	ABCA2	ATP binding cassette subfamily A member 2 [Source:HGNC Symbol;Acc:HGNC:32]
22	0.575034	0.032234	44.8517	ABCB7	ABCB7	ATP binding cassette subfamily B member 7 [Source:HGNC Symbol;Acc:HGNC:48]
23	0.224	0.929378	0.410333	ABCF1	ABCF1	ATP binding cassette subfamily F member 1 [Source:HGNC Symbol;Acc:HGNC:70]
25	0.633067	0.0173756	25.7713	ABL1	ABL1	ABL proto-oncogene 1, non-receptor tyrosine kinase [Source:HGNC Symbol;Acc:HGNC:76]
26	-0.67226	0.109689	13.054	AOC1	AOC1	amine oxidase copper containing 1 [Source:HGNC Symbol;Acc:HGNC:80]
27	-0.0312696	0.928249	29.0073	ABL2	ABL2	ABL proto-oncogene 2, non-receptor tyrosine kinase [Source:HGNC Symbol;Acc:HGNC:77]
29	-0.867574	0.17744	5.44742	ABR	ABR	ABR activator of RhoGEF and GTPase [Source:HGNC Symbol;Acc:HGNC:81]
30	-0.583803	0.00773069	60.9251	ACAA1	ACAA1	acetyl-CoA acyltransferase 1 [Source:HGNC Symbol;Acc:HGNC:82]
32	0.857972	0.397257	0.904065	ACACB	ACACB	acetyl-CoA carboxylase beta [Source:HGNC Symbol;Acc:HGNC:85]
34	0.104497	0.681199	94.2029	ACADM	ACADM	acyl-CoA dehydrogenase medium chain [Source:HGNC Symbol;Acc:HGNC:89]
35	-0.290541	0.464052	11.0067	ACADS	ACADS	acyl-CoA dehydrogenase short chain [Source:HGNC Symbol;Acc:HGNC:90]
36	0.315175	0.332086	15.8298	ACADSB	ACADSB	acyl-CoA dehydrogenase short/branched chain [Source:HGNC Symbol;Acc:HGNC:91]
37	-0.203079	0.282925	149.465	ACADVL	ACADVL	acyl-CoA dehydrogenase very long chain [Source:HGNC Symbol;Acc:HGNC:92]
38	1.17394	3.82787e-05	35.4669	ACAT1	ACAT1	acetyl-CoA acetyltransferase 1 [Source:HGNC Symbol;Acc:HGNC:93]
39	0.140357	0.503247	125.42	ACAT2	ACAT2	acetyl-CoA acetyltransferase 2 [Source:HGNC Symbol;Acc:HGNC:94]
41	-0.605889	0.390896	3.2714	ASIC1	ASIC1	acid sensing ion channel subunit 1 [Source:HGNC Symbol;Acc:HGNC:100]
47	-0.302202	0.0649488	294.722	ACLY	ACLY	ATP citrate lyase [Source:HGNC Symbol;Acc:HGNC:115]
48	-0.0336243	0.939403	13.0124	ACO1	ACO1	aconitase 1 [Source:HGNC Symbol;Acc:HGNC:117]
50	0.0811718	0.723293	162.115	ACO2	ACO2	aconitase 2 [Source:HGNC Symbol;Acc:HGNC:118]
51	0.177717	0.429569	64.2026	ACOX1	ACOX1	acyl-CoA oxidase 1 [Source:HGNC Symbol;Acc:HGNC:119]
52	0.0688382	0.770095	111.182	ACP1	ACP1	acid phosphatase 1 [Source:HGNC Symbol;Acc:HGNC:122]
53	-0.330517	0.380437	16.5708	ACP2	ACP2	acid phosphatase 2, lysosomal [Source:HGNC Symbol;Acc:HGNC:123]
55	-0.0237275	0.945168	27.1153	ACPP	ACPP	acid phosphatase, prostate [Source:HGNC Symbol;Acc:HGNC:125]
59	0.0463597	0.904799	22.3298	ACTA2	ACTA2	actin alpha 2, smooth muscle [Source:HGNC Symbol;Acc:HGNC:130]
60	-0.482966	0.00341558	4268.64	ACTB	ACTB	actin beta [Source:HGNC Symbol;Acc:HGNC:132]
71	-0.244365	0.273592	5364.03	ACTG1	ACTG1	actin gamma 1 [Source:HGNC Symbol;Acc:HGNC:144]
81	0.566223	0.365711	5.36492	ACTN4	ACTN4	actinin alpha 4 [Source:HGNC Symbol;Acc:HGNC:166]
86	0.26129	0.282284	37.0243	ACTL6A	ACTL6A	actin like 6A [Source:HGNC Symbol;Acc:HGNC:24124]
87	0.440687	0.00575993	289.648	ACTN1	ACTN1	actinin alpha 1 [Source:HGNC Symbol;Acc:HGNC:163]
90	1.7667	0.00375689	1.4304	ACVR1	ACVR1	activin A receptor type 1 [Source:HGNC Symbol;Acc:HGNC:171]
91	0.943391	0.00589053	8.60199	ACVR1B	ACVR1B	activin A receptor type 1B [Source:HGNC Symbol;Acc:HGNC:172]
92	-0.16399	0.915998	0.861995	ACVR2A	ACVR2A	activin A receptor type 2A [Source:HGNC Symbol;Acc:HGNC:173]
93	0.450936	0.330012	7.29658	ACVR2B	ACVR2B	activin A receptor type 2B [Source:HGNC Symbol;Acc:HGNC:174]
94	-0.678821	0.214727	5.03026	ACVRL1	ACVRL1	activin A receptor like type 1 [Source:HGNC Symbol;Acc:HGNC:175]
95	-0.498787	0.00895441	109.32	ACY1	ACY1	aminoacylase 1 [Source:HGNC Symbol;Acc:HGNC:177]
97	0.0457367	0.928566	12.8121	ACYP1	ACYP1	acylphosphatase 1 [Source:HGNC Symbol;Acc:HGNC:179]
98	0.600044	0.179941	5.32233	ACYP2	ACYP2	acylphosphatase 2 [Source:HGNC Symbol;Acc:HGNC:180]
100	-0.468405	0.0932054	76.2285	ADA	ADA	adenosine deaminase [Source:HGNC Symbol;Acc:HGNC:186]
101	1.11063	0.0126374	4.31914	ADAM8	ADAM8	ADAM metallopeptidase domain 8 [Source:HGNC Symbol;Acc:HGNC:215]
102	0.444196	0.0637892	63.3363	ADAM10	ADAM10	ADAM metallopeptidase domain 10 [Source:HGNC Symbol;Acc:HGNC:188]
103	0.0849455	0.703426	145.93	ADAR	ADAR	adenosine deaminase RNA specific [Source:HGNC Symbol;Acc:HGNC:225]
104	-0.105007	0.747142	32.1678	ADARB1	ADARB1	adenosine deaminase RNA specific B1 [Source:HGNC Symbol;Acc:HGNC:226]
109	-0.340352	0.181352	33.7413	ADCY3	ADCY3	adenylate cyclase 3 [Source:HGNC Symbol;Acc:HGNC:234]
113	0.576951	0.00329464	41.3511	ADCY7	ADCY7	adenylate cyclase 7 [Source:HGNC Symbol;Acc:HGNC:238]
115	1.6306	6.10109e-09	10.0588	ADCY9	ADCY9	adenylate cyclase 9 [Source:HGNC Symbol;Acc:HGNC:240]
118	-0.028979	0.917267	63.4513	ADD1	ADD1	adducin 1 [Source:HGNC Symbol;Acc:HGNC:243]
120	0.920357	1.74776e-05	28.268	ADD3	ADD3	adducin 3 [Source:HGNC Symbol;Acc:HGNC:245]
123	-0.0739048	0.797852	38.5915	PLIN2	PLIN2	perilipin 2 [Source:HGNC Symbol;Acc:HGNC:248]
128	0.954212	1.18052e-06	57.7137	ADH5	ADH5	alcohol dehydrogenase 5 (class III), chi polypeptide [Source:HGNC Symbol;Acc:HGNC:253]
132	0.156734	0.384266	169.702	ADK	ADK	adenosine kinase [Source:HGNC Symbol;Acc:HGNC:257]
133	4.77729	1.91461e-06	0.182423	ADM	ADM	adrenomedullin [Source:HGNC Symbol;Acc:HGNC:259]
135	-0.363198	0.329603	12.301	ADORA2A	ADORA2A	adenosine A2a receptor [Source:HGNC Symbol;Acc:HGNC:263]
136	-0.578443	0.101878	13.5225	ADORA2B	ADORA2B	adenosine A2b receptor [Source:HGNC Symbol;Acc:HGNC:264]
140	0.83564	0.77303	0.18726	ADORA3	ADORA3	adenosine A3 receptor [Source:HGNC Symbol;Acc:HGNC:268]
141	0.0691461	0.881929	12.8463	ADPRH	ADPRH	ADP-ribosylarginine hydrolase [Source:HGNC Symbol;Acc:HGNC:269]
142	0.619092	0.000657809	74.8531	PARP1	PARP1	poly(ADP-ribose) polymerase 1 [Source:HGNC Symbol;Acc:HGNC:270]
143	0.621365	0.01704	27.7748	PARP4	PARP4	poly(ADP-ribose) polymerase family member 4 [Source:HGNC Symbol;Acc:HGNC:271]
152	-0.64006	0.404221	3.72507	ADRA2C	ADRA2C	adrenoceptor alpha 2C [Source:HGNC Symbol;Acc:HGNC:283]
153	-1.34009	0.1096	2.30755	ADRB1	ADRB1	adrenoceptor beta 1 [Source:HGNC Symbol;Acc:HGNC:285]
154	0.0125325	0.980189	11.3093	ADRB2	ADRB2	adrenoceptor beta 2 [Source:HGNC Symbol;Acc:HGNC:286]
155	-0.059092	0.977536	0.701924	ADRB3	ADRB3	adrenoceptor beta 3 [Source:HGNC Symbol;Acc:HGNC:288]
156	-0.156727	0.413136	217.771	GRK2	GRK2	G protein-coupled receptor kinase 2 [Source:HGNC Symbol;Acc:HGNC:289]
157	-0.210173	0.463056	27.2604	GRK3	GRK3	G protein-coupled receptor kinase 3 [Source:HGNC Symbol;Acc:HGNC:290]
158	-0.565581	0.0161995	155.024	ADSL	ADSL	adenylosuccinate lyase [Source:HGNC Symbol;Acc:HGNC:291]
159	0.524522	0.0258534	36.5608	ADSS2	ADSS2	adenylosuccinate synthase 2 [Source:HGNC Symbol;Acc:HGNC:292]
160	-0.464199	0.281982	10.5148	AP2A1	AP2A1	adaptor related protein complex 2 subunit alpha 1 [Source:HGNC Symbol;Acc:HGNC:561]
161	-0.211442	0.800212	4.30277	AP2A2	AP2A2	adaptor related protein complex 2 subunit alpha 2 [Source:HGNC Symbol;Acc:HGNC:562]
162	-0.460976	0.0115142	195.429	AP1B1	AP1B1	adaptor related protein complex 1 subunit beta 1 [Source:HGNC Symbol;Acc:HGNC:554]
163	-0.273025	0.322255	28.2149	AP2B1	AP2B1	adaptor related protein complex 2 subunit beta 1 [Source:HGNC Symbol;Acc:HGNC:563]
164	-0.255341	0.274818	67.485	AP1G1	AP1G1	adaptor related protein complex 1 subunit gamma 1 [Source:HGNC Symbol;Acc:HGNC:555]
166	-0.533589	0.00879761	116.365	TLE5	TLE5	TLE family member 5, transcriptional modulator [Source:HGNC Symbol;Acc:HGNC:307]
172	-0.69487	0.00385152	30.7981	NA	NA	NA
175	0.288425	0.19907	49.6873	AGA	AGA	aspartylglucosaminidase [Source:HGNC Symbol;Acc:HGNC:318]
178	-0.18261	0.600663	20.3298	AGL	AGL	amylo-alpha-1, 6-glucosidase, 4-alpha-glucanotransferase [Source:HGNC Symbol;Acc:HGNC:321]
182	0.0581199	0.892783	15.9381	JAG1	JAG1	jagged canonical Notch ligand 1 [Source:HGNC Symbol;Acc:HGNC:6188]
183	0.149044	0.762225	10.8373	AGT	AGT	angiotensinogen [Source:HGNC Symbol;Acc:HGNC:333]
191	-0.0900991	0.737946	208.646	AHCY	AHCY	adenosylhomocysteinase [Source:HGNC Symbol;Acc:HGNC:343]
196	0.404709	0.393526	5.43775	AHR	AHR	aryl hydrocarbon receptor [Source:HGNC Symbol;Acc:HGNC:348]
202	-0.227836	0.271769	116.124	CRYBG1	CRYBG1	crystallin beta-gamma domain containing 1 [Source:HGNC Symbol;Acc:HGNC:356]
203	-0.2103	0.682398	10.4877	AK1	AK1	adenylate kinase 1 [Source:HGNC Symbol;Acc:HGNC:361]
204	-0.242551	0.125539	993.002	AK2	AK2	adenylate kinase 2 [Source:HGNC Symbol;Acc:HGNC:362]
205	0.348085	0.384702	10.7185	AK4	AK4	adenylate kinase 4 [Source:HGNC Symbol;Acc:HGNC:363]
207	1.56547	0.0276227	16.717	AKT1	AKT1	AKT serine/threonine kinase 1 [Source:HGNC Symbol;Acc:HGNC:391]
208	0.127721	0.621253	281.915	AKT2	AKT2	AKT serine/threonine kinase 2 [Source:HGNC Symbol;Acc:HGNC:392]
210	0.347475	0.116242	44.9537	ALAD	ALAD	aminolevulinate dehydratase [Source:HGNC Symbol;Acc:HGNC:395]
211	2.16421	3.99211e-32	26.3167	ALAS1	ALAS1	5'-aminolevulinate synthase 1 [Source:HGNC Symbol;Acc:HGNC:396]
214	-0.406779	0.0897094	64.498	ALCAM	ALCAM	activated leukocyte cell adhesion molecule [Source:HGNC Symbol;Acc:HGNC:400]
215	-0.801516	0.109566	7.36294	ABCD1	ABCD1	ATP binding cassette subfamily D member 1 [Source:HGNC Symbol;Acc:HGNC:61]
217	0.0538123	0.92024	10.7145	ALDH2	ALDH2	aldehyde dehydrogenase 2 family member [Source:HGNC Symbol;Acc:HGNC:404]
218	0.72104	0.737075	0.320778	ALDH3A1	ALDH3A1	aldehyde dehydrogenase 3 family member A1 [Source:HGNC Symbol;Acc:HGNC:405]
219	-0.868262	2.64251e-05	65.5023	ALDH1B1	ALDH1B1	aldehyde dehydrogenase 1 family member B1 [Source:HGNC Symbol;Acc:HGNC:407]
220	-0.259189	0.375846	29.1197	ALDH1A3	ALDH1A3	aldehyde dehydrogenase 1 family member A3 [Source:HGNC Symbol;Acc:HGNC:409]
221	-0.0456432	0.893304	25.1937	ALDH3B1	ALDH3B1	aldehyde dehydrogenase 3 family member B1 [Source:HGNC Symbol;Acc:HGNC:410]
223	-0.258932	0.188179	131.937	ALDH9A1	ALDH9A1	aldehyde dehydrogenase 9 family member A1 [Source:HGNC Symbol;Acc:HGNC:412]
224	-0.0552317	0.877486	30.9981	ALDH3A2	ALDH3A2	aldehyde dehydrogenase 3 family member A2 [Source:HGNC Symbol;Acc:HGNC:403]
225	0.516523	0.739383	0.60243	ABCD2	ABCD2	ATP binding cassette subfamily D member 2 [Source:HGNC Symbol;Acc:HGNC:66]
226	-0.487659	0.0107322	1008.98	ALDOA	ALDOA	aldolase, fructose-bisphosphate A [Source:HGNC Symbol;Acc:HGNC:414]
230	-0.270241	0.458724	20.7759	ALDOC	ALDOC	aldolase, fructose-bisphosphate C [Source:HGNC Symbol;Acc:HGNC:418]
231	-0.290331	0.235708	59.9763	AKR1B1	AKR1B1	aldo-keto reductase family 1 member B [Source:HGNC Symbol;Acc:HGNC:381]
239	0.0221827	0.957645	29.6696	ALOX12	ALOX12	arachidonate 12-lipoxygenase, 12S type [Source:HGNC Symbol;Acc:HGNC:429]
241	0.0874152	0.722873	292.186	ALOX5AP	ALOX5AP	arachidonate 5-lipoxygenase activating protein [Source:HGNC Symbol;Acc:HGNC:436]
262	-1.00306	1.07875e-09	261.787	AMD1	AMD1	adenosylmethionine decarboxylase 1 [Source:HGNC Symbol;Acc:HGNC:457]
267	0.940519	0.000921532	10.581	AMFR	AMFR	autocrine motility factor receptor [Source:HGNC Symbol;Acc:HGNC:463]
268	0.222681	0.915143	0.425688	AMH	AMH	anti-Mullerian hormone [Source:HGNC Symbol;Acc:HGNC:464]
271	-0.0647853	0.843997	30.6027	AMPD2	AMPD2	adenosine monophosphate deaminase 2 [Source:HGNC Symbol;Acc:HGNC:469]
272	-0.00829252	0.989946	5.81464	AMPD3	AMPD3	adenosine monophosphate deaminase 3 [Source:HGNC Symbol;Acc:HGNC:470]
274	2.48187	0.140692	0.18195	BIN1	BIN1	bridging integrator 1 [Source:HGNC Symbol;Acc:HGNC:1052]
275	0.243045	0.726612	5.47877	AMT	AMT	aminomethyltransferase [Source:HGNC Symbol;Acc:HGNC:473]
280	0.502361	0.527587	2.40099	AMY2B	AMY2B	amylase alpha 2B [Source:HGNC Symbol;Acc:HGNC:478]
283	0.163188	0.918412	0.80599	ANG	ANG	angiogenin [Source:HGNC Symbol;Acc:HGNC:483]
284	0.0468793	0.980008	0.658435	ANGPT1	ANGPT1	angiopoietin 1 [Source:HGNC Symbol;Acc:HGNC:484]
285	-0.063958	0.970163	0.933828	ANGPT2	ANGPT2	angiopoietin 2 [Source:HGNC Symbol;Acc:HGNC:485]
290	1.00455	0.322352	0.801627	ANPEP	ANPEP	alanyl aminopeptidase, membrane [Source:HGNC Symbol;Acc:HGNC:500]
291	0.172993	0.769232	5.90067	SLC25A4	SLC25A4	solute carrier family 25 member 4 [Source:HGNC Symbol;Acc:HGNC:10990]
292	0.913421	1.95972e-05	359.879	SLC25A5	SLC25A5	solute carrier family 25 member 5 [Source:HGNC Symbol;Acc:HGNC:10991]
301	1.57025	2.50716e-10	20.4237	ANXA1	ANXA1	annexin A1 [Source:HGNC Symbol;Acc:HGNC:533]
302	-0.554244	0.0160289	181.31	ANXA2	ANXA2	annexin A2 [Source:HGNC Symbol;Acc:HGNC:537]
307	0.0507388	0.895427	32.1563	ANXA4	ANXA4	annexin A4 [Source:HGNC Symbol;Acc:HGNC:542]
308	-0.232347	0.299031	82.4431	ANXA5	ANXA5	annexin A5 [Source:HGNC Symbol;Acc:HGNC:543]
309	-0.577589	0.149484	19.5189	ANXA6	ANXA6	annexin A6 [Source:HGNC Symbol;Acc:HGNC:544]
310	0.331201	0.129409	58.8229	ANXA7	ANXA7	annexin A7 [Source:HGNC Symbol;Acc:HGNC:545]
311	-0.60097	0.00917628	220.843	ANXA11	ANXA11	annexin A11 [Source:HGNC Symbol;Acc:HGNC:535]
313	-0.0521866	0.945158	4.50602	AOAH	AOAH	acyloxyacyl hydrolase [Source:HGNC Symbol;Acc:HGNC:548]
316	1.71869	0.328155	0.197777	AOX1	AOX1	aldehyde oxidase 1 [Source:HGNC Symbol;Acc:HGNC:553]
317	1.54533	5.5682e-05	5.48808	APAF1	APAF1	apoptotic peptidase activating factor 1 [Source:HGNC Symbol;Acc:HGNC:576]
318	0.151223	0.585848	39.6309	NUDT2	NUDT2	nudix hydrolase 2 [Source:HGNC Symbol;Acc:HGNC:8049]
321	-0.0742589	0.950276	2.21883	APBA2	APBA2	amyloid beta precursor protein binding family A member 2 [Source:HGNC Symbol;Acc:HGNC:579]
323	-0.299567	0.536292	8.22499	APBB2	APBB2	amyloid beta precursor protein binding family B member 2 [Source:HGNC Symbol;Acc:HGNC:582]
324	0.0909386	0.821676	12.7588	APC	APC	APC regulator of WNT signaling pathway [Source:HGNC Symbol;Acc:HGNC:583]
327	-0.169121	0.561035	101.574	APEH	APEH	acylaminoacyl-peptide hydrolase [Source:HGNC Symbol;Acc:HGNC:586]
328	0.87423	0.261022	124.842	APEX1	APEX1	apurinic/apyrimidinic endodeoxyribonuclease 1 [Source:HGNC Symbol;Acc:HGNC:587]
329	0.312032	0.219541	32.297	BIRC2	BIRC2	baculoviral IAP repeat containing 2 [Source:HGNC Symbol;Acc:HGNC:590]
331	-0.310068	0.175027	58.3559	XIAP	XIAP	X-linked inhibitor of apoptosis [Source:HGNC Symbol;Acc:HGNC:592]
332	-0.54371	0.00428382	142.588	BIRC5	BIRC5	baculoviral IAP repeat containing 5 [Source:HGNC Symbol;Acc:HGNC:593]
334	0.109958	0.588238	925.326	APLP2	APLP2	amyloid beta precursor like protein 2 [Source:HGNC Symbol;Acc:HGNC:598]
341	0.743615	0.00135824	167.12	APOC1	APOC1	apolipoprotein C1 [Source:HGNC Symbol;Acc:HGNC:607]
344	0.213933	0.218736	868.911	APOC2	APOC2	apolipoprotein C2 [Source:HGNC Symbol;Acc:HGNC:609]
346	-0.271713	0.897236	0.610949	APOC4	APOC4	apolipoprotein C4 [Source:HGNC Symbol;Acc:HGNC:611]
348	-1.02965	0.211841	2.79607	APOE	APOE	apolipoprotein E [Source:HGNC Symbol;Acc:HGNC:613]
351	1.08908	0.408492	0.786375	APP	APP	amyloid beta precursor protein [Source:HGNC Symbol;Acc:HGNC:620]
353	-0.404993	0.0319185	300.106	APRT	APRT	adenine phosphoribosyltransferase [Source:HGNC Symbol;Acc:HGNC:626]
355	0.827683	0.0442165	6.05617	FAS	FAS	Fas cell surface death receptor [Source:HGNC Symbol;Acc:HGNC:11920]
360	2.75532	1.44001e-06	1.74219	AQP3	AQP3	aquaporin 3 (Gill blood group) [Source:HGNC Symbol;Acc:HGNC:636]
367	-0.506244	0.753509	0.790163	AR	AR	androgen receptor [Source:HGNC Symbol;Acc:HGNC:644]
369	-0.316081	0.285149	46.2935	ARAF	ARAF	A-Raf proto-oncogene, serine/threonine kinase [Source:HGNC Symbol;Acc:HGNC:646]
372	0.985866	2.84429e-05	38.8898	ARCN1	ARCN1	archain 1 [Source:HGNC Symbol;Acc:HGNC:649]
373	0.257197	0.646857	7.11673	TRIM23	TRIM23	tripartite motif containing 23 [Source:HGNC Symbol;Acc:HGNC:660]
375	0.10209	0.60795	405.314	ARF1	ARF1	ADP ribosylation factor 1 [Source:HGNC Symbol;Acc:HGNC:652]
377	-0.601388	0.00338086	334.721	ARF3	ARF3	ADP ribosylation factor 3 [Source:HGNC Symbol;Acc:HGNC:654]
378	0.20406	0.382184	94.2413	ARF4	ARF4	ADP ribosylation factor 4 [Source:HGNC Symbol;Acc:HGNC:655]
379	1.11538	0.0088466	4.2401	ARL4D	ARL4D	ADP ribosylation factor like GTPase 4D [Source:HGNC Symbol;Acc:HGNC:656]
381	0.478898	0.174817	27.6891	ARF5	ARF5	ADP ribosylation factor 5 [Source:HGNC Symbol;Acc:HGNC:658]
382	-0.615173	6.02699e-05	195.775	ARF6	ARF6	ADP ribosylation factor 6 [Source:HGNC Symbol;Acc:HGNC:659]
384	0.667611	0.385705	2.42602	ARG2	ARG2	arginase 2 [Source:HGNC Symbol;Acc:HGNC:664]
387	0.26656	0.171225	740.498	RHOA	RHOA	ras homolog family member A [Source:HGNC Symbol;Acc:HGNC:667]
388	0.999019	0.030988	3.3476	RHOB	RHOB	ras homolog family member B [Source:HGNC Symbol;Acc:HGNC:668]
389	-0.723833	0.140216	6.94699	RHOC	RHOC	ras homolog family member C [Source:HGNC Symbol;Acc:HGNC:669]
391	-1.05357	3.73268e-05	368.032	RHOG	RHOG	ras homolog family member G [Source:HGNC Symbol;Acc:HGNC:672]
392	-0.68094	0.000402735	139.674	ARHGAP1	ARHGAP1	Rho GTPase activating protein 1 [Source:HGNC Symbol;Acc:HGNC:673]
393	0.247004	0.411668	157.161	ARHGAP4	ARHGAP4	Rho GTPase activating protein 4 [Source:HGNC Symbol;Acc:HGNC:674]
394	3.50805	0.143529	0.0459605	ARHGAP5	ARHGAP5	Rho GTPase activating protein 5 [Source:HGNC Symbol;Acc:HGNC:675]
396	-0.854008	9.76206e-05	416.785	ARHGDIA	ARHGDIA	Rho GDP dissociation inhibitor alpha [Source:HGNC Symbol;Acc:HGNC:678]
397	-0.430887	0.00773069	1926.3	ARHGDIB	ARHGDIB	Rho GDP dissociation inhibitor beta [Source:HGNC Symbol;Acc:HGNC:679]
399	3.17181	1.00213e-07	0.770547	RHOH	RHOH	ras homolog family member H [Source:HGNC Symbol;Acc:HGNC:686]
400	-0.160734	0.454557	89.337	ARL1	ARL1	ADP ribosylation factor like GTPase 1 [Source:HGNC Symbol;Acc:HGNC:692]
401	2.24369	0.423786	0.0909749	PHOX2A	PHOX2A	paired like homeobox 2A [Source:HGNC Symbol;Acc:HGNC:691]
402	-0.713875	0.000743529	98.6049	ARL2	ARL2	ADP ribosylation factor like GTPase 2 [Source:HGNC Symbol;Acc:HGNC:693]
403	-0.0580998	0.901215	11.3402	ARL3	ARL3	ADP ribosylation factor like GTPase 3 [Source:HGNC Symbol;Acc:HGNC:694]
405	0.140577	0.639101	42.1577	ARNT	ARNT	aryl hydrocarbon receptor nuclear translocator [Source:HGNC Symbol;Acc:HGNC:700]
406	0.61452	0.473467	1.95417	ARNTL	ARNTL	aryl hydrocarbon receptor nuclear translocator like [Source:HGNC Symbol;Acc:HGNC:701]
408	-0.442739	0.0289043	99.037	ARRB1	ARRB1	arrestin beta 1 [Source:HGNC Symbol;Acc:HGNC:711]
409	-0.297094	0.190463	79.8694	ARRB2	ARRB2	arrestin beta 2 [Source:HGNC Symbol;Acc:HGNC:712]
410	-0.393532	0.338746	11.9127	ARSA	ARSA	arylsulfatase A [Source:HGNC Symbol;Acc:HGNC:713]
411	1.0862	0.000281553	14.9902	ARSB	ARSB	arylsulfatase B [Source:HGNC Symbol;Acc:HGNC:714]
412	-0.23774	0.691187	5.147	STS	STS	steroid sulfatase [Source:HGNC Symbol;Acc:HGNC:11425]
414	-0.310019	0.134881	98.647	ARSD	ARSD	arylsulfatase D [Source:HGNC Symbol;Acc:HGNC:717]
421	0.978575	0.30481	1.01324	ARVCF	ARVCF	ARVCF delta catenin family member [Source:HGNC Symbol;Acc:HGNC:728]
427	-0.137813	0.556168	91.444	ASAH1	ASAH1	N-acylsphingosine amidohydrolase 1 [Source:HGNC Symbol;Acc:HGNC:735]
430	-0.486743	0.31209	6.67017	ASCL2	ASCL2	achaete-scute family bHLH transcription factor 2 [Source:HGNC Symbol;Acc:HGNC:739]
433	0.493732	0.427138	3.95855	ASGR2	ASGR2	asialoglycoprotein receptor 2 [Source:HGNC Symbol;Acc:HGNC:743]
435	-0.688984	0.123098	11.1115	ASL	ASL	argininosuccinate lyase [Source:HGNC Symbol;Acc:HGNC:746]
439	-0.355994	0.13082	53.6412	GET3	GET3	guided entry of tail-anchored proteins factor 3, ATPase [Source:HGNC Symbol;Acc:HGNC:752]
440	0.277836	0.199217	76.6034	ASNS	ASNS	asparagine synthetase (glutamine-hydrolyzing) [Source:HGNC Symbol;Acc:HGNC:753]
444	-0.0541335	0.851694	40.2828	ASPH	ASPH	aspartate beta-hydroxylase [Source:HGNC Symbol;Acc:HGNC:757]
445	-0.569794	0.0133914	41.2657	ASS1	ASS1	argininosuccinate synthase 1 [Source:HGNC Symbol;Acc:HGNC:758]
463	2.0285	0.0702288	0.407018	ZFHX3	ZFHX3	zinc finger homeobox 3 [Source:HGNC Symbol;Acc:HGNC:777]
466	0.195847	0.457419	28.3988	ATF1	ATF1	activating transcription factor 1 [Source:HGNC Symbol;Acc:HGNC:783]
467	1.41159	0.0002033	3.90217	ATF3	ATF3	activating transcription factor 3 [Source:HGNC Symbol;Acc:HGNC:785]
468	-0.109289	0.675019	770.841	ATF4	ATF4	activating transcription factor 4 [Source:HGNC Symbol;Acc:HGNC:786]
471	-0.195614	0.292873	219.076	ATIC	ATIC	5-aminoimidazole-4-carboxamide ribonucleotide formyltransferase/IMP cyclohydrolase [Source:HGNC Symbol;Acc:HGNC:794]
472	0.610952	0.00647907	46.6001	ATM	ATM	ATM serine/threonine kinase [Source:HGNC Symbol;Acc:HGNC:795]
473	0.132331	0.690674	26.3013	RERE	RERE	arginine-glutamic acid dipeptide repeats [Source:HGNC Symbol;Acc:HGNC:9965]
475	-0.328928	0.112893	123.009	ATOX1	ATOX1	antioxidant 1 copper chaperone [Source:HGNC Symbol;Acc:HGNC:798]
476	0.551904	0.00375208	186.907	ATP1A1	ATP1A1	ATPase Na+/K+ transporting subunit alpha 1 [Source:HGNC Symbol;Acc:HGNC:799]
481	0.313616	0.863354	0.522446	ATP1B1	ATP1B1	ATPase Na+/K+ transporting subunit beta 1 [Source:HGNC Symbol;Acc:HGNC:804]
483	-0.228751	0.202659	234.9	ATP1B3	ATP1B3	ATPase Na+/K+ transporting subunit beta 3 [Source:HGNC Symbol;Acc:HGNC:806]
487	2.02439	0.223579	0.19825	ATP2A1	ATP2A1	ATPase sarcoplasmic/endoplasmic reticulum Ca2+ transporting 1 [Source:HGNC Symbol;Acc:HGNC:811]
488	-0.0143702	0.95902	116.947	ATP2A2	ATP2A2	ATPase sarcoplasmic/endoplasmic reticulum Ca2+ transporting 2 [Source:HGNC Symbol;Acc:HGNC:812]
489	-0.497077	0.207132	18.4744	ATP2A3	ATP2A3	ATPase sarcoplasmic/endoplasmic reticulum Ca2+ transporting 3 [Source:HGNC Symbol;Acc:HGNC:813]
490	0.636384	0.0107194	22.8901	ATP2B1	ATP2B1	ATPase plasma membrane Ca2+ transporting 1 [Source:HGNC Symbol;Acc:HGNC:814]
493	0.0587987	0.820251	78.6792	ATP2B4	ATP2B4	ATPase plasma membrane Ca2+ transporting 4 [Source:HGNC Symbol;Acc:HGNC:817]
498	-0.00776681	0.97592	507.641	ATP5F1A	ATP5F1A	ATP synthase F1 subunit alpha [Source:HGNC Symbol;Acc:HGNC:823]
506	-0.378411	0.0280033	1209.54	ATP5F1B	ATP5F1B	ATP synthase F1 subunit beta [Source:HGNC Symbol;Acc:HGNC:830]
509	1.02551	2.25718e-08	124.541	ATP5F1C	ATP5F1C	ATP synthase F1 subunit gamma [Source:HGNC Symbol;Acc:HGNC:833]
513	-1.1305	1.43288e-07	194.043	ATP5F1D	ATP5F1D	ATP synthase F1 subunit delta [Source:HGNC Symbol;Acc:HGNC:837]
514	-0.306952	0.0515958	525.813	ATP5F1E	ATP5F1E	ATP synthase F1 subunit epsilon [Source:HGNC Symbol;Acc:HGNC:838]
515	-0.0694123	0.775199	482.986	ATP5PB	ATP5PB	ATP synthase peripheral stalk-membrane subunit b [Source:HGNC Symbol;Acc:HGNC:840]
516	-0.597971	0.00038469	443.435	ATP5MC1	ATP5MC1	ATP synthase membrane subunit c locus 1 [Source:HGNC Symbol;Acc:HGNC:841]
517	-0.167554	0.468323	1073.3	ATP5MC2	ATP5MC2	ATP synthase membrane subunit c locus 2 [Source:HGNC Symbol;Acc:HGNC:842]
518	-0.307148	0.0809484	883.139	ATP5MC3	ATP5MC3	ATP synthase membrane subunit c locus 3 [Source:HGNC Symbol;Acc:HGNC:843]
521	-0.721434	3.78942e-05	516.315	ATP5ME	ATP5ME	ATP synthase membrane subunit e [Source:HGNC Symbol;Acc:HGNC:846]
522	-0.55603	0.000173602	556.402	ATP5PF	ATP5PF	ATP synthase peripheral stalk subunit F6 [Source:HGNC Symbol;Acc:HGNC:847]
523	0.597404	0.000227465	112.555	ATP6V1A	ATP6V1A	ATPase H+ transporting V1 subunit A [Source:HGNC Symbol;Acc:HGNC:851]
526	0.926051	6.67702e-08	245.769	ATP6V1B2	ATP6V1B2	ATPase H+ transporting V1 subunit B2 [Source:HGNC Symbol;Acc:HGNC:854]
527	-0.728031	0.000176801	621.609	ATP6V0C	ATP6V0C	ATPase H+ transporting V0 subunit c [Source:HGNC Symbol;Acc:HGNC:855]
528	-0.165407	0.475796	82.5804	ATP6V1C1	ATP6V1C1	ATPase H+ transporting V1 subunit C1 [Source:HGNC Symbol;Acc:HGNC:856]
529	-0.503567	0.0124247	232.888	ATP6V1E1	ATP6V1E1	ATPase H+ transporting V1 subunit E1 [Source:HGNC Symbol;Acc:HGNC:857]
533	-0.568484	0.0206892	243.966	ATP6V0B	ATP6V0B	ATPase H+ transporting V0 subunit b [Source:HGNC Symbol;Acc:HGNC:861]
535	0.0866495	0.766572	34.3052	ATP6V0A1	ATP6V0A1	ATPase H+ transporting V0 subunit a1 [Source:HGNC Symbol;Acc:HGNC:865]
537	-0.596099	0.00323769	163.219	ATP6AP1	ATP6AP1	ATPase H+ transporting accessory protein 1 [Source:HGNC Symbol;Acc:HGNC:868]
538	0.807451	0.107893	3.35149	ATP7A	ATP7A	ATPase copper transporting alpha [Source:HGNC Symbol;Acc:HGNC:869]
539	-0.222573	0.189523	784.625	ATP5PO	ATP5PO	ATP synthase peripheral stalk subunit OSCP [Source:HGNC Symbol;Acc:HGNC:850]
545	0.319701	0.314646	16.7178	ATR	ATR	ATR serine/threonine kinase [Source:HGNC Symbol;Acc:HGNC:882]
546	0.101441	0.743333	42.8999	ATRX	ATRX	ATRX chromatin remodeler [Source:HGNC Symbol;Acc:HGNC:886]
549	-0.544535	0.365824	4.72558	AUH	AUH	AU RNA binding methylglutaconyl-CoA hydratase [Source:HGNC Symbol;Acc:HGNC:890]
550	-0.535567	0.00585885	202.818	AUP1	AUP1	AUP1 lipid droplet regulating VLDL assembly factor [Source:HGNC Symbol;Acc:HGNC:891]
558	-0.498323	0.0408009	47.8583	AXL	AXL	AXL receptor tyrosine kinase [Source:HGNC Symbol;Acc:HGNC:905]
566	-1.84431	0.363717	0.53249	AZU1	AZU1	azurocidin 1 [Source:HGNC Symbol;Acc:HGNC:913]
567	0.942928	0.577169	4.32422	B2M	B2M	beta-2-microglobulin [Source:HGNC Symbol;Acc:HGNC:914]
571	-0.396826	0.278681	14.3264	BACH1	BACH1	BTB domain and CNC homolog 1 [Source:HGNC Symbol;Acc:HGNC:935]
572	-0.104731	0.835357	9.79717	BAD	BAD	BCL2 associated agonist of cell death [Source:HGNC Symbol;Acc:HGNC:936]
573	-0.709747	0.000159677	181.998	BAG1	BAG1	BCL2 associated athanogene 1 [Source:HGNC Symbol;Acc:HGNC:937]
575	0.713795	0.781258	0.22791	ADGRB1	ADGRB1	adhesion G protein-coupled receptor B1 [Source:HGNC Symbol;Acc:HGNC:943]
578	0.158628	0.694003	13.5856	BAK1	BAK1	BCL2 antagonist/killer 1 [Source:HGNC Symbol;Acc:HGNC:949]
580	-0.590471	0.00140386	72.1736	BARD1	BARD1	BRCA1 associated RING domain 1 [Source:HGNC Symbol;Acc:HGNC:952]
581	0.370276	0.340971	12.7266	BAX	BAX	BCL2 associated X, apoptosis regulator [Source:HGNC Symbol;Acc:HGNC:959]
582	0.280874	0.563354	6.93583	BBS1	BBS1	Bardet-Biedl syndrome 1 [Source:HGNC Symbol;Acc:HGNC:966]
583	0.846907	0.0330001	7.43893	BBS2	BBS2	Bardet-Biedl syndrome 2 [Source:HGNC Symbol;Acc:HGNC:967]
585	0.4086	0.177793	13.4225	BBS4	BBS4	Bardet-Biedl syndrome 4 [Source:HGNC Symbol;Acc:HGNC:969]
586	-0.0471697	0.833898	343.969	BCAT1	BCAT1	branched chain amino acid transaminase 1 [Source:HGNC Symbol;Acc:HGNC:976]
587	0.0551677	0.878555	39.7097	BCAT2	BCAT2	branched chain amino acid transaminase 2 [Source:HGNC Symbol;Acc:HGNC:977]
593	0.107193	0.728587	143.818	BCKDHA	BCKDHA	branched chain keto acid dehydrogenase E1 subunit alpha [Source:HGNC Symbol;Acc:HGNC:986]
594	0.0841161	0.85388	15.1583	BCKDHB	BCKDHB	branched chain keto acid dehydrogenase E1 subunit beta [Source:HGNC Symbol;Acc:HGNC:987]
595	-0.919738	0.101992	4.98656	CCND1	CCND1	cyclin D1 [Source:HGNC Symbol;Acc:HGNC:1582]
596	-0.0321669	0.894759	95.3317	BCL2	BCL2	BCL2 apoptosis regulator [Source:HGNC Symbol;Acc:HGNC:990]
597	1.78919	1.46148e-09	6.35786	BCL2A1	BCL2A1	BCL2 related protein A1 [Source:HGNC Symbol;Acc:HGNC:991]
598	-0.942977	0.0398597	8.33595	BCL2L1	BCL2L1	BCL2 like 1 [Source:HGNC Symbol;Acc:HGNC:992]
599	1.13296	0.0975377	1.80671	BCL2L2	BCL2L2	BCL2 like 2 [Source:HGNC Symbol;Acc:HGNC:995]
602	-1.03648	0.0170949	8.05251	BCL3	BCL3	BCL3 transcription coactivator [Source:HGNC Symbol;Acc:HGNC:998]
604	0.381228	0.417503	6.19605	BCL6	BCL6	BCL6 transcription repressor [Source:HGNC Symbol;Acc:HGNC:1001]
605	-0.367013	0.254844	16.1503	BCL7A	BCL7A	BAF chromatin remodeling complex subunit BCL7A [Source:HGNC Symbol;Acc:HGNC:1004]
607	0.905629	0.305769	1.26749	BCL9	BCL9	BCL9 transcription coactivator [Source:HGNC Symbol;Acc:HGNC:1008]
613	-0.412695	0.221077	14.649	BCR	BCR	BCR activator of RhoGEF and GTPase [Source:HGNC Symbol;Acc:HGNC:1014]
617	-0.527007	0.0266757	43.7303	BCS1L	BCS1L	BCS1 homolog, ubiquinol-cytochrome c reductase complex chaperone [Source:HGNC Symbol;Acc:HGNC:1020]
627	-0.606736	0.193066	8.3644	BDNF	BDNF	brain derived neurotrophic factor [Source:HGNC Symbol;Acc:HGNC:1033]
631	-0.0361397	0.977486	1.72615	BFSP1	BFSP1	beaded filament structural protein 1 [Source:HGNC Symbol;Acc:HGNC:1040]
632	-0.982392	0.181026	3.42711	BGLAP	BGLAP	bone gamma-carboxyglutamate protein [Source:HGNC Symbol;Acc:HGNC:1043]
636	1.64897	0.0481339	0.963858	BICD1	BICD1	BICD cargo adaptor 1 [Source:HGNC Symbol;Acc:HGNC:1049]
637	-0.10461	0.604998	145.529	BID	BID	BH3 interacting domain death agonist [Source:HGNC Symbol;Acc:HGNC:1050]
638	-0.543987	0.0434862	37.3883	BIK	BIK	BCL2 interacting killer [Source:HGNC Symbol;Acc:HGNC:1051]
639	1.15552	0.000453928	8.04857	PRDM1	PRDM1	PR/SET domain 1 [Source:HGNC Symbol;Acc:HGNC:9346]
641	-0.137797	0.588695	53.0638	BLM	BLM	BLM RecQ like helicase [Source:HGNC Symbol;Acc:HGNC:1058]
642	-0.133713	0.508171	227.848	BLMH	BLMH	bleomycin hydrolase [Source:HGNC Symbol;Acc:HGNC:1059]
644	-0.126203	0.786817	10.9631	BLVRA	BLVRA	biliverdin reductase A [Source:HGNC Symbol;Acc:HGNC:1062]
645	-0.177443	0.567314	29.2438	BLVRB	BLVRB	biliverdin reductase B [Source:HGNC Symbol;Acc:HGNC:1063]
648	-0.00918053	0.967893	401.177	BMI1	BMI1	BMI1 proto-oncogene, polycomb ring finger [Source:HGNC Symbol;Acc:HGNC:1066]
649	-0.782952	0.000998813	34.4072	BMP1	BMP1	bone morphogenetic protein 1 [Source:HGNC Symbol;Acc:HGNC:1067]
650	-0.780986	0.318708	2.82563	BMP2	BMP2	bone morphogenetic protein 2 [Source:HGNC Symbol;Acc:HGNC:1069]
652	0.443856	0.372974	8.03175	BMP4	BMP4	bone morphogenetic protein 4 [Source:HGNC Symbol;Acc:HGNC:1071]
656	-0.735016	0.334187	3.00521	BMP8B	BMP8B	bone morphogenetic protein 8b [Source:HGNC Symbol;Acc:HGNC:1075]
659	0.183592	0.666643	10.1167	BMPR2	BMPR2	bone morphogenetic protein receptor type 2 [Source:HGNC Symbol;Acc:HGNC:1078]
661	-0.617013	0.0269848	32.7258	POLR3D	POLR3D	RNA polymerase III subunit D [Source:HGNC Symbol;Acc:HGNC:1080]
662	0.398107	0.273481	15.9978	BNIP1	BNIP1	BCL2 interacting protein 1 [Source:HGNC Symbol;Acc:HGNC:1082]
663	-0.33178	0.0689293	141.508	BNIP2	BNIP2	BCL2 interacting protein 2 [Source:HGNC Symbol;Acc:HGNC:1083]
664	0.37531	0.125696	43.4557	BNIP3	BNIP3	BCL2 interacting protein 3 [Source:HGNC Symbol;Acc:HGNC:1084]
665	0.172771	0.403126	89.8893	BNIP3L	BNIP3L	BCL2 interacting protein 3 like [Source:HGNC Symbol;Acc:HGNC:1085]
667	0.489405	0.563959	2.14863	DST	DST	dystonin [Source:HGNC Symbol;Acc:HGNC:1090]
669	-0.185627	0.608539	18.2608	BPGM	BPGM	bisphosphoglycerate mutase [Source:HGNC Symbol;Acc:HGNC:1093]
670	1.21334	0.0780265	1.60173	BPHL	BPHL	biphenyl hydrolase like [Source:HGNC Symbol;Acc:HGNC:1094]
671	0.0266644	0.922187	95.5697	BPI	BPI	bactericidal permeability increasing protein [Source:HGNC Symbol;Acc:HGNC:1095]
672	-0.511127	0.00572175	163.1	BRCA1	BRCA1	BRCA1 DNA repair associated [Source:HGNC Symbol;Acc:HGNC:1100]
675	0.353799	0.252502	17.8528	BRCA2	BRCA2	BRCA2 DNA repair associated [Source:HGNC Symbol;Acc:HGNC:1101]
677	0.797877	0.00633954	10.9242	ZFP36L1	ZFP36L1	ZFP36 ring finger protein like 1 [Source:HGNC Symbol;Acc:HGNC:1107]
678	-0.999084	2.89311e-10	374.968	ZFP36L2	ZFP36L2	ZFP36 ring finger protein like 2 [Source:HGNC Symbol;Acc:HGNC:1108]
682	-0.643556	0.000409138	307.097	BSG	BSG	basigin (Ok blood group) [Source:HGNC Symbol;Acc:HGNC:1116]
683	0.580768	0.114721	13.2277	BST1	BST1	bone marrow stromal cell antigen 1 [Source:HGNC Symbol;Acc:HGNC:1118]
684	1.0455	3.24223e-06	89.2095	BST2	BST2	bone marrow stromal cell antigen 2 [Source:HGNC Symbol;Acc:HGNC:1119]
686	-0.167141	0.64394	22.1728	BTD	BTD	biotinidase [Source:HGNC Symbol;Acc:HGNC:1122]
687	-1.36122	1.11956e-05	18.2279	KLF9	KLF9	Kruppel like factor 9 [Source:HGNC Symbol;Acc:HGNC:1123]
688	0.629057	0.187676	4.87571	KLF5	KLF5	Kruppel like factor 5 [Source:HGNC Symbol;Acc:HGNC:6349]
689	-0.0658689	0.736903	878.332	BTF3	BTF3	basic transcription factor 3 [Source:HGNC Symbol;Acc:HGNC:1125]
694	1.18133	2.75063e-12	179.318	BTG1	BTG1	BTG anti-proliferation factor 1 [Source:HGNC Symbol;Acc:HGNC:1130]
695	-0.161808	0.620165	38.5966	BTK	BTK	Bruton tyrosine kinase [Source:HGNC Symbol;Acc:HGNC:1133]
699	0.375142	0.175869	34.5629	BUB1	BUB1	BUB1 mitotic checkpoint serine/threonine kinase [Source:HGNC Symbol;Acc:HGNC:1148]
701	0.387245	0.185279	28.9654	BUB1B	BUB1B	BUB1 mitotic checkpoint serine/threonine kinase B [Source:HGNC Symbol;Acc:HGNC:1149]
705	-0.923819	2.6519e-06	74.861	BYSL	BYSL	bystin like [Source:HGNC Symbol;Acc:HGNC:1157]
706	-0.132664	0.484356	223.951	TSPO	TSPO	translocator protein [Source:HGNC Symbol;Acc:HGNC:1158]
708	0.784335	0.000731498	206.211	C1QBP	C1QBP	complement C1q binding protein [Source:HGNC Symbol;Acc:HGNC:1243]
715	1.20089	0.522623	0.263354	C1R	C1R	complement C1r [Source:HGNC Symbol;Acc:HGNC:1246]
716	2.25223	0.391303	0.091448	C1S	C1S	complement C1s [Source:HGNC Symbol;Acc:HGNC:1247]
718	-0.757544	0.12094	6.50047	C3	C3	complement C3 [Source:HGNC Symbol;Acc:HGNC:1318]
719	-0.0413097	0.963765	4.5643	C3AR1	C3AR1	complement C3a receptor 1 [Source:HGNC Symbol;Acc:HGNC:1319]
726	4.59596	0.0472127	0	CAPN5	CAPN5	calpain 5 [Source:HGNC Symbol;Acc:HGNC:1482]
727	0.892751	0.0804111	3.37195	C5	C5	complement C5 [Source:HGNC Symbol;Acc:HGNC:1331]
728	2.12471	0.230529	0.182423	C5AR1	C5AR1	complement C5a receptor 1 [Source:HGNC Symbol;Acc:HGNC:1338]
733	0.200257	0.937614	0.329505	C8G	C8G	complement C8 gamma chain [Source:HGNC Symbol;Acc:HGNC:1354]
734	1.14015	2.05195e-09	44.1962	OSGIN2	OSGIN2	oxidative stress induced growth inhibitor family member 2 [Source:HGNC Symbol;Acc:HGNC:1355]
738	-0.571073	0.020112	78.8386	VPS51	VPS51	VPS51 subunit of GARP complex [Source:HGNC Symbol;Acc:HGNC:1172]
740	0.238654	0.369126	84.9037	MRPL49	MRPL49	mitochondrial ribosomal protein L49 [Source:HGNC Symbol;Acc:HGNC:1176]
741	-1.85915	0.000210481	9.81047	ZNHIT2	ZNHIT2	zinc finger HIT-type containing 2 [Source:HGNC Symbol;Acc:HGNC:1177]
746	-0.414456	0.00755595	440.56	TMEM258	TMEM258	transmembrane protein 258 [Source:HGNC Symbol;Acc:HGNC:1164]
747	1.6318	0.201136	0.417063	DAGLA	DAGLA	diacylglycerol lipase alpha [Source:HGNC Symbol;Acc:HGNC:1165]
752	-0.729744	0.000500292	125.485	FMNL1	FMNL1	formin like 1 [Source:HGNC Symbol;Acc:HGNC:1212]
753	-0.261463	0.603582	7.17821	LDLRAD4	LDLRAD4	low density lipoprotein receptor class A domain containing 4 [Source:HGNC Symbol;Acc:HGNC:1224]
754	-0.00528258	0.987046	137.079	PTTG1IP	PTTG1IP	PTTG1 interacting protein [Source:HGNC Symbol;Acc:HGNC:13524]
755	-0.278838	0.364588	33.5964	CFAP410	CFAP410	cilia and flagella associated protein 410 [Source:HGNC Symbol;Acc:HGNC:1260]
758	-0.132121	0.947731	0.572668	MPPED1	MPPED1	metallophosphoesterase domain containing 1 [Source:HGNC Symbol;Acc:HGNC:1306]
760	2.57037	3.46236e-41	19.5657	CA2	CA2	carbonic anhydrase 2 [Source:HGNC Symbol;Acc:HGNC:1373]
766	-0.232222	0.889619	0.898755	CA7	CA7	carbonic anhydrase 7 [Source:HGNC Symbol;Acc:HGNC:1381]
770	-0.36942	0.264454	15.1191	CA11	CA11	carbonic anhydrase 11 [Source:HGNC Symbol;Acc:HGNC:1370]
773	-0.0378077	0.947732	9.23897	CACNA1A	CACNA1A	calcium voltage-gated channel subunit alpha1 A [Source:HGNC Symbol;Acc:HGNC:1388]
781	8.07903	7.37071e-09	0	CACNA2D1	CACNA2D1	calcium voltage-gated channel auxiliary subunit alpha2delta 1 [Source:HGNC Symbol;Acc:HGNC:1399]
782	-0.295921	0.72405	3.06111	CACNB1	CACNB1	calcium voltage-gated channel auxiliary subunit beta 1 [Source:HGNC Symbol;Acc:HGNC:1401]
784	-0.946159	0.117966	4.46669	CACNB3	CACNB3	calcium voltage-gated channel auxiliary subunit beta 3 [Source:HGNC Symbol;Acc:HGNC:1403]
785	1.55607	0.26233	0.452506	CACNB4	CACNB4	calcium voltage-gated channel auxiliary subunit beta 4 [Source:HGNC Symbol;Acc:HGNC:1404]
788	0.515283	0.251515	5.6288	SLC25A20	SLC25A20	solute carrier family 25 member 20 [Source:HGNC Symbol;Acc:HGNC:1421]
790	-0.633864	0.00066052	79.7297	CAD	CAD	carbamoyl-phosphate synthetase 2, aspartate transcarbamylase, and dihydroorotase [Source:HGNC Symbol;Acc:HGNC:1424]
801	-0.248673	0.18116	891.449	CALM1	CALM1	calmodulin 1 [Source:HGNC Symbol;Acc:HGNC:1442]
805	0.253958	0.283773	313.698	CALM2	CALM2	calmodulin 2 [Source:HGNC Symbol;Acc:HGNC:1445]
808	0.358925	0.0705427	797.109	CALM3	CALM3	calmodulin 3 [Source:HGNC Symbol;Acc:HGNC:1449]
811	0.707492	0.000123723	1311.6	CALR	CALR	calreticulin [Source:HGNC Symbol;Acc:HGNC:1455]
813	-0.591355	0.0104243	127.427	CALU	CALU	calumenin [Source:HGNC Symbol;Acc:HGNC:1458]
817	1.24927	0.00570152	3.11144	CAMK2D	CAMK2D	calcium/calmodulin dependent protein kinase II delta [Source:HGNC Symbol;Acc:HGNC:1462]
818	0.142827	0.661265	24.1495	CAMK2G	CAMK2G	calcium/calmodulin dependent protein kinase II gamma [Source:HGNC Symbol;Acc:HGNC:1463]
819	-0.0485356	0.867331	72.734	CAMLG	CAMLG	calcium modulating ligand [Source:HGNC Symbol;Acc:HGNC:1471]
821	-1.15005	0.604243	0.426161	CANX	CANX	calnexin [Source:HGNC Symbol;Acc:HGNC:1473]
822	-0.191084	0.462932	259.267	CAPG	CAPG	capping actin protein, gelsolin like [Source:HGNC Symbol;Acc:HGNC:1474]
823	-0.267089	0.218948	69.7183	CAPN1	CAPN1	calpain 1 [Source:HGNC Symbol;Acc:HGNC:1476]
824	-0.262674	0.322255	29.5134	CAPN2	CAPN2	calpain 2 [Source:HGNC Symbol;Acc:HGNC:1479]
825	0.0600496	0.873458	19.8554	CAPN3	CAPN3	calpain 3 [Source:HGNC Symbol;Acc:HGNC:1480]
826	-0.610137	0.00157676	467.592	CAPNS1	CAPNS1	calpain small subunit 1 [Source:HGNC Symbol;Acc:HGNC:1481]
828	-0.297786	0.692711	3.6373	CAPS	CAPS	calcyphosine [Source:HGNC Symbol;Acc:HGNC:1487]
829	0.497818	0.00212141	257.972	CAPZA1	CAPZA1	capping actin protein of muscle Z-line subunit alpha 1 [Source:HGNC Symbol;Acc:HGNC:1488]
830	0.796568	0.00100678	30.9667	CAPZA2	CAPZA2	capping actin protein of muscle Z-line subunit alpha 2 [Source:HGNC Symbol;Acc:HGNC:1490]
831	0.349126	0.0995331	46.5824	CAST	CAST	calpastatin [Source:HGNC Symbol;Acc:HGNC:1515]
832	0.961676	4.64977e-05	205.415	CAPZB	CAPZB	capping actin protein of muscle Z-line subunit beta [Source:HGNC Symbol;Acc:HGNC:1491]
833	-0.091938	0.874497	7.2838	CARS1	CARS1	cysteinyl-tRNA synthetase 1 [Source:HGNC Symbol;Acc:HGNC:1493]
834	0.789372	2.83123e-05	35.1782	CASP1	CASP1	caspase 1 [Source:HGNC Symbol;Acc:HGNC:1499]
835	0.122031	0.618673	116.682	CASP2	CASP2	caspase 2 [Source:HGNC Symbol;Acc:HGNC:1503]
836	0.274047	0.373191	19.3024	CASP3	CASP3	caspase 3 [Source:HGNC Symbol;Acc:HGNC:1504]
837	-0.0767016	0.797178	70.0159	CASP4	CASP4	caspase 4 [Source:HGNC Symbol;Acc:HGNC:1505]
839	0.316851	0.24415	22.817	CASP6	CASP6	caspase 6 [Source:HGNC Symbol;Acc:HGNC:1507]
840	1.09344	0.000198412	11.1917	CASP7	CASP7	caspase 7 [Source:HGNC Symbol;Acc:HGNC:1508]
841	2.22374	1.3713e-06	3.2428	CASP8	CASP8	caspase 8 [Source:HGNC Symbol;Acc:HGNC:1509]
842	0.74805	0.0153599	14.9842	CASP9	CASP9	caspase 9 [Source:HGNC Symbol;Acc:HGNC:1511]
843	0.4041	0.281587	12.922	CASP10	CASP10	caspase 10 [Source:HGNC Symbol;Acc:HGNC:1500]
847	0.175604	0.322398	275.036	CAT	CAT	catalase [Source:HGNC Symbol;Acc:HGNC:1516]
860	0.149855	0.53064	63.8004	RUNX2	RUNX2	RUNX family transcription factor 2 [Source:HGNC Symbol;Acc:HGNC:10472]
861	0.313772	0.117966	59.7518	RUNX1	RUNX1	RUNX family transcription factor 1 [Source:HGNC Symbol;Acc:HGNC:10471]
863	-0.242737	0.394481	28.0736	CBFA2T3	CBFA2T3	CBFA2/RUNX1 partner transcriptional co-repressor 3 [Source:HGNC Symbol;Acc:HGNC:1537]
864	0.0339105	0.914034	47.853	RUNX3	RUNX3	RUNX family transcription factor 3 [Source:HGNC Symbol;Acc:HGNC:10473]
865	0.0189912	0.950276	131.619	CBFB	CBFB	core-binding factor subunit beta [Source:HGNC Symbol;Acc:HGNC:1539]
867	0.559315	0.0072002	57.0807	CBL	CBL	Cbl proto-oncogene [Source:HGNC Symbol;Acc:HGNC:1541]
868	-0.404069	0.429569	7.02697	CBLB	CBLB	Cbl proto-oncogene B [Source:HGNC Symbol;Acc:HGNC:1542]
871	4.07436	3.89084e-84	11.3868	SERPINH1	SERPINH1	serpin family H member 1 [Source:HGNC Symbol;Acc:HGNC:1546]
873	-0.419987	0.035284	138.045	CBR1	CBR1	carbonyl reductase 1 [Source:HGNC Symbol;Acc:HGNC:1548]
874	-1.98086	0.145522	1.12099	CBR3	CBR3	carbonyl reductase 3 [Source:HGNC Symbol;Acc:HGNC:1549]
883	0.0960244	0.857089	7.61794		AL441992.3	kynurenine aminotransferase 1 [Source:NCBI gene;Acc:883]
883	0.0960244	0.857089	7.61794	KYAT1	KYAT1	kynurenine aminotransferase 1 [Source:HGNC Symbol;Acc:HGNC:1564]
889	-0.283802	0.27808	49.5887	KRIT1	KRIT1	KRIT1 ankyrin repeat containing [Source:HGNC Symbol;Acc:HGNC:1573]
890	-0.497555	0.0034398	156.249	CCNA2	CCNA2	cyclin A2 [Source:HGNC Symbol;Acc:HGNC:1578]
891	-0.541469	0.00324152	115.757	CCNB1	CCNB1	cyclin B1 [Source:HGNC Symbol;Acc:HGNC:1579]
892	0.0358613	0.878646	124.258	CCNC	CCNC	cyclin C [Source:HGNC Symbol;Acc:HGNC:1581]
894	-0.47516	0.00655376	130.403	CCND2	CCND2	cyclin D2 [Source:HGNC Symbol;Acc:HGNC:1583]
896	-0.830537	0.000191394	285.541	CCND3	CCND3	cyclin D3 [Source:HGNC Symbol;Acc:HGNC:1585]
898	-1.22004	9.71746e-08	39.3837	CCNE1	CCNE1	cyclin E1 [Source:HGNC Symbol;Acc:HGNC:1589]
899	-0.929408	2.76116e-05	41.3593	CCNF	CCNF	cyclin F [Source:HGNC Symbol;Acc:HGNC:1591]
900	0.10725	0.675426	82.4264	CCNG1	CCNG1	cyclin G1 [Source:HGNC Symbol;Acc:HGNC:1592]
901	2.5699	6.05848e-13	3.37952	CCNG2	CCNG2	cyclin G2 [Source:HGNC Symbol;Acc:HGNC:1593]
902	1.79949	3.6002e-10	11.7283	CCNH	CCNH	cyclin H [Source:HGNC Symbol;Acc:HGNC:1594]
904	-0.375142	0.128798	79.442	CCNT1	CCNT1	cyclin T1 [Source:HGNC Symbol;Acc:HGNC:1599]
905	0.156451	0.691004	12.7402	CCNT2	CCNT2	cyclin T2 [Source:HGNC Symbol;Acc:HGNC:1600]
908	0.11298	0.597823	630.914	CCT6A	CCT6A	chaperonin containing TCP1 subunit 6A [Source:HGNC Symbol;Acc:HGNC:1620]
912	-0.245926	0.461143	20.0924	CD1D	CD1D	CD1d molecule [Source:HGNC Symbol;Acc:HGNC:1637]
915	-0.421887	0.612611	2.48324	CD3D	CD3D	CD3d molecule [Source:HGNC Symbol;Acc:HGNC:1673]
919	-2.53393	0.335685	0.438571	CD247	CD247	CD247 molecule [Source:HGNC Symbol;Acc:HGNC:1677]
920	-0.429514	0.473064	304.055	CD4	CD4	CD4 molecule [Source:HGNC Symbol;Acc:HGNC:1678]
928	0.928343	0.190776	2.31059	CD9	CD9	CD9 molecule [Source:HGNC Symbol;Acc:HGNC:1709]
930	0.916264	0.379573	0.872513	CD19	CD19	CD19 molecule [Source:HGNC Symbol;Acc:HGNC:1633]
932	-0.620043	0.763216	0.569352	MS4A3	MS4A3	membrane spanning 4-domains A3 [Source:HGNC Symbol;Acc:HGNC:7317]
942	-0.196408	0.599306	16.3138	CD86	CD86	CD86 molecule [Source:HGNC Symbol;Acc:HGNC:1705]
943	-0.220576	0.621422	9.77708	TNFRSF8	TNFRSF8	TNF receptor superfamily member 8 [Source:HGNC Symbol;Acc:HGNC:11923]
945	-0.555098	0.00150924	177.461	CD33	CD33	CD33 molecule [Source:HGNC Symbol;Acc:HGNC:1659]
946	0.769789	0.501862	0.772337	SIGLEC6	SIGLEC6	sialic acid binding Ig like lectin 6 [Source:HGNC Symbol;Acc:HGNC:10875]
948	0.322822	0.34263	16.2311	CD36	CD36	CD36 molecule [Source:HGNC Symbol;Acc:HGNC:1663]
949	0.361369	0.116391	81.2603	SCARB1	SCARB1	scavenger receptor class B member 1 [Source:HGNC Symbol;Acc:HGNC:1664]
950	1.04433	2.678e-05	14.724	SCARB2	SCARB2	scavenger receptor class B member 2 [Source:HGNC Symbol;Acc:HGNC:1665]
951	-0.561319	0.0159138	225.272	CD37	CD37	CD37 molecule [Source:HGNC Symbol;Acc:HGNC:1666]
952	0.660679	0.000827081	51.7838	CD38	CD38	CD38 molecule [Source:HGNC Symbol;Acc:HGNC:1667]
953	-1.2703	0.436497	0.745046	ENTPD1	ENTPD1	ectonucleoside triphosphate diphosphohydrolase 1 [Source:HGNC Symbol;Acc:HGNC:3363]
955	-0.818019	0.00197533	37.3328	ENTPD6	ENTPD6	ectonucleoside triphosphate diphosphohydrolase 6 [Source:HGNC Symbol;Acc:HGNC:3368]
957	-0.371397	0.473467	9.84255	ENTPD5	ENTPD5	ectonucleoside triphosphate diphosphohydrolase 5 (inactive) [Source:HGNC Symbol;Acc:HGNC:3367]
958	1.34214	0.480028	0.217866	CD40	CD40	CD40 molecule [Source:HGNC Symbol;Acc:HGNC:11919]
960	0.0815586	0.742626	88.6379	CD44	CD44	CD44 molecule (Indian blood group) [Source:HGNC Symbol;Acc:HGNC:1681]
961	0.204995	0.307329	100.792	CD47	CD47	CD47 molecule [Source:HGNC Symbol;Acc:HGNC:1682]
962	1.3831	0.0663077	1.14155	CD48	CD48	CD48 molecule [Source:HGNC Symbol;Acc:HGNC:1683]
963	0.542927	0.00137429	106.806	CD53	CD53	CD53 molecule [Source:HGNC Symbol;Acc:HGNC:1686]
965	-0.0390616	0.925346	17.5192	CD58	CD58	CD58 molecule [Source:HGNC Symbol;Acc:HGNC:1688]
966	-0.222099	0.434879	54.9446	CD59	CD59	CD59 molecule (CD59 blood group) [Source:HGNC Symbol;Acc:HGNC:1689]
967	-0.359745	0.0229431	783.157	CD63	CD63	CD63 molecule [Source:HGNC Symbol;Acc:HGNC:1692]
968	-0.332196	0.260528	30.2716	CD68	CD68	CD68 molecule [Source:HGNC Symbol;Acc:HGNC:1693]
970	1.82791	1.32593e-12	45.9462	CD70	CD70	CD70 molecule [Source:HGNC Symbol;Acc:HGNC:11937]
972	-0.564638	0.0107194	910.766	CD74	CD74	CD74 molecule [Source:HGNC Symbol;Acc:HGNC:1697]
973	-1.01285	0.541175	0.701924	CD79A	CD79A	CD79a molecule [Source:HGNC Symbol;Acc:HGNC:1698]
975	-0.598207	0.00389719	386.394	CD81	CD81	CD81 molecule [Source:HGNC Symbol;Acc:HGNC:1701]
976	0.0818802	0.735672	93.7397	ADGRE5	ADGRE5	adhesion G protein-coupled receptor E5 [Source:HGNC Symbol;Acc:HGNC:1711]
977	-0.536415	0.0126106	86.2564	CD151	CD151	CD151 molecule (Raph blood group) [Source:HGNC Symbol;Acc:HGNC:1630]
978	-0.0577522	0.927546	5.29551	CDA	CDA	cytidine deaminase [Source:HGNC Symbol;Acc:HGNC:1712]
983	0.132017	0.5195	108.955	CDK1	CDK1	cyclin dependent kinase 1 [Source:HGNC Symbol;Acc:HGNC:1722]
987	-0.0426674	0.922187	15.7961	LRBA	LRBA	LPS responsive beige-like anchor protein [Source:HGNC Symbol;Acc:HGNC:1742]
988	0.632734	0.0223567	19.4483	CDC5L	CDC5L	cell division cycle 5 like [Source:HGNC Symbol;Acc:HGNC:1743]
989	0.0159445	0.955624	71.2942	SEPTIN7	SEPTIN7	septin 7 [Source:HGNC Symbol;Acc:HGNC:1717]
990	0.108184	0.687068	39.6687	CDC6	CDC6	cell division cycle 6 [Source:HGNC Symbol;Acc:HGNC:1744]
991	-0.301634	0.169787	60.6924	CDC20	CDC20	cell division cycle 20 [Source:HGNC Symbol;Acc:HGNC:1723]
993	-1.26913	2.67514e-11	64.9927	CDC25A	CDC25A	cell division cycle 25A [Source:HGNC Symbol;Acc:HGNC:1725]
994	-0.632315	0.000613593	93.6648	CDC25B	CDC25B	cell division cycle 25B [Source:HGNC Symbol;Acc:HGNC:1726]
995	0.122936	0.754507	18.5171	CDC25C	CDC25C	cell division cycle 25C [Source:HGNC Symbol;Acc:HGNC:1727]
996	0.511868	0.0110351	39.103	CDC27	CDC27	cell division cycle 27 [Source:HGNC Symbol;Acc:HGNC:1728]
997	0.628762	0.00529333	29.7958	CDC34	CDC34	cell division cycle 34 [Source:HGNC Symbol;Acc:HGNC:1734]
998	-0.144644	0.394377	742.293	CDC42	CDC42	cell division cycle 42 [Source:HGNC Symbol;Acc:HGNC:1736]
1017	1.37581	3.35763e-09	62.8105	CDK2	CDK2	cyclin dependent kinase 2 [Source:HGNC Symbol;Acc:HGNC:1771]
1018	-0.169007	0.70777	9.95977	CDK3	CDK3	cyclin dependent kinase 3 [Source:HGNC Symbol;Acc:HGNC:1772]
1019	-0.392881	0.0652012	469.7	CDK4	CDK4	cyclin dependent kinase 4 [Source:HGNC Symbol;Acc:HGNC:1773]
1020	-0.115936	0.787416	14.451	CDK5	CDK5	cyclin dependent kinase 5 [Source:HGNC Symbol;Acc:HGNC:1774]
1021	0.439754	0.00688538	438.887	CDK6	CDK6	cyclin dependent kinase 6 [Source:HGNC Symbol;Acc:HGNC:1777]
1024	1.25673	0.00019734	12.9356	CDK8	CDK8	cyclin dependent kinase 8 [Source:HGNC Symbol;Acc:HGNC:1779]
1025	-0.586618	0.405408	4.17253	CDK9	CDK9	cyclin dependent kinase 9 [Source:HGNC Symbol;Acc:HGNC:1780]
1026	-0.494758	0.00983503	207.312	CDKN1A	CDKN1A	cyclin dependent kinase inhibitor 1A [Source:HGNC Symbol;Acc:HGNC:1784]
1027	-0.711447	0.000142852	60.9656	CDKN1B	CDKN1B	cyclin dependent kinase inhibitor 1B [Source:HGNC Symbol;Acc:HGNC:1785]
1031	-0.218213	0.281319	332.034	CDKN2C	CDKN2C	cyclin dependent kinase inhibitor 2C [Source:HGNC Symbol;Acc:HGNC:1789]
1032	-0.247175	0.446526	27.8068	CDKN2D	CDKN2D	cyclin dependent kinase inhibitor 2D [Source:HGNC Symbol;Acc:HGNC:1790]
1033	-0.200138	0.352774	86.4646	CDKN3	CDKN3	cyclin dependent kinase inhibitor 3 [Source:HGNC Symbol;Acc:HGNC:1791]
1039	-0.285384	0.406652	19.6688	CDR2	CDR2	cerebellar degeneration related protein 2 [Source:HGNC Symbol;Acc:HGNC:1799]
1043	-0.644894	0.0238112	32.5238	CD52	CD52	CD52 molecule [Source:HGNC Symbol;Acc:HGNC:1804]
1045	0.13836	0.964136	0.258619	CDX2	CDX2	caudal type homeobox 2 [Source:HGNC Symbol;Acc:HGNC:1806]
1047	4.4893	0.0962857	0	CLGN	CLGN	calmegin [Source:HGNC Symbol;Acc:HGNC:2060]
1050	0.143088	0.539537	373.054	CEBPA	CEBPA	CCAAT enhancer binding protein alpha [Source:HGNC Symbol;Acc:HGNC:1833]
1051	1.26028	8.35404e-08	14.4438	CEBPB	CEBPB	CCAAT enhancer binding protein beta [Source:HGNC Symbol;Acc:HGNC:1834]
1052	-0.124104	0.580965	99.4165	CEBPD	CEBPD	CCAAT enhancer binding protein delta [Source:HGNC Symbol;Acc:HGNC:1835]
1053	-1.91894	0.00333984	6.06327	CEBPE	CEBPE	CCAAT enhancer binding protein epsilon [Source:HGNC Symbol;Acc:HGNC:1836]
1054	0.251633	0.379466	67.805	CEBPG	CEBPG	CCAAT enhancer binding protein gamma [Source:HGNC Symbol;Acc:HGNC:1837]
1056	0.56464	0.703963	0.862468	CEL	CEL	carboxyl ester lipase [Source:HGNC Symbol;Acc:HGNC:1848]
1058	0.520011	0.209659	10.1717	CENPA	CENPA	centromere protein A [Source:HGNC Symbol;Acc:HGNC:1851]
1059	-0.184385	0.383981	145.14	CENPB	CENPB	centromere protein B [Source:HGNC Symbol;Acc:HGNC:1852]
1060	-0.704392	0.234284	6.71208	CENPC	CENPC	centromere protein C [Source:HGNC Symbol;Acc:HGNC:1854]
1062	0.517663	0.149202	8.57023	CENPE	CENPE	centromere protein E [Source:HGNC Symbol;Acc:HGNC:1856]
1063	-0.192748	0.39908	110.06	CENPF	CENPF	centromere protein F [Source:HGNC Symbol;Acc:HGNC:1857]
1069	-0.0865159	0.83016	18.4965	CETN2	CETN2	centrin 2 [Source:HGNC Symbol;Acc:HGNC:1867]
1070	1.51918	7.43074e-06	5.05708	CETN3	CETN3	centrin 3 [Source:HGNC Symbol;Acc:HGNC:1868]
1071	-0.0693301	0.958715	1.2493	CETP	CETP	cholesteryl ester transfer protein [Source:HGNC Symbol;Acc:HGNC:1869]
1072	-0.357994	0.0291151	1306.64	CFL1	CFL1	cofilin 1 [Source:HGNC Symbol;Acc:HGNC:1874]
1073	-0.287358	0.684059	4.06298	CFL2	CFL2	cofilin 2 [Source:HGNC Symbol;Acc:HGNC:1875]
1075	0.908646	9.5553e-06	89.7682	CTSC	CTSC	cathepsin C [Source:HGNC Symbol;Acc:HGNC:2528]
1102	-0.782903	0.0299935	13.3998	RCBTB2	RCBTB2	RCC1 and BTB domain containing protein 2 [Source:HGNC Symbol;Acc:HGNC:1914]
1104	1.68652	5.403e-18	56.0177	RCC1	RCC1	regulator of chromosome condensation 1 [Source:HGNC Symbol;Acc:HGNC:1913]
1105	0.0239401	0.951894	20.6291	CHD1	CHD1	chromodomain helicase DNA binding protein 1 [Source:HGNC Symbol;Acc:HGNC:1915]
1106	0.766953	0.0152991	11.2307	CHD2	CHD2	chromodomain helicase DNA binding protein 2 [Source:HGNC Symbol;Acc:HGNC:1917]
1107	0.0180369	0.941805	175.979	CHD3	CHD3	chromodomain helicase DNA binding protein 3 [Source:HGNC Symbol;Acc:HGNC:1918]
1108	0.363231	0.0916071	72.3752	CHD4	CHD4	chromodomain helicase DNA binding protein 4 [Source:HGNC Symbol;Acc:HGNC:1919]
1111	-0.172204	0.531444	35.3584	CHEK1	CHEK1	checkpoint kinase 1 [Source:HGNC Symbol;Acc:HGNC:1925]
1112	-0.383768	0.0309667	470.093	FOXN3	FOXN3	forkhead box N3 [Source:HGNC Symbol;Acc:HGNC:1928]
1116	-0.564818	0.00690417	517.672	CHI3L1	CHI3L1	chitinase 3 like 1 [Source:HGNC Symbol;Acc:HGNC:1932]
1119	0.345596	0.265031	36.6026	CHKA	CHKA	choline kinase alpha [Source:HGNC Symbol;Acc:HGNC:1937]
1120	-0.736865	0.013445	18.4071	CHKB	CHKB	choline kinase beta [Source:HGNC Symbol;Acc:HGNC:1938]
1121	0.72815	0.0657752	6.72223	CHM	CHM	CHM Rab escort protein [Source:HGNC Symbol;Acc:HGNC:1940]
1122	-0.00744067	0.984834	30.9233	CHML	CHML	CHM like Rab escort protein [Source:HGNC Symbol;Acc:HGNC:1941]
1124	1.7362	0.0142141	1.12761		AC004593.2	chimerin 2 [Source:NCBI gene;Acc:1124]
1124	1.7362	0.0142141	1.12761	CHN2	CHN2	chimerin 2 [Source:HGNC Symbol;Acc:HGNC:1944]
1130	0.536234	0.00873793	94.4285	LYST	LYST	lysosomal trafficking regulator [Source:HGNC Symbol;Acc:HGNC:1968]
1135	5.13717	0.310349	0	CHRNA2	CHRNA2	cholinergic receptor nicotinic alpha 2 subunit [Source:HGNC Symbol;Acc:HGNC:1956]
1138	0.990697	0.0295326	3.64403	CHRNA5	CHRNA5	cholinergic receptor nicotinic alpha 5 subunit [Source:HGNC Symbol;Acc:HGNC:1959]
1145	0.0521903	0.977251	0.64981	CHRNE	CHRNE	cholinergic receptor nicotinic epsilon subunit [Source:HGNC Symbol;Acc:HGNC:1966]
1147	0.578257	0.107675	9.8426	CHUK	CHUK	component of inhibitor of nuclear factor kappa B kinase complex [Source:HGNC Symbol;Acc:HGNC:1974]
1152	-0.816475	0.192255	4.48631	CKB	CKB	creatine kinase B [Source:HGNC Symbol;Acc:HGNC:1991]
1153	-0.441631	0.0089047	190.339	CIRBP	CIRBP	cold inducible RNA binding protein [Source:HGNC Symbol;Acc:HGNC:1982]
1154	-2.41505	5.06565e-34	56.4881	CISH	CISH	cytokine inducible SH2 containing protein [Source:HGNC Symbol;Acc:HGNC:1984]
1155	-0.193707	0.409818	208.65	TBCB	TBCB	tubulin folding cofactor B [Source:HGNC Symbol;Acc:HGNC:1989]
1161	0.142472	0.81892	5.08532	ERCC8	ERCC8	ERCC excision repair 8, CSA ubiquitin ligase complex subunit [Source:HGNC Symbol;Acc:HGNC:3439]
1163	0.45359	0.0344013	133.057	CKS1B	CKS1B	CDC28 protein kinase regulatory subunit 1B [Source:HGNC Symbol;Acc:HGNC:19083]
1164	0.561998	0.00889957	35.6287	CKS2	CKS2	CDC28 protein kinase regulatory subunit 2 [Source:HGNC Symbol;Acc:HGNC:2000]
1173	-0.261702	0.199047	241.876	AP2M1	AP2M1	adaptor related protein complex 2 subunit mu 1 [Source:HGNC Symbol;Acc:HGNC:564]
1174	0.89629	0.205244	1.86309	AP1S1	AP1S1	adaptor related protein complex 1 subunit sigma 1 [Source:HGNC Symbol;Acc:HGNC:559]
1175	-0.466513	0.0971092	181.997	AP2S1	AP2S1	adaptor related protein complex 2 subunit sigma 1 [Source:HGNC Symbol;Acc:HGNC:565]
1176	0.0578413	0.808353	93.8765	AP3S1	AP3S1	adaptor related protein complex 3 subunit sigma 1 [Source:HGNC Symbol;Acc:HGNC:2013]
1181	3.67067	0.0323719	0.091448	CLCN2	CLCN2	chloride voltage-gated channel 2 [Source:HGNC Symbol;Acc:HGNC:2020]
1182	0.732071	0.00769366	15.3061	CLCN3	CLCN3	chloride voltage-gated channel 3 [Source:HGNC Symbol;Acc:HGNC:2021]
1183	0.699057	0.427202	1.41542	CLCN4	CLCN4	chloride voltage-gated channel 4 [Source:HGNC Symbol;Acc:HGNC:2022]
1184	0.296287	0.51919	9.96928	CLCN5	CLCN5	chloride voltage-gated channel 5 [Source:HGNC Symbol;Acc:HGNC:2023]
1185	0.785886	0.0927692	4.18372	CLCN6	CLCN6	chloride voltage-gated channel 6 [Source:HGNC Symbol;Acc:HGNC:2024]
1186	-0.277748	0.252519	47.2034	CLCN7	CLCN7	chloride voltage-gated channel 7 [Source:HGNC Symbol;Acc:HGNC:2025]
1191	1.2667	0.000186116	7.60095	CLU	CLU	clusterin [Source:HGNC Symbol;Acc:HGNC:2095]
1193	2.11039	0.177373	0.22791	CLIC2	CLIC2	chloride intracellular channel 2 [Source:HGNC Symbol;Acc:HGNC:2063]
1195	1.56834	2.0967e-16	26.2976	CLK1	CLK1	CDC like kinase 1 [Source:HGNC Symbol;Acc:HGNC:2068]
1197	-1.08016	0.538866	0.71444	NA	NA	NA
1198	-0.110254	0.749776	19.9279	CLK3	CLK3	CDC like kinase 3 [Source:HGNC Symbol;Acc:HGNC:2071]
1200	-0.249265	0.262971	313.175	TPP1	TPP1	tripeptidyl peptidase 1 [Source:HGNC Symbol;Acc:HGNC:2073]
1201	-0.0644803	0.831563	35.1959	CLN3	CLN3	CLN3 lysosomal/endosomal transmembrane protein, battenin [Source:HGNC Symbol;Acc:HGNC:2074]
1203	0.416175	0.0903988	30.1429	CLN5	CLN5	CLN5 intracellular trafficking protein [Source:HGNC Symbol;Acc:HGNC:2076]
1207	0.349181	0.103108	214.935	CLNS1A	CLNS1A	chloride nucleotide-sensitive channel 1A [Source:HGNC Symbol;Acc:HGNC:2080]
1209	-0.85619	0.00041684	192.266	CLPTM1	CLPTM1	CLPTM1 regulator of GABA type A receptor forward trafficking [Source:HGNC Symbol;Acc:HGNC:2087]
1211	-0.178421	0.356001	215.839	CLTA	CLTA	clathrin light chain A [Source:HGNC Symbol;Acc:HGNC:2090]
1212	-0.19394	0.369155	95.4171	CLTB	CLTB	clathrin light chain B [Source:HGNC Symbol;Acc:HGNC:2091]
1213	0.110071	0.657703	291.839	CLTC	CLTC	clathrin heavy chain [Source:HGNC Symbol;Acc:HGNC:2092]
1230	-1.54405	4.28578e-13	48.3818	CCR1	CCR1	C-C motif chemokine receptor 1 [Source:HGNC Symbol;Acc:HGNC:1602]
1232	0.514592	0.673592	0.856685	CCR3	CCR3	C-C motif chemokine receptor 3 [Source:HGNC Symbol;Acc:HGNC:1604]
1234	0.0894008	0.940273	2.49092	CCR5	CCR5	C-C motif chemokine receptor 5 (gene/pseudogene) [Source:HGNC Symbol;Acc:HGNC:1606]
1235	-0.906211	0.0321191	8.83352	CCR6	CCR6	C-C motif chemokine receptor 6 [Source:HGNC Symbol;Acc:HGNC:1607]
1236	0.324589	0.85315	0.597696	CCR7	CCR7	C-C motif chemokine receptor 7 [Source:HGNC Symbol;Acc:HGNC:1608]
1244	1.12176	0.632423	0.212659	ABCC2	ABCC2	ATP binding cassette subfamily C member 2 [Source:HGNC Symbol;Acc:HGNC:53]
1263	-2.2233	0.000118977	6.27104	PLK3	PLK3	polo like kinase 3 [Source:HGNC Symbol;Acc:HGNC:2154]
1265	-0.774868	6.2069e-05	670.512	CNN2	CNN2	calponin 2 [Source:HGNC Symbol;Acc:HGNC:2156]
1267	-0.588105	0.00882915	63.1959	CNP	CNP	2',3'-cyclic nucleotide 3' phosphodiesterase [Source:HGNC Symbol;Acc:HGNC:2158]
1269	-2.31987	0.174902	0.760874	CNR2	CNR2	cannabinoid receptor 2 [Source:HGNC Symbol;Acc:HGNC:2160]
1277	2.02807	0.000200074	1.51228	COL1A1	COL1A1	collagen type I alpha 1 chain [Source:HGNC Symbol;Acc:HGNC:2197]
1280	6.82364	1.02368e-05	0	COL2A1	COL2A1	collagen type II alpha 1 chain [Source:HGNC Symbol;Acc:HGNC:2200]
1282	0.751033	0.574613	0.704869	COL4A1	COL4A1	collagen type IV alpha 1 chain [Source:HGNC Symbol;Acc:HGNC:2202]
1296	0.176111	0.604659	19.6872	COL8A2	COL8A2	collagen type VIII alpha 2 chain [Source:HGNC Symbol;Acc:HGNC:2216]
1298	-0.399366	0.184963	47.5731	COL9A2	COL9A2	collagen type IX alpha 2 chain [Source:HGNC Symbol;Acc:HGNC:2218]
1299	-0.441974	0.176629	15.2204	COL9A3	COL9A3	collagen type IX alpha 3 chain [Source:HGNC Symbol;Acc:HGNC:2219]
1306	0.579358	0.645219	0.929464	COL15A1	COL15A1	collagen type XV alpha 1 chain [Source:HGNC Symbol;Acc:HGNC:2192]
1312	2.06453	1.75781e-22	81.4103	COMT	COMT	catechol-O-methyltransferase [Source:HGNC Symbol;Acc:HGNC:2228]
1314	0.136486	0.528111	156.856	COPA	COPA	coatomer protein complex subunit alpha [Source:HGNC Symbol;Acc:HGNC:2230]
1315	0.654923	0.00125408	53.4721	COPB1	COPB1	coatomer protein complex subunit beta 1 [Source:HGNC Symbol;Acc:HGNC:2231]
1316	-0.672366	0.00546718	30.4245	KLF6	KLF6	Kruppel like factor 6 [Source:HGNC Symbol;Acc:HGNC:2235]
1317	0.108043	0.707293	35.4507	SLC31A1	SLC31A1	solute carrier family 31 member 1 [Source:HGNC Symbol;Acc:HGNC:11016]
1318	0.959598	0.0867679	3.39708	SLC31A2	SLC31A2	solute carrier family 31 member 2 [Source:HGNC Symbol;Acc:HGNC:11017]
1325	-0.074098	0.925346	3.70561	CORT	CORT	cortistatin [Source:HGNC Symbol;Acc:HGNC:2257]
1326	-0.0749284	0.952833	1.21149	MAP3K8	MAP3K8	mitogen-activated protein kinase kinase kinase 8 [Source:HGNC Symbol;Acc:HGNC:6860]
1327	-0.630136	0.000362072	1398.88	COX4I1	COX4I1	cytochrome c oxidase subunit 4I1 [Source:HGNC Symbol;Acc:HGNC:2265]
1329	-0.315523	0.0960175	521.638	COX5B	COX5B	cytochrome c oxidase subunit 5B [Source:HGNC Symbol;Acc:HGNC:2269]
1337	-0.193599	0.376128	306.343	COX6A1	COX6A1	cytochrome c oxidase subunit 6A1 [Source:HGNC Symbol;Acc:HGNC:2277]
1340	-0.932723	6.35951e-05	905.675	COX6B1	COX6B1	cytochrome c oxidase subunit 6B1 [Source:HGNC Symbol;Acc:HGNC:2280]
1345	0.138742	0.44448	653.935	COX6C	COX6C	cytochrome c oxidase subunit 6C [Source:HGNC Symbol;Acc:HGNC:2285]
1347	-0.192622	0.290543	598.464	COX7A2	COX7A2	cytochrome c oxidase subunit 7A2 [Source:HGNC Symbol;Acc:HGNC:2288]
1349	-0.382741	0.0118252	637.144	COX7B	COX7B	cytochrome c oxidase subunit 7B [Source:HGNC Symbol;Acc:HGNC:2291]
1350	-0.378612	0.101992	668.034	COX7C	COX7C	cytochrome c oxidase subunit 7C [Source:HGNC Symbol;Acc:HGNC:2292]
1351	-0.197733	0.460903	590.7	COX8A	COX8A	cytochrome c oxidase subunit 8A [Source:HGNC Symbol;Acc:HGNC:2294]
1352	-0.300697	0.196688	56.8739	COX10	COX10	cytochrome c oxidase assembly factor heme A:farnesyltransferase COX10 [Source:HGNC Symbol;Acc:HGNC:2260]
1353	0.120822	0.697753	42.874	COX11	COX11	cytochrome c oxidase copper chaperone COX11 [Source:HGNC Symbol;Acc:HGNC:2261]
1355	-0.226557	0.436092	73.2437	COX15	COX15	cytochrome c oxidase assembly homolog COX15 [Source:HGNC Symbol;Acc:HGNC:2263]
1358	3.39658	0.164557	0.0354431	CPA2	CPA2	carboxypeptidase A2 [Source:HGNC Symbol;Acc:HGNC:2297]
1361	4.45526	0.0227946	0.0459605	CPB2	CPB2	carboxypeptidase B2 [Source:HGNC Symbol;Acc:HGNC:2300]
1362	0.0293448	0.902226	143.839	CPD	CPD	carboxypeptidase D [Source:HGNC Symbol;Acc:HGNC:2301]
1366	1.0731	0.135908	1.58922	CLDN7	CLDN7	claudin 7 [Source:HGNC Symbol;Acc:HGNC:2049]
1368	0.0767736	0.750167	175.382	CPM	CPM	carboxypeptidase M [Source:HGNC Symbol;Acc:HGNC:2311]
1371	1.1805	1.30686e-05	9.57541	CPOX	CPOX	coproporphyrinogen oxidase [Source:HGNC Symbol;Acc:HGNC:2321]
1373	0.763442	0.376245	1.89874	CPS1	CPS1	carbamoyl-phosphate synthase 1 [Source:HGNC Symbol;Acc:HGNC:2323]
1374	0.312371	0.0724787	316.419	CPT1A	CPT1A	carnitine palmitoyltransferase 1A [Source:HGNC Symbol;Acc:HGNC:2328]
1375	0.153417	0.73007	9.62705	CPT1B	CPT1B	carnitine palmitoyltransferase 1B [Source:HGNC Symbol;Acc:HGNC:2329]
1376	-0.0810366	0.798219	38.1197	CPT2	CPT2	carnitine palmitoyltransferase 2 [Source:HGNC Symbol;Acc:HGNC:2330]
1382	3.40196	0.0990071	0.0814036	CRABP2	CRABP2	cellular retinoic acid binding protein 2 [Source:HGNC Symbol;Acc:HGNC:2339]
1384	-0.901238	0.0297852	9.54933	CRAT	CRAT	carnitine O-acetyltransferase [Source:HGNC Symbol;Acc:HGNC:2342]
1385	-0.0197296	0.950981	51.101	CREB1	CREB1	cAMP responsive element binding protein 1 [Source:HGNC Symbol;Acc:HGNC:2345]
1386	-0.054717	0.897281	24.3085	ATF2	ATF2	activating transcription factor 2 [Source:HGNC Symbol;Acc:HGNC:784]
1387	0.542911	0.0234597	30.2732	CREBBP	CREBBP	CREB binding protein [Source:HGNC Symbol;Acc:HGNC:2348]
1389	0.0252941	0.94113	28.4138	CREBL2	CREBL2	cAMP responsive element binding protein like 2 [Source:HGNC Symbol;Acc:HGNC:2350]
1390	0.266074	0.46305	14.8143	CREM	CREM	cAMP responsive element modulator [Source:HGNC Symbol;Acc:HGNC:2352]
1396	-0.593329	0.0117635	51.3515	CRIP1	CRIP1	cysteine rich protein 1 [Source:HGNC Symbol;Acc:HGNC:2360]
1398	-0.359251	0.253365	20.8487	CRK	CRK	CRK proto-oncogene, adaptor protein [Source:HGNC Symbol;Acc:HGNC:2362]
1399	-0.07001	0.803952	40.2346	CRKL	CRKL	CRK like proto-oncogene, adaptor protein [Source:HGNC Symbol;Acc:HGNC:2363]
1407	0.119452	0.74923	14.6005	CRY1	CRY1	cryptochrome circadian regulator 1 [Source:HGNC Symbol;Acc:HGNC:2384]
1408	-0.58219	0.144541	10.8216	CRY2	CRY2	cryptochrome circadian regulator 2 [Source:HGNC Symbol;Acc:HGNC:2385]
1410	8.75816	4.07706e-11	0.0454875	CRYAB	CRYAB	crystallin alpha B [Source:HGNC Symbol;Acc:HGNC:2389]
1413	5.16471	0.306383	0	CRYBA4	CRYBA4	crystallin beta A4 [Source:HGNC Symbol;Acc:HGNC:2396]
1414	-1.77779	0.124803	1.51938	CRYBB1	CRYBB1	crystallin beta B1 [Source:HGNC Symbol;Acc:HGNC:2397]
1427	-5.61642	0.00250412	1.06062	CRYGS	CRYGS	crystallin gamma S [Source:HGNC Symbol;Acc:HGNC:2417]
1429	1.099	0.0022101	10.2736	CRYZ	CRYZ	crystallin zeta [Source:HGNC Symbol;Acc:HGNC:2419]
1431	-0.361749	0.113926	215.05	CS	CS	citrate synthase [Source:HGNC Symbol;Acc:HGNC:2422]
1432	0.124225	0.565637	91.4098	MAPK14	MAPK14	mitogen-activated protein kinase 14 [Source:HGNC Symbol;Acc:HGNC:6876]
1434	-0.457476	0.0126788	214.877	CSE1L	CSE1L	chromosome segregation 1 like [Source:HGNC Symbol;Acc:HGNC:2431]
1436	-0.469522	0.0802747	27.8399	CSF1R	CSF1R	colony stimulating factor 1 receptor [Source:HGNC Symbol;Acc:HGNC:2433]
1439	0.0738738	0.900462	7.34265	CSF2RB	CSF2RB	colony stimulating factor 2 receptor beta common subunit [Source:HGNC Symbol;Acc:HGNC:2436]
1441	-0.155078	0.538772	173.507	CSF3R	CSF3R	colony stimulating factor 3 receptor [Source:HGNC Symbol;Acc:HGNC:2439]
1445	-0.632685	0.000264204	150.604	CSK	CSK	C-terminal Src kinase [Source:HGNC Symbol;Acc:HGNC:2444]
1452	0.395716	0.0630069	62.2657	CSNK1A1	CSNK1A1	casein kinase 1 alpha 1 [Source:HGNC Symbol;Acc:HGNC:2451]
1453	-0.530917	0.00257511	103.148	CSNK1D	CSNK1D	casein kinase 1 delta [Source:HGNC Symbol;Acc:HGNC:2452]
1454	0.33288	0.205604	49.9939	CSNK1E	CSNK1E	casein kinase 1 epsilon [Source:HGNC Symbol;Acc:HGNC:2453]
1455	0.0980884	0.697706	99.0321	CSNK1G2	CSNK1G2	casein kinase 1 gamma 2 [Source:HGNC Symbol;Acc:HGNC:2455]
1456	0.355555	0.219237	19.4894	CSNK1G3	CSNK1G3	casein kinase 1 gamma 3 [Source:HGNC Symbol;Acc:HGNC:2456]
1457	-0.0148973	0.957531	139.543	CSNK2A1	CSNK2A1	casein kinase 2 alpha 1 [Source:HGNC Symbol;Acc:HGNC:2457]
1459	2.07892	5.0514e-07	3.7554	CSNK2A2	CSNK2A2	casein kinase 2 alpha 2 [Source:HGNC Symbol;Acc:HGNC:2459]
1460	0.328831	0.863764	0.512401	CSNK2B	CSNK2B	casein kinase 2 beta [Source:HGNC Symbol;Acc:HGNC:2460]
1464	-0.505541	0.28212	9.5113	CSPG4	CSPG4	chondroitin sulfate proteoglycan 4 [Source:HGNC Symbol;Acc:HGNC:2466]
1465	-0.59804	0.00950794	38.7044	CSRP1	CSRP1	cysteine and glycine rich protein 1 [Source:HGNC Symbol;Acc:HGNC:2469]
1466	3.50385	0.0160563	0.116847	CSRP2	CSRP2	cysteine and glycine rich protein 2 [Source:HGNC Symbol;Acc:HGNC:2470]
1468	-0.816678	0.00633139	17.4369	SLC25A10	SLC25A10	solute carrier family 25 member 10 [Source:HGNC Symbol;Acc:HGNC:10980]
1471	-0.607237	0.00451859	351.019	CST3	CST3	cystatin C [Source:HGNC Symbol;Acc:HGNC:2475]
1475	-0.492078	0.00626759	762.389	CSTA	CSTA	cystatin A [Source:HGNC Symbol;Acc:HGNC:2481]
1476	1.69583	8.31903e-16	42.9493	CSTB	CSTB	cystatin B [Source:HGNC Symbol;Acc:HGNC:2482]
1477	-0.338377	0.226006	29.1072	CSTF1	CSTF1	cleavage stimulation factor subunit 1 [Source:HGNC Symbol;Acc:HGNC:2483]
1478	-0.400542	0.0759556	56.6731	CSTF2	CSTF2	cleavage stimulation factor subunit 2 [Source:HGNC Symbol;Acc:HGNC:2484]
1479	0.75167	2.94202e-05	55.69	CSTF3	CSTF3	cleavage stimulation factor subunit 3 [Source:HGNC Symbol;Acc:HGNC:2485]
1486	0.536712	0.0776813	11.7556	CTBS	CTBS	chitobiase [Source:HGNC Symbol;Acc:HGNC:2496]
1487	0.144795	0.468323	184.031	CTBP1	CTBP1	C-terminal binding protein 1 [Source:HGNC Symbol;Acc:HGNC:2494]
1488	-0.360939	0.0753374	121.772	CTBP2	CTBP2	C-terminal binding protein 2 [Source:HGNC Symbol;Acc:HGNC:2495]
1490	0.583045	0.812041	0.253782	CCN2	CCN2	cellular communication network factor 2 [Source:HGNC Symbol;Acc:HGNC:2500]
1491	1.81899	0.00122196	2.2578	CTH	CTH	cystathionine gamma-lyase [Source:HGNC Symbol;Acc:HGNC:2501]
1495	-0.2905	0.193265	49.6337	CTNNA1	CTNNA1	catenin alpha 1 [Source:HGNC Symbol;Acc:HGNC:2509]
1496	1.99687	0.402808	0.126418	CTNNA2	CTNNA2	catenin alpha 2 [Source:HGNC Symbol;Acc:HGNC:2510]
1497	-0.410914	0.292469	16.0994	CTNS	CTNS	cystinosin, lysosomal cystine transporter [Source:HGNC Symbol;Acc:HGNC:2518]
1499	0.0633873	0.820839	92.4066	CTNNB1	CTNNB1	catenin beta 1 [Source:HGNC Symbol;Acc:HGNC:2514]
1500	1.43278	0.0394886	1.26807	CTNND1	CTNND1	catenin delta 1 [Source:HGNC Symbol;Acc:HGNC:2515]
1503	-0.372485	0.0348478	94.2361	CTPS1	CTPS1	CTP synthase 1 [Source:HGNC Symbol;Acc:HGNC:2519]
1506	-0.938239	0.123877	4.00756	CTRL	CTRL	chymotrypsin like [Source:HGNC Symbol;Acc:HGNC:2524]
1508	-0.0274579	0.941805	75.0325	CTSB	CTSB	cathepsin B [Source:HGNC Symbol;Acc:HGNC:2527]
1509	-0.406383	0.0439937	120.984	CTSD	CTSD	cathepsin D [Source:HGNC Symbol;Acc:HGNC:2529]
1511	0.544261	0.0104492	240.183	CTSG	CTSG	cathepsin G [Source:HGNC Symbol;Acc:HGNC:2532]
1512	-0.473231	0.0809484	30.3464	CTSH	CTSH	cathepsin H [Source:HGNC Symbol;Acc:HGNC:2535]
1513	0.703494	0.300095	2.25306	CTSK	CTSK	cathepsin K [Source:HGNC Symbol;Acc:HGNC:2536]
1514	0.60551	0.124348	8.51711	CTSL	CTSL	cathepsin L [Source:HGNC Symbol;Acc:HGNC:2537]
1520	0.477039	0.0131088	83.7719	CTSS	CTSS	cathepsin S [Source:HGNC Symbol;Acc:HGNC:2545]
1522	-0.396214	0.45644	5.66945	CTSZ	CTSZ	cathepsin Z [Source:HGNC Symbol;Acc:HGNC:2547]
1523	0.138803	0.542659	114.095	CUX1	CUX1	cut like homeobox 1 [Source:HGNC Symbol;Acc:HGNC:2557]
1524	-0.347722	0.419196	10.3956	CX3CR1	CX3CR1	C-X3-C motif chemokine receptor 1 [Source:HGNC Symbol;Acc:HGNC:2558]
1528	1.52274	2.17359e-05	7.86709	CYB5A	CYB5A	cytochrome b5 type A [Source:HGNC Symbol;Acc:HGNC:2570]
1534	-0.0986585	0.798822	20.7214	CYB561	CYB561	cytochrome b561 [Source:HGNC Symbol;Acc:HGNC:2571]
1535	-0.0750451	0.800371	57.3395	CYBA	CYBA	cytochrome b-245 alpha chain [Source:HGNC Symbol;Acc:HGNC:2577]
1536	0.101774	0.789631	15.8346	CYBB	CYBB	cytochrome b-245 beta chain [Source:HGNC Symbol;Acc:HGNC:2578]
1537	-0.662814	0.00490017	586.089	CYC1	CYC1	cytochrome c1 [Source:HGNC Symbol;Acc:HGNC:2579]
1540	-0.0473402	0.877617	33.2708	CYLD	CYLD	CYLD lysine 63 deubiquitinase [Source:HGNC Symbol;Acc:HGNC:2584]
1543	-0.69351	0.821446	0.274817	CYP1A1	CYP1A1	cytochrome P450 family 1 subfamily A member 1 [Source:HGNC Symbol;Acc:HGNC:2595]
1545	-0.688012	3.27294e-06	495.984	CYP1B1	CYP1B1	cytochrome P450 family 1 subfamily B member 1 [Source:HGNC Symbol;Acc:HGNC:2597]
1571	0.369593	0.77336	1.07361	CYP2E1	CYP2E1	cytochrome P450 family 2 subfamily E member 1 [Source:HGNC Symbol;Acc:HGNC:2631]
1573	1.97787	0.51919	0.106329	CYP2J2	CYP2J2	cytochrome P450 family 2 subfamily J member 2 [Source:HGNC Symbol;Acc:HGNC:2634]
1593	-0.00266411	0.993689	31.721	CYP27A1	CYP27A1	cytochrome P450 family 27 subfamily A member 1 [Source:HGNC Symbol;Acc:HGNC:2605]
1594	-0.139159	0.919165	1.40358	CYP27B1	CYP27B1	cytochrome P450 family 27 subfamily B member 1 [Source:HGNC Symbol;Acc:HGNC:2606]
1595	0.164449	0.564911	62.3621	CYP51A1	CYP51A1	cytochrome P450 family 51 subfamily A member 1 [Source:HGNC Symbol;Acc:HGNC:2649]
1602	0.369691	0.0130646	304.396	DACH1	DACH1	dachshund family transcription factor 1 [Source:HGNC Symbol;Acc:HGNC:2663]
1603	-0.416909	0.0211109	127.084	DAD1	DAD1	defender against cell death 1 [Source:HGNC Symbol;Acc:HGNC:2664]
1604	-0.0533331	0.902728	16.7757	CD55	CD55	CD55 molecule (Cromer blood group) [Source:HGNC Symbol;Acc:HGNC:2665]
1605	-0.615157	0.0728471	14.056	DAG1	DAG1	dystroglycan 1 [Source:HGNC Symbol;Acc:HGNC:2666]
1606	-0.412648	0.169089	34.6835	DGKA	DGKA	diacylglycerol kinase alpha [Source:HGNC Symbol;Acc:HGNC:2849]
1608	0.239349	0.558668	9.29965	DGKG	DGKG	diacylglycerol kinase gamma [Source:HGNC Symbol;Acc:HGNC:2853]
1609	-0.924632	0.00140227	21.6701	DGKQ	DGKQ	diacylglycerol kinase theta [Source:HGNC Symbol;Acc:HGNC:2856]
1611	0.68486	0.000662548	41.6528	DAP	DAP	death associated protein [Source:HGNC Symbol;Acc:HGNC:2672]
1613	-0.84047	0.015778	17.8898	DAPK3	DAPK3	death associated protein kinase 3 [Source:HGNC Symbol;Acc:HGNC:2676]
1615	-0.296389	0.182434	433.011	DARS1	DARS1	aspartyl-tRNA synthetase 1 [Source:HGNC Symbol;Acc:HGNC:2678]
1616	0.706977	0.0407081	16.895	DAXX	DAXX	death domain associated protein [Source:HGNC Symbol;Acc:HGNC:2681]
1622	0.024633	0.909071	517.922	DBI	DBI	diazepam binding inhibitor, acyl-CoA binding protein [Source:HGNC Symbol;Acc:HGNC:2690]
1627	-0.121883	0.703129	29.0925	DBN1	DBN1	drebrin 1 [Source:HGNC Symbol;Acc:HGNC:2695]
1628	1.35387	3.03341e-05	6.62121	DBP	DBP	D-box binding PAR bZIP transcription factor [Source:HGNC Symbol;Acc:HGNC:2697]
1629	-0.0524831	0.892783	23.4238	DBT	DBT	dihydrolipoamide branched chain transacylase E2 [Source:HGNC Symbol;Acc:HGNC:2698]
1632	-0.596575	0.00836537	81.1834	ECI1	ECI1	enoyl-CoA delta isomerase 1 [Source:HGNC Symbol;Acc:HGNC:2703]
1633	0.855721	0.00902825	8.35209	DCK	DCK	deoxycytidine kinase [Source:HGNC Symbol;Acc:HGNC:2704]
1635	0.210683	0.456859	27.1882	DCTD	DCTD	dCMP deaminase [Source:HGNC Symbol;Acc:HGNC:2710]
1639	-0.759252	0.00917601	88.7903	DCTN1	DCTN1	dynactin subunit 1 [Source:HGNC Symbol;Acc:HGNC:2711]
1642	-0.337851	0.108816	234.159	DDB1	DDB1	damage specific DNA binding protein 1 [Source:HGNC Symbol;Acc:HGNC:2717]
1643	-0.153908	0.51919	58.4877	DDB2	DDB2	damage specific DNA binding protein 2 [Source:HGNC Symbol;Acc:HGNC:2718]
1645	1.64091	0.000108607	2.67959	AKR1C1	AKR1C1	aldo-keto reductase family 1 member C1 [Source:HGNC Symbol;Acc:HGNC:384]
1646	0.486159	0.173851	8.96883	AKR1C2	AKR1C2	aldo-keto reductase family 1 member C2 [Source:HGNC Symbol;Acc:HGNC:385]
1647	0.706383	0.0162019	12.3407	GADD45A	GADD45A	growth arrest and DNA damage inducible alpha [Source:HGNC Symbol;Acc:HGNC:4095]
1649	1.34682	3.41971e-07	11.7612	DDIT3	DDIT3	DNA damage inducible transcript 3 [Source:HGNC Symbol;Acc:HGNC:2726]
1650	0.485567	0.0188622	116.953	DDOST	DDOST	dolichyl-diphosphooligosaccharide--protein glycosyltransferase non-catalytic subunit [Source:HGNC Symbol;Acc:HGNC:2728]
1653	0.258524	0.205604	105.533	DDX1	DDX1	DEAD-box helicase 1 [Source:HGNC Symbol;Acc:HGNC:2734]
1654	-0.764954	9.43945e-06	198.559	DDX3X	DDX3X	DEAD-box helicase 3 X-linked [Source:HGNC Symbol;Acc:HGNC:2745]
1655	-0.285627	0.0972213	489.263	DDX5	DDX5	DEAD-box helicase 5 [Source:HGNC Symbol;Acc:HGNC:2746]
1656	-0.00125804	0.996132	122.554	DDX6	DDX6	DEAD-box helicase 6 [Source:HGNC Symbol;Acc:HGNC:2747]
1657	1.26591	0.00767321	3.3985	DMXL1	DMXL1	Dmx like 1 [Source:HGNC Symbol;Acc:HGNC:2937]
1659	-0.155263	0.648366	26.2848		DHX8	DEAH-box helicase 8 [Source:NCBI gene;Acc:1659]
1660	0.389526	0.0739326	132.9	DHX9	DHX9	DExH-box helicase 9 [Source:HGNC Symbol;Acc:HGNC:2750]
1662	0.561347	0.0231906	27.4521	DDX10	DDX10	DEAD-box helicase 10 [Source:HGNC Symbol;Acc:HGNC:2735]
1663	-0.656572	0.0109043	23.4194	DDX11	DDX11	DEAD/H-box helicase 11 [Source:HGNC Symbol;Acc:HGNC:2736]
1665	0.268468	0.158488	107.295	DHX15	DHX15	DEAH-box helicase 15 [Source:HGNC Symbol;Acc:HGNC:2738]
1666	0.108566	0.587916	176.882	DECR1	DECR1	2,4-dienoyl-CoA reductase 1 [Source:HGNC Symbol;Acc:HGNC:2753]
1675	-0.468788	0.728587	1.12099	CFD	CFD	complement factor D [Source:HGNC Symbol;Acc:HGNC:2771]
1676	-0.109809	0.728361	36.2576	DFFA	DFFA	DNA fragmentation factor subunit alpha [Source:HGNC Symbol;Acc:HGNC:2772]
1677	1.20186	0.00172273	11.3237	DFFB	DFFB	DNA fragmentation factor subunit beta [Source:HGNC Symbol;Acc:HGNC:2773]
1678	-0.868643	0.00022834	42.5749	TIMM8A	TIMM8A	translocase of inner mitochondrial membrane 8A [Source:HGNC Symbol;Acc:HGNC:11817]
1687	-0.0916365	0.89603	4.25829	GSDME	GSDME	gasdermin E [Source:HGNC Symbol;Acc:HGNC:2810]
1690	-0.24923	0.502419	13.473	COCH	COCH	cochlin [Source:HGNC Symbol;Acc:HGNC:2180]
1716	0.108029	0.612611	118.136	DGUOK	DGUOK	deoxyguanosine kinase [Source:HGNC Symbol;Acc:HGNC:2858]
1717	-0.51753	0.0205984	57.4366	DHCR7	DHCR7	7-dehydrocholesterol reductase [Source:HGNC Symbol;Acc:HGNC:2860]
1718	-0.400505	0.035446	122.483	DHCR24	DHCR24	24-dehydrocholesterol reductase [Source:HGNC Symbol;Acc:HGNC:2859]
1719	-0.01292	0.951894	304.81	DHFR	DHFR	dihydrofolate reductase [Source:HGNC Symbol;Acc:HGNC:2861]
1723	-0.526197	0.0567132	26.3179	DHODH	DHODH	dihydroorotate dehydrogenase (quinone) [Source:HGNC Symbol;Acc:HGNC:2867]
1725	-0.217088	0.296574	98.8279	DHPS	DHPS	deoxyhypusine synthase [Source:HGNC Symbol;Acc:HGNC:2869]
1727	0.260899	0.19571	119.615	CYB5R3	CYB5R3	cytochrome b5 reductase 3 [Source:HGNC Symbol;Acc:HGNC:2873]
1728	0.460848	0.069075	20.4618	NQO1	NQO1	NAD(P)H quinone dehydrogenase 1 [Source:HGNC Symbol;Acc:HGNC:2874]
1729	-0.0612149	0.779167	177.6	DIAPH1	DIAPH1	diaphanous related formin 1 [Source:HGNC Symbol;Acc:HGNC:2876]
1730	-0.192319	0.537565	23.342	DIAPH2	DIAPH2	diaphanous related formin 2 [Source:HGNC Symbol;Acc:HGNC:2877]
1731	-0.464498	0.577981	2.58909	SEPTIN1	SEPTIN1	septin 1 [Source:HGNC Symbol;Acc:HGNC:2879]
1734	1.78938	0.423253	0.141772	DIO2	DIO2	iodothyronine deiodinase 2 [Source:HGNC Symbol;Acc:HGNC:2884]
1736	-0.101627	0.595206	307.384	DKC1	DKC1	dyskerin pseudouridine synthase 1 [Source:HGNC Symbol;Acc:HGNC:2890]
1737	0.130121	0.584088	56.0871	DLAT	DLAT	dihydrolipoamide S-acetyltransferase [Source:HGNC Symbol;Acc:HGNC:2896]
1738	-0.144242	0.48204	160.463	DLD	DLD	dihydrolipoamide dehydrogenase [Source:HGNC Symbol;Acc:HGNC:2898]
1739	-0.275507	0.491898	11.436	DLG1	DLG1	discs large MAGUK scaffold protein 1 [Source:HGNC Symbol;Acc:HGNC:2900]
1742	1.33341	6.88026e-05	11.8845	DLG4	DLG4	discs large MAGUK scaffold protein 4 [Source:HGNC Symbol;Acc:HGNC:2903]
1743	-0.355431	0.156846	52.0818	DLST	DLST	dihydrolipoamide S-succinyltransferase [Source:HGNC Symbol;Acc:HGNC:2911]
1744	0.205244	0.502911	38.145	NA	NA	NA
1745	-0.951915	0.0131722	12.6263	DLX1	DLX1	distal-less homeobox 1 [Source:HGNC Symbol;Acc:HGNC:2914]
1746	0.179237	0.744784	7.04622	DLX2	DLX2	distal-less homeobox 2 [Source:HGNC Symbol;Acc:HGNC:2915]
1748	-0.293518	0.706784	3.06805	DLX4	DLX4	distal-less homeobox 4 [Source:HGNC Symbol;Acc:HGNC:2917]
1749	-1.67569	0.276419	1.03874	DLX5	DLX5	distal-less homeobox 5 [Source:HGNC Symbol;Acc:HGNC:2918]
1757	-0.946949	0.11997	5.84135	SARDH	SARDH	sarcosine dehydrogenase [Source:HGNC Symbol;Acc:HGNC:10536]
1759	-0.454274	0.306383	8.60882	DNM1	DNM1	dynamin 1 [Source:HGNC Symbol;Acc:HGNC:2972]
1760	-0.404141	0.866674	0.395082	DMPK	DMPK	DM1 protein kinase [Source:HGNC Symbol;Acc:HGNC:2933]
1762	-0.469953	0.435368	6.4168	DMWD	DMWD	DM1 locus, WD repeat containing [Source:HGNC Symbol;Acc:HGNC:2936]
1763	0.671144	0.243922	4.4211	DNA2	DNA2	DNA replication helicase/nuclease 2 [Source:HGNC Symbol;Acc:HGNC:2939]
1774	0.275715	0.572061	6.35528	DNASE1L1	DNASE1L1	deoxyribonuclease 1 like 1 [Source:HGNC Symbol;Acc:HGNC:2957]
1775	-0.0196282	0.992313	0.542061	DNASE1L2	DNASE1L2	deoxyribonuclease 1 like 2 [Source:HGNC Symbol;Acc:HGNC:2958]
1777	0.109929	0.724717	25.0566	DNASE2	DNASE2	deoxyribonuclease 2, lysosomal [Source:HGNC Symbol;Acc:HGNC:2960]
1778	0.0828139	0.758729	199.398	DYNC1H1	DYNC1H1	dynein cytoplasmic 1 heavy chain 1 [Source:HGNC Symbol;Acc:HGNC:2961]
1780	-0.292105	0.302577	26.3938	DYNC1I1	DYNC1I1	dynein cytoplasmic 1 intermediate chain 1 [Source:HGNC Symbol;Acc:HGNC:2963]
1781	-0.0763596	0.782747	46.3037	DYNC1I2	DYNC1I2	dynein cytoplasmic 1 intermediate chain 2 [Source:HGNC Symbol;Acc:HGNC:2964]
1783	-0.202648	0.382628	96.8888	DYNC1LI2	DYNC1LI2	dynein cytoplasmic 1 light intermediate chain 2 [Source:HGNC Symbol;Acc:HGNC:2966]
1785	0.335019	0.0800738	132.421	DNM2	DNM2	dynamin 2 [Source:HGNC Symbol;Acc:HGNC:2974]
1786	0.728783	0.178198	191.52	DNMT1	DNMT1	DNA methyltransferase 1 [Source:HGNC Symbol;Acc:HGNC:2976]
1787	-0.225705	0.604243	13.7369	TRDMT1	TRDMT1	tRNA aspartic acid methyltransferase 1 [Source:HGNC Symbol;Acc:HGNC:2977]
1788	-0.162507	0.629419	24.2039	DNMT3A	DNMT3A	DNA methyltransferase 3 alpha [Source:HGNC Symbol;Acc:HGNC:2978]
1789	0.28239	0.531482	7.68703	DNMT3B	DNMT3B	DNA methyltransferase 3 beta [Source:HGNC Symbol;Acc:HGNC:2979]
1794	0.888411	1.33267e-05	45.8294	DOCK2	DOCK2	dedicator of cytokinesis 2 [Source:HGNC Symbol;Acc:HGNC:2988]
1796	-0.0785851	0.797324	43.0005	DOK1	DOK1	docking protein 1 [Source:HGNC Symbol;Acc:HGNC:2990]
1798	-0.416918	0.0303146	77.6348	DPAGT1	DPAGT1	dolichyl-phosphate N-acetylglucosaminephosphotransferase 1 [Source:HGNC Symbol;Acc:HGNC:2995]
1801	-0.811541	0.000710254	154.009	DPH1	DPH1	diphthamide biosynthesis 1 [Source:HGNC Symbol;Acc:HGNC:3003]
1802	-0.637873	0.000383638	113.217	DPH2	DPH2	diphthamide biosynthesis 2 [Source:HGNC Symbol;Acc:HGNC:3004]
1806	0.77907	0.15932	4.21092	DPYD	DPYD	dihydropyrimidine dehydrogenase [Source:HGNC Symbol;Acc:HGNC:3012]
1808	0.125863	0.564925	190.907	DPYSL2	DPYSL2	dihydropyrimidinase like 2 [Source:HGNC Symbol;Acc:HGNC:3014]
1809	-0.377295	0.5195	4.82444	DPYSL3	DPYSL3	dihydropyrimidinase like 3 [Source:HGNC Symbol;Acc:HGNC:3015]
1810	0.219012	0.371757	45.9501	DR1	DR1	down-regulator of transcription 1 [Source:HGNC Symbol;Acc:HGNC:3017]
1819	-0.314963	0.168902	50.5977	DRG2	DRG2	developmentally regulated GTP binding protein 2 [Source:HGNC Symbol;Acc:HGNC:3030]
1820	0.592448	0.010935	84.3139	ARID3A	ARID3A	AT-rich interaction domain 3A [Source:HGNC Symbol;Acc:HGNC:3031]
1821	2.01981	0.360435	0.137882	DRP2	DRP2	dystrophin related protein 2 [Source:HGNC Symbol;Acc:HGNC:3032]
1822	0.622899	0.365711	5.39294	ATN1	ATN1	atrophin 1 [Source:HGNC Symbol;Acc:HGNC:3033]
1824	0.208383	0.651058	7.60248	DSC2	DSC2	desmocollin 2 [Source:HGNC Symbol;Acc:HGNC:3036]
1827	-0.155881	0.557056	41.9191	RCAN1	RCAN1	regulator of calcineurin 1 [Source:HGNC Symbol;Acc:HGNC:3040]
1830	-0.0541176	0.954297	2.45689	DSG3	DSG3	desmoglein 3 [Source:HGNC Symbol;Acc:HGNC:3050]
1831	1.58202	3.33787e-10	20.5896	TSC22D3	TSC22D3	TSC22 domain family member 3 [Source:HGNC Symbol;Acc:HGNC:3051]
1836	-0.0131252	0.969066	38.4826	SLC26A2	SLC26A2	solute carrier family 26 member 2 [Source:HGNC Symbol;Acc:HGNC:10994]
1837	0.195741	0.541555	30.1032	DTNA	DTNA	dystrobrevin alpha [Source:HGNC Symbol;Acc:HGNC:3057]
1838	0.113151	0.82378	7.75855	DTNB	DTNB	dystrobrevin beta [Source:HGNC Symbol;Acc:HGNC:3058]
1839	-0.454855	0.045027	40.8191	HBEGF	HBEGF	heparin binding EGF like growth factor [Source:HGNC Symbol;Acc:HGNC:3059]
1841	-0.364296	0.0381732	138.558	DTYMK	DTYMK	deoxythymidylate kinase [Source:HGNC Symbol;Acc:HGNC:3061]
1843	4.72028	3.10703e-51	1.71905	DUSP1	DUSP1	dual specificity phosphatase 1 [Source:HGNC Symbol;Acc:HGNC:3064]
1844	-0.54977	0.0631384	23.6055	DUSP2	DUSP2	dual specificity phosphatase 2 [Source:HGNC Symbol;Acc:HGNC:3068]
1845	-0.312077	0.0585408	174.317	DUSP3	DUSP3	dual specificity phosphatase 3 [Source:HGNC Symbol;Acc:HGNC:3069]
1847	0.503491	0.351861	5.64169	DUSP5	DUSP5	dual specificity phosphatase 5 [Source:HGNC Symbol;Acc:HGNC:3071]
1848	-0.0404202	0.936821	13.1304	DUSP6	DUSP6	dual specificity phosphatase 6 [Source:HGNC Symbol;Acc:HGNC:3072]
1849	0.564893	0.0446469	15.2908	DUSP7	DUSP7	dual specificity phosphatase 7 [Source:HGNC Symbol;Acc:HGNC:3073]
1854	0.227934	0.200227	396.667	DUT	DUT	deoxyuridine triphosphatase [Source:HGNC Symbol;Acc:HGNC:3078]
1855	-0.343715	0.114432	48.8208	DVL1	DVL1	dishevelled segment polarity protein 1 [Source:HGNC Symbol;Acc:HGNC:3084]
1856	0.176912	0.600239	33.4074	DVL2	DVL2	dishevelled segment polarity protein 2 [Source:HGNC Symbol;Acc:HGNC:3086]
1857	0.32004	0.323813	18.4308	DVL3	DVL3	dishevelled segment polarity protein 3 [Source:HGNC Symbol;Acc:HGNC:3087]
1859	0.285873	0.23609	53.5954	DYRK1A	DYRK1A	dual specificity tyrosine phosphorylation regulated kinase 1A [Source:HGNC Symbol;Acc:HGNC:3091]
1861	-0.250461	0.23609	81.95	TOR1A	TOR1A	torsin family 1 member A [Source:HGNC Symbol;Acc:HGNC:3098]
1869	-0.268201	0.328944	61.0983	E2F1	E2F1	E2F transcription factor 1 [Source:HGNC Symbol;Acc:HGNC:3113]
1871	0.584346	0.000741917	102.35	E2F3	E2F3	E2F transcription factor 3 [Source:HGNC Symbol;Acc:HGNC:3115]
1874	0.169132	0.556188	64.4612	E2F4	E2F4	E2F transcription factor 4 [Source:HGNC Symbol;Acc:HGNC:3118]
1875	1.09116	0.0776813	1.96184	E2F5	E2F5	E2F transcription factor 5 [Source:HGNC Symbol;Acc:HGNC:3119]
1876	-0.174748	0.557802	30.9919	E2F6	E2F6	E2F transcription factor 6 [Source:HGNC Symbol;Acc:HGNC:3120]
1877	-0.154571	0.682382	18.2744	E4F1	E4F1	E4F transcription factor 1 [Source:HGNC Symbol;Acc:HGNC:3121]
1879	0.627233	0.769458	0.309314	EBF1	EBF1	EBF transcription factor 1 [Source:HGNC Symbol;Acc:HGNC:3126]
1880	-0.148372	0.600713	63.1371	GPR183	GPR183	G protein-coupled receptor 183 [Source:HGNC Symbol;Acc:HGNC:3128]
1889	0.539852	0.0631069	21.2524	ECE1	ECE1	endothelin converting enzyme 1 [Source:HGNC Symbol;Acc:HGNC:3146]
1890	-0.39939	0.178049	46.1046	TYMP	TYMP	thymidine phosphorylase [Source:HGNC Symbol;Acc:HGNC:3148]
1892	-0.380437	0.0864577	234.355	ECHS1	ECHS1	enoyl-CoA hydratase, short chain 1 [Source:HGNC Symbol;Acc:HGNC:3151]
1893	-0.402659	0.38165	11.1134	ECM1	ECM1	extracellular matrix protein 1 [Source:HGNC Symbol;Acc:HGNC:3153]
1894	-0.412776	0.214456	18.8194	ECT2	ECT2	epithelial cell transforming 2 [Source:HGNC Symbol;Acc:HGNC:3155]
1902	0.647321	0.31205	3.08036	LPAR1	LPAR1	lysophosphatidic acid receptor 1 [Source:HGNC Symbol;Acc:HGNC:3166]
1903	0.767899	0.310552	1.85514	S1PR3	S1PR3	sphingosine-1-phosphate receptor 3 [Source:HGNC Symbol;Acc:HGNC:3167]
1911	-0.0149496	0.995473	0.288752	PHC1	PHC1	polyhomeotic homolog 1 [Source:HGNC Symbol;Acc:HGNC:3182]
1912	-0.267054	0.383772	31.7194	PHC2	PHC2	polyhomeotic homolog 2 [Source:HGNC Symbol;Acc:HGNC:3183]
1915	0.769825	0.0054382	11563.5	EEF1A1	EEF1A1	eukaryotic translation elongation factor 1 alpha 1 [Source:HGNC Symbol;Acc:HGNC:3189]
1917	-0.834155	0.00866776	15.8595	EEF1A2	EEF1A2	eukaryotic translation elongation factor 1 alpha 2 [Source:HGNC Symbol;Acc:HGNC:3192]
1937	-0.717841	0.000217307	1413.75	EEF1G	EEF1G	eukaryotic translation elongation factor 1 gamma [Source:HGNC Symbol;Acc:HGNC:3213]
1938	-0.633501	0.000435492	5349.31	EEF2	EEF2	eukaryotic translation elongation factor 2 [Source:HGNC Symbol;Acc:HGNC:3214]
1939	2.23959	7.63492e-18	13.3298	EIF2D	EIF2D	eukaryotic translation initiation factor 2D [Source:HGNC Symbol;Acc:HGNC:6583]
1944	-0.538386	0.581966	2.0678	EFNA3	EFNA3	ephrin A3 [Source:HGNC Symbol;Acc:HGNC:3223]
1945	0.146014	0.851594	3.46055	EFNA4	EFNA4	ephrin A4 [Source:HGNC Symbol;Acc:HGNC:3224]
1946	0.30201	0.144318	80.5193	EFNA5	EFNA5	ephrin A5 [Source:HGNC Symbol;Acc:HGNC:3225]
1947	0.299393	0.796474	1.24446	EFNB1	EFNB1	ephrin B1 [Source:HGNC Symbol;Acc:HGNC:3226]
1948	1.41748	0.319943	0.455821	EFNB2	EFNB2	ephrin B2 [Source:HGNC Symbol;Acc:HGNC:3227]
1951	0.782492	0.604998	0.528599	CELSR3	CELSR3	cadherin EGF LAG seven-pass G-type receptor 3 [Source:HGNC Symbol;Acc:HGNC:3230]
1952	0.473387	0.694238	1.0501	CELSR2	CELSR2	cadherin EGF LAG seven-pass G-type receptor 2 [Source:HGNC Symbol;Acc:HGNC:3231]
1954	-0.277871	0.370175	21.092	MEGF8	MEGF8	multiple EGF like domains 8 [Source:HGNC Symbol;Acc:HGNC:3233]
1955	0.336019	0.604747	3.77423	MEGF9	MEGF9	multiple EGF like domains 9 [Source:HGNC Symbol;Acc:HGNC:3234]
1958	-0.618874	0.355222	4.69213	EGR1	EGR1	early growth response 1 [Source:HGNC Symbol;Acc:HGNC:3238]
1959	-0.147338	0.958196	0.311206	EGR2	EGR2	early growth response 2 [Source:HGNC Symbol;Acc:HGNC:3239]
1962	0.278939	0.540152	7.52781	EHHADH	EHHADH	enoyl-CoA hydratase and 3-hydroxyacyl CoA dehydrogenase [Source:HGNC Symbol;Acc:HGNC:3247]
1964	-0.0936215	0.620577	356.034	EIF1AX	EIF1AX	eukaryotic translation initiation factor 1A X-linked [Source:HGNC Symbol;Acc:HGNC:3250]
1965	0.613833	0.00250506	120.186	EIF2S1	EIF2S1	eukaryotic translation initiation factor 2 subunit alpha [Source:HGNC Symbol;Acc:HGNC:3265]
1967	-0.0053563	0.984378	117.27	EIF2B1	EIF2B1	eukaryotic translation initiation factor 2B subunit alpha [Source:HGNC Symbol;Acc:HGNC:3257]
1968	-0.0316519	0.885108	693.887	EIF2S3	EIF2S3	eukaryotic translation initiation factor 2 subunit gamma [Source:HGNC Symbol;Acc:HGNC:3267]
1973	-0.468629	0.00204456	659.744	EIF4A1	EIF4A1	eukaryotic translation initiation factor 4A1 [Source:HGNC Symbol;Acc:HGNC:3282]
1974	0.114552	0.642158	156.863	EIF4A2	EIF4A2	eukaryotic translation initiation factor 4A2 [Source:HGNC Symbol;Acc:HGNC:3284]
1975	-0.0580195	0.87162	587.176	EIF4B	EIF4B	eukaryotic translation initiation factor 4B [Source:HGNC Symbol;Acc:HGNC:3285]
1977	-0.242617	0.232331	107.714	EIF4E	EIF4E	eukaryotic translation initiation factor 4E [Source:HGNC Symbol;Acc:HGNC:3287]
1978	-1.13709	4.54259e-06	393.235	EIF4EBP1	EIF4EBP1	eukaryotic translation initiation factor 4E binding protein 1 [Source:HGNC Symbol;Acc:HGNC:3288]
1979	0.200446	0.292351	107.806	EIF4EBP2	EIF4EBP2	eukaryotic translation initiation factor 4E binding protein 2 [Source:HGNC Symbol;Acc:HGNC:3289]
1981	-0.233522	0.381595	96.8174	EIF4G1	EIF4G1	eukaryotic translation initiation factor 4 gamma 1 [Source:HGNC Symbol;Acc:HGNC:3296]
1982	-0.0586964	0.76385	1263.56	EIF4G2	EIF4G2	eukaryotic translation initiation factor 4 gamma 2 [Source:HGNC Symbol;Acc:HGNC:3297]
1983	1.04902	4.05117e-11	117.11	EIF5	EIF5	eukaryotic translation initiation factor 5 [Source:HGNC Symbol;Acc:HGNC:3299]
1984	-0.337787	0.1418	428.577	EIF5A	EIF5A	eukaryotic translation initiation factor 5A [Source:HGNC Symbol;Acc:HGNC:3300]
1990	-0.233398	0.800972	2.64216	CELA1	CELA1	chymotrypsin like elastase 1 [Source:HGNC Symbol;Acc:HGNC:3308]
1991	-0.901477	0.58859	0.916006	ELANE	ELANE	elastase, neutrophil expressed [Source:HGNC Symbol;Acc:HGNC:3309]
1992	-0.216909	0.236623	285.115	SERPINB1	SERPINB1	serpin family B member 1 [Source:HGNC Symbol;Acc:HGNC:3311]
1994	0.0110111	0.964626	144.592	ELAVL1	ELAVL1	ELAV like RNA binding protein 1 [Source:HGNC Symbol;Acc:HGNC:3312]
1996	0.0337144	0.987594	0.65512	ELAVL4	ELAVL4	ELAV like RNA binding protein 4 [Source:HGNC Symbol;Acc:HGNC:3315]
1997	1.3746	2.9557e-08	13.389	ELF1	ELF1	E74 like ETS transcription factor 1 [Source:HGNC Symbol;Acc:HGNC:3316]
1998	-0.128143	0.784892	11.0384	ELF2	ELF2	E74 like ETS transcription factor 2 [Source:HGNC Symbol;Acc:HGNC:3317]
2000	-0.735806	0.00107577	74.824	ELF4	ELF4	E74 like ETS transcription factor 4 [Source:HGNC Symbol;Acc:HGNC:3319]
2002	0.532394	0.199146	16.538	ELK1	ELK1	ETS transcription factor ELK1 [Source:HGNC Symbol;Acc:HGNC:3321]
2004	0.0890331	0.864382	7.27402	ELK3	ELK3	ETS transcription factor ELK3 [Source:HGNC Symbol;Acc:HGNC:3325]
2005	0.152742	0.69669	19.9391	ELK4	ELK4	ETS transcription factor ELK4 [Source:HGNC Symbol;Acc:HGNC:3326]
2010	-0.017555	0.947732	69.0238	EMD	EMD	emerin [Source:HGNC Symbol;Acc:HGNC:3331]
2011	0.0451027	0.877296	51.6025	MARK2	MARK2	microtubule affinity regulating kinase 2 [Source:HGNC Symbol;Acc:HGNC:3332]
2012	2.49564	0.0687539	0.272925	EMP1	EMP1	epithelial membrane protein 1 [Source:HGNC Symbol;Acc:HGNC:3333]
2013	0.516054	0.66876	0.932779	EMP2	EMP2	epithelial membrane protein 2 [Source:HGNC Symbol;Acc:HGNC:3334]
2014	-0.926223	0.000266087	93.5251	EMP3	EMP3	epithelial membrane protein 3 [Source:HGNC Symbol;Acc:HGNC:3335]
2015	0.421546	0.620737	2.65646	ADGRE1	ADGRE1	adhesion G protein-coupled receptor E1 [Source:HGNC Symbol;Acc:HGNC:3336]
2017	0.406016	0.582209	2.95489	CTTN	CTTN	cortactin [Source:HGNC Symbol;Acc:HGNC:3338]
2021	-0.339401	0.235842	81.7299	ENDOG	ENDOG	endonuclease G [Source:HGNC Symbol;Acc:HGNC:3346]
2022	-0.125309	0.797384	11.1562	ENG	ENG	endoglin [Source:HGNC Symbol;Acc:HGNC:3349]
2023	-0.629839	0.00227943	3619.9	ENO1	ENO1	enolase 1 [Source:HGNC Symbol;Acc:HGNC:3350]
2026	-0.0525815	0.948257	4.29762	ENO2	ENO2	enolase 2 [Source:HGNC Symbol;Acc:HGNC:3353]
2027	-1.18935	0.187237	2.75532	ENO3	ENO3	enolase 3 [Source:HGNC Symbol;Acc:HGNC:3354]
2029	0.543227	0.00848456	196.253	ENSA	ENSA	endosulfine alpha [Source:HGNC Symbol;Acc:HGNC:3360]
2030	-0.36685	0.0719431	279.227	SLC29A1	SLC29A1	solute carrier family 29 member 1 (Augustine blood group) [Source:HGNC Symbol;Acc:HGNC:11003]
2033	-0.0811329	0.807501	133.11	EP300	EP300	E1A binding protein p300 [Source:HGNC Symbol;Acc:HGNC:3373]
2034	0.0310906	0.979033	1.82538	EPAS1	EPAS1	endothelial PAS domain protein 1 [Source:HGNC Symbol;Acc:HGNC:3374]
2035	0.0515171	0.872817	62.3079	EPB41	EPB41	erythrocyte membrane protein band 4.1 [Source:HGNC Symbol;Acc:HGNC:3377]
2036	-0.503906	0.586023	2.08626	EPB41L1	EPB41L1	erythrocyte membrane protein band 4.1 like 1 [Source:HGNC Symbol;Acc:HGNC:3378]
2037	0.918298	0.0654846	3.23559	EPB41L2	EPB41L2	erythrocyte membrane protein band 4.1 like 2 [Source:HGNC Symbol;Acc:HGNC:3379]
2040	-0.567755	0.00178062	153.111	STOM	STOM	stomatin [Source:HGNC Symbol;Acc:HGNC:3383]
2048	1.17558	0.441519	0.394608	EPHB2	EPHB2	EPH receptor B2 [Source:HGNC Symbol;Acc:HGNC:3393]
2049	-1.19037	0.000817147	12.5059	EPHB3	EPHB3	EPH receptor B3 [Source:HGNC Symbol;Acc:HGNC:3394]
2050	0.860726	0.0137142	10.9003	EPHB4	EPHB4	EPH receptor B4 [Source:HGNC Symbol;Acc:HGNC:3395]
2051	-1.30062	0.396993	0.875722	EPHB6	EPHB6	EPH receptor B6 [Source:HGNC Symbol;Acc:HGNC:3396]
2052	-0.36941	0.379277	23.0981	EPHX1	EPHX1	epoxide hydrolase 1 [Source:HGNC Symbol;Acc:HGNC:3401]
2053	0.167229	0.79255	5.18539	EPHX2	EPHX2	epoxide hydrolase 2 [Source:HGNC Symbol;Acc:HGNC:3402]
2054	0.339631	0.673661	3.12558	STX2	STX2	syntaxin 2 [Source:HGNC Symbol;Acc:HGNC:3403]
2057	-0.824611	0.00490596	18.0355	EPOR	EPOR	erythropoietin receptor [Source:HGNC Symbol;Acc:HGNC:3416]
2058	0.112172	0.634352	110.537	EPRS1	EPRS1	glutamyl-prolyl-tRNA synthetase 1 [Source:HGNC Symbol;Acc:HGNC:3418]
2059	0.994854	0.417595	0.635875	EPS8	EPS8	epidermal growth factor receptor pathway substrate 8 [Source:HGNC Symbol;Acc:HGNC:3420]
2060	-0.19365	0.436497	46.1936	EPS15	EPS15	epidermal growth factor receptor pathway substrate 15 [Source:HGNC Symbol;Acc:HGNC:3419]
2063	-1.29917	2.9641e-12	78.6503	NR2F6	NR2F6	nuclear receptor subfamily 2 group F member 6 [Source:HGNC Symbol;Acc:HGNC:7977]
2064	1.85796	0.197623	0.263827	ERBB2	ERBB2	erb-b2 receptor tyrosine kinase 2 [Source:HGNC Symbol;Acc:HGNC:3430]
2066	0.667748	0.632048	0.619574	ERBB4	ERBB4	erb-b2 receptor tyrosine kinase 4 [Source:HGNC Symbol;Acc:HGNC:3432]
2067	-0.488195	0.0165146	104.665	ERCC1	ERCC1	ERCC excision repair 1, endonuclease non-catalytic subunit [Source:HGNC Symbol;Acc:HGNC:3433]
2068	-0.794653	0.0075876	20.4596	ERCC2	ERCC2	ERCC excision repair 2, TFIIH core complex helicase subunit [Source:HGNC Symbol;Acc:HGNC:3434]
2071	0.613926	0.0169862	19.7454	ERCC3	ERCC3	ERCC excision repair 3, TFIIH core complex helicase subunit [Source:HGNC Symbol;Acc:HGNC:3435]
2072	0.757724	0.0888924	4.90783	ERCC4	ERCC4	ERCC excision repair 4, endonuclease catalytic subunit [Source:HGNC Symbol;Acc:HGNC:3436]
2073	-0.0605876	0.842848	84.4077	ERCC5	ERCC5	ERCC excision repair 5, endonuclease [Source:HGNC Symbol;Acc:HGNC:3437]
2074	0.318519	0.527371	6.37642	ERCC6	ERCC6	ERCC excision repair 6, chromatin remodeling factor [Source:HGNC Symbol;Acc:HGNC:3438]
2077	-0.181979	0.720408	13.2139	ERF	ERF	ETS2 repressor factor [Source:HGNC Symbol;Acc:HGNC:3444]
2079	0.452257	0.0101804	445.015	ERH	ERH	ERH mRNA splicing and mitosis factor [Source:HGNC Symbol;Acc:HGNC:3447]
2098	0.248113	0.196571	258.504	ESD	ESD	esterase D [Source:HGNC Symbol;Acc:HGNC:3465]
2101	0.168848	0.549281	63.4614	ESRRA	ESRRA	estrogen related receptor alpha [Source:HGNC Symbol;Acc:HGNC:3471]
2107	-0.239372	0.19619	127.959	ETF1	ETF1	eukaryotic translation termination factor 1 [Source:HGNC Symbol;Acc:HGNC:3477]
2108	0.681388	0.00332293	144.566	ETFA	ETFA	electron transfer flavoprotein subunit alpha [Source:HGNC Symbol;Acc:HGNC:3481]
2109	-0.748137	0.00274168	111.402	ETFB	ETFB	electron transfer flavoprotein subunit beta [Source:HGNC Symbol;Acc:HGNC:3482]
2110	1.44447	0.00924901	2.54324	ETFDH	ETFDH	electron transfer flavoprotein dehydrogenase [Source:HGNC Symbol;Acc:HGNC:3483]
2113	0.963964	0.139111	1.88375	ETS1	ETS1	ETS proto-oncogene 1, transcription factor [Source:HGNC Symbol;Acc:HGNC:3488]
2114	-0.128775	0.682289	50.3195	ETS2	ETS2	ETS proto-oncogene 2, transcription factor [Source:HGNC Symbol;Acc:HGNC:3489]
2116	-0.271025	0.857089	1.1894	ETV2	ETV2	ETS variant transcription factor 2 [Source:HGNC Symbol;Acc:HGNC:3491]
2118	-1.0582	0.00294069	15.0187	ETV4	ETV4	ETS variant transcription factor 4 [Source:HGNC Symbol;Acc:HGNC:3493]
2119	0.0044405	0.991558	24.0669	ETV5	ETV5	ETS variant transcription factor 5 [Source:HGNC Symbol;Acc:HGNC:3494]
2120	0.18153	0.324787	172.395	ETV6	ETV6	ETS variant transcription factor 6 [Source:HGNC Symbol;Acc:HGNC:3495]
2123	1.36806	9.18132e-09	37.7739	EVI2A	EVI2A	ecotropic viral integration site 2A [Source:HGNC Symbol;Acc:HGNC:3499]
2124	0.282921	0.147516	98.958	EVI2B	EVI2B	ecotropic viral integration site 2B [Source:HGNC Symbol;Acc:HGNC:3500]
2130	1.10516	6.26917e-05	86.5422	EWSR1	EWSR1	EWS RNA binding protein 1 [Source:HGNC Symbol;Acc:HGNC:3508]
2131	-0.484284	0.484486	3.58045	EXT1	EXT1	exostosin glycosyltransferase 1 [Source:HGNC Symbol;Acc:HGNC:3512]
2132	0.781899	0.0196562	11.7341	EXT2	EXT2	exostosin glycosyltransferase 2 [Source:HGNC Symbol;Acc:HGNC:3513]
2135	-0.314987	0.241343	27.5553	EXTL2	EXTL2	exostosin like glycosyltransferase 2 [Source:HGNC Symbol;Acc:HGNC:3516]
2137	0.144602	0.640882	33.9631	EXTL3	EXTL3	exostosin like glycosyltransferase 3 [Source:HGNC Symbol;Acc:HGNC:3518]
2140	1.11816	3.13578e-07	36.0604	EYA3	EYA3	EYA transcriptional coactivator and phosphatase 3 [Source:HGNC Symbol;Acc:HGNC:3521]
2145	-0.85106	0.0249858	11.377	EZH1	EZH1	enhancer of zeste 1 polycomb repressive complex 2 subunit [Source:HGNC Symbol;Acc:HGNC:3526]
2146	0.253048	0.469646	21.7688	EZH2	EZH2	enhancer of zeste 2 polycomb repressive complex 2 subunit [Source:HGNC Symbol;Acc:HGNC:3527]
2149	0.493379	0.472819	2.71846	F2R	F2R	coagulation factor II thrombin receptor [Source:HGNC Symbol;Acc:HGNC:3537]
2152	1.8085	2.57617e-07	4.00567	F3	F3	coagulation factor III, tissue factor [Source:HGNC Symbol;Acc:HGNC:3541]
2161	-0.264325	0.688578	5.20842	F12	F12	coagulation factor XII [Source:HGNC Symbol;Acc:HGNC:3530]
2162	1.45091	1.32113e-05	8.09653	F13A1	F13A1	coagulation factor XIII A chain [Source:HGNC Symbol;Acc:HGNC:3531]
2166	-0.891931	0.0017296	55.1129	FAAH	FAAH	fatty acid amide hydrolase [Source:HGNC Symbol;Acc:HGNC:3553]
2171	0.140967	0.643732	339.32	FABP5	FABP5	fatty acid binding protein 5 [Source:HGNC Symbol;Acc:HGNC:3560]
2175	0.00587827	0.987802	29.4809	FANCA	FANCA	FA complementation group A [Source:HGNC Symbol;Acc:HGNC:3582]
2176	-0.0913008	0.826909	12.8512	FANCC	FANCC	FA complementation group C [Source:HGNC Symbol;Acc:HGNC:3584]
2177	0.363784	0.146443	25.3502	FANCD2	FANCD2	FA complementation group D2 [Source:HGNC Symbol;Acc:HGNC:3585]
2178	-0.245151	0.36092	36.3415	FANCE	FANCE	FA complementation group E [Source:HGNC Symbol;Acc:HGNC:3586]
2180	0.298516	0.260727	62.4664	ACSL1	ACSL1	acyl-CoA synthetase long chain family member 1 [Source:HGNC Symbol;Acc:HGNC:3569]
2181	0.546895	0.0299949	61.6116	ACSL3	ACSL3	acyl-CoA synthetase long chain family member 3 [Source:HGNC Symbol;Acc:HGNC:3570]
2182	0.586435	0.00315276	72.5858	ACSL4	ACSL4	acyl-CoA synthetase long chain family member 4 [Source:HGNC Symbol;Acc:HGNC:3571]
2184	-0.711944	0.00767321	150.95	FAH	FAH	fumarylacetoacetate hydrolase [Source:HGNC Symbol;Acc:HGNC:3579]
2185	0.081416	0.736722	524.068	PTK2B	PTK2B	protein tyrosine kinase 2 beta [Source:HGNC Symbol;Acc:HGNC:9612]
2186	0.253631	0.439439	37.4767	BPTF	BPTF	bromodomain PHD finger transcription factor [Source:HGNC Symbol;Acc:HGNC:3581]
2187	-0.988065	0.503247	0.888711	FANCB	FANCB	FA complementation group B [Source:HGNC Symbol;Acc:HGNC:3583]
2188	-0.0724265	0.874641	15.003	FANCF	FANCF	FA complementation group F [Source:HGNC Symbol;Acc:HGNC:3587]
2189	0.0707396	0.849992	23.7494	FANCG	FANCG	FA complementation group G [Source:HGNC Symbol;Acc:HGNC:3588]
2192	3.03701	0.184448	0.0909749	FBLN1	FBLN1	fibulin 1 [Source:HGNC Symbol;Acc:HGNC:3600]
2193	-0.00999457	0.973517	382.251	FARSA	FARSA	phenylalanyl-tRNA synthetase subunit alpha [Source:HGNC Symbol;Acc:HGNC:3592]
2194	-0.554217	0.000752738	178.283	FASN	FASN	fatty acid synthase [Source:HGNC Symbol;Acc:HGNC:3594]
2197	0.566161	0.002845	1348.58	FAU	FAU	FAU ubiquitin like and ribosomal protein S30 fusion [Source:HGNC Symbol;Acc:HGNC:3597]
2200	-0.730347	0.710778	0.5215	FBN1	FBN1	fibrillin 1 [Source:HGNC Symbol;Acc:HGNC:3603]
2203	-0.289478	0.383772	20.5048	FBP1	FBP1	fructose-bisphosphatase 1 [Source:HGNC Symbol;Acc:HGNC:3606]
2206	0.416614	0.754334	0.929361	MS4A2	MS4A2	membrane spanning 4-domains A2 [Source:HGNC Symbol;Acc:HGNC:7316]
2207	-0.114097	0.811774	13.2464	FCER1G	FCER1G	Fc fragment of IgE receptor Ig [Source:HGNC Symbol;Acc:HGNC:3611]
2208	-0.496286	0.253885	13.2552	FCER2	FCER2	Fc fragment of IgE receptor II [Source:HGNC Symbol;Acc:HGNC:3612]
2209	-0.234811	0.282907	88.4256	FCGR1A	FCGR1A	Fc fragment of IgG receptor Ia [Source:HGNC Symbol;Acc:HGNC:3613]
2210	-0.193403	0.495264	44.9836	FCGR1B	FCGR1B	Fc fragment of IgG receptor Ib [Source:HGNC Symbol;Acc:HGNC:3614]
2212	0.555266	0.00321438	61.6748	FCGR2A	FCGR2A	Fc fragment of IgG receptor IIa [Source:HGNC Symbol;Acc:HGNC:3616]
2213	1.02624	0.110621	1.98734	FCGR2B	FCGR2B	Fc fragment of IgG receptor IIb [Source:HGNC Symbol;Acc:HGNC:3618]
2217	-0.760161	0.00208667	87.05	FCGRT	FCGRT	Fc fragment of IgG receptor and transporter [Source:HGNC Symbol;Acc:HGNC:3621]
2218	-0.415233	0.188493	17.5151	FKTN	FKTN	fukutin [Source:HGNC Symbol;Acc:HGNC:3622]
2224	-0.464494	0.0407513	135.625	FDPS	FDPS	farnesyl diphosphate synthase [Source:HGNC Symbol;Acc:HGNC:3631]
2230	0.606676	0.00553394	24.4501	FDX1	FDX1	ferredoxin 1 [Source:HGNC Symbol;Acc:HGNC:3638]
2232	-0.202213	0.48292	63.0059	FDXR	FDXR	ferredoxin reductase [Source:HGNC Symbol;Acc:HGNC:3642]
2235	0.380176	0.213306	15.3506	FECH	FECH	ferrochelatase [Source:HGNC Symbol;Acc:HGNC:3647]
2237	-0.128926	0.599681	225.582	FEN1	FEN1	flap structure-specific endonuclease 1 [Source:HGNC Symbol;Acc:HGNC:3650]
2241	0.222807	0.798303	2.8676	FER	FER	FER tyrosine kinase [Source:HGNC Symbol;Acc:HGNC:3655]
2242	-0.606865	0.0200687	72.222	FES	FES	FES proto-oncogene, tyrosine kinase [Source:HGNC Symbol;Acc:HGNC:3657]
2260	0.234521	0.643585	6.02046	FGFR1	FGFR1	fibroblast growth factor receptor 1 [Source:HGNC Symbol;Acc:HGNC:3688]
2261	1.35513	0.647133	0.137882	FGFR3	FGFR3	fibroblast growth factor receptor 3 [Source:HGNC Symbol;Acc:HGNC:3690]
2268	-0.20477	0.662076	8.91718	FGR	FGR	FGR proto-oncogene, Src family tyrosine kinase [Source:HGNC Symbol;Acc:HGNC:3697]
2271	1.28556	7.05897e-09	40.6376	FH	FH	fumarate hydratase [Source:HGNC Symbol;Acc:HGNC:3700]
2272	-0.409425	0.614582	2.93196	FHIT	FHIT	fragile histidine triad diadenosine triphosphatase [Source:HGNC Symbol;Acc:HGNC:3701]
2273	0.852858	0.761556	0.162334	FHL1	FHL1	four and a half LIM domains 1 [Source:HGNC Symbol;Acc:HGNC:3702]
2275	-0.276738	0.519683	11.7153	FHL3	FHL3	four and a half LIM domains 3 [Source:HGNC Symbol;Acc:HGNC:3704]
2280	-0.59798	0.00236573	1056.24	FKBP1A	FKBP1A	FKBP prolyl isomerase 1A [Source:HGNC Symbol;Acc:HGNC:3711]
2286	0.111786	0.732514	69.6203	FKBP2	FKBP2	FKBP prolyl isomerase 2 [Source:HGNC Symbol;Acc:HGNC:3718]
2287	-0.328489	0.0975669	150.363	FKBP3	FKBP3	FKBP prolyl isomerase 3 [Source:HGNC Symbol;Acc:HGNC:3719]
2288	0.633876	0.000874537	185.438	FKBP4	FKBP4	FKBP prolyl isomerase 4 [Source:HGNC Symbol;Acc:HGNC:3720]
2289	0.0474918	0.862579	83.8458	FKBP5	FKBP5	FKBP prolyl isomerase 5 [Source:HGNC Symbol;Acc:HGNC:3721]
2305	-0.725625	0.00474026	64.3896	FOXM1	FOXM1	forkhead box M1 [Source:HGNC Symbol;Acc:HGNC:3818]
2306	-0.260975	0.731132	3.38625	FOXD2	FOXD2	forkhead box D2 [Source:HGNC Symbol;Acc:HGNC:3803]
2308	1.42365	0.0108858	1.83732	FOXO1	FOXO1	forkhead box O1 [Source:HGNC Symbol;Acc:HGNC:3819]
2309	-0.121197	0.574762	134.009	FOXO3	FOXO3	forkhead box O3 [Source:HGNC Symbol;Acc:HGNC:3821]
2310	-0.602233	0.0275939	39.3684	FOXO3B	FOXO3B	forkhead box O3B [Source:HGNC Symbol;Acc:HGNC:3822]
2313	0.702971	0.00563113	35.78	FLI1	FLI1	Fli-1 proto-oncogene, ETS transcription factor [Source:HGNC Symbol;Acc:HGNC:3749]
2316	-0.384747	0.0652012	190.279	FLNA	FLNA	filamin A [Source:HGNC Symbol;Acc:HGNC:3754]
2317	0.29903	0.155816	57.2169	FLNB	FLNB	filamin B [Source:HGNC Symbol;Acc:HGNC:3755]
2319	-0.242417	0.450046	78.2125	FLOT2	FLOT2	flotillin 2 [Source:HGNC Symbol;Acc:HGNC:3758]
2322	0.611947	0.000919472	122.729	FLT3	FLT3	fms related tyrosine kinase 3 [Source:HGNC Symbol;Acc:HGNC:3765]
2323	0.0544586	0.943881	3.55863	FLT3LG	FLT3LG	fms related tyrosine kinase 3 ligand [Source:HGNC Symbol;Acc:HGNC:3766]
2324	1.04162	0.459495	0.687043	FLT4	FLT4	fms related tyrosine kinase 4 [Source:HGNC Symbol;Acc:HGNC:3767]
2329	1.34569	0.315886	0.416116	FMO4	FMO4	flavin containing dimethylaniline monoxygenase 4 [Source:HGNC Symbol;Acc:HGNC:3772]
2330	0.746912	0.337513	1.7434	FMO5	FMO5	flavin containing dimethylaniline monoxygenase 5 [Source:HGNC Symbol;Acc:HGNC:3773]
2332	0.540885	0.0839228	13.0458	FMR1	FMR1	FMRP translational regulator 1 [Source:HGNC Symbol;Acc:HGNC:3775]
2339	-0.388114	0.0233649	225.538	FNTA	FNTA	farnesyltransferase, CAAX box, alpha [Source:HGNC Symbol;Acc:HGNC:3782]
2342	0.23048	0.485375	16.6009	FNTB	FNTB	farnesyltransferase, CAAX box, beta [Source:HGNC Symbol;Acc:HGNC:3785]
2350	-2.06219	0.25322	0.771493	FOLR2	FOLR2	folate receptor beta [Source:HGNC Symbol;Acc:HGNC:3793]
2352	1.1042	0.66876	0.151817	FOLR3	FOLR3	folate receptor gamma [Source:HGNC Symbol;Acc:HGNC:3795]
2353	-0.594739	0.199763	9.40556	FOS	FOS	Fos proto-oncogene, AP-1 transcription factor subunit [Source:HGNC Symbol;Acc:HGNC:3796]
2354	0.811091	0.38656	1.10042	FOSB	FOSB	FosB proto-oncogene, AP-1 transcription factor subunit [Source:HGNC Symbol;Acc:HGNC:3797]
2355	-1.15278	1.27786e-05	36.1632	FOSL2	FOSL2	FOS like 2, AP-1 transcription factor subunit [Source:HGNC Symbol;Acc:HGNC:3798]
2356	-0.330697	0.137734	44.477	FPGS	FPGS	folylpolyglutamate synthase [Source:HGNC Symbol;Acc:HGNC:3824]
2395	-0.161234	0.529695	45.5298	FXN	FXN	frataxin [Source:HGNC Symbol;Acc:HGNC:3951]
2475	-0.199228	0.456893	40.271	MTOR	MTOR	mechanistic target of rapamycin kinase [Source:HGNC Symbol;Acc:HGNC:3942]
2491	0.86452	0.151273	2.59761	CENPI	CENPI	centromere protein I [Source:HGNC Symbol;Acc:HGNC:3968]
2495	0.107114	0.655778	844.784	FTH1	FTH1	ferritin heavy chain 1 [Source:HGNC Symbol;Acc:HGNC:3976]
2512	-0.158655	0.474788	6962.39	FTL	FTL	ferritin light chain [Source:HGNC Symbol;Acc:HGNC:3999]
2517	-0.272224	0.150061	108.101	FUCA1	FUCA1	alpha-L-fucosidase 1 [Source:HGNC Symbol;Acc:HGNC:4006]
2519	-0.028194	0.932269	55.356	FUCA2	FUCA2	alpha-L-fucosidase 2 [Source:HGNC Symbol;Acc:HGNC:4008]
2521	-0.332448	0.0488582	769.069	FUS	FUS	FUS RNA binding protein [Source:HGNC Symbol;Acc:HGNC:4010]
2526	-0.948112	1.19518e-08	93.7233	FUT4	FUT4	fucosyltransferase 4 [Source:HGNC Symbol;Acc:HGNC:4015]
2529	-0.782106	0.113745	6.34797	FUT7	FUT7	fucosyltransferase 7 [Source:HGNC Symbol;Acc:HGNC:4018]
2530	0.504586	0.323813	4.48262	FUT8	FUT8	fucosyltransferase 8 [Source:HGNC Symbol;Acc:HGNC:4019]
2531	0.274275	0.244486	38.0366	KDSR	KDSR	3-ketodihydrosphingosine reductase [Source:HGNC Symbol;Acc:HGNC:4021]
2533	0.398562	0.365711	6.27945	FYB1	FYB1	FYN binding protein 1 [Source:HGNC Symbol;Acc:HGNC:4036]
2534	0.86995	0.0913254	3.37006	FYN	FYN	FYN proto-oncogene, Src family tyrosine kinase [Source:HGNC Symbol;Acc:HGNC:4037]
2535	0.492312	0.0820725	15.4976	FZD2	FZD2	frizzled class receptor 2 [Source:HGNC Symbol;Acc:HGNC:4040]
2537	-0.295801	0.157342	116.254	IFI6	IFI6	interferon alpha inducible protein 6 [Source:HGNC Symbol;Acc:HGNC:4054]
2539	-0.972715	0.0792993	119.925	G6PD	G6PD	glucose-6-phosphate dehydrogenase [Source:HGNC Symbol;Acc:HGNC:4057]
2547	-0.768109	0.00128431	212.391	XRCC6	XRCC6	X-ray repair cross complementing 6 [Source:HGNC Symbol;Acc:HGNC:4055]
2548	-0.229153	0.3839	35.7785	GAA	GAA	glucosidase alpha, acid [Source:HGNC Symbol;Acc:HGNC:4065]
2551	1.76429	2.76455e-07	7.08397	GABPA	GABPA	GA binding protein transcription factor subunit alpha [Source:HGNC Symbol;Acc:HGNC:4071]
2553	0.731413	0.0043696	14.9299	GABPB1	GABPB1	GA binding protein transcription factor subunit beta 1 [Source:HGNC Symbol;Acc:HGNC:4074]
2557	1.42983	0.0425454	1.18135	GABRA4	GABRA4	gamma-aminobutyric acid type A receptor alpha4 subunit [Source:HGNC Symbol;Acc:HGNC:4078]
2570	2.13493	0.246654	0.197304	GABRR2	GABRR2	gamma-aminobutyric acid type A receptor rho2 subunit [Source:HGNC Symbol;Acc:HGNC:4091]
2580	-0.313786	0.127953	69.9385	GAK	GAK	cyclin G associated kinase [Source:HGNC Symbol;Acc:HGNC:4113]
2581	-0.0598404	0.865671	24.1656	GALC	GALC	galactosylceramidase [Source:HGNC Symbol;Acc:HGNC:4115]
2582	0.1316	0.666806	30.0724	GALE	GALE	UDP-galactose-4-epimerase [Source:HGNC Symbol;Acc:HGNC:4116]
2583	4.0054	0.0839481	0.0459605	B4GALNT1	B4GALNT1	beta-1,4-N-acetyl-galactosaminyltransferase 1 [Source:HGNC Symbol;Acc:HGNC:4117]
2584	-0.484179	0.0731628	40.514	GALK1	GALK1	galactokinase 1 [Source:HGNC Symbol;Acc:HGNC:4118]
2585	0.147738	0.741491	14.0214	GALK2	GALK2	galactokinase 2 [Source:HGNC Symbol;Acc:HGNC:4119]
2588	-0.219342	0.44063	28.6311	GALNS	GALNS	galactosamine (N-acetyl)-6-sulfatase [Source:HGNC Symbol;Acc:HGNC:4122]
2589	-0.13455	0.580388	128.829	GALNT1	GALNT1	polypeptide N-acetylgalactosaminyltransferase 1 [Source:HGNC Symbol;Acc:HGNC:4123]
2590	0.368193	0.334816	12.0467	GALNT2	GALNT2	polypeptide N-acetylgalactosaminyltransferase 2 [Source:HGNC Symbol;Acc:HGNC:4124]
2591	0.184342	0.839175	2.47435	GALNT3	GALNT3	polypeptide N-acetylgalactosaminyltransferase 3 [Source:HGNC Symbol;Acc:HGNC:4125]
2592	-0.339271	0.277578	25.0948	GALT	GALT	galactose-1-phosphate uridylyltransferase [Source:HGNC Symbol;Acc:HGNC:4135]
2593	0.202377	0.601814	14.1052	GAMT	GAMT	guanidinoacetate N-methyltransferase [Source:HGNC Symbol;Acc:HGNC:4136]
2595	-0.115246	0.695544	33.8667	GANC	GANC	glucosidase alpha, neutral C [Source:HGNC Symbol;Acc:HGNC:4139]
2597	-0.794805	0.000157108	4716.23	GAPDH	GAPDH	glyceraldehyde-3-phosphate dehydrogenase [Source:HGNC Symbol;Acc:HGNC:4141]
2617	-0.313408	0.0787132	165.676	GARS1	GARS1	glycyl-tRNA synthetase 1 [Source:HGNC Symbol;Acc:HGNC:4162]
2618	-0.418076	0.173899	23.6462	GART	GART	phosphoribosylglycinamide formyltransferase, phosphoribosylglycinamide synthetase, phosphoribosylaminoimidazole synthetase [Source:HGNC Symbol;Acc:HGNC:4163]
2619	0.907017	0.626734	0.309787	GAS1	GAS1	growth arrest specific 1 [Source:HGNC Symbol;Acc:HGNC:4165]
2621	1.29471	4.41973e-06	54.7776	GAS6	GAS6	growth arrest specific 6 [Source:HGNC Symbol;Acc:HGNC:4168]
2622	0.981526	0.0643741	3.08283	GAS8	GAS8	growth arrest specific 8 [Source:HGNC Symbol;Acc:HGNC:4166]
2624	-0.685722	0.0375689	23.142	GATA2	GATA2	GATA binding protein 2 [Source:HGNC Symbol;Acc:HGNC:4171]
2625	2.09245	0.377156	0.116847	GATA3	GATA3	GATA binding protein 3 [Source:HGNC Symbol;Acc:HGNC:4172]
2628	0.579652	0.296574	3.58072	GATM	GATM	glycine amidinotransferase [Source:HGNC Symbol;Acc:HGNC:4175]
2629	-0.644779	0.210971	6.95161	GBA	GBA	glucosylceramidase beta [Source:HGNC Symbol;Acc:HGNC:4177]
2631	-0.113326	0.621966	85.7668	NIPSNAP2	NIPSNAP2	nipsnap homolog 2 [Source:HGNC Symbol;Acc:HGNC:4179]
2632	-0.0373993	0.877617	126.866	GBE1	GBE1	1,4-alpha-glucan branching enzyme 1 [Source:HGNC Symbol;Acc:HGNC:4180]
2634	-0.296198	0.519683	9.09115	GBP2	GBP2	guanylate binding protein 2 [Source:HGNC Symbol;Acc:HGNC:4183]
2635	1.11677	0.0125512	3.69094	GBP3	GBP3	guanylate binding protein 3 [Source:HGNC Symbol;Acc:HGNC:4184]
2639	-0.221681	0.475796	24.6674	GCDH	GCDH	glutaryl-CoA dehydrogenase [Source:HGNC Symbol;Acc:HGNC:4189]
2643	1.97955	1.19398e-06	2.76442	GCH1	GCH1	GTP cyclohydrolase 1 [Source:HGNC Symbol;Acc:HGNC:4193]
2644	-0.321838	0.404533	18.7587	GCHFR	GCHFR	GTP cyclohydrolase I feedback regulator [Source:HGNC Symbol;Acc:HGNC:4194]
2647	-0.480894	0.0450614	112.292	BLOC1S1	BLOC1S1	biogenesis of lysosomal organelles complex 1 subunit 1 [Source:HGNC Symbol;Acc:HGNC:4200]
2648	0.0933242	0.711326	62.4831	KAT2A	KAT2A	lysine acetyltransferase 2A [Source:HGNC Symbol;Acc:HGNC:4201]
2649	0.190255	0.648427	11.5146	NR6A1	NR6A1	nuclear receptor subfamily 6 group A member 1 [Source:HGNC Symbol;Acc:HGNC:7985]
2650	-0.981557	9.20149e-06	34.8882	GCNT1	GCNT1	glucosaminyl (N-acetyl) transferase 1 [Source:HGNC Symbol;Acc:HGNC:4203]
2653	-0.499139	0.00606548	110.328	GCSH	GCSH	glycine cleavage system protein H [Source:HGNC Symbol;Acc:HGNC:4208]
2664	-0.582921	0.044847	28.8271	GDI1	GDI1	GDP dissociation inhibitor 1 [Source:HGNC Symbol;Acc:HGNC:4226]
2665	-0.307958	0.122449	455.272	GDI2	GDI2	GDP dissociation inhibitor 2 [Source:HGNC Symbol;Acc:HGNC:4227]
2669	4.86468	0.0242895	0	GEM	GEM	GTP binding protein overexpressed in skeletal muscle [Source:HGNC Symbol;Acc:HGNC:4234]
2671	-0.5004	0.125178	22.2324	GFER	GFER	growth factor, augmenter of liver regeneration [Source:HGNC Symbol;Acc:HGNC:4236]
2672	-0.707799	9.35619e-05	111.248	GFI1	GFI1	growth factor independent 1 transcriptional repressor [Source:HGNC Symbol;Acc:HGNC:4237]
2673	0.557853	0.0278011	22.3759	GFPT1	GFPT1	glutamine--fructose-6-phosphate transaminase 1 [Source:HGNC Symbol;Acc:HGNC:4241]
2675	6.70324	1.83173e-05	0	GFRA2	GFRA2	GDNF family receptor alpha 2 [Source:HGNC Symbol;Acc:HGNC:4244]
2677	0.835921	0.00245758	15.1559	GGCX	GGCX	gamma-glutamyl carboxylase [Source:HGNC Symbol;Acc:HGNC:4247]
2678	-1.31581	0.00773069	6.88756	GGT1	GGT1	gamma-glutamyltransferase 1 [Source:HGNC Symbol;Acc:HGNC:4250]
2683	0.141112	0.598847	87.247	B4GALT1	B4GALT1	beta-1,4-galactosyltransferase 1 [Source:HGNC Symbol;Acc:HGNC:924]
2687	-0.829727	0.0320705	17.4282	GGT5	GGT5	gamma-glutamyltransferase 5 [Source:HGNC Symbol;Acc:HGNC:4260]
2696	-1.94382	6.62143e-07	10.6918	GIPR	GIPR	gastric inhibitory polypeptide receptor [Source:HGNC Symbol;Acc:HGNC:4271]
2700	0.7712	0.705785	0.315097	GJA3	GJA3	gap junction protein alpha 3 [Source:HGNC Symbol;Acc:HGNC:4277]
2710	0.761812	0.031422	9.29029	GK	GK	glycerol kinase [Source:HGNC Symbol;Acc:HGNC:4289]
2717	-0.100807	0.839111	16.2325	GLA	GLA	galactosidase alpha [Source:HGNC Symbol;Acc:HGNC:4296]
2719	-0.00758505	0.990436	6.85585	GPC3	GPC3	glypican 3 [Source:HGNC Symbol;Acc:HGNC:4451]
2720	0.342768	0.124664	50.4323	GLB1	GLB1	galactosidase beta 1 [Source:HGNC Symbol;Acc:HGNC:4298]
2729	-0.688412	0.0143299	33.1705	GCLC	GCLC	glutamate-cysteine ligase catalytic subunit [Source:HGNC Symbol;Acc:HGNC:4311]
2730	0.677015	0.000246443	53.1658	GCLM	GCLM	glutamate-cysteine ligase modifier subunit [Source:HGNC Symbol;Acc:HGNC:4312]
2733	0.736399	0.00149619	151.949	GLE1	GLE1	GLE1 RNA export mediator [Source:HGNC Symbol;Acc:HGNC:4315]
2734	-0.344995	0.0742212	86.1319	GLG1	GLG1	golgi glycoprotein 1 [Source:HGNC Symbol;Acc:HGNC:4316]
2738	-0.281193	0.473343	12.0797	GLI4	GLI4	GLI family zinc finger 4 [Source:HGNC Symbol;Acc:HGNC:4320]
2739	0.218814	0.218769	163.808	GLO1	GLO1	glyoxalase I [Source:HGNC Symbol;Acc:HGNC:4323]
2744	-0.0660465	0.818489	49.4817	GLS	GLS	glutaminase [Source:HGNC Symbol;Acc:HGNC:4331]
2745	0.272093	0.317191	43.3143	GLRX	GLRX	glutaredoxin [Source:HGNC Symbol;Acc:HGNC:4330]
2746	0.181871	0.38165	124.576	GLUD1	GLUD1	glutamate dehydrogenase 1 [Source:HGNC Symbol;Acc:HGNC:4335]
2752	0.577471	0.000449116	209.928	GLUL	GLUL	glutamate-ammonia ligase [Source:HGNC Symbol;Acc:HGNC:4341]
2760	-0.579854	0.00033699	118.209	GM2A	GM2A	GM2 ganglioside activator [Source:HGNC Symbol;Acc:HGNC:4367]
2762	-0.143374	0.603228	34.7036	GMDS	GMDS	GDP-mannose 4,6-dehydratase [Source:HGNC Symbol;Acc:HGNC:4369]
2764	0.113232	0.722016	29.1481	GMFB	GMFB	glia maturation factor beta [Source:HGNC Symbol;Acc:HGNC:4373]
2766	-1.15195	0.574129	0.542534	GMPR	GMPR	guanosine monophosphate reductase [Source:HGNC Symbol;Acc:HGNC:4376]
2767	-0.0868466	0.817673	20.3273	GNA11	GNA11	G protein subunit alpha 11 [Source:HGNC Symbol;Acc:HGNC:4379]
2768	0.477449	0.0484322	51.3575	GNA12	GNA12	G protein subunit alpha 12 [Source:HGNC Symbol;Acc:HGNC:4380]
2769	0.510845	0.00221323	120.802	GNA15	GNA15	G protein subunit alpha 15 [Source:HGNC Symbol;Acc:HGNC:4383]
2771	-0.0159309	0.941603	428.99	GNAI2	GNAI2	G protein subunit alpha i2 [Source:HGNC Symbol;Acc:HGNC:4385]
2773	-0.270959	0.163731	110.505	GNAI3	GNAI3	G protein subunit alpha i3 [Source:HGNC Symbol;Acc:HGNC:4387]
2774	1.38421	0.537818	0.161861	GNAL	GNAL	G protein subunit alpha L [Source:HGNC Symbol;Acc:HGNC:4388]
2776	0.0709344	0.748736	159.557	GNAQ	GNAQ	G protein subunit alpha q [Source:HGNC Symbol;Acc:HGNC:4390]
2778	0.542065	0.00955334	226.073	GNAS	GNAS	GNAS complex locus [Source:HGNC Symbol;Acc:HGNC:4392]
2782	-0.0588854	0.772718	427.384	GNB1	GNB1	G protein subunit beta 1 [Source:HGNC Symbol;Acc:HGNC:4396]
2783	2.33695	1.73913e-12	10.5704	GNB2	GNB2	G protein subunit beta 2 [Source:HGNC Symbol;Acc:HGNC:4398]
2787	0.159226	0.402803	249.984	GNG5	GNG5	G protein subunit gamma 5 [Source:HGNC Symbol;Acc:HGNC:4408]
2788	-0.0147657	0.974487	15.0118	GNG7	GNG7	G protein subunit gamma 7 [Source:HGNC Symbol;Acc:HGNC:4410]
2790	0.395273	0.172909	25.478	GNG10	GNG10	G protein subunit gamma 10 [Source:HGNC Symbol;Acc:HGNC:4402]
2796	-1.74101	0.0801795	2.77115	GNRH1	GNRH1	gonadotropin releasing hormone 1 [Source:HGNC Symbol;Acc:HGNC:4419]
2799	-0.0756729	0.750074	106.16	GNS	GNS	glucosamine (N-acetyl)-6-sulfatase [Source:HGNC Symbol;Acc:HGNC:4422]
2800	-0.167081	0.71913	9.84144	GOLGA1	GOLGA1	golgin A1 [Source:HGNC Symbol;Acc:HGNC:4424]
2801	0.356282	0.179978	34.9887	GOLGA2	GOLGA2	golgin A2 [Source:HGNC Symbol;Acc:HGNC:4425]
2802	0.433353	0.100592	35.6227	GOLGA3	GOLGA3	golgin A3 [Source:HGNC Symbol;Acc:HGNC:4426]
2803	0.496742	0.509413	2.81616	GOLGA4	GOLGA4	golgin A4 [Source:HGNC Symbol;Acc:HGNC:4427]
2804	-0.33691	0.198029	34.5032	GOLGB1	GOLGB1	golgin B1 [Source:HGNC Symbol;Acc:HGNC:4429]
2805	-0.237003	0.287461	60.4378	GOT1	GOT1	glutamic-oxaloacetic transaminase 1 [Source:HGNC Symbol;Acc:HGNC:4432]
2806	-0.317407	0.0808071	159.294	GOT2	GOT2	glutamic-oxaloacetic transaminase 2 [Source:HGNC Symbol;Acc:HGNC:4433]
2812	-0.307051	0.438361	14.1475	GP1BB	GP1BB	glycoprotein Ib platelet subunit beta [Source:HGNC Symbol;Acc:HGNC:4440]
2817	0.332236	0.713394	1.97814	GPC1	GPC1	glypican 1 [Source:HGNC Symbol;Acc:HGNC:4449]
2820	0.00550443	0.98766	37.7286	GPD2	GPD2	glycerol-3-phosphate dehydrogenase 2 [Source:HGNC Symbol;Acc:HGNC:4456]
2821	-0.359552	0.0377287	625.43	GPI	GPI	glucose-6-phosphate isomerase [Source:HGNC Symbol;Acc:HGNC:4458]
2822	-0.744917	0.422755	2.22719	GPLD1	GPLD1	glycosylphosphatidylinositol specific phospholipase D1 [Source:HGNC Symbol;Acc:HGNC:4459]
2824	1.09123	0.300547	0.863785	GPM6B	GPM6B	glycoprotein M6B [Source:HGNC Symbol;Acc:HGNC:4461]
2827	-4.10624	0.0505276	0.720223	GPR3	GPR3	G protein-coupled receptor 3 [Source:HGNC Symbol;Acc:HGNC:4484]
2833	-0.357222	0.428991	8.31049	CXCR3	CXCR3	C-X-C motif chemokine receptor 3 [Source:HGNC Symbol;Acc:HGNC:4540]
2841	0.872296	0.0190643	10.2901	GPR18	GPR18	G protein-coupled receptor 18 [Source:HGNC Symbol;Acc:HGNC:4472]
2842	1.07532	0.524868	0.370156	GPR19	GPR19	G protein-coupled receptor 19 [Source:HGNC Symbol;Acc:HGNC:4473]
2846	0.166743	0.848144	2.80496	LPAR4	LPAR4	lysophosphatidic acid receptor 4 [Source:HGNC Symbol;Acc:HGNC:4478]
2850	0.268306	0.487313	10.11	GPR27	GPR27	G protein-coupled receptor 27 [Source:HGNC Symbol;Acc:HGNC:4482]
2857	1.5449	0.51919	0.136935	GPR34	GPR34	G protein-coupled receptor 34 [Source:HGNC Symbol;Acc:HGNC:4490]
2859	-0.571264	0.770095	1.03059	GPR35	GPR35	G protein-coupled receptor 35 [Source:HGNC Symbol;Acc:HGNC:4492]
2867	0.585624	0.819308	0.346176	FFAR2	FFAR2	free fatty acid receptor 2 [Source:HGNC Symbol;Acc:HGNC:4501]
2868	0.881291	0.639101	0.325615	GRK4	GRK4	G protein-coupled receptor kinase 4 [Source:HGNC Symbol;Acc:HGNC:4543]
2869	0.530419	0.393716	3.51572	GRK5	GRK5	G protein-coupled receptor kinase 5 [Source:HGNC Symbol;Acc:HGNC:4544]
2870	-0.905727	0.000642877	63.7832	GRK6	GRK6	G protein-coupled receptor kinase 6 [Source:HGNC Symbol;Acc:HGNC:4545]
2872	0.48867	0.00216891	100.742	MKNK2	MKNK2	MAPK interacting serine/threonine kinase 2 [Source:HGNC Symbol;Acc:HGNC:7111]
2873	-0.420715	0.0877203	79.3191	GPS1	GPS1	G protein pathway suppressor 1 [Source:HGNC Symbol;Acc:HGNC:4549]
2874	-0.88816	0.00157668	132.363	GPS2	GPS2	G protein pathway suppressor 2 [Source:HGNC Symbol;Acc:HGNC:4550]
2876	-0.989652	2.12911e-05	483.445	GPX1	GPX1	glutathione peroxidase 1 [Source:HGNC Symbol;Acc:HGNC:4553]
2878	2.17947	0.437832	0.0809306	GPX3	GPX3	glutathione peroxidase 3 [Source:HGNC Symbol;Acc:HGNC:4555]
2879	-0.811387	2.89021e-06	183.872	GPX4	GPX4	glutathione peroxidase 4 [Source:HGNC Symbol;Acc:HGNC:4556]
2882	-0.0914481	0.84742	14.4821	GPX7	GPX7	glutathione peroxidase 7 [Source:HGNC Symbol;Acc:HGNC:4559]
2885	-0.0414787	0.846358	288.29	GRB2	GRB2	growth factor receptor bound protein 2 [Source:HGNC Symbol;Acc:HGNC:4566]
2887	-0.0671943	0.847021	28.1687	GRB10	GRB10	growth factor receptor bound protein 10 [Source:HGNC Symbol;Acc:HGNC:4564]
2889	0.33843	0.0890843	87.8198	RAPGEF1	RAPGEF1	Rap guanine nucleotide exchange factor 1 [Source:HGNC Symbol;Acc:HGNC:4568]
2896	-0.209412	0.20799	592.035	GRN	GRN	granulin precursor [Source:HGNC Symbol;Acc:HGNC:4601]
2906	-0.0571876	0.903201	13.5331	GRIN2D	GRIN2D	glutamate ionotropic receptor NMDA type subunit 2D [Source:HGNC Symbol;Acc:HGNC:4588]
2907	0.578292	0.0201709	121.686	GRINA	GRINA	glutamate ionotropic receptor NMDA type subunit associated protein 1 [Source:HGNC Symbol;Acc:HGNC:4589]
2908	-0.0858622	0.71913	80.6594	NR3C1	NR3C1	nuclear receptor subfamily 3 group C member 1 [Source:HGNC Symbol;Acc:HGNC:7978]
2909	-0.0211267	0.937196	75.8441	ARHGAP35	ARHGAP35	Rho GTPase activating protein 35 [Source:HGNC Symbol;Acc:HGNC:4591]
2920	5.01843	0.0200735	0	CXCL2	CXCL2	C-X-C motif chemokine ligand 2 [Source:HGNC Symbol;Acc:HGNC:4603]
2923	0.460719	0.106672	33.7256	PDIA3	PDIA3	protein disulfide isomerase family A member 3 [Source:HGNC Symbol;Acc:HGNC:4606]
2926	0.239348	0.248834	134.029	GRSF1	GRSF1	G-rich RNA sequence binding factor 1 [Source:HGNC Symbol;Acc:HGNC:4610]
2931	-0.905195	0.000995282	122.317	GSK3A	GSK3A	glycogen synthase kinase 3 alpha [Source:HGNC Symbol;Acc:HGNC:4616]
2932	0.0164267	0.956801	41.5348	GSK3B	GSK3B	glycogen synthase kinase 3 beta [Source:HGNC Symbol;Acc:HGNC:4617]
2934	0.484489	0.00803184	79.6568	GSN	GSN	gelsolin [Source:HGNC Symbol;Acc:HGNC:4620]
2935	0.364452	0.0467914	205.486	GSPT1	GSPT1	G1 to S phase transition 1 [Source:HGNC Symbol;Acc:HGNC:4621]
2936	0.964137	1.95128e-07	130.061	GSR	GSR	glutathione-disulfide reductase [Source:HGNC Symbol;Acc:HGNC:4623]
2937	-0.330839	0.204907	64.6069	GSS	GSS	glutathione synthetase [Source:HGNC Symbol;Acc:HGNC:4624]
2941	0.160784	0.831646	3.80305	GSTA4	GSTA4	glutathione S-transferase alpha 4 [Source:HGNC Symbol;Acc:HGNC:4629]
2947	-0.452701	0.766474	0.786272	GSTM3	GSTM3	glutathione S-transferase mu 3 [Source:HGNC Symbol;Acc:HGNC:4635]
2948	-0.909625	0.0118158	25.8296	GSTM4	GSTM4	glutathione S-transferase mu 4 [Source:HGNC Symbol;Acc:HGNC:4636]
2950	0.457473	0.0268923	451.364	GSTP1	GSTP1	glutathione S-transferase pi 1 [Source:HGNC Symbol;Acc:HGNC:4638]
2954	0.610046	0.0838843	17.1087	GSTZ1	GSTZ1	glutathione S-transferase zeta 1 [Source:HGNC Symbol;Acc:HGNC:4643]
2956	0.449816	0.0591109	65.0646	MSH6	MSH6	mutS homolog 6 [Source:HGNC Symbol;Acc:HGNC:7329]
2957	1.26656	4.7698e-08	19.6918	GTF2A1	GTF2A1	general transcription factor IIA subunit 1 [Source:HGNC Symbol;Acc:HGNC:4646]
2958	-0.176795	0.360449	137.357	GTF2A2	GTF2A2	general transcription factor IIA subunit 2 [Source:HGNC Symbol;Acc:HGNC:4647]
2959	0.332127	0.138967	37.1999	GTF2B	GTF2B	general transcription factor IIB [Source:HGNC Symbol;Acc:HGNC:4648]
2960	-0.444695	0.23461	15.8439	GTF2E1	GTF2E1	general transcription factor IIE subunit 1 [Source:HGNC Symbol;Acc:HGNC:4650]
2961	0.177944	0.449927	90.201	GTF2E2	GTF2E2	general transcription factor IIE subunit 2 [Source:HGNC Symbol;Acc:HGNC:4651]
2962	0.262556	0.217324	45.3618	GTF2F1	GTF2F1	general transcription factor IIF subunit 1 [Source:HGNC Symbol;Acc:HGNC:4652]
2963	0.250678	0.294383	47.7254	GTF2F2	GTF2F2	general transcription factor IIF subunit 2 [Source:HGNC Symbol;Acc:HGNC:4653]
2965	0.530596	0.033899	37.7711	GTF2H1	GTF2H1	general transcription factor IIH subunit 1 [Source:HGNC Symbol;Acc:HGNC:4655]
2967	0.135997	0.608539	56.4286	GTF2H3	GTF2H3	general transcription factor IIH subunit 3 [Source:HGNC Symbol;Acc:HGNC:4657]
2969	-1.18969	0.421883	1.15065	GTF2I	GTF2I	general transcription factor IIi [Source:HGNC Symbol;Acc:HGNC:4659]
2970	-0.9055	0.557788	0.998931	NA	NA	NA
2971	-0.48114	0.00611267	318.244	GTF3A	GTF3A	general transcription factor IIIA [Source:HGNC Symbol;Acc:HGNC:4662]
2972	-0.418747	0.320954	10.8717	BRF1	BRF1	BRF1 RNA polymerase III transcription initiation factor subunit [Source:HGNC Symbol;Acc:HGNC:11551]
2975	0.815142	0.0099712	12.575	GTF3C1	GTF3C1	general transcription factor IIIC subunit 1 [Source:HGNC Symbol;Acc:HGNC:4664]
2976	-0.377036	0.069444	72.8775	GTF3C2	GTF3C2	general transcription factor IIIC subunit 2 [Source:HGNC Symbol;Acc:HGNC:4665]
2979	0.833055	0.223351	1.95133	GUCA1B	GUCA1B	guanylate cyclase activator 1B [Source:HGNC Symbol;Acc:HGNC:4679]
2987	-0.49485	0.0327903	63.8007	GUK1	GUK1	guanylate kinase 1 [Source:HGNC Symbol;Acc:HGNC:4693]
2990	-0.180278	0.454943	83.0634	GUSB	GUSB	glucuronidase beta [Source:HGNC Symbol;Acc:HGNC:4696]
2992	-0.372018	0.135502	55.1724	GYG1	GYG1	glycogenin 1 [Source:HGNC Symbol;Acc:HGNC:4699]
2995	-0.567408	0.324417	6.13321	GYPC	GYPC	glycophorin C (Gerbich blood group) [Source:HGNC Symbol;Acc:HGNC:4704]
2997	0.738767	0.000944085	33.9786	GYS1	GYS1	glycogen synthase 1 [Source:HGNC Symbol;Acc:HGNC:4706]
3005	-0.233108	0.762225	3.86947	H1-0	H1-0	H1.0 linker histone [Source:HGNC Symbol;Acc:HGNC:4714]
3006	-0.172048	0.614582	19.5348	H1-2	H1-2	H1.2 linker histone, cluster member [Source:HGNC Symbol;Acc:HGNC:4716]
3012	-0.947253	0.407132	1.49777	H2AC8	H2AC8	H2A clustered histone 8 [Source:HGNC Symbol;Acc:HGNC:4724]
3014	0.301348	0.131502	73.7257	H2AX	H2AX	H2A.X variant histone [Source:HGNC Symbol;Acc:HGNC:4739]
3015	-0.160349	0.479918	1339.4	H2AZ1	H2AZ1	H2A.Z variant histone 1 [Source:HGNC Symbol;Acc:HGNC:4741]
3017	0.305475	0.603982	4.03238	H2BC5	H2BC5	H2B clustered histone 5 [Source:HGNC Symbol;Acc:HGNC:4747]
3020	-0.0854141	0.772772	1292.76	H3-3A	H3-3A	H3.3 histone A [Source:HGNC Symbol;Acc:HGNC:4764]
3021	0.146578	0.389674	1233.31	H3-3B	H3-3B	H3.3 histone B [Source:HGNC Symbol;Acc:HGNC:4765]
3028	-0.447557	0.0265345	122.926	HSD17B10	HSD17B10	hydroxysteroid 17-beta dehydrogenase 10 [Source:HGNC Symbol;Acc:HGNC:4800]
3029	-0.171792	0.618566	22.7242	HAGH	HAGH	hydroxyacylglutathione hydrolase [Source:HGNC Symbol;Acc:HGNC:4805]
3030	-0.616741	0.00627329	224.688	HADHA	HADHA	hydroxyacyl-CoA dehydrogenase trifunctional multienzyme complex subunit alpha [Source:HGNC Symbol;Acc:HGNC:4801]
3032	0.120982	0.572945	195.32	HADHB	HADHB	hydroxyacyl-CoA dehydrogenase trifunctional multienzyme complex subunit beta [Source:HGNC Symbol;Acc:HGNC:4803]
3033	0.416988	0.0475464	54.2225	HADH	HADH	hydroxyacyl-CoA dehydrogenase [Source:HGNC Symbol;Acc:HGNC:4799]
3034	-0.255156	0.56544	12.0407	HAL	HAL	histidine ammonia-lyase [Source:HGNC Symbol;Acc:HGNC:4806]
3035	-0.74943	0.0234133	39.0511	HARS1	HARS1	histidyl-tRNA synthetase 1 [Source:HGNC Symbol;Acc:HGNC:4816]
3038	2.88074	0.0757251	0.18195	HAS3	HAS3	hyaluronan synthase 3 [Source:HGNC Symbol;Acc:HGNC:4820]
3052	0.253332	0.222086	57.2028	HCCS	HCCS	holocytochrome c synthase [Source:HGNC Symbol;Acc:HGNC:4837]
3054	-0.189418	0.468307	361.841	HCFC1	HCFC1	host cell factor C1 [Source:HGNC Symbol;Acc:HGNC:4839]
3055	0.698352	0.000183122	74.2563	HCK	HCK	HCK proto-oncogene, Src family tyrosine kinase [Source:HGNC Symbol;Acc:HGNC:4840]
3059	-0.498358	0.00886988	418.429	HCLS1	HCLS1	hematopoietic cell-specific Lyn substrate 1 [Source:HGNC Symbol;Acc:HGNC:4844]
3064	0.515399	0.0912229	17.782	HTT	HTT	huntingtin [Source:HGNC Symbol;Acc:HGNC:4851]
3065	-0.00944731	0.967764	255.783	HDAC1	HDAC1	histone deacetylase 1 [Source:HGNC Symbol;Acc:HGNC:4852]
3066	0.255785	0.140436	291.299	HDAC2	HDAC2	histone deacetylase 2 [Source:HGNC Symbol;Acc:HGNC:4853]
3068	-0.326335	0.070101	794.924	HDGF	HDGF	heparin binding growth factor [Source:HGNC Symbol;Acc:HGNC:4856]
3069	-0.240882	0.198347	241.751	HDLBP	HDLBP	high density lipoprotein binding protein [Source:HGNC Symbol;Acc:HGNC:4857]
3070	0.151793	0.624419	23.1145	HELLS	HELLS	helicase, lymphoid specific [Source:HGNC Symbol;Acc:HGNC:4861]
3071	-0.376094	0.0191428	359.371	NCKAP1L	NCKAP1L	NCK associated protein 1 like [Source:HGNC Symbol;Acc:HGNC:4862]
3073	-0.0104352	0.979707	30.2328	HEXA	HEXA	hexosaminidase subunit alpha [Source:HGNC Symbol;Acc:HGNC:4878]
3074	0.807975	2.58937e-05	147.739	HEXB	HEXB	hexosaminidase subunit beta [Source:HGNC Symbol;Acc:HGNC:4879]
3075	0.44299	0.675426	1.18325	CFH	CFH	complement factor H [Source:HGNC Symbol;Acc:HGNC:4883]
3081	2.79046	0.0424583	0.229803	HGD	HGD	homogentisate 1,2-dioxygenase [Source:HGNC Symbol;Acc:HGNC:4892]
3082	-0.964624	0.452168	1.08165	HGF	HGF	hepatocyte growth factor [Source:HGNC Symbol;Acc:HGNC:4893]
3087	-0.615296	0.0317905	24.1835	HHEX	HHEX	hematopoietically expressed homeobox [Source:HGNC Symbol;Acc:HGNC:4901]
3090	-3.04947	1.78357e-09	9.2661	HIC1	HIC1	HIC ZBTB transcriptional repressor 1 [Source:HGNC Symbol;Acc:HGNC:4909]
3091	-0.132029	0.71687	23.3273	HIF1A	HIF1A	hypoxia inducible factor 1 subunit alpha [Source:HGNC Symbol;Acc:HGNC:4910]
3092	0.0619491	0.849803	60.5958	HIP1	HIP1	huntingtin interacting protein 1 [Source:HGNC Symbol;Acc:HGNC:4913]
3093	0.157109	0.462173	137.591	UBE2K	UBE2K	ubiquitin conjugating enzyme E2 K [Source:HGNC Symbol;Acc:HGNC:4914]
3094	-0.0411866	0.869723	688.972	HINT1	HINT1	histidine triad nucleotide binding protein 1 [Source:HGNC Symbol;Acc:HGNC:4912]
3096	0.422038	0.528111	2.89993	HIVEP1	HIVEP1	HIVEP zinc finger 1 [Source:HGNC Symbol;Acc:HGNC:4920]
3097	1.22735	0.277424	0.765608	HIVEP2	HIVEP2	HIVEP zinc finger 2 [Source:HGNC Symbol;Acc:HGNC:4921]
3098	-0.800029	0.00236266	29.9802	HK1	HK1	hexokinase 1 [Source:HGNC Symbol;Acc:HGNC:4922]
3099	0.387963	0.205957	42.7449	HK2	HK2	hexokinase 2 [Source:HGNC Symbol;Acc:HGNC:4923]
3104	-1.27074	0.00381638	10.7023	ZBTB48	ZBTB48	zinc finger and BTB domain containing 48 [Source:HGNC Symbol;Acc:HGNC:4930]
3105	0.0230918	0.943429	140.906	HLA-A	HLA-A	major histocompatibility complex, class I, A [Source:HGNC Symbol;Acc:HGNC:4931]
3106	-0.809684	0.404266	22.8887	HLA-B	HLA-B	major histocompatibility complex, class I, B [Source:HGNC Symbol;Acc:HGNC:4932]
3107	-0.150004	0.556865	468.183	HLA-C	HLA-C	major histocompatibility complex, class I, C [Source:HGNC Symbol;Acc:HGNC:4933]
3108	0.0930519	0.958756	0.864731	HLA-DMA	HLA-DMA	major histocompatibility complex, class II, DM alpha [Source:HGNC Symbol;Acc:HGNC:4934]
3115	-0.679488	0.547286	2.09699	HLA-DPB1	HLA-DPB1	major histocompatibility complex, class II, DP beta 1 [Source:HGNC Symbol;Acc:HGNC:4940]
3119	-0.0971265	0.827035	14.634	HLA-DQB1	HLA-DQB1	major histocompatibility complex, class II, DQ beta 1 [Source:HGNC Symbol;Acc:HGNC:4944]
3122	-0.264457	0.207885	61.9436	HLA-DRA	HLA-DRA	major histocompatibility complex, class II, DR alpha [Source:HGNC Symbol;Acc:HGNC:4947]
3123	-0.235277	0.887813	0.752722	HLA-DRB1	HLA-DRB1	major histocompatibility complex, class II, DR beta 1 [Source:HGNC Symbol;Acc:HGNC:4948]
3140	0.314588	0.265086	30.709	MR1	MR1	major histocompatibility complex, class I-related [Source:HGNC Symbol;Acc:HGNC:4975]
3141	0.297714	0.62035	5.45778	HLCS	HLCS	holocarboxylase synthetase [Source:HGNC Symbol;Acc:HGNC:4976]
3142	-1.02013	1.46001e-05	40.7426	HLX	HLX	H2.0 like homeobox [Source:HGNC Symbol;Acc:HGNC:4978]
3145	-0.627319	0.0106877	60.1528	HMBS	HMBS	hydroxymethylbilane synthase [Source:HGNC Symbol;Acc:HGNC:4982]
3146	0.478112	0.0401534	906.179	HMGB1	HMGB1	high mobility group box 1 [Source:HGNC Symbol;Acc:HGNC:4983]
3148	2.94952	1.43288e-07	30.4208	HMGB2	HMGB2	high mobility group box 2 [Source:HGNC Symbol;Acc:HGNC:5000]
3149	0.0882925	0.719326	92.5697	HMGB3	HMGB3	high mobility group box 3 [Source:HGNC Symbol;Acc:HGNC:5004]
3150	-0.251332	0.340583	537.071	HMGN1	HMGN1	high mobility group nucleosome binding domain 1 [Source:HGNC Symbol;Acc:HGNC:4984]
3151	-0.422337	0.00456762	1420.25	HMGN2	HMGN2	high mobility group nucleosomal binding domain 2 [Source:HGNC Symbol;Acc:HGNC:4986]
3155	-0.0643775	0.864064	26.4292	HMGCL	HMGCL	3-hydroxy-3-methylglutaryl-CoA lyase [Source:HGNC Symbol;Acc:HGNC:5005]
3156	0.564868	0.00614885	52.2838	HMGCR	HMGCR	3-hydroxy-3-methylglutaryl-CoA reductase [Source:HGNC Symbol;Acc:HGNC:5006]
3157	-0.183051	0.462025	77.1692	HMGCS1	HMGCS1	3-hydroxy-3-methylglutaryl-CoA synthase 1 [Source:HGNC Symbol;Acc:HGNC:5007]
3159	-0.0879569	0.761284	618.48	HMGA1	HMGA1	high mobility group AT-hook 1 [Source:HGNC Symbol;Acc:HGNC:5010]
3161	-0.0641244	0.843178	36.3914	HMMR	HMMR	hyaluronan mediated motility receptor [Source:HGNC Symbol;Acc:HGNC:5012]
3162	7.52541	2.14779e-157	1.99045	HMOX1	HMOX1	heme oxygenase 1 [Source:HGNC Symbol;Acc:HGNC:5013]
3163	-5.44046	0.00542399	0.937143	HMOX2	HMOX2	heme oxygenase 2 [Source:HGNC Symbol;Acc:HGNC:5014]
3164	2.92641	0.00918187	0.263827	NR4A1	NR4A1	nuclear receptor subfamily 4 group A member 1 [Source:HGNC Symbol;Acc:HGNC:7980]
3167	-0.561078	0.0872297	20.1229	HMX2	HMX2	H6 family homeobox 2 [Source:HGNC Symbol;Acc:HGNC:5018]
3169	-0.34046	0.679197	2.8515	FOXA1	FOXA1	forkhead box A1 [Source:HGNC Symbol;Acc:HGNC:5021]
3176	0.528578	0.0104558	47.3628	HNMT	HNMT	histamine N-methyltransferase [Source:HGNC Symbol;Acc:HGNC:5028]
3177	-0.226458	0.504787	20.9042	SLC29A2	SLC29A2	solute carrier family 29 member 2 [Source:HGNC Symbol;Acc:HGNC:11004]
3178	0.197172	0.288639	1076.7	HNRNPA1	HNRNPA1	heterogeneous nuclear ribonucleoprotein A1 [Source:HGNC Symbol;Acc:HGNC:5031]
3181	0.904055	2.49591e-06	882.123	HNRNPA2B1	HNRNPA2B1	heterogeneous nuclear ribonucleoprotein A2/B1 [Source:HGNC Symbol;Acc:HGNC:5033]
3182	-0.24157	0.241199	312.411	HNRNPAB	HNRNPAB	heterogeneous nuclear ribonucleoprotein A/B [Source:HGNC Symbol;Acc:HGNC:5034]
3183	0.193693	0.222146	929.906	HNRNPC	HNRNPC	heterogeneous nuclear ribonucleoprotein C [Source:HGNC Symbol;Acc:HGNC:5035]
3184	-0.0833178	0.673666	610.819	HNRNPD	HNRNPD	heterogeneous nuclear ribonucleoprotein D [Source:HGNC Symbol;Acc:HGNC:5036]
3185	0.643458	0.00456073	335.107	HNRNPF	HNRNPF	heterogeneous nuclear ribonucleoprotein F [Source:HGNC Symbol;Acc:HGNC:5039]
3187	0.105523	0.678443	48.7614	HNRNPH1	HNRNPH1	heterogeneous nuclear ribonucleoprotein H1 [Source:HGNC Symbol;Acc:HGNC:5041]
3188	0.172159	0.377964	182.937	HNRNPH2	HNRNPH2	heterogeneous nuclear ribonucleoprotein H2 [Source:HGNC Symbol;Acc:HGNC:5042]
3189	0.651497	0.000313266	102.737	HNRNPH3	HNRNPH3	heterogeneous nuclear ribonucleoprotein H3 [Source:HGNC Symbol;Acc:HGNC:5043]
3190	1.10339	1.73572e-10	1228.71	HNRNPK	HNRNPK	heterogeneous nuclear ribonucleoprotein K [Source:HGNC Symbol;Acc:HGNC:5044]
3191	0.0748001	0.948257	2.31117	HNRNPL	HNRNPL	heterogeneous nuclear ribonucleoprotein L [Source:HGNC Symbol;Acc:HGNC:5045]
3192	0.427474	0.0180703	849.885	HNRNPU	HNRNPU	heterogeneous nuclear ribonucleoprotein U [Source:HGNC Symbol;Acc:HGNC:5048]
3198	-0.178974	0.857637	2.15062	HOXA1	HOXA1	homeobox A1 [Source:HGNC Symbol;Acc:HGNC:5099]
3200	-0.369095	0.372523	10.3572	HOXA3	HOXA3	homeobox A3 [Source:HGNC Symbol;Acc:HGNC:5104]
3201	-0.364266	0.647317	3.84275	HOXA4	HOXA4	homeobox A4 [Source:HGNC Symbol;Acc:HGNC:5105]
3202	-0.0465325	0.895025	27.7688	HOXA5	HOXA5	homeobox A5 [Source:HGNC Symbol;Acc:HGNC:5106]
3204	-0.605666	0.0169962	74.5112	HOXA7	HOXA7	homeobox A7 [Source:HGNC Symbol;Acc:HGNC:5108]
3205	-0.0287504	0.909002	112.552	HOXA9	HOXA9	homeobox A9 [Source:HGNC Symbol;Acc:HGNC:5109]
3206	-0.29696	0.190391	68.8797	HOXA10	HOXA10	homeobox A10 [Source:HGNC Symbol;Acc:HGNC:5100]
3207	-1.21763	2.22635e-06	41.2106	HOXA11	HOXA11	homeobox A11 [Source:HGNC Symbol;Acc:HGNC:5101]
3209	-0.563101	0.412149	4.21906	HOXA13	HOXA13	homeobox A13 [Source:HGNC Symbol;Acc:HGNC:5102]
3217	2.82897	0.197898	0.0814036	HOXB7	HOXB7	homeobox B7 [Source:HGNC Symbol;Acc:HGNC:5118]
3223	1.04353	0.631858	0.233693	HOXC6	HOXC6	homeobox C6 [Source:HGNC Symbol;Acc:HGNC:5128]
3240	-0.601294	0.538129	2.53556	HP	HP	haptoglobin [Source:HGNC Symbol;Acc:HGNC:5141]
3241	-0.197961	0.504663	88.5847	HPCAL1	HPCAL1	hippocalcin like 1 [Source:HGNC Symbol;Acc:HGNC:5145]
3242	-0.859247	0.0340569	10.2513	HPD	HPD	4-hydroxyphenylpyruvate dioxygenase [Source:HGNC Symbol;Acc:HGNC:5147]
3251	0.50276	0.0118642	53.7977	HPRT1	HPRT1	hypoxanthine phosphoribosyltransferase 1 [Source:HGNC Symbol;Acc:HGNC:5157]
3257	-0.0820114	0.725268	86.4946	HPS1	HPS1	HPS1 biogenesis of lysosomal organelles complex 3 subunit 1 [Source:HGNC Symbol;Acc:HGNC:5163]
3267	0.0832972	0.778287	36.2726	AGFG1	AGFG1	ArfGAP with FG repeats 1 [Source:HGNC Symbol;Acc:HGNC:5175]
3268	0.605092	0.522623	1.289	AGFG2	AGFG2	ArfGAP with FG repeats 2 [Source:HGNC Symbol;Acc:HGNC:5177]
3269	1.81382	1.36233e-07	3.92321	HRH1	HRH1	histamine receptor H1 [Source:HGNC Symbol;Acc:HGNC:5182]
3270	-0.412761	0.759464	1.06593	HRC	HRC	histidine rich calcium binding protein [Source:HGNC Symbol;Acc:HGNC:5178]
3274	-0.126059	0.919483	1.54041	HRH2	HRH2	histamine receptor H2 [Source:HGNC Symbol;Acc:HGNC:5183]
3275	1.05382	2.00778e-06	30.0235	PRMT2	PRMT2	protein arginine methyltransferase 2 [Source:HGNC Symbol;Acc:HGNC:5186]
3276	0.963921	0.000168509	291.359	PRMT1	PRMT1	protein arginine methyltransferase 1 [Source:HGNC Symbol;Acc:HGNC:5187]
3281	-0.0226347	0.92119	185.268	HSBP1	HSBP1	heat shock factor binding protein 1 [Source:HGNC Symbol;Acc:HGNC:5203]
3290	0.750026	0.630378	0.523392	HSD11B1	HSD11B1	hydroxysteroid 11-beta dehydrogenase 1 [Source:HGNC Symbol;Acc:HGNC:5208]
3291	0.504052	0.743871	0.769601	HSD11B2	HSD11B2	hydroxysteroid 11-beta dehydrogenase 2 [Source:HGNC Symbol;Acc:HGNC:5209]
3292	0.445359	0.870927	0.218339	HSD17B1	HSD17B1	hydroxysteroid 17-beta dehydrogenase 1 [Source:HGNC Symbol;Acc:HGNC:5210]
3295	0.243795	0.249568	51.8191	HSD17B4	HSD17B4	hydroxysteroid 17-beta dehydrogenase 4 [Source:HGNC Symbol;Acc:HGNC:5213]
3298	-0.0788426	0.821292	30.4673	HSF2	HSF2	heat shock transcription factor 2 [Source:HGNC Symbol;Acc:HGNC:5225]
3299	-1.23977	0.557876	0.583185	HSF4	HSF4	heat shock transcription factor 4 [Source:HGNC Symbol;Acc:HGNC:5227]
3300	0.361905	0.395627	8.28557	DNAJB2	DNAJB2	DnaJ heat shock protein family (Hsp40) member B2 [Source:HGNC Symbol;Acc:HGNC:5228]
3301	1.85075	5.58193e-41	196.018	DNAJA1	DNAJA1	DnaJ heat shock protein family (Hsp40) member A1 [Source:HGNC Symbol;Acc:HGNC:5229]
3303	7.17428	1.45333e-06	0	HSPA1A	HSPA1A	heat shock protein family A (Hsp70) member 1A [Source:HGNC Symbol;Acc:HGNC:5232]
3304	10.047	1.67541e-14	0.0354431	HSPA1B	HSPA1B	heat shock protein family A (Hsp70) member 1B [Source:HGNC Symbol;Acc:HGNC:5233]
3308	0.84164	1.25449e-07	127.327	HSPA4	HSPA4	heat shock protein family A (Hsp70) member 4 [Source:HGNC Symbol;Acc:HGNC:5237]
3309	0.0888875	0.663267	1003.14	HSPA5	HSPA5	heat shock protein family A (Hsp70) member 5 [Source:HGNC Symbol;Acc:HGNC:5238]
3310	10.4441	1.86925e-225	1.00461	HSPA6	HSPA6	heat shock protein family A (Hsp70) member 6 [Source:HGNC Symbol;Acc:HGNC:5239]
3312	0.836766	2.04155e-07	1417.55	HSPA8	HSPA8	heat shock protein family A (Hsp70) member 8 [Source:HGNC Symbol;Acc:HGNC:5241]
3313	0.876749	9.08692e-07	383.913	HSPA9	HSPA9	heat shock protein family A (Hsp70) member 9 [Source:HGNC Symbol;Acc:HGNC:5244]
3315	2.27348	1.95455e-66	1395.94	HSPB1	HSPB1	heat shock protein family B (small) member 1 [Source:HGNC Symbol;Acc:HGNC:5246]
3320	1.20259	7.7043e-17	1666.7	HSP90AA1	HSP90AA1	heat shock protein 90 alpha family class A member 1 [Source:HGNC Symbol;Acc:HGNC:5253]
3326	0.638069	0.000170872	2227.7	HSP90AB1	HSP90AB1	heat shock protein 90 alpha family class B member 1 [Source:HGNC Symbol;Acc:HGNC:5258]
3329	0.726791	9.2136e-06	483.369	HSPD1	HSPD1	heat shock protein family D (Hsp60) member 1 [Source:HGNC Symbol;Acc:HGNC:5261]
3336	1.0591	3.5982e-10	216.5	HSPE1	HSPE1	heat shock protein family E (Hsp10) member 1 [Source:HGNC Symbol;Acc:HGNC:5269]
3337	5.71301	0	97.7725	DNAJB1	DNAJB1	DnaJ heat shock protein family (Hsp40) member B1 [Source:HGNC Symbol;Acc:HGNC:5270]
3338	-0.696194	0.10646	10.5917	DNAJC4	DNAJC4	DnaJ heat shock protein family (Hsp40) member C4 [Source:HGNC Symbol;Acc:HGNC:5271]
3339	-0.838486	0.0282586	11.0911	HSPG2	HSPG2	heparan sulfate proteoglycan 2 [Source:HGNC Symbol;Acc:HGNC:5273]
3340	0.415322	0.105064	46.4339	NDST1	NDST1	N-deacetylase and N-sulfotransferase 1 [Source:HGNC Symbol;Acc:HGNC:7680]
3344	0.586572	0.14488	8.73392	FOXN2	FOXN2	forkhead box N2 [Source:HGNC Symbol;Acc:HGNC:5281]
3363	0.959083	0.633676	0.321251	HTR7	HTR7	5-hydroxytryptamine receptor 7 [Source:HGNC Symbol;Acc:HGNC:5302]
3364	-0.185467	0.559398	26.6379	HUS1	HUS1	HUS1 checkpoint clamp component [Source:HGNC Symbol;Acc:HGNC:5309]
3376	0.345174	0.217013	90.7103	IARS1	IARS1	isoleucyl-tRNA synthetase 1 [Source:HGNC Symbol;Acc:HGNC:5330]
3383	-0.943574	0.0166612	10.5446	ICAM1	ICAM1	intercellular adhesion molecule 1 [Source:HGNC Symbol;Acc:HGNC:5344]
3384	-0.755701	0.0072002	22.0953	ICAM2	ICAM2	intercellular adhesion molecule 2 [Source:HGNC Symbol;Acc:HGNC:5345]
3385	-0.530943	0.0233897	159.833	ICAM3	ICAM3	intercellular adhesion molecule 3 [Source:HGNC Symbol;Acc:HGNC:5346]
3386	1.18561	0.0528395	2.23592	ICAM4	ICAM4	intercellular adhesion molecule 4 (Landsteiner-Wiener blood group) [Source:HGNC Symbol;Acc:HGNC:5347]
3394	1.3862	5.72969e-08	89.7028	IRF8	IRF8	interferon regulatory factor 8 [Source:HGNC Symbol;Acc:HGNC:5358]
3396	-0.488884	0.0205549	96.9965	MRPL58	MRPL58	mitochondrial ribosomal protein L58 [Source:HGNC Symbol;Acc:HGNC:5359]
3397	-0.324554	0.456893	9.3149	ID1	ID1	inhibitor of DNA binding 1, HLH protein [Source:HGNC Symbol;Acc:HGNC:5360]
3398	-0.608182	0.00333383	156.689	ID2	ID2	inhibitor of DNA binding 2 [Source:HGNC Symbol;Acc:HGNC:5361]
3416	-0.33728	0.196047	36.6447	IDE	IDE	insulin degrading enzyme [Source:HGNC Symbol;Acc:HGNC:5381]
3417	0.795789	0.000633643	83.341	IDH1	IDH1	isocitrate dehydrogenase (NADP(+)) 1 [Source:HGNC Symbol;Acc:HGNC:5382]
3418	-0.0901801	0.703963	159.608	IDH2	IDH2	isocitrate dehydrogenase (NADP(+)) 2 [Source:HGNC Symbol;Acc:HGNC:5383]
3419	0.307451	0.166336	64.1842	IDH3A	IDH3A	isocitrate dehydrogenase (NAD(+)) 3 catalytic subunit alpha [Source:HGNC Symbol;Acc:HGNC:5384]
3420	-0.725669	0.0016343	194.004	IDH3B	IDH3B	isocitrate dehydrogenase (NAD(+)) 3 non-catalytic subunit beta [Source:HGNC Symbol;Acc:HGNC:5385]
3421	-1.09641	0.000223653	76.1177	IDH3G	IDH3G	isocitrate dehydrogenase (NAD(+)) 3 non-catalytic subunit gamma [Source:HGNC Symbol;Acc:HGNC:5386]
3422	0.0906704	0.70847	56.8906	IDI1	IDI1	isopentenyl-diphosphate delta isomerase 1 [Source:HGNC Symbol;Acc:HGNC:5387]
3423	0.122318	0.769214	13.7791	IDS	IDS	iduronate 2-sulfatase [Source:HGNC Symbol;Acc:HGNC:5389]
3425	0.558786	0.732487	0.553052	IDUA	IDUA	alpha-L-iduronidase [Source:HGNC Symbol;Acc:HGNC:5391]
3428	1.49695	0.0482152	1.43135	IFI16	IFI16	interferon gamma inducible protein 16 [Source:HGNC Symbol;Acc:HGNC:5395]
3430	-0.847633	0.0267649	11.787	IFI35	IFI35	interferon induced protein 35 [Source:HGNC Symbol;Acc:HGNC:5399]
3431	0.508308	0.0358067	22.7279	SP110	SP110	SP110 nuclear body protein [Source:HGNC Symbol;Acc:HGNC:5401]
3433	-0.743127	0.634392	1.10174	IFIT2	IFIT2	interferon induced protein with tetratricopeptide repeats 2 [Source:HGNC Symbol;Acc:HGNC:5409]
3437	-0.369069	0.475811	7.12967	IFIT3	IFIT3	interferon induced protein with tetratricopeptide repeats 3 [Source:HGNC Symbol;Acc:HGNC:5411]
3454	-0.227278	0.288864	75.0146	IFNAR1	IFNAR1	interferon alpha and beta receptor subunit 1 [Source:HGNC Symbol;Acc:HGNC:5432]
3455	-0.212732	0.52645	31.3225	IFNAR2	IFNAR2	interferon alpha and beta receptor subunit 2 [Source:HGNC Symbol;Acc:HGNC:5433]
3459	0.779809	0.00233426	20.2301	IFNGR1	IFNGR1	interferon gamma receptor 1 [Source:HGNC Symbol;Acc:HGNC:5439]
3475	0.2754	0.440934	13.7815	IFRD1	IFRD1	interferon related developmental regulator 1 [Source:HGNC Symbol;Acc:HGNC:5456]
3476	-0.15728	0.494072	86.0875	IGBP1	IGBP1	immunoglobulin binding protein 1 [Source:HGNC Symbol;Acc:HGNC:5461]
3479	-1.21975	0.0678855	3.34949	IGF1	IGF1	insulin like growth factor 1 [Source:HGNC Symbol;Acc:HGNC:5464]
3480	0.386364	0.583817	3.08036	IGF1R	IGF1R	insulin like growth factor 1 receptor [Source:HGNC Symbol;Acc:HGNC:5465]
3482	1.53082	1.54645e-09	36.7023	IGF2R	IGF2R	insulin like growth factor 2 receptor [Source:HGNC Symbol;Acc:HGNC:5467]
3485	1.34326	0.1655	0.921209	IGFBP2	IGFBP2	insulin like growth factor binding protein 2 [Source:HGNC Symbol;Acc:HGNC:5471]
3487	-0.0540417	0.895427	19.4619	IGFBP4	IGFBP4	insulin like growth factor binding protein 4 [Source:HGNC Symbol;Acc:HGNC:5473]
3490	1.22215	6.07538e-08	108.97	IGFBP7	IGFBP7	insulin like growth factor binding protein 7 [Source:HGNC Symbol;Acc:HGNC:5476]
3491	4.42386	0.0822876	0	CCN1	CCN1	cellular communication network factor 1 [Source:HGNC Symbol;Acc:HGNC:2654]
3508	0.5584	0.17045	6.14262	IGHMBP2	IGHMBP2	immunoglobulin mu DNA binding protein 2 [Source:HGNC Symbol;Acc:HGNC:5542]
3516	-0.119829	0.597823	342.031	RBPJ	RBPJ	recombination signal binding protein for immunoglobulin kappa J region [Source:HGNC Symbol;Acc:HGNC:5724]
3543	-0.64917	0.0013644	75.7985	IGLL1	IGLL1	immunoglobulin lambda like polypeptide 1 [Source:HGNC Symbol;Acc:HGNC:5870]
3550	0.200008	0.344982	114.213	IK	IK	IK cytokine [Source:HGNC Symbol;Acc:HGNC:5958]
3551	-0.0186011	0.940246	91.2048	IKBKB	IKBKB	inhibitor of nuclear factor kappa B kinase subunit beta [Source:HGNC Symbol;Acc:HGNC:5960]
3553	1.94903	0.0423165	0.600905	IL1B	IL1B	interleukin 1 beta [Source:HGNC Symbol;Acc:HGNC:5992]
3554	4.47741	0.0621192	0	IL1R1	IL1R1	interleukin 1 receptor type 1 [Source:HGNC Symbol;Acc:HGNC:5993]
3556	0.931411	0.0258316	6.31437	IL1RAP	IL1RAP	interleukin 1 receptor accessory protein [Source:HGNC Symbol;Acc:HGNC:5995]
3557	0.12917	0.706882	20.0338	IL1RN	IL1RN	interleukin 1 receptor antagonist [Source:HGNC Symbol;Acc:HGNC:6000]
3559	-0.406592	0.210682	17.4757	IL2RA	IL2RA	interleukin 2 receptor subunit alpha [Source:HGNC Symbol;Acc:HGNC:6008]
3560	1.77172	0.393279	0.183369	IL2RB	IL2RB	interleukin 2 receptor subunit beta [Source:HGNC Symbol;Acc:HGNC:6009]
3561	-0.362086	0.453441	13.2786	IL2RG	IL2RG	interleukin 2 receptor subunit gamma [Source:HGNC Symbol;Acc:HGNC:6010]
3566	-0.120833	0.705832	29.6419	IL4R	IL4R	interleukin 4 receptor [Source:HGNC Symbol;Acc:HGNC:6015]
3570	0.378808	0.0287664	163.697	IL6R	IL6R	interleukin 6 receptor [Source:HGNC Symbol;Acc:HGNC:6019]
3572	1.09131	0.0141966	3.42511	IL6ST	IL6ST	interleukin 6 signal transducer [Source:HGNC Symbol;Acc:HGNC:6021]
3575	0.230089	0.321404	61.6983	IL7R	IL7R	interleukin 7 receptor [Source:HGNC Symbol;Acc:HGNC:6024]
3576	2.98626	1.12674e-24	3.30401	CXCL8	CXCL8	C-X-C motif chemokine ligand 8 [Source:HGNC Symbol;Acc:HGNC:6025]
3579	-0.00423497	0.989668	44.6062	CXCR2	CXCR2	C-X-C motif chemokine receptor 2 [Source:HGNC Symbol;Acc:HGNC:6027]
3580	-0.952324	0.593843	0.700978	NA	NA	NA
3587	0.494953	0.440938	5.67986	IL10RA	IL10RA	interleukin 10 receptor subunit alpha [Source:HGNC Symbol;Acc:HGNC:5964]
3588	-0.33868	0.0643926	148.166	IL10RB	IL10RB	interleukin 10 receptor subunit beta [Source:HGNC Symbol;Acc:HGNC:5965]
3590	-0.692893	0.104385	9.02462	IL11RA	IL11RA	interleukin 11 receptor subunit alpha [Source:HGNC Symbol;Acc:HGNC:5967]
3594	-0.577927	0.159572	10.8251	IL12RB1	IL12RB1	interleukin 12 receptor subunit beta 1 [Source:HGNC Symbol;Acc:HGNC:5971]
3595	-0.18805	0.868681	2.55176	IL12RB2	IL12RB2	interleukin 12 receptor subunit beta 2 [Source:HGNC Symbol;Acc:HGNC:5972]
3597	-0.224861	0.450033	29.3469	IL13RA1	IL13RA1	interleukin 13 receptor subunit alpha 1 [Source:HGNC Symbol;Acc:HGNC:5974]
3601	0.274128	0.715902	2.92154	IL15RA	IL15RA	interleukin 15 receptor subunit alpha [Source:HGNC Symbol;Acc:HGNC:5978]
3603	1.5042	1.16364e-09	15.1523	IL16	IL16	interleukin 16 [Source:HGNC Symbol;Acc:HGNC:5980]
3604	0.504476	0.751816	0.574087	TNFRSF9	TNFRSF9	TNF receptor superfamily member 9 [Source:HGNC Symbol;Acc:HGNC:11924]
3606	2.0881	9.3736e-06	2.20379	IL18	IL18	interleukin 18 [Source:HGNC Symbol;Acc:HGNC:5986]
3607	0.195875	0.38165	49.5007	FOXK2	FOXK2	forkhead box K2 [Source:HGNC Symbol;Acc:HGNC:6036]
3608	-0.0695505	0.784892	486.948	ILF2	ILF2	interleukin enhancer binding factor 2 [Source:HGNC Symbol;Acc:HGNC:6037]
3609	0.293888	0.094447	212.166	ILF3	ILF3	interleukin enhancer binding factor 3 [Source:HGNC Symbol;Acc:HGNC:6038]
3611	-0.527751	0.0570847	40.3154	ILK	ILK	integrin linked kinase [Source:HGNC Symbol;Acc:HGNC:6040]
3612	0.313829	0.166311	65.3965	IMPA1	IMPA1	inositol monophosphatase 1 [Source:HGNC Symbol;Acc:HGNC:6050]
3613	-0.357587	0.197423	38.6341	IMPA2	IMPA2	inositol monophosphatase 2 [Source:HGNC Symbol;Acc:HGNC:6051]
3614	-0.647686	0.00128074	135.06	IMPDH1	IMPDH1	inosine monophosphate dehydrogenase 1 [Source:HGNC Symbol;Acc:HGNC:6052]
3615	-0.0543706	0.839544	151.204	IMPDH2	IMPDH2	inosine monophosphate dehydrogenase 2 [Source:HGNC Symbol;Acc:HGNC:6053]
3619	0.353247	0.409863	13.8844	INCENP	INCENP	inner centromere protein [Source:HGNC Symbol;Acc:HGNC:6058]
3621	-0.708298	0.00482856	25.6161	ING1	ING1	inhibitor of growth family member 1 [Source:HGNC Symbol;Acc:HGNC:6062]
3622	0.00900735	0.98461	17.3788	ING2	ING2	inhibitor of growth family member 2 [Source:HGNC Symbol;Acc:HGNC:6063]
3624	-0.804609	0.00260823	24.5593	INHBA	INHBA	inhibin subunit beta A [Source:HGNC Symbol;Acc:HGNC:6066]
3625	2.38267	0.372636	0.0809306	INHBB	INHBB	inhibin subunit beta B [Source:HGNC Symbol;Acc:HGNC:6067]
3628	-0.680298	0.0834085	11.8834	INPP1	INPP1	inositol polyphosphate-1-phosphatase [Source:HGNC Symbol;Acc:HGNC:6071]
3631	0.649535	0.15652	6.12464	INPP4A	INPP4A	inositol polyphosphate-4-phosphatase type I A [Source:HGNC Symbol;Acc:HGNC:6074]
3632	-0.47012	0.0792993	31.1425	INPP5A	INPP5A	inositol polyphosphate-5-phosphatase A [Source:HGNC Symbol;Acc:HGNC:6076]
3633	-0.186271	0.492972	36.781	INPP5B	INPP5B	inositol polyphosphate-5-phosphatase B [Source:HGNC Symbol;Acc:HGNC:6077]
3636	0.119657	0.682304	52.4063	INPPL1	INPPL1	inositol polyphosphate phosphatase like 1 [Source:HGNC Symbol;Acc:HGNC:6080]
3638	-0.0930133	0.678138	159.973	INSIG1	INSIG1	insulin induced gene 1 [Source:HGNC Symbol;Acc:HGNC:6083]
3643	0.383814	0.0580055	75.4598	INSR	INSR	insulin receptor [Source:HGNC Symbol;Acc:HGNC:6091]
3646	1.16248	7.02862e-07	388.984	EIF3E	EIF3E	eukaryotic translation initiation factor 3 subunit E [Source:HGNC Symbol;Acc:HGNC:3277]
3652	-0.145805	0.845984	3.53381	IPP	IPP	intracisternal A particle-promoted polypeptide [Source:HGNC Symbol;Acc:HGNC:6108]
3654	-0.512898	0.00676639	137.243	IRAK1	IRAK1	interleukin 1 receptor associated kinase 1 [Source:HGNC Symbol;Acc:HGNC:6112]
3655	0.0906105	0.917592	3.09098	ITGA6	ITGA6	integrin subunit alpha 6 [Source:HGNC Symbol;Acc:HGNC:6142]
3656	0.675795	0.613105	0.613894	IRAK2	IRAK2	interleukin 1 receptor associated kinase 2 [Source:HGNC Symbol;Acc:HGNC:6113]
3658	0.302255	0.0852808	169.027	IREB2	IREB2	iron responsive element binding protein 2 [Source:HGNC Symbol;Acc:HGNC:6115]
3659	-1.74099	1.68267e-08	31.1057	IRF1	IRF1	interferon regulatory factor 1 [Source:HGNC Symbol;Acc:HGNC:6116]
3660	1.70253	3.84484e-05	3.40692	IRF2	IRF2	interferon regulatory factor 2 [Source:HGNC Symbol;Acc:HGNC:6117]
3661	-0.751615	0.00480503	87.5577	IRF3	IRF3	interferon regulatory factor 3 [Source:HGNC Symbol;Acc:HGNC:6118]
3663	-0.167279	0.621619	31.5164	IRF5	IRF5	interferon regulatory factor 5 [Source:HGNC Symbol;Acc:HGNC:6120]
3669	-0.886247	0.5311	1.03664	ISG20	ISG20	interferon stimulated exonuclease gene 20 [Source:HGNC Symbol;Acc:HGNC:6130]
3676	0.226584	0.333368	49.3029	ITGA4	ITGA4	integrin subunit alpha 4 [Source:HGNC Symbol;Acc:HGNC:6140]
3678	-1.02871	4.99151e-05	336.438	ITGA5	ITGA5	integrin subunit alpha 5 [Source:HGNC Symbol;Acc:HGNC:6141]
3679	0.0238809	0.948639	26.3656	ITGA7	ITGA7	integrin subunit alpha 7 [Source:HGNC Symbol;Acc:HGNC:6143]
3682	-0.370296	0.131502	46.4453	ITGAE	ITGAE	integrin subunit alpha E [Source:HGNC Symbol;Acc:HGNC:6147]
3683	-0.627638	0.00289817	990.215	ITGAL	ITGAL	integrin subunit alpha L [Source:HGNC Symbol;Acc:HGNC:6148]
3684	0.14686	0.654519	22.3473	ITGAM	ITGAM	integrin subunit alpha M [Source:HGNC Symbol;Acc:HGNC:6149]
3685	-0.802924	0.15767	6.37536	ITGAV	ITGAV	integrin subunit alpha V [Source:HGNC Symbol;Acc:HGNC:6150]
3687	0.541855	0.091938	13.0121	ITGAX	ITGAX	integrin subunit alpha X [Source:HGNC Symbol;Acc:HGNC:6152]
3688	-0.163973	0.471806	106.558	ITGB1	ITGB1	integrin subunit beta 1 [Source:HGNC Symbol;Acc:HGNC:6153]
3689	0.370776	0.143811	512.588	ITGB2	ITGB2	integrin subunit beta 2 [Source:HGNC Symbol;Acc:HGNC:6155]
3691	0.0286264	0.98766	0.827869	ITGB4	ITGB4	integrin subunit beta 4 [Source:HGNC Symbol;Acc:HGNC:6158]
3692	-0.704192	0.00260163	314.298	EIF6	EIF6	eukaryotic translation initiation factor 6 [Source:HGNC Symbol;Acc:HGNC:6159]
3693	0.102452	0.776111	26.0201	ITGB5	ITGB5	integrin subunit beta 5 [Source:HGNC Symbol;Acc:HGNC:6160]
3695	-0.692027	0.00672886	67.7604	ITGB7	ITGB7	integrin subunit beta 7 [Source:HGNC Symbol;Acc:HGNC:6162]
3700	-0.47879	0.648038	2.23503	ITIH4	ITIH4	inter-alpha-trypsin inhibitor heavy chain 4 [Source:HGNC Symbol;Acc:HGNC:6169]
3703	-7.21064e-05	0.999739	166.552	STT3A	STT3A	STT3 oligosaccharyltransferase complex catalytic subunit A [Source:HGNC Symbol;Acc:HGNC:6172]
3704	-0.0119124	0.967094	276.58	ITPA	ITPA	inosine triphosphatase [Source:HGNC Symbol;Acc:HGNC:6176]
3706	-0.446162	0.798919	0.772337	ITPKA	ITPKA	inositol-trisphosphate 3-kinase A [Source:HGNC Symbol;Acc:HGNC:6178]
3707	-0.890807	0.00803184	14.3845	ITPKB	ITPKB	inositol-trisphosphate 3-kinase B [Source:HGNC Symbol;Acc:HGNC:6179]
3708	0.512888	0.07097	18.7249	ITPR1	ITPR1	inositol 1,4,5-trisphosphate receptor type 1 [Source:HGNC Symbol;Acc:HGNC:6180]
3709	0.0633619	0.894102	11.6708	ITPR2	ITPR2	inositol 1,4,5-trisphosphate receptor type 2 [Source:HGNC Symbol;Acc:HGNC:6181]
3710	0.343401	0.544714	5.83078	ITPR3	ITPR3	inositol 1,4,5-trisphosphate receptor type 3 [Source:HGNC Symbol;Acc:HGNC:6182]
3712	-0.0709467	0.769933	82.823	IVD	IVD	isovaleryl-CoA dehydrogenase [Source:HGNC Symbol;Acc:HGNC:6186]
3714	-0.766186	0.0135631	17.9524	JAG2	JAG2	jagged canonical Notch ligand 2 [Source:HGNC Symbol;Acc:HGNC:6189]
3716	0.5589	0.0101448	29.8675	JAK1	JAK1	Janus kinase 1 [Source:HGNC Symbol;Acc:HGNC:6190]
3717	0.704387	0.0182721	13.9373	JAK2	JAK2	Janus kinase 2 [Source:HGNC Symbol;Acc:HGNC:6192]
3720	0.149236	0.401431	364.376	JARID2	JARID2	jumonji and AT-rich interaction domain containing 2 [Source:HGNC Symbol;Acc:HGNC:6196]
3725	4.51931	9.54451e-33	1.13292	JUN	JUN	Jun proto-oncogene, AP-1 transcription factor subunit [Source:HGNC Symbol;Acc:HGNC:6204]
3726	-1.19493	2.13041e-06	47.4288	JUNB	JUNB	JunB proto-oncogene, AP-1 transcription factor subunit [Source:HGNC Symbol;Acc:HGNC:6205]
3727	-0.507348	0.0838843	1148.68	JUND	JUND	JunD proto-oncogene, AP-1 transcription factor subunit [Source:HGNC Symbol;Acc:HGNC:6206]
3728	1.55223	0.0323154	1.17746	JUP	JUP	junction plakoglobin [Source:HGNC Symbol;Acc:HGNC:6207]
3732	-0.0544906	0.878105	33.6761	CD82	CD82	CD82 molecule [Source:HGNC Symbol;Acc:HGNC:6210]
3735	0.276646	0.110488	358.201	KARS1	KARS1	lysyl-tRNA synthetase 1 [Source:HGNC Symbol;Acc:HGNC:6215]
3738	0.258957	0.374048	23.4465	KCNA3	KCNA3	potassium voltage-gated channel subfamily A member 3 [Source:HGNC Symbol;Acc:HGNC:6221]
3748	-0.00649392	0.99373	2.65856	KCNC3	KCNC3	potassium voltage-gated channel subfamily C member 3 [Source:HGNC Symbol;Acc:HGNC:6235]
3749	-0.0261686	0.970625	5.43086	KCNC4	KCNC4	potassium voltage-gated channel subfamily C member 4 [Source:HGNC Symbol;Acc:HGNC:6236]
3755	-0.721654	0.383149	2.67097	KCNG1	KCNG1	potassium voltage-gated channel modifier subfamily G member 1 [Source:HGNC Symbol;Acc:HGNC:6248]
3757	0.115096	0.893582	3.30353	KCNH2	KCNH2	potassium voltage-gated channel subfamily H member 2 [Source:HGNC Symbol;Acc:HGNC:6251]
3767	1.43182	0.51919	0.182896	KCNJ11	KCNJ11	potassium inwardly rectifying channel subfamily J member 11 [Source:HGNC Symbol;Acc:HGNC:6257]
3770	-1.04986	0.110414	4.43798	KCNJ14	KCNJ14	potassium inwardly rectifying channel subfamily J member 14 [Source:HGNC Symbol;Acc:HGNC:6260]
3777	-0.380962	0.731253	1.66778	KCNK3	KCNK3	potassium two pore domain channel subfamily K member 3 [Source:HGNC Symbol;Acc:HGNC:6278]
3778	0.0534666	0.935354	5.97356	KCNMA1	KCNMA1	potassium calcium-activated channel subfamily M alpha 1 [Source:HGNC Symbol;Acc:HGNC:6284]
3781	1.94319	4.66965e-17	20.2679	KCNN2	KCNN2	potassium calcium-activated channel subfamily N member 2 [Source:HGNC Symbol;Acc:HGNC:6291]
3783	-0.343046	0.311777	25.4659	KCNN4	KCNN4	potassium calcium-activated channel subfamily N member 4 [Source:HGNC Symbol;Acc:HGNC:6293]
3784	0.0206806	0.97371	6.70676	KCNQ1	KCNQ1	potassium voltage-gated channel subfamily Q member 1 [Source:HGNC Symbol;Acc:HGNC:6294]
3786	0.306961	0.621257	4.08166	KCNQ3	KCNQ3	potassium voltage-gated channel subfamily Q member 3 [Source:HGNC Symbol;Acc:HGNC:6297]
3795	0.162174	0.892246	1.60068	KHK	KHK	ketohexokinase [Source:HGNC Symbol;Acc:HGNC:6315]
3796	0.468782	0.0737693	19.8326	KIF2A	KIF2A	kinesin family member 2A [Source:HGNC Symbol;Acc:HGNC:6318]
3797	0.480083	0.553654	2.25969	KIF3C	KIF3C	kinesin family member 3C [Source:HGNC Symbol;Acc:HGNC:6321]
3799	-0.0361421	0.88626	135.801	KIF5B	KIF5B	kinesin family member 5B [Source:HGNC Symbol;Acc:HGNC:6324]
3801	-0.0814622	0.912966	4.36104	KIFC3	KIFC3	kinesin family member C3 [Source:HGNC Symbol;Acc:HGNC:6326]
3815	1.24468	0.437663	0.401708	KIT	KIT	KIT proto-oncogene, receptor tyrosine kinase [Source:HGNC Symbol;Acc:HGNC:6342]
3816	-0.449569	0.468307	7.0348	KLK1	KLK1	kallikrein 1 [Source:HGNC Symbol;Acc:HGNC:6357]
3831	0.456529	0.0839082	21.7343	KLC1	KLC1	kinesin light chain 1 [Source:HGNC Symbol;Acc:HGNC:6387]
3832	-0.336462	0.162109	47.726	KIF11	KIF11	kinesin family member 11 [Source:HGNC Symbol;Acc:HGNC:6388]
3835	-0.105063	0.620577	110.83	KIF22	KIF22	kinesin family member 22 [Source:HGNC Symbol;Acc:HGNC:6391]
3836	-0.335479	0.0989878	69.8875	KPNA1	KPNA1	karyopherin subunit alpha 1 [Source:HGNC Symbol;Acc:HGNC:6394]
3837	-0.36229	0.0369207	1198.18	KPNB1	KPNB1	karyopherin subunit beta 1 [Source:HGNC Symbol;Acc:HGNC:6400]
3838	-0.831225	9.64762e-07	304.84	KPNA2	KPNA2	karyopherin subunit alpha 2 [Source:HGNC Symbol;Acc:HGNC:6395]
3839	0.037171	0.883926	92.947	KPNA3	KPNA3	karyopherin subunit alpha 3 [Source:HGNC Symbol;Acc:HGNC:6396]
3840	-0.409243	0.0271712	93.4704	KPNA4	KPNA4	karyopherin subunit alpha 4 [Source:HGNC Symbol;Acc:HGNC:6397]
3841	-0.24679	0.742432	3.81272	KPNA5	KPNA5	karyopherin subunit alpha 5 [Source:HGNC Symbol;Acc:HGNC:6398]
3842	-0.165666	0.448448	173.044	TNPO1	TNPO1	transportin 1 [Source:HGNC Symbol;Acc:HGNC:6401]
3843	-0.230281	0.234363	126.213	IPO5	IPO5	importin 5 [Source:HGNC Symbol;Acc:HGNC:6402]
3845	0.298401	0.179923	47.3159	KRAS	KRAS	KRAS proto-oncogene, GTPase [Source:HGNC Symbol;Acc:HGNC:6407]
3858	0.143235	0.583366	80.6634	KRT10	KRT10	keratin 10 [Source:HGNC Symbol;Acc:HGNC:6413]
3872	-0.376247	0.771736	1.11757	KRT17	KRT17	keratin 17 [Source:HGNC Symbol;Acc:HGNC:6427]
3875	-0.974565	0.141181	4.65679	KRT18	KRT18	keratin 18 [Source:HGNC Symbol;Acc:HGNC:6430]
3895	0.00271118	0.992869	76.8734	KTN1	KTN1	kinectin 1 [Source:HGNC Symbol;Acc:HGNC:6467]
3899	0.0800415	0.769523	63.008	AFF3	AFF3	AF4/FMR2 family member 3 [Source:HGNC Symbol;Acc:HGNC:6473]
3903	-0.526938	0.083246	19.522	LAIR1	LAIR1	leukocyte associated immunoglobulin like receptor 1 [Source:HGNC Symbol;Acc:HGNC:6477]
3908	0.154112	0.963594	0.254728	LAMA2	LAMA2	laminin subunit alpha 2 [Source:HGNC Symbol;Acc:HGNC:6482]
3911	1.02818	0.734293	0.182896	LAMA5	LAMA5	laminin subunit alpha 5 [Source:HGNC Symbol;Acc:HGNC:6485]
3914	0.470897	0.461703	3.15655	LAMB3	LAMB3	laminin subunit beta 3 [Source:HGNC Symbol;Acc:HGNC:6490]
3915	0.0267351	0.964066	12.3731	LAMC1	LAMC1	laminin subunit gamma 1 [Source:HGNC Symbol;Acc:HGNC:6492]
3916	0.258784	0.181964	367.152	LAMP1	LAMP1	lysosomal associated membrane protein 1 [Source:HGNC Symbol;Acc:HGNC:6499]
3920	0.316219	0.064422	175.284	LAMP2	LAMP2	lysosomal associated membrane protein 2 [Source:HGNC Symbol;Acc:HGNC:6501]
3921	-0.451625	0.0348232	54.7317	RPSA	RPSA	ribosomal protein SA [Source:HGNC Symbol;Acc:HGNC:6502]
3925	-0.51019	0.000874967	940.415	STMN1	STMN1	stathmin 1 [Source:HGNC Symbol;Acc:HGNC:6510]
3927	0.0987506	0.658926	220.707	LASP1	LASP1	LIM and SH3 protein 1 [Source:HGNC Symbol;Acc:HGNC:6513]
3929	2.3533	0.235401	0.137882	LBP	LBP	lipopolysaccharide binding protein [Source:HGNC Symbol;Acc:HGNC:6517]
3930	0.110078	0.677099	120.951	LBR	LBR	lamin B receptor [Source:HGNC Symbol;Acc:HGNC:6518]
3931	-3.65102	0.151197	0.523865	LCAT	LCAT	lecithin-cholesterol acyltransferase [Source:HGNC Symbol;Acc:HGNC:6522]
3936	0.558787	0.000170091	1535.84	LCP1	LCP1	lymphocyte cytosolic protein 1 [Source:HGNC Symbol;Acc:HGNC:6528]
3937	0.400813	0.136548	28.1525	LCP2	LCP2	lymphocyte cytosolic protein 2 [Source:HGNC Symbol;Acc:HGNC:6529]
3939	-0.421325	0.066245	667.017	LDHA	LDHA	lactate dehydrogenase A [Source:HGNC Symbol;Acc:HGNC:6535]
3945	0.0147205	0.950056	970.556	LDHB	LDHB	lactate dehydrogenase B [Source:HGNC Symbol;Acc:HGNC:6541]
3949	1.16425	3.26944e-13	82.6659	LDLR	LDLR	low density lipoprotein receptor [Source:HGNC Symbol;Acc:HGNC:6547]
3953	0.0229264	0.990551	0.543008	LEPR	LEPR	leptin receptor [Source:HGNC Symbol;Acc:HGNC:6554]
3954	-0.127556	0.586329	88.4762	LETM1	LETM1	leucine zipper and EF-hand containing transmembrane protein 1 [Source:HGNC Symbol;Acc:HGNC:6556]
3955	-0.870604	0.125892	5.45926	LFNG	LFNG	LFNG O-fucosylpeptide 3-beta-N-acetylglucosaminyltransferase [Source:HGNC Symbol;Acc:HGNC:6560]
3956	-0.630066	0.00217151	743.567	LGALS1	LGALS1	galectin 1 [Source:HGNC Symbol;Acc:HGNC:6561]
3958	0.209405	0.635062	11.1928	LGALS3	LGALS3	galectin 3 [Source:HGNC Symbol;Acc:HGNC:6563]
3959	0.200972	0.83898	2.28462	LGALS3BP	LGALS3BP	galectin 3 binding protein [Source:HGNC Symbol;Acc:HGNC:6564]
3964	-0.279541	0.151863	103.018	LGALS8	LGALS8	galectin 8 [Source:HGNC Symbol;Acc:HGNC:6569]
3965	0.333312	0.0715792	853.872	LGALS9	LGALS9	galectin 9 [Source:HGNC Symbol;Acc:HGNC:6570]
3978	0.491915	0.060197	73.2009	LIG1	LIG1	DNA ligase 1 [Source:HGNC Symbol;Acc:HGNC:6598]
3980	0.400983	0.125837	33.1064	LIG3	LIG3	DNA ligase 3 [Source:HGNC Symbol;Acc:HGNC:6600]
3981	1.21455	0.00212406	4.87408	LIG4	LIG4	DNA ligase 4 [Source:HGNC Symbol;Acc:HGNC:6601]
3984	-1.2739	1.4782e-05	25.2189	LIMK1	LIMK1	LIM domain kinase 1 [Source:HGNC Symbol;Acc:HGNC:6613]
3985	-0.544355	0.0913254	15.438	LIMK2	LIMK2	LIM domain kinase 2 [Source:HGNC Symbol;Acc:HGNC:6614]
3987	-0.00484352	0.987258	98.0725	LIMS1	LIMS1	LIM zinc finger domain containing 1 [Source:HGNC Symbol;Acc:HGNC:6616]
3988	-0.322751	0.152197	101.157	LIPA	LIPA	lipase A, lysosomal acid type [Source:HGNC Symbol;Acc:HGNC:6617]
3991	0.532497	0.634392	1.43466	LIPE	LIPE	lipase E, hormone sensitive type [Source:HGNC Symbol;Acc:HGNC:6621]
3992	-0.178614	0.454511	64.6881	FADS1	FADS1	fatty acid desaturase 1 [Source:HGNC Symbol;Acc:HGNC:3574]
3993	-0.0606287	0.885108	15.0696	LLGL2	LLGL2	LLGL scribble cell polarity complex component 2 [Source:HGNC Symbol;Acc:HGNC:6629]
3995	-0.573487	0.541342	1.90252	FADS3	FADS3	fatty acid desaturase 3 [Source:HGNC Symbol;Acc:HGNC:3576]
3998	1.28273	6.8504e-07	34.9333	LMAN1	LMAN1	lectin, mannose binding 1 [Source:HGNC Symbol;Acc:HGNC:6631]
4000	-0.246853	0.396045	64.7749	LMNA	LMNA	lamin A/C [Source:HGNC Symbol;Acc:HGNC:6636]
4001	0.658457	0.000136503	141.611	LMNB1	LMNB1	lamin B1 [Source:HGNC Symbol;Acc:HGNC:6637]
4005	0.104831	0.780764	52.3366	LMO2	LMO2	LIM domain only 2 [Source:HGNC Symbol;Acc:HGNC:6642]
4007	-0.368669	0.362538	14.8519	PRICKLE3	PRICKLE3	prickle planar cell polarity protein 3 [Source:HGNC Symbol;Acc:HGNC:6645]
4008	0.260049	0.750092	2.70026	LMO7	LMO7	LIM domain 7 [Source:HGNC Symbol;Acc:HGNC:6646]
4012	-1.02177	0.105913	4.19566	LNPEP	LNPEP	leucyl and cystinyl aminopeptidase [Source:HGNC Symbol;Acc:HGNC:6656]
4013	-0.439565	0.593012	3.02598	VWA5A	VWA5A	von Willebrand factor A domain containing 5A [Source:HGNC Symbol;Acc:HGNC:6658]
4017	-1.38797	0.445411	0.608111	LOXL2	LOXL2	lysyl oxidase like 2 [Source:HGNC Symbol;Acc:HGNC:6666]
4026	0.34588	0.303215	16.3703	LPP	LPP	LIM domain containing preferred translocation partner in lipoma [Source:HGNC Symbol;Acc:HGNC:6679]
4033	1.75033	9.18132e-09	12.7383	LRMP	LRMP	lymphoid restricted membrane protein [Source:HGNC Symbol;Acc:HGNC:6690]
4034	0.256883	0.457628	30.3736	LRCH4	LRCH4	leucine rich repeats and calponin homology domain containing 4 [Source:HGNC Symbol;Acc:HGNC:6691]
4035	1.2637	0.589977	0.161861	LRP1	LRP1	LDL receptor related protein 1 [Source:HGNC Symbol;Acc:HGNC:6692]
4037	-0.612855	0.083157	16.223	LRP3	LRP3	LDL receptor related protein 3 [Source:HGNC Symbol;Acc:HGNC:6695]
4041	0.979459	0.157251	1.88801	LRP5	LRP5	LDL receptor related protein 5 [Source:HGNC Symbol;Acc:HGNC:6697]
4043	-0.467535	0.00534431	343.934	LRPAP1	LRPAP1	LDL receptor related protein associated protein 1 [Source:HGNC Symbol;Acc:HGNC:6701]
4046	-1.13542	0.00055032	40.3804	LSP1	LSP1	lymphocyte specific protein 1 [Source:HGNC Symbol;Acc:HGNC:6707]
4048	0.152758	0.547988	67.3776	LTA4H	LTA4H	leukotriene A4 hydrolase [Source:HGNC Symbol;Acc:HGNC:6710]
4050	-1.72372	0.460753	0.526809	LTB	LTB	lymphotoxin beta [Source:HGNC Symbol;Acc:HGNC:6711]
4054	0.0836109	0.910865	4.32929	LTBP3	LTBP3	latent transforming growth factor beta binding protein 3 [Source:HGNC Symbol;Acc:HGNC:6716]
4055	-0.245762	0.372142	38.8145	LTBR	LTBR	lymphotoxin beta receptor [Source:HGNC Symbol;Acc:HGNC:6718]
4058	-1.00805	0.153957	3.62373	LTK	LTK	leukocyte receptor tyrosine kinase [Source:HGNC Symbol;Acc:HGNC:6721]
4060	4.53776	0.0610538	0	LUM	LUM	lumican [Source:HGNC Symbol;Acc:HGNC:6724]
4063	-0.392398	0.45644	6.49059	LY9	LY9	lymphocyte antigen 9 [Source:HGNC Symbol;Acc:HGNC:6730]
4064	-0.396774	0.118145	47.5315	CD180	CD180	CD180 molecule [Source:HGNC Symbol;Acc:HGNC:6726]
4065	-0.0771629	0.806298	36.762	LY75	LY75	lymphocyte antigen 75 [Source:HGNC Symbol;Acc:HGNC:6729]
4066	-1.34489	1.23917e-13	78.7326	LYL1	LYL1	LYL1 basic helix-loop-helix family member [Source:HGNC Symbol;Acc:HGNC:6734]
4067	0.149919	0.40285	477.903	LYN	LYN	LYN proto-oncogene, Src family tyrosine kinase [Source:HGNC Symbol;Acc:HGNC:6735]
4069	0.105928	0.5622	2817.27	LYZ	LYZ	lysozyme [Source:HGNC Symbol;Acc:HGNC:6740]
4072	2.56023	0.10239	0.177215	EPCAM	EPCAM	epithelial cell adhesion molecule [Source:HGNC Symbol;Acc:HGNC:11529]
4074	0.548457	0.00720664	285.394	M6PR	M6PR	mannose-6-phosphate receptor, cation dependent [Source:HGNC Symbol;Acc:HGNC:6752]
4076	0.548353	0.00268203	118.371	CAPRIN1	CAPRIN1	cell cycle associated protein 1 [Source:HGNC Symbol;Acc:HGNC:6743]
4077	0.177393	0.405527	78.4224	NBR1	NBR1	NBR1 autophagy cargo receptor [Source:HGNC Symbol;Acc:HGNC:6746]
4084	2.76928	7.56382e-46	14.1915	MXD1	MXD1	MAX dimerization protein 1 [Source:HGNC Symbol;Acc:HGNC:6761]
4085	0.110308	0.653752	61.1264	MAD2L1	MAD2L1	mitotic arrest deficient 2 like 1 [Source:HGNC Symbol;Acc:HGNC:6763]
4086	0.733731	0.677642	0.441988	SMAD1	SMAD1	SMAD family member 1 [Source:HGNC Symbol;Acc:HGNC:6767]
4087	0.0288074	0.918302	62.5224	SMAD2	SMAD2	SMAD family member 2 [Source:HGNC Symbol;Acc:HGNC:6768]
4088	-0.378238	0.356001	16.0781	SMAD3	SMAD3	SMAD family member 3 [Source:HGNC Symbol;Acc:HGNC:6769]
4089	-0.109754	0.729237	30.6214	SMAD4	SMAD4	SMAD family member 4 [Source:HGNC Symbol;Acc:HGNC:6770]
4090	0.0293679	0.941805	18.4347	SMAD5	SMAD5	SMAD family member 5 [Source:HGNC Symbol;Acc:HGNC:6771]
4091	-0.361586	0.612611	3.47391	SMAD6	SMAD6	SMAD family member 6 [Source:HGNC Symbol;Acc:HGNC:6772]
4092	-0.292304	0.77409	2.38316	SMAD7	SMAD7	SMAD family member 7 [Source:HGNC Symbol;Acc:HGNC:6773]
4097	0.467606	0.00703448	133.21	MAFG	MAFG	MAF bZIP transcription factor G [Source:HGNC Symbol;Acc:HGNC:6781]
4109	-1.31964	0.606894	0.411753	MAGEA10	MAGEA10	MAGE family member A10 [Source:HGNC Symbol;Acc:HGNC:6797]
4116	0.530026	0.00652037	91.7147	MAGOH	MAGOH	mago homolog, exon junction complex subunit [Source:HGNC Symbol;Acc:HGNC:6815]
4121	1.07862	0.461494	0.430998	MAN1A1	MAN1A1	mannosidase alpha class 1A member 1 [Source:HGNC Symbol;Acc:HGNC:6821]
4122	-0.581719	0.00354031	100.089	MAN2A2	MAN2A2	mannosidase alpha class 2A member 2 [Source:HGNC Symbol;Acc:HGNC:6825]
4123	-0.327151	0.354258	20.7174	MAN2C1	MAN2C1	mannosidase alpha class 2C member 1 [Source:HGNC Symbol;Acc:HGNC:6827]
4124	0.385238	0.086861	42.3501	MAN2A1	MAN2A1	mannosidase alpha class 2A member 1 [Source:HGNC Symbol;Acc:HGNC:6824]
4125	-0.468146	0.00446858	274.069	MAN2B1	MAN2B1	mannosidase alpha class 2B member 1 [Source:HGNC Symbol;Acc:HGNC:6826]
4126	2.36802	7.08292e-10	4.28674	MANBA	MANBA	mannosidase beta [Source:HGNC Symbol;Acc:HGNC:6831]
4130	0.774822	0.393005	1.17794	MAP1A	MAP1A	microtubule associated protein 1A [Source:HGNC Symbol;Acc:HGNC:6835]
4134	-0.165773	0.480569	86.9251	MAP4	MAP4	microtubule associated protein 4 [Source:HGNC Symbol;Acc:HGNC:6862]
4140	0.140801	0.577938	42.0964	MARK3	MARK3	microtubule affinity regulating kinase 3 [Source:HGNC Symbol;Acc:HGNC:6897]
4141	0.168334	0.40271	154.056	MARS1	MARS1	methionyl-tRNA synthetase 1 [Source:HGNC Symbol;Acc:HGNC:6898]
4144	-0.206821	0.383149	186.251	MAT2A	MAT2A	methionine adenosyltransferase 2A [Source:HGNC Symbol;Acc:HGNC:6904]
4145	-0.247664	0.550871	17.2176	MATK	MATK	megakaryocyte-associated tyrosine kinase [Source:HGNC Symbol;Acc:HGNC:6906]
4147	0.572963	0.79255	0.356221	MATN2	MATN2	matrilin 2 [Source:HGNC Symbol;Acc:HGNC:6908]
4149	0.194817	0.469646	89.2594	MAX	MAX	MYC associated factor X [Source:HGNC Symbol;Acc:HGNC:6913]
4150	-0.727014	0.0053778	285.57	MAZ	MAZ	MYC associated zinc finger protein [Source:HGNC Symbol;Acc:HGNC:6914]
4152	0.487233	0.0459309	32.1888	MBD1	MBD1	methyl-CpG binding domain protein 1 [Source:HGNC Symbol;Acc:HGNC:6916]
4154	0.228111	0.190123	816.715	MBNL1	MBNL1	muscleblind like splicing regulator 1 [Source:HGNC Symbol;Acc:HGNC:6923]
4155	0.369462	0.0265308	153.348	MBP	MBP	myelin basic protein [Source:HGNC Symbol;Acc:HGNC:6925]
4157	2.38746	0.0279453	0.382093	MC1R	MC1R	melanocortin 1 receptor [Source:HGNC Symbol;Acc:HGNC:6929]
4170	0.819648	2.80224e-07	122.337	MCL1	MCL1	MCL1 apoptosis regulator, BCL2 family member [Source:HGNC Symbol;Acc:HGNC:6943]
4171	1.25205	3.73003e-10	99.8604	MCM2	MCM2	minichromosome maintenance complex component 2 [Source:HGNC Symbol;Acc:HGNC:6944]
4172	-0.764101	2.81697e-06	420.012	MCM3	MCM3	minichromosome maintenance complex component 3 [Source:HGNC Symbol;Acc:HGNC:6945]
4173	-0.306994	0.0746584	763.538	MCM4	MCM4	minichromosome maintenance complex component 4 [Source:HGNC Symbol;Acc:HGNC:6947]
4174	-0.0778172	0.773215	169.603	MCM5	MCM5	minichromosome maintenance complex component 5 [Source:HGNC Symbol;Acc:HGNC:6948]
4175	0.267124	0.125604	148.381	MCM6	MCM6	minichromosome maintenance complex component 6 [Source:HGNC Symbol;Acc:HGNC:6949]
4176	-0.536204	0.0121601	317.447	MCM7	MCM7	minichromosome maintenance complex component 7 [Source:HGNC Symbol;Acc:HGNC:6950]
4179	0.232702	0.340182	39.1946	CD46	CD46	CD46 molecule [Source:HGNC Symbol;Acc:HGNC:6953]
4185	0.135512	0.966679	0.222703	ADAM11	ADAM11	ADAM metallopeptidase domain 11 [Source:HGNC Symbol;Acc:HGNC:189]
4189	-0.0303237	0.950276	12.1055	DNAJB9	DNAJB9	DnaJ heat shock protein family (Hsp40) member B9 [Source:HGNC Symbol;Acc:HGNC:6968]
4190	0.643838	0.00118531	171.762	MDH1	MDH1	malate dehydrogenase 1 [Source:HGNC Symbol;Acc:HGNC:6970]
4191	-0.366417	0.0545306	291.616	MDH2	MDH2	malate dehydrogenase 2 [Source:HGNC Symbol;Acc:HGNC:6971]
4192	-0.79377	0.291625	4.06136	MDK	MDK	midkine [Source:HGNC Symbol;Acc:HGNC:6972]
4193	-0.115773	0.599306	135.158	MDM2	MDM2	MDM2 proto-oncogene [Source:HGNC Symbol;Acc:HGNC:6973]
4194	-0.016149	0.951494	112.729	MDM4	MDM4	MDM4 regulator of p53 [Source:HGNC Symbol;Acc:HGNC:6974]
4199	0.608765	0.427127	2.17934	ME1	ME1	malic enzyme 1 [Source:HGNC Symbol;Acc:HGNC:6983]
4200	0.741398	0.00010327	35.577	ME2	ME2	malic enzyme 2 [Source:HGNC Symbol;Acc:HGNC:6984]
4201	-0.830244	8.09825e-05	243.795	MEA1	MEA1	male-enhanced antigen 1 [Source:HGNC Symbol;Acc:HGNC:6986]
4204	0.789384	0.00219515	23.809	MECP2	MECP2	methyl-CpG binding protein 2 [Source:HGNC Symbol;Acc:HGNC:6990]
4205	0.488243	0.14857	11.5089	MEF2A	MEF2A	myocyte enhancer factor 2A [Source:HGNC Symbol;Acc:HGNC:6993]
4207	0.586321	0.393087	2.58483	MEF2B	MEF2B	myocyte enhancer factor 2B [Source:HGNC Symbol;Acc:HGNC:6995]
4208	0.00261755	0.991476	256.022	MEF2C	MEF2C	myocyte enhancer factor 2C [Source:HGNC Symbol;Acc:HGNC:6996]
4209	-0.385578	0.080173	238.191	MEF2D	MEF2D	myocyte enhancer factor 2D [Source:HGNC Symbol;Acc:HGNC:6997]
4210	-1.63439	0.157671	1.31393	MEFV	MEFV	MEFV innate immuity regulator, pyrin [Source:HGNC Symbol;Acc:HGNC:6998]
4211	-0.106639	0.703063	46.4524	MEIS1	MEIS1	Meis homeobox 1 [Source:HGNC Symbol;Acc:HGNC:7000]
4212	0.282023	0.671158	3.6139	MEIS2	MEIS2	Meis homeobox 2 [Source:HGNC Symbol;Acc:HGNC:7001]
4214	-0.212757	0.466305	57.128	MAP3K1	MAP3K1	mitogen-activated protein kinase kinase kinase 1 [Source:HGNC Symbol;Acc:HGNC:6848]
4215	-0.253493	0.312627	55.6097	MAP3K3	MAP3K3	mitogen-activated protein kinase kinase kinase 3 [Source:HGNC Symbol;Acc:HGNC:6855]
4216	-0.204773	0.385644	53.2452	MAP3K4	MAP3K4	mitogen-activated protein kinase kinase kinase 4 [Source:HGNC Symbol;Acc:HGNC:6856]
4217	0.0673791	0.877486	13.401	MAP3K5	MAP3K5	mitogen-activated protein kinase kinase kinase 5 [Source:HGNC Symbol;Acc:HGNC:6857]
4218	-0.196381	0.358539	93.6342	RAB8A	RAB8A	RAB8A, member RAS oncogene family [Source:HGNC Symbol;Acc:HGNC:7007]
4221	0.587594	0.0116066	69.3695	MEN1	MEN1	menin 1 [Source:HGNC Symbol;Acc:HGNC:7010]
4232	0.999685	0.00168442	22.9991	MEST	MEST	mesoderm specific transcript [Source:HGNC Symbol;Acc:HGNC:7028]
4234	-0.618433	0.00367206	58.6572	METTL1	METTL1	methyltransferase like 1 [Source:HGNC Symbol;Acc:HGNC:7030]
4236	-0.349103	0.175834	39.9297	MFAP1	MFAP1	microfibril associated protein 1 [Source:HGNC Symbol;Acc:HGNC:7032]
4238	-0.0290546	0.946456	21.5712	MFAP3	MFAP3	microfibril associated protein 3 [Source:HGNC Symbol;Acc:HGNC:7034]
4241	-0.700685	0.00519092	26.19	MELTF	MELTF	melanotransferrin [Source:HGNC Symbol;Acc:HGNC:7037]
4242	-0.143225	0.503899	229.985	MFNG	MFNG	MFNG O-fucosylpeptide 3-beta-N-acetylglucosaminyltransferase [Source:HGNC Symbol;Acc:HGNC:7038]
4245	-0.482077	0.00502134	108.344	MGAT1	MGAT1	alpha-1,3-mannosyl-glycoprotein 2-beta-N-acetylglucosaminyltransferase [Source:HGNC Symbol;Acc:HGNC:7044]
4247	-0.143493	0.635841	36.6885	MGAT2	MGAT2	alpha-1,6-mannosyl-glycoprotein 2-beta-N-acetylglucosaminyltransferase [Source:HGNC Symbol;Acc:HGNC:7045]
4248	-2.94058	0.171874	0.633036	MGAT3	MGAT3	beta-1,4-mannosyl-glycoprotein 4-beta-N-acetylglucosaminyltransferase [Source:HGNC Symbol;Acc:HGNC:7046]
4249	-0.0465479	0.87988	32.2104	MGAT5	MGAT5	alpha-1,6-mannosylglycoprotein 6-beta-N-acetylglucosaminyltransferase [Source:HGNC Symbol;Acc:HGNC:7049]
4253	0.50209	0.0426926	20.6299	MIA2	MIA2	MIA SH3 domain ER export factor 2 [Source:HGNC Symbol;Acc:HGNC:18432]
4255	-0.315626	0.468827	14.4164	MGMT	MGMT	O-6-methylguanine-DNA methyltransferase [Source:HGNC Symbol;Acc:HGNC:7059]
4256	4.71928	0.0364564	0	MGP	MGP	matrix Gla protein [Source:HGNC Symbol;Acc:HGNC:7060]
4257	0.419984	0.00889957	234.302	MGST1	MGST1	microsomal glutathione S-transferase 1 [Source:HGNC Symbol;Acc:HGNC:7061]
4258	0.538936	0.00798655	148.232	MGST2	MGST2	microsomal glutathione S-transferase 2 [Source:HGNC Symbol;Acc:HGNC:7063]
4259	0.798506	0.00144122	61.0858	MGST3	MGST3	microsomal glutathione S-transferase 3 [Source:HGNC Symbol;Acc:HGNC:7064]
4261	0.985286	0.371716	0.77281	CIITA	CIITA	class II major histocompatibility complex transactivator [Source:HGNC Symbol;Acc:HGNC:7067]
4282	-0.915354	0.457628	1.29904	MIF	MIF	macrophage migration inhibitory factor [Source:HGNC Symbol;Acc:HGNC:7097]
4285	0.996351	1.78806e-05	22.1063	MIPEP	MIPEP	mitochondrial intermediate peptidase [Source:HGNC Symbol;Acc:HGNC:7104]
4286	0.580772	0.116189	8.29682	MITF	MITF	melanocyte inducing transcription factor [Source:HGNC Symbol;Acc:HGNC:7105]
4287	-0.0580508	0.844707	68.7053	ATXN3	ATXN3	ataxin 3 [Source:HGNC Symbol;Acc:HGNC:7106]
4288	-0.650643	0.00144736	99.2555	MKI67	MKI67	marker of proliferation Ki-67 [Source:HGNC Symbol;Acc:HGNC:7107]
4289	0.0655713	0.804919	64.3462	MKLN1	MKLN1	muskelin 1 [Source:HGNC Symbol;Acc:HGNC:7109]
4291	0.244256	0.816875	1.58874	MLF1	MLF1	myeloid leukemia factor 1 [Source:HGNC Symbol;Acc:HGNC:7125]
4292	0.474719	0.0532556	44.6703	MLH1	MLH1	mutL homolog 1 [Source:HGNC Symbol;Acc:HGNC:7127]
4293	-1.09478	0.687068	0.345703	MAP3K9	MAP3K9	mitogen-activated protein kinase kinase kinase 9 [Source:HGNC Symbol;Acc:HGNC:6861]
4296	-0.808768	0.0289043	20.6275	MAP3K11	MAP3K11	mitogen-activated protein kinase kinase kinase 11 [Source:HGNC Symbol;Acc:HGNC:6850]
4297	0.624052	0.0450351	12.115	KMT2A	KMT2A	lysine methyltransferase 2A [Source:HGNC Symbol;Acc:HGNC:7132]
4298	-0.217394	0.355596	121.992	MLLT1	MLLT1	MLLT1 super elongation complex subunit [Source:HGNC Symbol;Acc:HGNC:7134]
4299	1.0221	0.000478738	31.527	AFF1	AFF1	AF4/FMR2 family member 1 [Source:HGNC Symbol;Acc:HGNC:7135]
4300	0.485421	0.408061	4.6601	MLLT3	MLLT3	MLLT3 super elongation complex subunit [Source:HGNC Symbol;Acc:HGNC:7136]
4303	0.0969611	0.830659	11.8272	FOXO4	FOXO4	forkhead box O4 [Source:HGNC Symbol;Acc:HGNC:7139]
4313	-0.144945	0.857964	3.12016	MMP2	MMP2	matrix metallopeptidase 2 [Source:HGNC Symbol;Acc:HGNC:7166]
4323	1.47633	0.220411	0.917157	MMP14	MMP14	matrix metallopeptidase 14 [Source:HGNC Symbol;Acc:HGNC:7160]
4324	-0.13222	0.89507	1.89238	MMP15	MMP15	matrix metallopeptidase 15 [Source:HGNC Symbol;Acc:HGNC:7161]
4326	-0.0623091	0.943465	3.06737	MMP17	MMP17	matrix metallopeptidase 17 [Source:HGNC Symbol;Acc:HGNC:7163]
4327	0.382991	0.748201	1.27612	MMP19	MMP19	matrix metallopeptidase 19 [Source:HGNC Symbol;Acc:HGNC:7165]
4329	0.990472	1.13649e-05	25.6787	ALDH6A1	ALDH6A1	aldehyde dehydrogenase 6 family member A1 [Source:HGNC Symbol;Acc:HGNC:7179]
4330	3.23063	0.262524	0.0459605	MN1	MN1	MN1 proto-oncogene, transcriptional regulator [Source:HGNC Symbol;Acc:HGNC:7180]
4331	3.03841	1.43644e-06	0.826079	MNAT1	MNAT1	MNAT1 component of CDK activating kinase [Source:HGNC Symbol;Acc:HGNC:7181]
4332	1.27841	0.000208313	8.20996	MNDA	MNDA	myeloid cell nuclear differentiation antigen [Source:HGNC Symbol;Acc:HGNC:7183]
4335	-1.69783	1.69096e-11	41.3746	MNT	MNT	MAX network transcriptional repressor [Source:HGNC Symbol;Acc:HGNC:7188]
4338	1.95076	2.70512e-19	16.041	MOCS2	MOCS2	molybdenum cofactor synthesis 2 [Source:HGNC Symbol;Acc:HGNC:7193]
4343	-0.137801	0.786846	8.80402	MOV10	MOV10	Mov10 RISC complex RNA helicase [Source:HGNC Symbol;Acc:HGNC:7200]
4350	0.555937	0.00729924	42.9044	MPG	MPG	N-methylpurine DNA glycosylase [Source:HGNC Symbol;Acc:HGNC:7211]
4351	-0.257278	0.319139	34.2978	MPI	MPI	mannose phosphate isomerase [Source:HGNC Symbol;Acc:HGNC:7216]
4353	-0.2477	0.318519	53.2273	MPO	MPO	myeloperoxidase [Source:HGNC Symbol;Acc:HGNC:7218]
4354	-0.26875	0.246969	55.9951	MPP1	MPP1	membrane palmitoylated protein 1 [Source:HGNC Symbol;Acc:HGNC:7219]
4356	-1.85308	0.0835401	1.56723	MPP3	MPP3	membrane palmitoylated protein 3 [Source:HGNC Symbol;Acc:HGNC:7221]
4357	0.412841	0.116315	33.1872	MPST	MPST	mercaptopyruvate sulfurtransferase [Source:HGNC Symbol;Acc:HGNC:7223]
4358	-0.460436	0.0730051	144.737	MPV17	MPV17	mitochondrial inner membrane protein MPV17 [Source:HGNC Symbol;Acc:HGNC:7224]
4359	0.292576	0.737084	1.98961	MPZ	MPZ	myelin protein zero [Source:HGNC Symbol;Acc:HGNC:7225]
4361	0.103781	0.761424	25.5459	MRE11	MRE11	MRE11 homolog, double strand break repair nuclease [Source:HGNC Symbol;Acc:HGNC:7230]
4430	0.438701	0.876572	0.208295	MYO1B	MYO1B	myosin IB [Source:HGNC Symbol;Acc:HGNC:7596]
4435	-0.00209228	0.998638	1.20344	CITED1	CITED1	Cbp/p300 interacting transactivator with Glu/Asp rich carboxy-terminal domain 1 [Source:HGNC Symbol;Acc:HGNC:1986]
4436	-0.0206149	0.949091	50.0808	MSH2	MSH2	mutS homolog 2 [Source:HGNC Symbol;Acc:HGNC:7325]
4437	-0.097967	0.762672	33.1812	MSH3	MSH3	mutS homolog 3 [Source:HGNC Symbol;Acc:HGNC:7326]
4478	0.690088	0.0141789	448.792	MSN	MSN	moesin [Source:HGNC Symbol;Acc:HGNC:7373]
4482	-0.396845	0.457752	9.21777	MSRA	MSRA	methionine sulfoxide reductase A [Source:HGNC Symbol;Acc:HGNC:7377]
4485	-0.0690935	0.969132	0.713967	MST1	MST1	macrophage stimulating 1 [Source:HGNC Symbol;Acc:HGNC:7380]
4488	0.647112	0.592332	0.821242	MSX2	MSX2	msh homeobox 2 [Source:HGNC Symbol;Acc:HGNC:7392]
4493	-0.117361	0.564884	353.601	MT1E	MT1E	metallothionein 1E [Source:HGNC Symbol;Acc:HGNC:7397]
4494	-0.300487	0.0997079	125.908	MT1F	MT1F	metallothionein 1F [Source:HGNC Symbol;Acc:HGNC:7398]
4495	-0.269475	0.110472	354.371	MT1G	MT1G	metallothionein 1G [Source:HGNC Symbol;Acc:HGNC:7399]
4496	-0.338015	0.550256	6.16539	MT1H	MT1H	metallothionein 1H [Source:HGNC Symbol;Acc:HGNC:7400]
4499	-0.928511	0.469385	1.37477	MT1M	MT1M	metallothionein 1M [Source:HGNC Symbol;Acc:HGNC:14296]
4500	0.071025	0.920508	3.94672	NA	NA	NA
4501	0.257071	0.620577	9.62068	MT1X	MT1X	metallothionein 1X [Source:HGNC Symbol;Acc:HGNC:7405]
4502	-0.621051	0.000171792	235.328	MT2A	MT2A	metallothionein 2A [Source:HGNC Symbol;Acc:HGNC:7406]
4507	0.607609	0.0188488	19.8912	MTAP	MTAP	methylthioadenosine phosphorylase [Source:HGNC Symbol;Acc:HGNC:7413]
4515	-1.36767	0.494304	0.629721	MTCP1	MTCP1	mature T cell proliferation 1 [Source:HGNC Symbol;Acc:HGNC:7423]
4520	0.741447	0.000191541	43.5384	MTF1	MTF1	metal regulatory transcription factor 1 [Source:HGNC Symbol;Acc:HGNC:7428]
4521	-0.528863	0.0127996	79.0419	NUDT1	NUDT1	nudix hydrolase 1 [Source:HGNC Symbol;Acc:HGNC:8048]
4522	-0.231525	0.285094	205.026	MTHFD1	MTHFD1	methylenetetrahydrofolate dehydrogenase, cyclohydrolase and formyltetrahydrofolate synthetase 1 [Source:HGNC Symbol;Acc:HGNC:7432]
4524	-0.0186578	0.961065	19.5071	MTHFR	MTHFR	methylenetetrahydrofolate reductase [Source:HGNC Symbol;Acc:HGNC:7436]
4528	0.0500577	0.859524	46.5658	MTIF2	MTIF2	mitochondrial translational initiation factor 2 [Source:HGNC Symbol;Acc:HGNC:7441]
4534	-0.511355	0.121753	14.4145	MTM1	MTM1	myotubularin 1 [Source:HGNC Symbol;Acc:HGNC:7448]
4542	0.266984	0.245358	114.304	MYO1F	MYO1F	myosin IF [Source:HGNC Symbol;Acc:HGNC:7600]
4548	-0.112342	0.690918	53.6608	MTR	MTR	5-methyltetrahydrofolate-homocysteine methyltransferase [Source:HGNC Symbol;Acc:HGNC:7468]
4552	0.0977217	0.723854	38.9733	MTRR	MTRR	5-methyltetrahydrofolate-homocysteine methyltransferase reductase [Source:HGNC Symbol;Acc:HGNC:7473]
4580	-0.996195	0.327409	2.38411	MTX1	MTX1	metaxin 1 [Source:HGNC Symbol;Acc:HGNC:7504]
4582	-0.215519	0.63478	8.78582	MUC1	MUC1	mucin 1, cell surface associated [Source:HGNC Symbol;Acc:HGNC:7508]
4591	0.17058	0.668969	11.8433	TRIM37	TRIM37	tripartite motif containing 37 [Source:HGNC Symbol;Acc:HGNC:7523]
4594	0.389793	0.23783	16.8088	MMUT	MMUT	methylmalonyl-CoA mutase [Source:HGNC Symbol;Acc:HGNC:7526]
4595	-0.69013	0.145871	7.69145	MUTYH	MUTYH	mutY DNA glycosylase [Source:HGNC Symbol;Acc:HGNC:7527]
4597	0.176883	0.771736	8.66171	MVD	MVD	mevalonate diphosphate decarboxylase [Source:HGNC Symbol;Acc:HGNC:7529]
4598	-0.386024	0.264454	16.6902	MVK	MVK	mevalonate kinase [Source:HGNC Symbol;Acc:HGNC:7530]
4599	-1.22753	0.0597381	3.76713	MX1	MX1	MX dynamin like GTPase 1 [Source:HGNC Symbol;Acc:HGNC:7532]
4600	0.155214	0.813734	4.52601	MX2	MX2	MX dynamin like GTPase 2 [Source:HGNC Symbol;Acc:HGNC:7533]
4601	0.00688434	0.981484	79.7719	MXI1	MXI1	MAX interactor 1, dimerization protein [Source:HGNC Symbol;Acc:HGNC:7534]
4602	-0.297516	0.125803	540.217	MYB	MYB	MYB proto-oncogene, transcription factor [Source:HGNC Symbol;Acc:HGNC:7545]
4603	0.377799	0.737946	1.0755	MYBL1	MYBL1	MYB proto-oncogene like 1 [Source:HGNC Symbol;Acc:HGNC:7547]
4605	0.796036	1.95972e-05	129.071	MYBL2	MYBL2	MYB proto-oncogene like 2 [Source:HGNC Symbol;Acc:HGNC:7548]
4607	-0.507627	0.787032	0.542061	MYBPC3	MYBPC3	myosin binding protein C, cardiac [Source:HGNC Symbol;Acc:HGNC:7551]
4608	-0.271383	0.303429	82.3539	MYBPH	MYBPH	myosin binding protein H [Source:HGNC Symbol;Acc:HGNC:7552]
4609	-1.71441	1.91896e-15	102.455	MYC	MYC	MYC proto-oncogene, bHLH transcription factor [Source:HGNC Symbol;Acc:HGNC:7553]
4610	1.11912	0.000223568	9.50342	MYCL	MYCL	MYCL proto-oncogene, bHLH transcription factor [Source:HGNC Symbol;Acc:HGNC:7555]
4615	0.292721	0.401861	25.4667	MYD88	MYD88	MYD88 innate immune signal transduction adaptor [Source:HGNC Symbol;Acc:HGNC:7562]
4616	0.873811	4.96703e-05	28.0882	GADD45B	GADD45B	growth arrest and DNA damage inducible beta [Source:HGNC Symbol;Acc:HGNC:4096]
4621	-0.0751394	0.945793	1.61509	MYH3	MYH3	myosin heavy chain 3 [Source:HGNC Symbol;Acc:HGNC:7573]
4627	-0.20709	0.318062	439.764	MYH9	MYH9	myosin heavy chain 9 [Source:HGNC Symbol;Acc:HGNC:7579]
4636	-0.606015	0.341491	4.65374	MYL5	MYL5	myosin light chain 5 [Source:HGNC Symbol;Acc:HGNC:7586]
4637	-0.53703	0.00569336	566.344	MYL6	MYL6	myosin light chain 6 [Source:HGNC Symbol;Acc:HGNC:7587]
4641	-0.233379	0.444485	26.3614	MYO1C	MYO1C	myosin IC [Source:HGNC Symbol;Acc:HGNC:7597]
4643	-0.0859065	0.897354	5.63553	MYO1E	MYO1E	myosin IE [Source:HGNC Symbol;Acc:HGNC:7599]
4644	0.295405	0.599002	5.56606	MYO5A	MYO5A	myosin VA [Source:HGNC Symbol;Acc:HGNC:7602]
4646	1.17122	0.107933	1.38576	MYO6	MYO6	myosin VI [Source:HGNC Symbol;Acc:HGNC:7605]
4647	0.339283	0.702933	1.81817	MYO7A	MYO7A	myosin VIIA [Source:HGNC Symbol;Acc:HGNC:7606]
4649	0.727632	0.0481339	7.9486	MYO9A	MYO9A	myosin IXA [Source:HGNC Symbol;Acc:HGNC:7608]
4650	-0.621986	0.0182721	35.9064	MYO9B	MYO9B	myosin IXB [Source:HGNC Symbol;Acc:HGNC:7609]
4651	0.0635398	0.945793	3.14766	MYO10	MYO10	myosin X [Source:HGNC Symbol;Acc:HGNC:7593]
4659	0.351741	0.166534	43.7267	PPP1R12A	PPP1R12A	protein phosphatase 1 regulatory subunit 12A [Source:HGNC Symbol;Acc:HGNC:7618]
4660	0.300313	0.538803	7.14923	PPP1R12B	PPP1R12B	protein phosphatase 1 regulatory subunit 12B [Source:HGNC Symbol;Acc:HGNC:7619]
4664	-0.51383	0.312526	6.1502	NAB1	NAB1	NGFI-A binding protein 1 [Source:HGNC Symbol;Acc:HGNC:7626]
4665	-0.248824	0.653049	6.46456	NAB2	NAB2	NGFI-A binding protein 2 [Source:HGNC Symbol;Acc:HGNC:7627]
4666	-0.458958	0.00644026	731.227	NACA	NACA	nascent polypeptide associated complex subunit alpha [Source:HGNC Symbol;Acc:HGNC:7629]
4668	-0.28933	0.235842	88.2985	NAGA	NAGA	alpha-N-acetylgalactosaminidase [Source:HGNC Symbol;Acc:HGNC:7631]
4669	-0.166382	0.704896	10.7164	NAGLU	NAGLU	N-acetyl-alpha-glucosaminidase [Source:HGNC Symbol;Acc:HGNC:7632]
4670	0.118992	0.506077	519.416	HNRNPM	HNRNPM	heterogeneous nuclear ribonucleoprotein M [Source:HGNC Symbol;Acc:HGNC:5046]
4673	0.37645	0.0274891	339.4	NAP1L1	NAP1L1	nucleosome assembly protein 1 like 1 [Source:HGNC Symbol;Acc:HGNC:7637]
4676	-3.77145	0.127165	0.569825	NAP1L4	NAP1L4	nucleosome assembly protein 1 like 4 [Source:HGNC Symbol;Acc:HGNC:7640]
4677	-0.380084	0.0272808	331.509	NARS1	NARS1	asparaginyl-tRNA synthetase 1 [Source:HGNC Symbol;Acc:HGNC:7643]
4678	-0.129657	0.56072	283.706	NASP	NASP	nuclear autoantigenic sperm protein [Source:HGNC Symbol;Acc:HGNC:7644]
4681	0.00227606	0.997872	2.22614	NBL1	NBL1	NBL1, DAN family BMP antagonist [Source:HGNC Symbol;Acc:HGNC:7650]
4682	-0.189254	0.452656	57.9094	NUBP1	NUBP1	nucleotide binding protein 1 [Source:HGNC Symbol;Acc:HGNC:8041]
4683	0.173767	0.351351	143.089	NBN	NBN	nibrin [Source:HGNC Symbol;Acc:HGNC:7652]
4684	-0.407343	0.218653	18.278	NCAM1	NCAM1	neural cell adhesion molecule 1 [Source:HGNC Symbol;Acc:HGNC:7656]
4685	0.584307	0.0571423	13.8466	NCAM2	NCAM2	neural cell adhesion molecule 2 [Source:HGNC Symbol;Acc:HGNC:7657]
4686	-0.211632	0.313313	68.8851	NCBP1	NCBP1	nuclear cap binding protein subunit 1 [Source:HGNC Symbol;Acc:HGNC:7658]
4688	-0.196703	0.549796	21.5064	NCF2	NCF2	neutrophil cytosolic factor 2 [Source:HGNC Symbol;Acc:HGNC:7661]
4689	-0.161147	0.460261	253.896	NCF4	NCF4	neutrophil cytosolic factor 4 [Source:HGNC Symbol;Acc:HGNC:7662]
4690	0.0392342	0.934111	10.7278	NCK1	NCK1	NCK adaptor protein 1 [Source:HGNC Symbol;Acc:HGNC:7664]
4691	0.115058	0.612159	776.982	NCL	NCL	nucleolin [Source:HGNC Symbol;Acc:HGNC:7667]
4692	-0.76584	0.482215	1.53663	NDN	NDN	necdin, MAGE family member [Source:HGNC Symbol;Acc:HGNC:7675]
4694	-0.163215	0.376245	352.963	NDUFA1	NDUFA1	NADH:ubiquinone oxidoreductase subunit A1 [Source:HGNC Symbol;Acc:HGNC:7683]
4695	-0.222815	0.206254	191.496	NDUFA2	NDUFA2	NADH:ubiquinone oxidoreductase subunit A2 [Source:HGNC Symbol;Acc:HGNC:7685]
4697	-0.060019	0.798056	572.534	NDUFA4	NDUFA4	NDUFA4 mitochondrial complex associated [Source:HGNC Symbol;Acc:HGNC:7687]
4698	-0.175648	0.434698	141.273	NDUFA5	NDUFA5	NADH:ubiquinone oxidoreductase subunit A5 [Source:HGNC Symbol;Acc:HGNC:7688]
4701	0.0401291	0.882256	162.523	NDUFA7	NDUFA7	NADH:ubiquinone oxidoreductase subunit A7 [Source:HGNC Symbol;Acc:HGNC:7691]
4702	0.251603	0.280195	91.1736	NDUFA8	NDUFA8	NADH:ubiquinone oxidoreductase subunit A8 [Source:HGNC Symbol;Acc:HGNC:7692]
4704	-0.131552	0.60023	175.075	NDUFA9	NDUFA9	NADH:ubiquinone oxidoreductase subunit A9 [Source:HGNC Symbol;Acc:HGNC:7693]
4705	-0.0923915	0.687453	131.43	NDUFA10	NDUFA10	NADH:ubiquinone oxidoreductase subunit A10 [Source:HGNC Symbol;Acc:HGNC:7684]
4706	0.126103	0.51919	422.126	NDUFAB1	NDUFAB1	NADH:ubiquinone oxidoreductase subunit AB1 [Source:HGNC Symbol;Acc:HGNC:7694]
4707	-0.0851727	0.701668	225.396	NDUFB1	NDUFB1	NADH:ubiquinone oxidoreductase subunit B1 [Source:HGNC Symbol;Acc:HGNC:7695]
4708	-0.666605	0.00201464	335.55	NDUFB2	NDUFB2	NADH:ubiquinone oxidoreductase subunit B2 [Source:HGNC Symbol;Acc:HGNC:7697]
4709	1.4002	1.75107e-09	50.4633	NDUFB3	NDUFB3	NADH:ubiquinone oxidoreductase subunit B3 [Source:HGNC Symbol;Acc:HGNC:7698]
4710	-0.0259051	0.938686	192.563	NDUFB4	NDUFB4	NADH:ubiquinone oxidoreductase subunit B4 [Source:HGNC Symbol;Acc:HGNC:7699]
4711	0.564265	0.000926085	166.425	NDUFB5	NDUFB5	NADH:ubiquinone oxidoreductase subunit B5 [Source:HGNC Symbol;Acc:HGNC:7700]
4712	0.343526	0.111186	57.3048	NDUFB6	NDUFB6	NADH:ubiquinone oxidoreductase subunit B6 [Source:HGNC Symbol;Acc:HGNC:7701]
4713	0.0024402	0.995473	44.935	NDUFB7	NDUFB7	NADH:ubiquinone oxidoreductase subunit B7 [Source:HGNC Symbol;Acc:HGNC:7702]
4714	-0.435862	0.00703448	298.814	NDUFB8	NDUFB8	NADH:ubiquinone oxidoreductase subunit B8 [Source:HGNC Symbol;Acc:HGNC:7703]
4715	-0.681826	0.000217525	1913.32	NDUFB9	NDUFB9	NADH:ubiquinone oxidoreductase subunit B9 [Source:HGNC Symbol;Acc:HGNC:7704]
4716	-0.557702	0.000662548	156.358	NDUFB10	NDUFB10	NADH:ubiquinone oxidoreductase subunit B10 [Source:HGNC Symbol;Acc:HGNC:7696]
4717	0.618563	0.000530972	91.2887	NDUFC1	NDUFC1	NADH:ubiquinone oxidoreductase subunit C1 [Source:HGNC Symbol;Acc:HGNC:7705]
[truncated: 10,556 more rows]
