# Supplementary material for: Inhibition of CBP synergizes with the RNA-dependent mechanisms of Azacitidine by limiting protein synthesis
Source: Nat Commun. 2021 Oct 18;12:6060. doi: 10.1038/s41467-021-26258-z (PMC8523560; doi:10.1038/s41467-021-26258-z)
Supplement: Supplementary file 8 — Supplementary Dataset 5 [file 41467_2021_26258_MOESM8_ESM.xlsx]

## Sheet: down-regulated
Annotation Cluster 1	Enrichment Score: 10.84328537041272
Category	Term	Description	Count	%	Pvalue (Fisher’s Exact Test)	-log(pval)	Genes
GOTERM_MF_DIRECT	GO:0003735	Structural constituent of ribosome	65	3.02466	3.68582e-12	11.4335	MRPS35, MRPS34, MRPL41, RPL19, RPL14, RPLP2, RPS2, MRPS30, IMP3, SLC25A25, MRPL36, RPL10, MRPL37, RPL11, SLC25A1, MRPL34, RPL36AL, MRPL52, MRPL4, MRPL51, MRPS7, MRPS2, MRTO4, SLC25A32, SLC25A36, RPS15, SLC25A38, RPS11, SLC25A39, MRPL46, UBA52, MRPL43, MRPS17, MRPS16, RPL35, RPL36, MRPL20, MRPL11, MRPL15, RPL7, MRPL14, MRPL17, RPL8, RPL3, MRPL55, SLC25A44, RPL7A, RPS23, MRPS23, MRPS24, NDUFA7, RPL…
GOTERM_BP_DIRECT	GO:0070125	Mitochondrial translational elongation	35	1.62866	2.33469e-11	10.6318	TUFM, MRPS17, MRPS35, MRPS16, MRPS34, MRPL41, AURKAIP1, MRPS10, MRPS30, MRPL20, MRPL11, MRPL15, MRPL14, MRPL17, MRPL36, MRPL54, MRPL37, MRPL55, MRPL58, MRPL34, MRPS26, MRPL52, MRPL4, MRPL51, MRPS23, MRPS24, MRPS21, MRPS7, MRPL30, MRPL24, MRPL21, PTCD3, MRPL27, MRPL46, MRPL43
GOTERM_BP_DIRECT	GO:0070126	Mitochondrial translational termination	35	1.62866	3.43069e-11	10.4646	MRPS17, MRPS35, MRPS16, MRPS34, MRPL41, AURKAIP1, MRPS10, MRPS30, MRPL20, MRPL11, MRPL15, MRPL14, MRPL17, MRPL36, MRPL54, MRPL37, MRPL55, MRPL58, MRPL34, MRPS26, MRPL52, MRPL4, MRPL51, MRPS23, MRPS24, MRPS21, MRPS7, MRPL30, MRRF, MRPL24, MRPL21, PTCD3, MRPL27, MRPL46, MRPL43
Annotation Cluster 2	Enrichment Score: 9.710940326817806
Category	Term	Description	Count	%	Pvalue (Fisher’s Exact Test)	-log(pval)	Genes
GOTERM_MF_DIRECT	GO:0003735	Structural constituent of ribosome	65	3.02466	3.68582e-12	11.4335	MRPS35, MRPS34, MRPL41, RPL19, RPL14, RPLP2, RPS2, MRPS30, IMP3, SLC25A25, MRPL36, RPL10, MRPL37, RPL11, SLC25A1, MRPL34, RPL36AL, MRPL52, MRPL4, MRPL51, MRPS7, MRPS2, MRTO4, SLC25A32, SLC25A36, RPS15, SLC25A38, RPS11, SLC25A39, MRPL46, UBA52, MRPL43, MRPS17, MRPS16, RPL35, RPL36, MRPL20, MRPL11, MRPL15, RPL7, MRPL14, MRPL17, RPL8, RPL3, MRPL55, SLC25A44, RPL7A, RPS23, MRPS23, MRPS24, NDUFA7, RPL…
GOTERM_BP_DIRECT	GO:0006412	Translation	70	3.25733	7.48916e-12	11.1256	MRPL41, RPL19, RPL14, RPLP2, RPS2, MRPS30, SLC25A25, MRPL36, RPL10, MRPL37, SLC25A1, RPL11, TNIP1, MRPL34, RPL36AL, MRPL52, MRPL4, MRPL51, MRPS7, MRPS2, EIF4G1, SLC25A32, SLC25A36, RPS15, FARSB, SLC25A38, DHPS, YARS2, RPS11, SLC25A39, NHP2, UBA52, MRPL43, MRPS17, MRPS16, NACA, RPL35, SNU13, RPL36, MRPL20, MRPL11, MRPL15, RPL7, MRPL14, MRPL17, RPL8, RPL3, MRPL55, SLC25A44, RPL7A, GUF1, RPS23, PDF,…
KEGG_PATHWAY	hsa03010	Ribosome	40	1.86133	2.66816e-07	6.57379	MRPS17, MRPS16, RPL19, RPL14, RPL35, MRPS10, RPLP2, RPL36, RPS2, MRPL20, MRPL11, MRPL15, RPL7, MRPL14, MRPL17, RPL8, RPL3, MRPL36, RPL10, RPL11, RPL7A, MRPL34, RPS23, RPL36AL, MRPL4, RPL26, MRPS21, MRPS7, MRPL30, RPS5, RPL28, MRPS2, RPL29, MRPL24, MRPL21, RPL13A, MRPL27, RPS15, RPS11, UBA52
Annotation Cluster 3	Enrichment Score: 4.7567056784247645
Category	Term	Description	Count	%	Pvalue (Fisher’s Exact Test)	-log(pval)	Genes
KEGG_PATHWAY	hsa03010	Ribosome	40	1.86133	2.66816e-07	6.57379	MRPS17, MRPS16, RPL19, RPL14, RPL35, MRPS10, RPLP2, RPL36, RPS2, MRPL20, MRPL11, MRPL15, RPL7, MRPL14, MRPL17, RPL8, RPL3, MRPL36, RPL10, RPL11, RPL7A, MRPL34, RPS23, RPL36AL, MRPL4, RPL26, MRPS21, MRPS7, MRPL30, RPS5, RPL28, MRPS2, RPL29, MRPL24, MRPL21, RPL13A, MRPL27, RPS15, RPS11, UBA52
GOTERM_BP_DIRECT	GO:0000184	Nuclear-transcribed mrna catabolic process, nonsense-mediated decay	35	1.62866	4.60308e-07	6.33695	NCBP2, RPL19, RPL14, RPL35, RPLP2, RPL36, RPS2, EXOSC10, RPL7, RPL8, RPL3, RPL10, RPL11, RPL7A, RPS23, SMG9, UPF1, SMG5, RPL26, SMG1, CASC3, ETF1, RPS5, RPL28, RPL29, EIF4G1, EIF4A3, UPF3B, GSPT1, RPL13A, DCP1A, PNRC2, RPS15, RPS11, UBA52
GOTERM_BP_DIRECT	GO:0019083	Viral transcription	29	1.34946	6.83025e-05	4.16556	RPL19, RPL14, RPL35, RPLP2, RPL36, RPS2, NUP214, POM121, RPL7, NUP210, RPL8, RPL3, RPL10, RPL11, RPL7A, POM121C, RPS23, NUP153, NUP88, RPL26, RPS5, RPL28, RPL29, AAAS, NUP62, RPL13A, RPS15, RPS11, UBA52
GOTERM_BP_DIRECT	GO:0006614	Srp-dependent cotranslational protein targeting to membrane	24	1.1168	0.000410833	3.38633	RPL19, RPL14, RPL26, RPL35, RPLP2, RPL36, SRPRB, RPS2, RPS5, RPL28, RPL29, RPL7, RPL13A, RPS15, RPL8, RPL3, RPL10, RPL11, SRP72, RPS11, RPL7A, UBA52, RPS23, SSR3
GOTERM_BP_DIRECT	GO:0006413	Translational initiation	31	1.44253	0.000477649	3.32089	EIF6, RPL19, RPL14, RPL35, RPL36, RPLP2, RPS2, LARP1, EIF3A, EIF3B, RPL7, EIF3F, RPL8, RPL3, RPL10, EIF3L, RPL11, EIF3J, RPL7A, RPS23, RPL26, RPS5, RPL28, RPL29, EIF4G1, EIF4E, RPL13A, RPS15, EIF4A1, RPS11, UBA52
Annotation Cluster 4	Enrichment Score: 4.2703233712347
Category	Term	Description	Count	%	Pvalue (Fisher’s Exact Test)	-log(pval)	Genes
GOTERM_BP_DIRECT	GO:0010501	Rna secondary structure unwinding	18	0.837599	4.09274e-06	5.38799	DDX39A, DDX5, DDX27, EIF4A3, DDX46, DDX28, DDX55, DDX18, DDX3X, DDX19A, DDX19B, EIF4A1, DDX50, DDX31, DDX21, DDX54, DDX51, DDX42
GOTERM_MF_DIRECT	GO:0004004	Atp-dependent rna helicase activity	22	1.02373	9.40971e-06	5.02642	DDX39A, UPF1, DDX5, DDX27, EIF4A3, DDX18, DDX55, DDX28, DDX46, DDX3X, DDX19A, DDX19B, EIF4A1, SNRNP200, DDX50, DDX31, DHX33, DDX21, DHX35, DDX54, DDX51, DDX42
GOTERM_MF_DIRECT	GO:0004386	Helicase activity	20	0.930665	0.00401272	2.39656	UPF1, DICER1, DDX27, EIF4A3, DDX18, DDX55, DDX3X, DDX11, DDX19A, DDX19B, EIF4A1, SNRNP200, DDX50, DDX31, CHD1, DHX33, SMARCA2, DDX51, DDX42, SMARCA4
Annotation Cluster 5	Enrichment Score: 3.3154150430544314
Category	Term	Description	Count	%	Pvalue (Fisher’s Exact Test)	-log(pval)	Genes
KEGG_PATHWAY	hsa00240	Pyrimidine metabolism	33	1.5356	2.69096e-07	6.57009	POLR2G, NT5C1B-RDH14, POLR2F, POLR2E, POLR2L, CTPS1, CAD, POLR2D, PNP, POLR2C, TK1, TYMS, POLE3, NT5C2, DHODH, ENTPD6, UCK2, DCTPP1, POLR3H, POLR1E, POLR3K, POLE, POLR1A, POLR1C, POLR1B, POLR3D, NME4, UMPS, NME2, NME1-NME2, NME1, RRM2, POLD2
GOTERM_BP_DIRECT	GO:0006383	Transcription from rna polymerase iii promoter	14	0.651466	4.37841e-05	4.35868	GTF3A, POLR2F, POLR2E, POLR3H, POLR2L, POLR3K, SNAPC2, SNAPC4, CRCP, POLR1C, IVNS1ABP, POLR3D, GTF3C5, GTF3C2
GOTERM_MF_DIRECT	GO:0003899	Dna-directed rna polymerase activity	15	0.697999	5.65426e-05	4.24762	POLR2G, POLR2F, POLR2E, POLR3H, POLR2L, POLR3K, POLR1E, POLR1A, CRCP, POLR1C, POLR1B, POLR2D, POLR2C, POLR3D, CD3EAP
KEGG_PATHWAY	hsa03020	RNA polymerase	13	0.604933	0.000269138	3.57003	POLR2G, POLR2F, POLR2E, POLR3H, POLR2L, POLR3K, POLR1E, POLR1A, POLR1C, POLR1B, POLR2D, POLR2C, POLR3D
GOTERM_MF_DIRECT	GO:0001054	Rna polymerase i activity	7	0.325733	0.00128309	2.89174	POLR2F, POLR2E, POLR2L, POLR1E, POLR1A, POLR1C, POLR1B
KEGG_PATHWAY	hsa00230	Purine metabolism	37	1.72173	0.00159805	2.79641	ADCY3, POLR2G, NT5C1B-RDH14, POLR2F, POLR2E, POLR2L, POLR2D, PNP, POLR2C, PPAT, PKM, ATIC, POLE3, NT5C2, ENTPD6, IMPDH1, POLR3H, POLR1E, POLR3K, POLE, POLR1A, HDDC3, POLR1C, POLR1B, POLR3D, APRT, GART, PGM2, NME4, ITPA, NME2, NME1-NME2, PDE7A, NME1, RRM2, POLD2, ADSL
GOTERM_MF_DIRECT	GO:0001056	Rna polymerase iii activity	8	0.372266	0.00299794	2.52318	POLR2F, POLR3H, POLR2E, POLR2L, POLR3K, CRCP, POLR1C, POLR3D
GOTERM_BP_DIRECT	GO:0032481	Positive regulation of type i interferon production	14	0.651466	0.00486332	2.31307	IRAK1, POLR2F, POLR2E, POLR3H, POLR2L, POLR3K, RELA, XRCC6, CRCP, POLR1C, NFKB1, POLR3D, MYD88, IRF1
KEGG_PATHWAY	hsa04623	Cytosolic DNA-sensing pathway	11	0.511866	0.27045	0.567914	IKBKE, POLR2F, POLR3H, POLR2E, POLR2L, POLR3K, RELA, PYCARD, NFKB1, POLR1C, POLR3D

## Sheet: up-regulated
Annotation Cluster 1	Enrichment Score: 12.754907761807065
Category	Term	Description	Count	%	Pvalue (Fisher’s Exact Test)	-log(pval)	Genes
GOTERM_BP_DIRECT	GO:0006986	Response to unfolded protein	15	7.42574	6.85204e-18	17.1642	HSP90AB1, HSP90AA1, CHAC1, SERPINH1, HSPH1, HSPA6, HSPA4L, DNAJA1, HSPB1, HSPA4, HSPE1, DNAJB1, HSPD1, DNAJB4, HSPA8
GOTERM_MF_DIRECT	GO:0051082	Unfolded protein binding	19	9.40594	2.60374e-16	15.5844	HSP90AB1, HSP90AA1, CRYAB, HSPA1A, HSPA1B, LMAN1, SERPINH1, ST13, CCT4, HSPA6, DNAJA1, HSPE1, DNAJB1, HSPD1, DNAJB4, DNAJA4, DNAJB6, HSPA8, NUDC
KEGG_PATHWAY	hsa04141	Protein processing in endoplasmic reticulum	13	6.43564	3.04691e-06	5.51614	HSP90AB1, HSP90AA1, CRYAB, HSPA1A, HSPA1B, LMAN1, HSPH1, DNAJA1, HSPA6, HSPA4L, DNAJB1, PPP1R15A, HSPA8
Annotation Cluster 2	Enrichment Score: 3.054267570281951
Category	Term	Description	Count	%	Pvalue (Fisher’s Exact Test)	-log(pval)	Genes
GOTERM_MF_DIRECT	GO:0031072	Heat shock protein binding	10	4.9505	7.40568e-10	9.13043	HSP90AB1, FKBP4, PPID, DNAJC7, HSPA6, HSPA1A, HSPA1B, DNAJA4, DNAJB6, HSPA8
GOTERM_BP_DIRECT	GO:0042026	Protein refolding	7	3.46535	6.66534e-09	8.17618	HSP90AA1, HSPA6, HSPA1A, HSPA1B, HSPD1, DNAJA4, HSPA8
KEGG_PATHWAY	hsa05134	Legionellosis	8	3.9604	7.99775e-06	5.09703	HSPA6, CXCL8, HSPA1A, HSPA1B, HSPD1, BCL2L13, CASP1, HSPA8
GOTERM_MF_DIRECT	GO:0055131	C3HC4-type RING finger domain binding	4	1.9802	2.69505e-05	4.56943	DNAJA1, HSPA1A, HSPA1B, HSPA8
KEGG_PATHWAY	hsa04915	Estrogen signaling pathway	9	4.45545	6.00428e-05	4.22154	HSP90AB1, HSP90AA1, FKBP4, JUN, HSPA6, HSPA1A, HSPA1B, PRKACB, HSPA8
GOTERM_MF_DIRECT	GO:0042623	Atpase activity, coupled	4	1.9802	0.000282094	3.54961	HSPA6, HSPA1A, HSPA1B, HSPA8
KEGG_PATHWAY	hsa04612	Antigen processing and presentation	7	3.46535	0.000594297	3.226	HSP90AB1, HSP90AA1, HSPA6, HSPA4, HSPA1A, HSPA1B, HSPA8
GOTERM_BP_DIRECT	GO:0031396	Regulation of protein ubiquitination	4	1.9802	0.000622046	3.20618	HSP90AB1, HSP90AA1, HSPA1A, HSPA1B
KEGG_PATHWAY	hsa05164	Influenza A	10	4.9505	0.000625326	3.20389	SOCS3, JUN, HSPA6, CXCL8, HSPA1A, HSPA1B, DNAJB1, CASP1, HSPA8, NXT2
GOTERM_BP_DIRECT	GO:0034605	Cellular response to heat	5	2.47525	0.000653167	3.18498	HMOX1, HSPA6, HSPA1A, HSPA1B, HIKESHI
GOTERM_BP_DIRECT	GO:0050821	Protein stabilization	8	3.9604	0.000683429	3.16531	HSP90AB1, HSP90AA1, CCT4, BAG3, CLU, HSPA1A, HSPA1B, HSPD1
GOTERM_BP_DIRECT	GO:0070370	Cellular heat acclimation	3	1.48515	0.000683487	3.16527	HSPA6, HSPA1A, HSPA1B
GOTERM_BP_DIRECT	GO:0043488	Regulation of mrna stability	7	3.46535	0.000869617	3.06067	PSMD10, UBC, HSPB1, HSPA1A, HSPA1B, UBB, HSPA8
KEGG_PATHWAY	hsa04010	MAPK signaling pathway	11	5.44554	0.00244422	2.61186	CACNA2D1, DUSP1, JUN, CACNA1G, HSPA6, HSPB1, HSPA1A, HSPA1B, PRKACB, RAPGEF2, HSPA8
GOTERM_BP_DIRECT	GO:0046034	ATP metabolic process	4	1.9802	0.00485524	2.31379	ATP6V1A, HSPA1A, HSPA1B, HSPA8
GOTERM_BP_DIRECT	GO:0031397	Negative regulation of protein ubiquitination	4	1.9802	0.00972305	2.0122	UFL1, DNAJA1, HSPA1A, HSPA1B
GOTERM_MF_DIRECT	GO:0031625	Ubiquitin protein ligase binding	9	4.45545	0.0155566	1.80808	BCL10, CLU, DNAJA1, HSPA1A, HSPA1B, PRKACB, NGFR, HSPD1, HSPA8
GOTERM_MF_DIRECT	GO:0001664	G-protein coupled receptor binding	4	1.9802	0.023677	1.62567	DNAJA1, HSPA1A, HSPA1B, HSPA8
GOTERM_MF_DIRECT	GO:0042826	Histone deacetylase binding	5	2.47525	0.0276892	1.55769	HSP90AB1, HSP90AA1, HSPA1A, HSPA1B, PRDM1
GOTERM_MF_DIRECT	GO:0016887	ATPase activity	6	2.9703	0.0551084	1.25878	HSP90AA1, CLU, HSPA1A, HSPA1B, HSPD1, HSPA8
KEGG_PATHWAY	hsa03040	Spliceosome	5	2.47525	0.111449	0.952923	HNRNPK, HSPA6, HSPA1A, HSPA1B, HSPA8
KEGG_PATHWAY	hsa04144	Endocytosis	7	3.46535	0.115436	0.93766	IGF2R, HSPA6, HSPA1A, HSPA1B, SNX3, ARAP1, HSPA8
KEGG_PATHWAY	hsa05145	Toxoplasmosis	4	1.9802	0.194092	0.711991	HSPA6, HSPA1A, HSPA1B, HSPA8
KEGG_PATHWAY	hsa05162	Measles	4	1.9802	0.278449	0.555255	HSPA6, HSPA1A, HSPA1B, HSPA8
Annotation Cluster 3	Enrichment Score: 2.18674993510711
Category	Term	Description	Count	%	Pvalue (Fisher’s Exact Test)	-log(pval)	Genes
KEGG_PATHWAY	hsa04915	Estrogen signaling pathway	9	4.45545	6.00428e-05	4.22154	HSP90AB1, HSP90AA1, FKBP4, JUN, HSPA6, HSPA1A, HSPA1B, PRKACB, HSPA8
BIOCARTA	h_PparaPathway	Mechanism of Gene Regulation by Peroxisome Proliferators via PPARa(alpha)	5	2.47525	0.00717108	2.14442	HSP90AA1, DUSP1, JUN, HSPA1A, PRKACB
KEGG_PATHWAY	hsa05200	Pathways in cancer	6	2.9703	0.6393	0.194295	HSP90AB1, HSP90AA1, PGF, JUN, CXCL8, PRKACB
Annotation Cluster 4	Enrichment Score: 0.9392718450217757
Category	Term	Description	Count	%	Pvalue (Fisher’s Exact Test)	-log(pval)	Genes
GOTERM_BP_DIRECT	GO:0043488	Regulation of mrna stability	7	3.46535	0.000869617	3.06067	PSMD10, UBC, HSPB1, HSPA1A, HSPA1B, UBB, HSPA8
GOTERM_BP_DIRECT	GO:0002223	Stimulatory c-type lectin receptor signaling pathway	5	2.47525	0.0269171	1.56997	BCL10, PSMD10, UBC, PRKACB, UBB
GOTERM_BP_DIRECT	GO:0007249	I-kappaB kinase/NF-kappaB signaling	4	1.9802	0.0269179	1.56996	BCL10, UBC, UBB, AZI2
GOTERM_BP_DIRECT	GO:0038095	Fc-epsilon receptor signaling pathway	5	2.47525	0.126569	0.897673	BCL10, PSMD10, JUN, UBC, UBB
GOTERM_BP_DIRECT	GO:0033209	Tumor necrosis factor-mediated signaling pathway	4	1.9802	0.134977	0.869741	PSMD10, UBC, NGFR, UBB
GOTERM_BP_DIRECT	GO:0000209	Protein polyubiquitination	5	2.47525	0.137855	0.860576	PSMD10, UBC, UBR2, RNF167, UBB
GOTERM_BP_DIRECT	GO:0090263	Positive regulation of canonical wnt signaling pathway	4	1.9802	0.13991	0.85415	PSMD10, UBC, COL1A1, UBB
GOTERM_BP_DIRECT	GO:0031398	Positive regulation of protein ubiquitination	3	1.48515	0.151484	0.819633	BCL10, PSMD10, UBB
GOTERM_BP_DIRECT	GO:0000165	MAPK cascade	6	2.9703	0.153463	0.813997	IRS2, PSMD10, UBC, UBB, RAPGEF2, GFRA2
GOTERM_BP_DIRECT	GO:0038061	NIK/NF-kappaB signaling	3	1.48515	0.159021	0.798545	PSMD10, UBC, UBB
GOTERM_BP_DIRECT	GO:0051436	Negative regulation of ubiquitin-protein ligase activity involved in mitotic cell cycle	3	1.48515	0.178149	0.749217	PSMD10, UBC, UBB
GOTERM_BP_DIRECT	GO:0051437	Positive regulation of ubiquitin-protein ligase activity involved in regulation of mitotic cell cycle transition	3	1.48515	0.197608	0.704196	PSMD10, UBC, UBB
GOTERM_BP_DIRECT	GO:0031145	Anaphase-promoting complex-dependent catabolic process	3	1.48515	0.209405	0.679012	PSMD10, UBC, UBB
GOTERM_BP_DIRECT	GO:0050852	T cell receptor signaling pathway	4	1.9802	0.214322	0.668933	BCL10, PSMD10, UBC, UBB
GOTERM_BP_DIRECT	GO:0060071	Wnt signaling pathway, planar cell polarity pathway	3	1.48515	0.261133	0.583138	PSMD10, UBC, UBB
GOTERM_BP_DIRECT	GO:0090090	Negative regulation of canonical wnt signaling pathway	3	1.48515	0.526803	0.278352	PSMD10, UBC, UBB
GOTERM_BP_DIRECT	GO:0043161	Proteasome-mediated ubiquitin-dependent protein catabolic process	3	1.48515	0.64587	0.189855	PSMD10, UBC, UBB
Annotation Cluster 5	Enrichment Score: 0.5655553659480391
Category	Term	Description	Count	%	Pvalue (Fisher’s Exact Test)	-log(pval)	Genes
GOTERM_MF_DIRECT	GO:0001078	Transcriptional repressor activity, rna polymerase ii core promoter proximal region sequence-specific binding	5	2.47525	0.0361546	1.44184	TSHZ1, TBX2, PRDM1, MXD1, SNAI1
GOTERM_MF_DIRECT	GO:0000978	RNA polymerase II core promoter proximal region sequence-specific DNA binding	5	2.47525	0.564654	0.248217	HNRNPK, TBX2, JUN, PRDM1, MXD1
GOTERM_MF_DIRECT	GO:0003700	Transcription factor activity, sequence-specific dna binding	6	2.9703	0.984889	0.0066129	HMGB2, TBX2, JUN, PRDM1, KLF2, MXD1
