# Supplementary material for: Inhibition of CBP synergizes with the RNA-dependent mechanisms of Azacitidine by limiting protein synthesis
Source: Nat Commun. 2021 Oct 18;12:6060. doi: 10.1038/s41467-021-26258-z (PMC8523560; doi:10.1038/s41467-021-26258-z)
Supplement: Supplementary file 9 — Supplementary Dataset 6 [file 41467_2021_26258_MOESM9_ESM.xlsx]

## Sheet: Sheet1
Accession	Protein Names	Gene Names	Sequence Length	Peptides NegCtrl	Peptides Untreated.1	Peptides Untreated.2	Peptides Untreated.3	Peptides C646Inh.4h.1	Peptides C646Inh.4h.2	Peptides C646Inh.4h.3	PSMs NegCtrl	PSMs DMSO.1	PSMs DMSO.2	PSMs DMSO.3	PSMs C646.4h.2	PSMs C646.4h.3	Condition
P06576	ATP synthase subunit beta, mitochondrial	ATP5B	529	1	19	18	18	14	2	6	2	60	60	58	3	11	Reduction C646≥75%
P07237	Protein disulfide-isomerase	P4HB	508	2	18	15	15	12	3	5	2	68	47	47	11	14	Reduction C646≥75%
P37802	Transgelin-2	TAGLN2	199	1	12	12	12	11	6	8	2	102	76	82	15	22	Reduction C646≥75%
O43390	Heterogeneous nuclear ribonucleoprotein R	HNRNPR	633	1	12	12	14	9	1	2	1	27	24	30	2	5	Reduction C646≥75%
P00492	Hypoxanthine-guanine phosphoribosyltransferase	HPRT1	218	1	7	7	7	4	2	2	1	28	26	26	2	3	Reduction C646≥75%
P09972	Fructose-bisphosphate aldolase C	ALDOC	364	1	7	6	7	3	1	2	1	20	24	22	4	6	Reduction C646≥75%
P0DP25;P0DP24;P0DP23			149	1	8	8	8	4	1	1	1	24	20	21	3	3	Reduction C646≥75%
P13796	Plastin-2	LCP1	627	1	26	26	25	23	6	11	1	79	72	76	11	22	Reduction C646≥75%
P26599	Polypyrimidine tract-binding protein 1	PTBP1	531	1	12	10	12	8	2	5	1	30	34	50	3	9	Reduction C646≥75%
P31942	Heterogeneous nuclear ribonucleoprotein H3	HNRNPH3	346	1	10	7	10	7	2	3	1	45	36	39	5	14	Reduction C646≥75%
P35579	Myosin-9	MYH9	1960	1	28	32	36	8	1	3	1	48	55	69	1	5	Reduction C646≥75%
Q04917	14-3-3 protein eta	YWHAH	246	1	6	6	6	4	0	2	1	16	21	20	0	7	Reduction C646≥75%
Q14008	Cytoskeleton-associated protein 5	CKAP5	2032	1	14	18	19	9	1	0	1	27	30	37	1	0	Reduction C646≥75%
Q15084	Protein disulfide-isomerase A6	PDIA6	440	1	8	9	9	8	1	3	1	19	21	23	3	6	Reduction C646≥75%
O00116	Alkyldihydroxyacetonephosphate synthase, peroxisomal	AGPS	658	0	8	8	5	6	1	1	0	10	10	10	2	1	Reduction C646≥75%
O00231	26S proteasome non-ATPase regulatory subunit 11	PSMD11	422	0	5	5	8	3	0	2	0	9	7	13	0	2	Reduction C646≥75%
O00429	Dynamin-1-like protein	DNM1L	736	0	10	11	13	3	1	0	0	15	14	20	1	0	Reduction C646≥75%
O00571;O15523	ATP-dependent RNA helicase DDX3X;ATP-dependent RNA helicase DDX3Y	DDX3X;DDX3Y	662	0	18	19	19	12	3	6	0	49	66	66	7	14	Reduction C646≥75%
O14737	Programmed cell death protein 5	PDCD5	125	0	5	5	4	6	0	1	0	9	6	6	0	2	Reduction C646≥75%
P19105;O14950;P24844	Myosin regulatory light chain 12A;Myosin regulatory light chain 12B;Myosin regulatory light polypeptide 9	MYL12A;MYL12B;MYL9	171	0	7	7	7	5	3	4	0	10	8	9	2	1	Reduction C646≥75%
O14964	Hepatocyte growth factor-regulated tyrosine kinase substrate	HGS	777	0	6	5	5	3	0	1	0	7	6	7	0	1	Reduction C646≥75%
O14979	Heterogeneous nuclear ribonucleoprotein D-like	HNRNPDL	420	0	6	5	5	3	0	2	0	14	12	10	0	4	Reduction C646≥75%
O15143	Actin-related protein 2/3 complex subunit 1B	ARPC1B	372	0	7	7	9	4	0	1	0	13	11	19	0	1	Reduction C646≥75%
O15145	Actin-related protein 2/3 complex subunit 3	ARPC3	178	0	3	3	3	3	0	1	0	5	7	8	0	1	Reduction C646≥75%
O15270	Serine palmitoyltransferase 2	SPTLC2	562	0	2	4	3	4	1	0	0	2	6	5	1	0	Reduction C646≥75%
O15294	UDP-N-acetylglucosamine--peptide N-acetylglucosaminyltransferase 110 kDa subunit	OGT	1046	0	8	10	15	5	1	1	0	11	13	22	1	1	Reduction C646≥75%
O15371	Eukaryotic translation initiation factor 3 subunit D	EIF3D	548	0	5	7	10	3	0	1	0	7	9	21	0	1	Reduction C646≥75%
O43143	Pre-mRNA-splicing factor ATP-dependent RNA helicase DHX15	DHX15	795	0	12	13	14	8	1	1	0	21	18	22	2	2	Reduction C646≥75%
O43172	U4/U6 small nuclear ribonucleoprotein Prp4	PRPF4	522	0	2	2	1	2	1	0	0	3	3	2	1	0	Reduction C646≥75%
O43396	Thioredoxin-like protein 1	TXNL1	289	0	9	6	9	7	1	2	0	20	17	19	1	2	Reduction C646≥75%
O43447	Peptidyl-prolyl cis-trans isomerase H	PPIH	177	0	6	6	4	4	1	1	0	10	13	10	2	3	Reduction C646≥75%
O43707	Alpha-actinin-4	ACTN4	911	0	27	29	29	21	5	9	0	63	75	73	11	23	Reduction C646≥75%
O43776	Asparagine--tRNA ligase, cytoplasmic	NARS	548	0	12	13	14	9	2	3	0	24	31	32	2	3	Reduction C646≥75%
O43837	Isocitrate dehydrogenase [NAD] subunit beta, mitochondrial	IDH3B	385	0	4	4	5	2	0	1	0	7	9	9	0	1	Reduction C646≥75%
O60315	Zinc finger E-box-binding homeobox 2	ZEB2	1214	0	14	13	12	9	0	1	0	20	17	18	0	1	Reduction C646≥75%
O60488	Long-chain-fatty-acid--CoA ligase 4	ACSL4	711	0	9	9	12	9	0	1	0	14	18	22	0	1	Reduction C646≥75%
O60506	Heterogeneous nuclear ribonucleoprotein Q	SYNCRIP	623	0	16	11	16	9	1	3	0	35	29	39	2	6	Reduction C646≥75%
O60568	Procollagen-lysine,2-oxoglutarate 5-dioxygenase 3	PLOD3	738	0	3	4	4	2	0	1	0	3	4	5	0	1	Reduction C646≥75%
O60664	Perilipin-3	PLIN3	434	0	7	4	7	5	1	0	0	9	5	10	1	0	Reduction C646≥75%
O60711	Leupaxin	LPXN	386	0	6	6	10	4	1	2	0	14	11	18	1	3	Reduction C646≥75%
O60749	Sorting nexin-2	SNX2	519	0	6	7	9	7	0	1	0	8	12	10	0	1	Reduction C646≥75%
O60884	DnaJ homolog subfamily A member 2	DNAJA2	412	0	3	3	4	3	0	1	0	10	8	12	0	2	Reduction C646≥75%
O75477;O94905	Erlin-1;Erlin-2	ERLIN1;ERLIN2	348	0	3	3	4	2	1	2	0	2	2	2	0	1	Reduction C646≥75%
O75533	Splicing factor 3B subunit 1	SF3B1	1304	0	20	17	19	18	2	4	0	39	29	33	6	8	Reduction C646≥75%
O75569	Interferon-inducible double-stranded RNA-dependent protein kinase activator A	PRKRA	313	0	2	3	3	1	0	1	0	2	3	3	0	1	Reduction C646≥75%
O75643	U5 small nuclear ribonucleoprotein 200 kDa helicase	SNRNP200	2136	0	16	18	26	10	0	1	0	27	27	41	0	1	Reduction C646≥75%
O75821	Eukaryotic translation initiation factor 3 subunit G	EIF3G	320	0	4	4	5	4	0	1	0	6	8	11	0	1	Reduction C646≥75%
O75822	Eukaryotic translation initiation factor 3 subunit J	EIF3J	258	0	4	2	3	2	1	0	0	5	2	4	1	0	Reduction C646≥75%
O75874	Isocitrate dehydrogenase [NADP] cytoplasmic	IDH1	414	0	13	13	12	9	2	5	0	29	29	33	3	10	Reduction C646≥75%
O75934	Pre-mRNA-splicing factor SPF27	BCAS2	225	0	5	4	6	5	0	1	0	7	8	9	0	3	Reduction C646≥75%
O75955	Flotillin-1	FLOT1	427	0	3	3	3	2	0	1	0	3	3	3	0	1	Reduction C646≥75%
O75995	SAM and SH3 domain-containing protein 3	SASH3	380	0	1	1	2	1	0	1	0	1	2	4	0	1	Reduction C646≥75%
O76003	Glutaredoxin-3	GLRX3	335	0	7	6	8	3	0	1	0	11	9	13	0	1	Reduction C646≥75%
O94776	Metastasis-associated protein MTA2	MTA2	668	0	9	8	8	5	0	2	0	11	11	11	0	2	Reduction C646≥75%
O94804	Serine/threonine-protein kinase 10	STK10	968	0	6	6	5	4	1	1	0	9	8	6	1	2	Reduction C646≥75%
O94925	Glutaminase kidney isoform, mitochondrial	GLS	669	0	9	9	9	5	0	1	0	25	23	28	0	1	Reduction C646≥75%
O95232	Luc7-like protein 3	LUC7L3	432	0	5	4	6	2	1	2	0	8	5	12	1	2	Reduction C646≥75%
O95319	CUGBP Elav-like family member 2	CELF2	508	0	6	6	5	6	1	1	0	9	11	9	2	1	Reduction C646≥75%
O95478	Ribosome biogenesis protein NSA2 homolog	NSA2	260	0	5	5	4	5	0	2	0	6	8	5	0	3	Reduction C646≥75%
O95758	Polypyrimidine tract-binding protein 3	PTBP3	552	0	2	1	2	1	0	1	0	4	2	3	0	1	Reduction C646≥75%
O95793	Double-stranded RNA-binding protein Staufen homolog 1	STAU1	577	0	7	3	7	2	0	1	0	9	5	8	0	1	Reduction C646≥75%
O95831	Apoptosis-inducing factor 1, mitochondrial	AIFM1	613	0	8	7	8	6	1	2	0	10	13	14	1	2	Reduction C646≥75%
O95881	Thioredoxin domain-containing protein 12	TXNDC12	172	0	2	2	3	1	1	0	0	2	2	4	1	0	Reduction C646≥75%
O95926	Pre-mRNA-splicing factor SYF2	SYF2	243	0	3	3	4	1	0	1	0	5	7	7	0	2	Reduction C646≥75%
P00491	Purine nucleoside phosphorylase	PNP	289	0	10	11	12	7	2	3	0	22	31	35	3	7	Reduction C646≥75%
P01033	Metalloproteinase inhibitor 1	TIMP1	207	0	3	3	4	2	1	1	0	4	8	7	1	2	Reduction C646≥75%
P02545	Prelamin-A/C;Lamin-A/C	LMNA	664	0	8	10	9	6	0	1	0	9	17	13	0	1	Reduction C646≥75%
P04632	Calpain small subunit 1	CAPNS1	268	0	6	6	6	4	0	1	0	15	12	15	0	1	Reduction C646≥75%
P05023;P13637	Sodium/potassium-transporting ATPase subunit alpha-1;Sodium/potassium-transporting ATPase subunit alpha-3	ATP1A1;ATP1A3	1023	0	12	12	16	9	1	2	0	8	9	14	1	2	Reduction C646≥75%
P05107	Integrin beta-2	ITGB2	769	0	10	11	12	6	0	1	0	17	16	18	0	1	Reduction C646≥75%
P05120	Plasminogen activator inhibitor 2	SERPINB2	415	0	11	13	13	6	2	3	0	24	33	31	2	5	Reduction C646≥75%
P05141	ADP/ATP translocase 2;ADP/ATP translocase 2, N-terminally processed	SLC25A5	298	0	11	11	12	6	2	5	0	24	25	27	2	8	Reduction C646≥75%
P05198	Eukaryotic translation initiation factor 2 subunit 1	EIF2S1	315	0	10	10	12	8	2	3	0	31	28	29	4	6	Reduction C646≥75%
P05388;Q8NHW5	60S acidic ribosomal protein P0;60S acidic ribosomal protein P0-like	RPLP0;RPLP0P6	317	0	7	7	7	6	0	3	0	11	12	8	0	4	Reduction C646≥75%
P05455	Lupus La protein	SSB	408	0	7	6	5	2	1	2	0	10	10	10	3	2	Reduction C646≥75%
P06744	Glucose-6-phosphate isomerase	GPI	558	0	12	12	12	9	3	5	0	42	48	42	5	12	Reduction C646≥75%
P06753	Tropomyosin alpha-3 chain	TPM3	285	0	4	5	5	4	2	2	0	8	8	9	2	2	Reduction C646≥75%
P07602	Prosaposin;Saposin-A;Saposin-B-Val;Saposin-B;Saposin-C;Saposin-D	PSAP	524	0	7	9	10	8	1	3	0	9	18	17	1	5	Reduction C646≥75%
P07954	Fumarate hydratase, mitochondrial	FH	510	0	7	4	7	4	1	1	0	16	12	13	2	2	Reduction C646≥75%
P08133	Annexin A6	ANXA6	673	0	23	19	23	15	1	5	0	47	42	55	2	6	Reduction C646≥75%
P08311	Cathepsin G	CTSG	255	0	7	7	7	6	2	3	0	20	35	26	4	7	Reduction C646≥75%
P08559	Pyruvate dehydrogenase E1 component subunit alpha, somatic form, mitochondrial	PDHA1	390	0	8	9	8	4	1	0	0	18	19	18	3	0	Reduction C646≥75%
P08567	Pleckstrin	PLEK	350	0	7	6	9	4	1	0	0	15	15	25	1	0	Reduction C646≥75%
P08621	U1 small nuclear ribonucleoprotein 70 kDa	SNRNP70	437	0	4	2	3	2	1	1	0	7	2	3	1	1	Reduction C646≥75%
P08670	Vimentin	VIM	466	0	13	16	16	7	0	3	0	17	24	30	0	5	Reduction C646≥75%
P08754	Guanine nucleotide-binding protein G(k) subunit alpha	GNAI3	354	0	6	7	7	1	1	2	0	11	10	11	1	2	Reduction C646≥75%
P09234	U1 small nuclear ribonucleoprotein C	SNRPC	159	0	2	2	2	2	1	2	0	15	10	10	1	2	Reduction C646≥75%
P09382	Galectin-1	LGALS1	135	0	4	4	5	5	1	1	0	11	14	15	3	3	Reduction C646≥75%
P09429	High mobility group protein B1	HMGB1	215	0	7	6	7	5	0	2	0	15	10	22	0	2	Reduction C646≥75%
P09525	Annexin A4	ANXA4	319	0	7	7	8	8	0	1	0	11	8	12	0	1	Reduction C646≥75%
P09622	Dihydrolipoyl dehydrogenase, mitochondrial	DLD	509	0	7	7	7	4	0	1	0	14	14	19	0	1	Reduction C646≥75%
P09874	Poly [ADP-ribose] polymerase 1	PARP1	1014	0	8	9	8	7	0	1	0	8	11	11	0	1	Reduction C646≥75%
P10909	Clusterin;Clusterin beta chain;Clusterin alpha chain	CLU	449	0	4	4	4	4	0	1	0	5	6	8	0	2	Reduction C646≥75%
P11387	DNA topoisomerase 1	TOP1	765	0	9	7	7	5	1	1	0	15	15	13	2	1	Reduction C646≥75%
P11388	DNA topoisomerase 2-alpha	TOP2A	1531	0	16	18	16	12	1	2	0	26	37	31	1	5	Reduction C646≥75%
P11413	Glucose-6-phosphate 1-dehydrogenase	G6PD	515	0	8	11	14	7	2	2	0	15	22	27	3	2	Reduction C646≥75%
P11586	C-1-tetrahydrofolate synthase, cytoplasmic;Methylenetetrahydrofolate dehydrogenase;Methenyltetrahydrofolate cyclohydrolase;Formyltetrahydrofolate synthetase;C-1-tetrahydrofolate synthase, cytoplasmic, N-terminally processed	MTHFD1	935	0	16	18	14	13	1	3	0	26	23	21	1	3	Reduction C646≥75%
P11940	Polyadenylate-binding protein 1	PABPC1	636	0	22	19	22	7	0	4	0	76	61	64	0	4	Reduction C646≥75%
P12236	ADP/ATP translocase 3;ADP/ATP translocase 3, N-terminally processed	SLC25A6	298	0	8	9	8	5	0	2	0	17	18	19	0	2	Reduction C646≥75%
P12268	Inosine-5-monophosphate dehydrogenase 2	IMPDH2	514	0	14	14	13	10	1	3	0	55	57	52	1	4	Reduction C646≥75%
P12814	Alpha-actinin-1	ACTN1	892	0	29	28	30	24	4	7	0	70	77	73	8	16	Reduction C646≥75%
P12955	Xaa-Pro dipeptidase	PEPD	493	0	5	5	5	4	0	1	0	7	7	9	0	2	Reduction C646≥75%
P12956	X-ray repair cross-complementing protein 6	XRCC6	609	0	16	16	18	14	4	6	0	47	51	53	4	12	Reduction C646≥75%
P13489	Ribonuclease inhibitor	RNH1	461	0	14	14	14	7	5	5	0	23	26	30	5	8	Reduction C646≥75%
P13639	Elongation factor 2	EEF2	858	0	30	28	32	16	4	8	0	103	113	125	10	18	Reduction C646≥75%
P13667	Protein disulfide-isomerase A4	PDIA4	645	0	10	11	9	7	1	2	0	15	19	14	2	2	Reduction C646≥75%
P13674	Prolyl 4-hydroxylase subunit alpha-1	P4HA1	534	0	4	6	7	3	0	1	0	6	8	10	0	1	Reduction C646≥75%
P13693	Translationally-controlled tumor protein	TPT1	172	0	4	4	4	4	1	1	0	22	25	21	6	4	Reduction C646≥75%
P13798	Acylamino-acid-releasing enzyme	APEH	732	0	7	5	4	3	1	1	0	7	5	4	1	1	Reduction C646≥75%
P14317	Hematopoietic lineage cell-specific protein	HCLS1	486	0	5	5	8	3	0	2	0	10	13	15	0	2	Reduction C646≥75%
P14550	Alcohol dehydrogenase [NADP(+)]	AKR1A1	325	0	3	4	5	2	0	1	0	3	5	7	0	1	Reduction C646≥75%
P14625	Endoplasmin	HSP90B1	803	0	17	16	26	16	3	5	0	27	28	54	6	9	Reduction C646≥75%
P14866	Heterogeneous nuclear ribonucleoprotein L	HNRNPL	589	0	11	10	11	10	2	4	0	25	22	27	2	8	Reduction C646≥75%
P14868	Aspartate--tRNA ligase, cytoplasmic	DARS	501	0	10	14	12	8	0	1	0	14	22	19	0	1	Reduction C646≥75%
P14927	Cytochrome b-c1 complex subunit 7	UQCRB	111	0	2	3	4	2	1	0	0	4	5	6	1	0	Reduction C646≥75%
P15104	Glutamine synthetase	GLUL	373	0	4	6	5	4	1	1	0	7	12	12	1	1	Reduction C646≥75%
P15153	Ras-related C3 botulinum toxin substrate 2	RAC2	192	0	3	3	3	2	1	1	0	4	5	6	1	1	Reduction C646≥75%
P15311	Ezrin	EZR	586	0	14	13	14	9	2	3	0	40	44	46	5	9	Reduction C646≥75%
P15408	Fos-related antigen 2	FOSL2	326	0	2	2	2	2	0	1	0	3	2	3	0	1	Reduction C646≥75%
P15531	Nucleoside diphosphate kinase A	NME1	152	0	6	7	8	6	1	3	0	21	30	27	1	6	Reduction C646≥75%
P15880	40S ribosomal protein S2	RPS2	293	0	6	5	6	4	1	2	0	22	22	24	2	2	Reduction C646≥75%
P17480	Nucleolar transcription factor 1	UBTF	764	0	7	5	9	2	0	1	0	9	7	13	0	3	Reduction C646≥75%
P18206	Vinculin	VCL	1134	0	12	12	15	7	1	1	0	15	15	23	1	1	Reduction C646≥75%
P18615	Negative elongation factor E	NELFE	380	0	2	2	1	3	0	1	0	3	3	1	0	1	Reduction C646≥75%
P18754	Regulator of chromosome condensation	RCC1	421	0	7	7	6	5	0	2	0	13	14	11	0	2	Reduction C646≥75%
P19338	Nucleolin	NCL	710	0	13	9	9	6	1	3	0	25	14	14	2	4	Reduction C646≥75%
P20042	Eukaryotic translation initiation factor 2 subunit 2	EIF2S2	333	0	11	9	10	12	2	2	0	22	14	15	2	3	Reduction C646≥75%
P20290	Transcription factor BTF3	BTF3	206	0	5	5	5	4	2	2	0	17	20	27	2	5	Reduction C646≥75%
P21281	V-type proton ATPase subunit B, brain isoform	ATP6V1B2	511	0	6	8	8	8	1	2	0	9	14	19	1	2	Reduction C646≥75%
P21283	V-type proton ATPase subunit C 1	ATP6V1C1	382	0	4	4	5	4	1	0	0	6	5	7	1	0	Reduction C646≥75%
P21333	Filamin-A	FLNA	2647	0	67	61	58	41	11	12	0	131	117	121	19	22	Reduction C646≥75%
P21912	Succinate dehydrogenase [ubiquinone] iron-sulfur subunit, mitochondrial	SDHB	280	0	6	5	3	8	1	1	0	9	7	3	1	1	Reduction C646≥75%
P22234	Multifunctional protein ADE2;Phosphoribosylaminoimidazole-succinocarboxamide synthase;Phosphoribosylaminoimidazole carboxylase	PAICS	425	0	6	7	9	6	1	1	0	7	8	9	1	1	Reduction C646≥75%
P22314	Ubiquitin-like modifier-activating enzyme 1	UBA1	1058	0	18	18	20	13	2	5	0	43	45	47	3	5	Reduction C646≥75%
P22392;O60361	Nucleoside diphosphate kinase B;Putative nucleoside diphosphate kinase	NME2;NME2P1	152	0	8	8	8	5	1	2	0	14	19	17	1	4	Reduction C646≥75%
P22695	Cytochrome b-c1 complex subunit 2, mitochondrial	UQCRC2	453	0	5	4	7	1	1	1	0	10	6	10	2	2	Reduction C646≥75%
P23141	Liver carboxylesterase 1	CES1	567	0	16	13	16	7	1	1	0	24	18	22	3	2	Reduction C646≥75%
P23193	Transcription elongation factor A protein 1	TCEA1	301	0	9	10	9	8	1	3	0	22	23	22	1	4	Reduction C646≥75%
P23246	Splicing factor, proline- and glutamine-rich	SFPQ	707	0	15	17	15	12	7	11	0	127	151	130	21	38	Reduction C646≥75%
P23284	Peptidyl-prolyl cis-trans isomerase B	PPIB	216	0	10	9	9	6	1	3	0	26	19	19	3	6	Reduction C646≥75%
P23381	Tryptophan--tRNA ligase, cytoplasmic;T1-TrpRS;T2-TrpRS	WARS	471	0	6	8	8	5	0	1	0	10	10	11	0	1	Reduction C646≥75%
P23526	Adenosylhomocysteinase	AHCY	432	0	9	12	12	7	2	4	0	19	23	25	3	5	Reduction C646≥75%
P23921	Ribonucleoside-diphosphate reductase large subunit	RRM1	792	0	2	4	7	3	1	1	0	3	5	7	1	1	Reduction C646≥75%
P24752	Acetyl-CoA acetyltransferase, mitochondrial	ACAT1	427	0	13	11	13	8	3	3	0	23	20	24	3	4	Reduction C646≥75%
P24928	DNA-directed RNA polymerase II subunit RPB1	POLR2A	1970	0	10	13	18	9	0	2	0	13	17	23	0	2	Reduction C646≥75%
P25205	DNA replication licensing factor MCM3	MCM3	808	0	18	15	19	10	1	3	0	34	28	40	1	3	Reduction C646≥75%
P25789	Proteasome subunit alpha type-4	PSMA4	261	0	5	6	6	4	1	0	0	11	12	12	2	0	Reduction C646≥75%
P26196	Probable ATP-dependent RNA helicase DDX6	DDX6	483	0	10	9	12	7	0	2	0	18	19	22	0	3	Reduction C646≥75%
P26583	High mobility group protein B2	HMGB2	209	0	4	4	6	3	0	1	0	9	7	8	0	1	Reduction C646≥75%
P26641	Elongation factor 1-gamma	EEF1G	437	0	9	10	13	6	2	2	0	20	30	30	4	8	Reduction C646≥75%
P27708	CAD protein;Glutamine-dependent carbamoyl-phosphate synthase;Aspartate carbamoyltransferase;Dihydroorotase	CAD	2225	0	9	8	9	2	0	1	0	13	12	10	0	1	Reduction C646≥75%
P27797	Calreticulin	CALR	417	0	10	10	10	6	0	1	0	45	44	46	0	1	Reduction C646≥75%
P27824	Calnexin	CANX	592	0	9	7	9	7	1	1	0	17	13	25	1	2	Reduction C646≥75%
P28062	Proteasome subunit beta type-8	PSMB8	276	0	8	6	7	6	2	2	0	17	11	11	2	2	Reduction C646≥75%
P29350	Tyrosine-protein phosphatase non-receptor type 6	PTPN6	595	0	7	7	7	3	0	1	0	12	13	13	0	1	Reduction C646≥75%
P29401	Transketolase	TKT	623	0	13	14	13	10	3	5	0	51	57	68	6	16	Reduction C646≥75%
P29692	Elongation factor 1-delta	EEF1D	281	0	6	7	7	6	0	1	0	12	15	16	0	1	Reduction C646≥75%
P30040	Endoplasmic reticulum resident protein 29	ERP29	261	0	7	3	5	6	1	1	0	15	5	8	2	1	Reduction C646≥75%
P30043	Flavin reductase (NADPH)	BLVRB	206	0	3	3	3	3	1	0	0	8	8	7	1	0	Reduction C646≥75%
P30044	Peroxiredoxin-5, mitochondrial	PRDX5	214	0	6	5	6	5	0	1	0	8	8	10	0	1	Reduction C646≥75%
P30048	Thioredoxin-dependent peroxide reductase, mitochondrial	PRDX3	256	0	5	5	4	2	0	1	0	9	7	6	0	1	Reduction C646≥75%
P30050	60S ribosomal protein L12	RPL12	165	0	5	5	5	4	2	3	0	16	15	11	3	4	Reduction C646≥75%
P30101	Protein disulfide-isomerase A3	PDIA3	505	0	17	16	17	12	3	7	0	40	36	46	4	10	Reduction C646≥75%
P30519	Heme oxygenase 2	HMOX2	316	0	2	1	3	1	0	1	0	3	2	6	0	1	Reduction C646≥75%
P31040	Succinate dehydrogenase [ubiquinone] flavoprotein subunit, mitochondrial	SDHA	664	0	7	7	7	4	0	1	0	10	13	15	0	1	Reduction C646≥75%
P31146	Coronin-1A	CORO1A	461	0	8	9	9	5	1	1	0	24	30	26	4	4	Reduction C646≥75%
P31150	Rab GDP dissociation inhibitor alpha	GDI1	447	0	9	10	12	5	1	2	0	14	17	22	3	4	Reduction C646≥75%
P31153	S-adenosylmethionine synthase isoform type-2	MAT2A	395	0	11	10	11	3	1	0	0	32	34	39	1	0	Reduction C646≥75%
P31350	Ribonucleoside-diphosphate reductase subunit M2	RRM2	389	0	14	13	14	10	0	2	0	31	24	31	0	2	Reduction C646≥75%
P31930	Cytochrome b-c1 complex subunit 1, mitochondrial	UQCRC1	480	0	8	9	10	3	1	0	0	23	22	25	1	0	Reduction C646≥75%
P31949	Protein S100-A11;Protein S100-A11, N-terminally processed	S100A11	105	0	3	3	3	2	1	1	0	20	18	18	4	3	Reduction C646≥75%
P32969	60S ribosomal protein L9	RPL9	192	0	7	6	6	3	2	2	0	23	24	24	2	7	Reduction C646≥75%
P33240;Q9H0L4	Cleavage stimulation factor subunit 2;Cleavage stimulation factor subunit 2 tau variant	CSTF2;CSTF2T	577	0	8	7	7	7	1	2	0	6	6	4	1	1	Reduction C646≥75%
P33991	DNA replication licensing factor MCM4	MCM4	863	0	18	20	20	7	1	1	0	35	38	47	1	2	Reduction C646≥75%
P33993	DNA replication licensing factor MCM7	MCM7	719	0	21	18	22	11	1	2	0	44	34	53	1	4	Reduction C646≥75%
P34897	Serine hydroxymethyltransferase, mitochondrial	SHMT2	504	0	11	10	12	6	1	2	0	20	17	22	2	4	Reduction C646≥75%
P34932	Heat shock 70 kDa protein 4	HSPA4	840	0	11	12	14	17	0	4	0	17	20	20	0	7	Reduction C646≥75%
P35221	Catenin alpha-1	CTNNA1	906	0	5	5	6	5	1	1	0	6	5	8	1	1	Reduction C646≥75%
P35241	Radixin	RDX	583	0	9	7	9	7	1	3	0	27	31	32	4	9	Reduction C646≥75%
P35269	General transcription factor IIF subunit 1	GTF2F1	517	0	4	4	4	4	0	1	0	5	5	4	0	1	Reduction C646≥75%
P35637	RNA-binding protein FUS	FUS	526	0	7	9	10	7	0	2	0	33	48	37	0	7	Reduction C646≥75%
P35659	Protein DEK	DEK	375	0	7	5	4	5	1	1	0	10	8	5	1	2	Reduction C646≥75%
P35998	26S protease regulatory subunit 7	PSMC2	433	0	9	12	13	6	1	3	0	12	23	25	1	7	Reduction C646≥75%
P36543	V-type proton ATPase subunit E 1	ATP6V1E1	226	0	5	4	5	5	2	0	0	6	7	8	2	0	Reduction C646≥75%
P36873	Serine/threonine-protein phosphatase PP1-gamma catalytic subunit	PPP1CC	323	0	11	11	12	7	1	1	0	29	28	40	1	1	Reduction C646≥75%
P38919	Eukaryotic initiation factor 4A-III;Eukaryotic initiation factor 4A-III, N-terminally processed	EIF4A3	411	0	10	11	11	7	2	2	0	35	24	34	2	4	Reduction C646≥75%
P39019	40S ribosomal protein S19	RPS19	145	0	7	6	7	6	1	2	0	39	29	21	3	6	Reduction C646≥75%
P39023	60S ribosomal protein L3	RPL3	403	0	7	5	7	1	1	1	0	22	12	12	2	3	Reduction C646≥75%
P39748	Flap endonuclease 1	FEN1	380	0	3	4	3	1	1	1	0	7	8	8	1	1	Reduction C646≥75%
P40222	Alpha-taxilin	TXLNA	546	0	6	6	7	5	1	1	0	13	16	14	1	1	Reduction C646≥75%
P40227	T-complex protein 1 subunit zeta	CCT6A	531	0	15	15	17	12	3	6	0	36	40	50	6	12	Reduction C646≥75%
P40938	Replication factor C subunit 3	RFC3	356	0	2	1	1	1	0	1	0	3	1	2	0	1	Reduction C646≥75%
P40939	Trifunctional enzyme subunit alpha, mitochondrial;Long-chain enoyl-CoA hydratase;Long chain 3-hydroxyacyl-CoA dehydrogenase	HADHA	763	0	19	18	16	10	1	2	0	40	34	36	2	2	Reduction C646≥75%
P41091;Q2VIR3	Eukaryotic translation initiation factor 2 subunit 3;Putative eukaryotic translation initiation factor 2 subunit 3-like protein	EIF2S3;EIF2S3L	472	0	7	7	8	4	1	1	0	5	5	7	1	1	Reduction C646≥75%
P41250	Glycine--tRNA ligase	GARS	739	0	7	5	7	5	0	1	0	14	10	17	0	1	Reduction C646≥75%
P42224	Signal transducer and activator of transcription 1-alpha/beta	STAT1	750	0	3	2	4	0	0	1	0	4	2	5	0	1	Reduction C646≥75%
P42677	40S ribosomal protein S27	RPS27	84	0	2	1	2	1	1	1	0	3	4	5	1	1	Reduction C646≥75%
P42704	Leucine-rich PPR motif-containing protein, mitochondrial	LRPPRC	1394	0	29	25	33	16	1	3	0	50	51	72	1	3	Reduction C646≥75%
P42765	3-ketoacyl-CoA thiolase, mitochondrial	ACAA2	397	0	8	8	9	5	0	2	0	9	10	17	0	4	Reduction C646≥75%
P42768	Wiskott-Aldrich syndrome protein	WAS	502	0	7	7	8	6	1	2	0	9	12	11	1	2	Reduction C646≥75%
P43034	Platelet-activating factor acetylhydrolase IB subunit alpha	PAFAH1B1	410	0	6	7	7	4	0	1	0	9	10	8	0	2	Reduction C646≥75%
P43243	Matrin-3	MATR3	847	0	9	10	13	7	2	1	0	20	20	29	3	3	Reduction C646≥75%
P43487	Ran-specific GTPase-activating protein	RANBP1	201	0	3	2	3	2	1	0	0	4	3	4	1	0	Reduction C646≥75%
P45880	Voltage-dependent anion-selective channel protein 2	VDAC2	294	0	2	3	3	1	0	1	0	2	5	4	0	1	Reduction C646≥75%
P46060	Ran GTPase-activating protein 1	RANGAP1	587	0	10	12	9	11	1	3	0	16	15	13	2	5	Reduction C646≥75%
P46087	Probable 28S rRNA (cytosine(4447)-C(5))-methyltransferase	NOP2	812	0	5	3	5	2	0	1	0	5	4	5	0	1	Reduction C646≥75%
P46379	Large proline-rich protein BAG6	BAG6	1132	0	13	11	11	6	0	1	0	27	22	30	0	1	Reduction C646≥75%
P46459	Vesicle-fusing ATPase	NSF	744	0	7	10	9	5	1	2	0	10	13	11	1	3	Reduction C646≥75%
P46736	Lys-63-specific deubiquitinase BRCC36	BRCC3	316	0	3	3	5	3	1	0	0	3	4	7	1	0	Reduction C646≥75%
P46940	Ras GTPase-activating-like protein IQGAP1	IQGAP1	1657	0	15	19	24	7	0	1	0	19	30	37	0	1	Reduction C646≥75%
P47897	Glutamine--tRNA ligase	QARS	775	0	10	17	16	3	0	1	0	16	28	29	0	1	Reduction C646≥75%
P48047	ATP synthase subunit O, mitochondrial	ATP5O	213	0	5	3	4	4	1	2	0	10	8	11	1	3	Reduction C646≥75%
P48444	Coatomer subunit delta	ARCN1	511	0	4	4	5	3	0	1	0	6	11	10	0	1	Reduction C646≥75%
P48643	T-complex protein 1 subunit epsilon	CCT5	541	0	19	18	21	13	0	5	0	50	49	69	0	7	Reduction C646≥75%
P49327	Fatty acid synthase;[Acyl-carrier-protein] S-acetyltransferase;[Acyl-carrier-protein] S-malonyltransferase;3-oxoacyl-[acyl-carrier-protein] synthase;3-oxoacyl-[acyl-carrier-protein] reductase;3-hydroxyacyl-[acyl-carrier-protein] dehydratase;Enoyl-[acyl-carrier-protein] reductase;Oleoyl-[acyl-carrier-protein] hydrolase	FASN	2511	0	25	26	29	5	0	2	0	32	37	41	0	2	Reduction C646≥75%
P49411	Elongation factor Tu, mitochondrial	TUFM	452	0	11	11	12	7	2	2	0	26	28	26	3	3	Reduction C646≥75%
P49588	Alanine--tRNA ligase, cytoplasmic	AARS	968	0	10	5	9	5	1	0	0	16	8	12	1	0	Reduction C646≥75%
P49720	Proteasome subunit beta type-3	PSMB3	205	0	3	3	3	3	0	1	0	5	6	5	0	2	Reduction C646≥75%
P49736	DNA replication licensing factor MCM2	MCM2	904	0	21	20	21	13	2	1	0	38	38	42	2	1	Reduction C646≥75%
P50213	Isocitrate dehydrogenase [NAD] subunit alpha, mitochondrial	IDH3A	366	0	6	7	6	1	0	1	0	8	11	12	0	1	Reduction C646≥75%
P50395	Rab GDP dissociation inhibitor beta	GDI2	445	0	16	19	19	8	2	3	0	33	39	43	6	9	Reduction C646≥75%
P50452	Serpin B8	SERPINB8	374	0	1	2	4	1	0	1	0	2	3	5	0	1	Reduction C646≥75%
P50991	T-complex protein 1 subunit delta	CCT4	539	0	19	21	20	19	6	8	0	52	66	73	9	19	Reduction C646≥75%
P50995	Annexin A11	ANXA11	505	0	10	9	9	7	3	3	0	21	19	21	4	5	Reduction C646≥75%
P51858	Hepatoma-derived growth factor	HDGF	240	0	11	8	10	9	1	2	0	25	16	21	1	2	Reduction C646≥75%
P51991	Heterogeneous nuclear ribonucleoprotein A3	HNRNPA3	378	0	10	9	9	9	2	2	0	31	31	26	3	5	Reduction C646≥75%
P52292	Importin subunit alpha-1	KPNA2	529	0	8	10	14	5	1	2	0	13	21	34	1	6	Reduction C646≥75%
P52294	Importin subunit alpha-5;Importin subunit alpha-5, N-terminally processed	KPNA1	538	0	3	2	3	2	0	1	0	3	3	4	0	1	Reduction C646≥75%
P52565	Rho GDP-dissociation inhibitor 1	ARHGDIA	204	0	4	3	7	1	1	1	0	11	6	16	2	1	Reduction C646≥75%
P52594	Arf-GAP domain and FG repeat-containing protein 1	AGFG1	562	0	2	2	2	1	0	1	0	3	3	2	0	1	Reduction C646≥75%
P53041	Serine/threonine-protein phosphatase 5	PPP5C	499	0	4	4	4	3	0	1	0	6	4	7	0	1	Reduction C646≥75%
P54577	Tyrosine--tRNA ligase, cytoplasmic;Tyrosine--tRNA ligase, cytoplasmic, N-terminally processed	YARS	528	0	10	14	9	14	2	1	0	17	23	15	3	2	Reduction C646≥75%
P54920	Alpha-soluble NSF attachment protein	NAPA	295	0	13	13	13	11	2	2	0	20	27	30	3	5	Reduction C646≥75%
P55060	Exportin-2	CSE1L	971	0	10	10	16	6	2	0	0	16	13	28	2	0	Reduction C646≥75%
P55072	Transitional endoplasmic reticulum ATPase	VCP	806	0	27	28	29	21	9	8	0	55	65	77	15	17	Reduction C646≥75%
P55084	Trifunctional enzyme subunit beta, mitochondrial;3-ketoacyl-CoA thiolase	HADHB	474	0	14	16	14	8	0	1	0	23	31	26	0	3	Reduction C646≥75%
P55209	Nucleosome assembly protein 1-like 1	NAP1L1	391	0	8	6	7	3	0	1	0	14	13	16	0	1	Reduction C646≥75%
P55735	Protein SEC13 homolog	SEC13	322	0	6	6	6	6	1	1	0	9	10	11	1	1	Reduction C646≥75%
P55884	Eukaryotic translation initiation factor 3 subunit B	EIF3B	814	0	7	6	10	3	0	1	0	11	10	16	0	1	Reduction C646≥75%
P56537	Eukaryotic translation initiation factor 6	EIF6	245	0	6	3	7	4	1	1	0	15	11	17	2	2	Reduction C646≥75%
P60842	Eukaryotic initiation factor 4A-I	EIF4A1	406	0	15	17	15	9	1	2	0	37	46	49	3	9	Reduction C646≥75%
P60900	Proteasome subunit alpha type-6	PSMA6	246	0	5	7	6	4	1	1	0	9	10	10	1	1	Reduction C646≥75%
P60953	Cell division control protein 42 homolog	CDC42	191	0	2	2	2	1	2	1	0	15	11	10	2	1	Reduction C646≥75%
P61011	Signal recognition particle 54 kDa protein	SRP54	504	0	12	9	11	7	1	1	0	18	18	25	1	2	Reduction C646≥75%
P62837;P61077	Ubiquitin-conjugating enzyme E2 D2;Ubiquitin-conjugating enzyme E2 D3	UBE2D2;UBE2D3	147	0	2	2	2	1	1	1	0	3	7	6	1	1	Reduction C646≥75%
P61160	Actin-related protein 2	ACTR2	394	0	7	7	9	6	2	3	0	15	14	18	3	4	Reduction C646≥75%
P61586;P08134	Transforming protein RhoA;Rho-related GTP-binding protein RhoC	RHOA;RHOC	193	0	5	6	5	5	1	2	0	14	19	16	1	3	Reduction C646≥75%
P61758	Prefoldin subunit 3	VBP1	197	0	5	4	6	4	1	2	0	10	8	14	1	3	Reduction C646≥75%
P62081	40S ribosomal protein S7	RPS7	194	0	2	4	4	2	0	1	0	8	11	23	0	2	Reduction C646≥75%
P62136	Serine/threonine-protein phosphatase PP1-alpha catalytic subunit	PPP1CA	330	0	11	11	12	6	0	1	0	29	28	43	0	1	Reduction C646≥75%
P62140	Serine/threonine-protein phosphatase PP1-beta catalytic subunit	PPP1CB	327	0	10	10	11	6	1	2	0	28	27	39	1	2	Reduction C646≥75%
P62191	26S protease regulatory subunit 4	PSMC1	440	0	7	5	5	4	0	1	0	10	7	8	0	1	Reduction C646≥75%
P62195	26S protease regulatory subunit 8	PSMC5	406	0	10	9	10	6	1	1	0	13	14	15	1	2	Reduction C646≥75%
P62304	Small nuclear ribonucleoprotein E	SNRPE	92	0	2	2	1	1	0	1	0	2	5	1	0	1	Reduction C646≥75%
P62306	Small nuclear ribonucleoprotein F	SNRPF	86	0	3	2	3	2	1	1	0	16	13	13	2	2	Reduction C646≥75%
P62310	U6 snRNA-associated Sm-like protein LSm3	LSM3	102	0	2	2	2	2	0	1	0	4	6	2	0	1	Reduction C646≥75%
P62314	Small nuclear ribonucleoprotein Sm D1	SNRPD1	119	0	2	3	2	1	0	1	0	5	5	3	0	1	Reduction C646≥75%
P62318	Small nuclear ribonucleoprotein Sm D3	SNRPD3	126	0	3	3	4	2	1	2	0	20	14	19	2	4	Reduction C646≥75%
P62491;Q15907	Ras-related protein Rab-11A;Ras-related protein Rab-11B	RAB11A;RAB11B	216	0	5	4	5	5	0	1	0	6	4	6	0	1	Reduction C646≥75%
P62847	40S ribosomal protein S24	RPS24	133	0	3	3	5	1	0	2	0	11	11	17	0	3	Reduction C646≥75%
P62873	Guanine nucleotide-binding protein G(I)/G(S)/G(T) subunit beta-1	GNB1	340	0	7	10	9	5	1	2	0	12	15	20	2	4	Reduction C646≥75%
P62877	E3 ubiquitin-protein ligase RBX1;E3 ubiquitin-protein ligase RBX1, N-terminally processed	RBX1	108	0	2	2	2	2	0	1	0	2	2	4	0	1	Reduction C646≥75%
P62942	Peptidyl-prolyl cis-trans isomerase FKBP1A	FKBP1A	108	0	2	2	2	2	0	1	0	4	4	5	0	1	Reduction C646≥75%
P62993	Growth factor receptor-bound protein 2	GRB2	217	0	7	4	6	3	1	2	0	14	8	11	1	2	Reduction C646≥75%
P63241;Q6IS14	Eukaryotic translation initiation factor 5A-1;Eukaryotic translation initiation factor 5A-1-like	EIF5A;EIF5AL1	154	0	8	6	9	7	0	1	0	45	36	47	0	1	Reduction C646≥75%
P67936	Tropomyosin alpha-4 chain	TPM4	248	0	4	4	5	4	1	1	0	7	7	8	1	1	Reduction C646≥75%
P78316	Nucleolar protein 14	NOP14	857	0	6	7	7	2	0	1	0	7	9	8	0	1	Reduction C646≥75%
P78318	Immunoglobulin-binding protein 1	IGBP1	339	0	5	6	6	2	1	0	0	8	8	9	1	0	Reduction C646≥75%
P78344	Eukaryotic translation initiation factor 4 gamma 2	EIF4G2	907	0	13	15	16	11	3	3	0	21	24	30	5	3	Reduction C646≥75%
P78347	General transcription factor II-I	GTF2I	998	0	13	17	17	6	1	1	0	18	25	24	1	1	Reduction C646≥75%
P78371	T-complex protein 1 subunit beta	CCT2	535	0	18	20	21	15	3	9	0	62	72	86	5	11	Reduction C646≥75%
P78417	Glutathione S-transferase omega-1	GSTO1	241	0	4	4	5	3	0	2	0	10	6	7	0	3	Reduction C646≥75%
P80303	Nucleobindin-2;Nesfatin-1	NUCB2	420	0	4	5	5	5	0	2	0	9	9	13	0	3	Reduction C646≥75%
P86791;P86790	Vacuolar fusion protein CCZ1 homolog;Vacuolar fusion protein CCZ1 homolog B	CCZ1;CCZ1B	482	0	3	4	4	2	0	1	0	5	4	6	0	1	Reduction C646≥75%
P99999	Cytochrome c	CYCS	105	0	3	3	3	1	0	1	0	7	5	4	0	2	Reduction C646≥75%
Q00610	Clathrin heavy chain 1	CLTC	1675	0	24	28	34	15	1	3	0	35	56	58	1	3	Reduction C646≥75%
Q01085	Nucleolysin TIAR	TIAL1	375	0	4	5	3	3	0	1	0	6	7	6	0	2	Reduction C646≥75%
Q01130	Serine/arginine-rich splicing factor 2	SRSF2	221	0	3	3	3	3	0	1	0	7	7	9	0	2	Reduction C646≥75%
Q01518	Adenylyl cyclase-associated protein 1	CAP1	475	0	9	10	12	9	2	5	0	19	23	33	3	8	Reduction C646≥75%
Q01844	RNA-binding protein EWS	EWSR1	656	0	8	8	7	8	2	3	0	24	32	33	6	5	Reduction C646≥75%
Q02880	DNA topoisomerase 2-beta	TOP2B	1626	0	14	13	15	10	1	1	0	20	21	21	1	4	Reduction C646≥75%
Q04637	Eukaryotic translation initiation factor 4 gamma 1	EIF4G1	1599	0	12	14	14	8	0	1	0	21	26	23	0	1	Reduction C646≥75%
Q04726	Transducin-like enhancer protein 3	TLE3	772	0	3	5	5	1	0	2	0	5	10	7	0	3	Reduction C646≥75%
Q07666	KH domain-containing, RNA-binding, signal transduction-associated protein 1	KHDRBS1	443	0	6	6	6	5	0	2	0	28	29	22	0	2	Reduction C646≥75%
Q08211	ATP-dependent RNA helicase A	DHX9	1270	0	16	19	22	10	0	4	0	23	35	42	0	6	Reduction C646≥75%
Q08945	FACT complex subunit SSRP1	SSRP1	709	0	6	5	3	3	1	1	0	9	7	5	1	1	Reduction C646≥75%
Q08J23	tRNA (cytosine(34)-C(5))-methyltransferase	NSUN2	767	0	11	11	13	10	0	2	0	26	22	23	0	3	Reduction C646≥75%
Q09028	Histone-binding protein RBBP4	RBBP4	425	0	4	5	7	3	1	1	0	9	11	13	2	2	Reduction C646≥75%
Q09666	Neuroblast differentiation-associated protein AHNAK	AHNAK	5890	0	47	57	59	32	4	3	0	59	89	82	4	4	Reduction C646≥75%
Q12874	Splicing factor 3A subunit 3	SF3A3	501	0	10	9	9	8	1	3	0	22	18	20	1	6	Reduction C646≥75%
Q12904	Aminoacyl tRNA synthase complex-interacting multifunctional protein 1;Endothelial monocyte-activating polypeptide 2	AIMP1	312	0	3	3	5	3	0	1	0	6	4	8	0	1	Reduction C646≥75%
Q12905	Interleukin enhancer-binding factor 2	ILF2	390	0	6	6	7	4	1	1	0	21	16	18	1	3	Reduction C646≥75%
Q12906	Interleukin enhancer-binding factor 3	ILF3	894	0	25	21	23	20	1	3	0	88	63	70	4	6	Reduction C646≥75%
Q13126	S-methyl-5-thioadenosine phosphorylase	MTAP	283	0	3	2	6	1	0	1	0	5	5	13	0	2	Reduction C646≥75%
Q13148	TAR DNA-binding protein 43	TARDBP	414	0	6	6	6	5	2	2	0	15	13	12	2	3	Reduction C646≥75%
Q13151	Heterogeneous nuclear ribonucleoprotein A0	HNRNPA0	305	0	3	2	3	1	0	1	0	14	12	11	0	6	Reduction C646≥75%
Q13155	Aminoacyl tRNA synthase complex-interacting multifunctional protein 2	AIMP2	320	0	4	5	4	2	1	1	0	8	10	9	1	3	Reduction C646≥75%
Q13177	Serine/threonine-protein kinase PAK 2;PAK-2p27;PAK-2p34	PAK2	524	0	7	8	7	4	0	1	0	10	13	9	0	1	Reduction C646≥75%
Q13185	Chromobox protein homolog 3	CBX3	183	0	6	6	7	4	1	2	0	14	11	17	1	3	Reduction C646≥75%
Q13200	26S proteasome non-ATPase regulatory subunit 2	PSMD2	908	0	11	11	11	8	1	1	0	19	21	28	1	1	Reduction C646≥75%
Q13247	Serine/arginine-rich splicing factor 6	SRSF6	344	0	5	4	4	5	1	1	0	8	5	6	2	1	Reduction C646≥75%
Q13263	Transcription intermediary factor 1-beta	TRIM28	835	0	20	20	22	14	1	3	0	47	54	63	1	6	Reduction C646≥75%
Q13283	Ras GTPase-activating protein-binding protein 1	G3BP1	466	0	11	12	15	5	1	2	0	49	43	61	2	4	Reduction C646≥75%
Q13310	Polyadenylate-binding protein 4	PABPC4	644	0	11	10	12	7	0	2	0	23	22	27	0	2	Reduction C646≥75%
Q13347	Eukaryotic translation initiation factor 3 subunit I	EIF3I	325	0	7	6	9	5	1	1	0	10	8	12	1	1	Reduction C646≥75%
Q13409	Cytoplasmic dynein 1 intermediate chain 2	DYNC1I2	638	0	6	7	6	4	1	2	0	16	13	15	1	3	Reduction C646≥75%
Q13422	DNA-binding protein Ikaros	IKZF1	519	0	5	5	4	6	0	2	0	10	7	6	0	2	Reduction C646≥75%
Q13435	Splicing factor 3B subunit 2	SF3B2	895	0	12	9	10	4	1	0	0	21	14	23	1	0	Reduction C646≥75%
Q13501	Sequestosome-1	SQSTM1	440	0	10	11	10	9	6	4	0	33	41	47	11	6	Reduction C646≥75%
Q13510	Acid ceramidase;Acid ceramidase subunit alpha;Acid ceramidase subunit beta	ASAH1	395	0	3	3	4	2	1	1	0	4	5	8	1	1	Reduction C646≥75%
Q13547	Histone deacetylase 1	HDAC1	482	0	6	6	7	4	0	2	0	13	19	11	0	4	Reduction C646≥75%
Q13595	Transformer-2 protein homolog alpha	TRA2A	282	0	1	1	3	1	0	1	0	2	2	5	0	1	Reduction C646≥75%
Q13772	Nuclear receptor coactivator 4	NCOA4	614	0	3	3	5	3	0	1	0	4	4	6	0	1	Reduction C646≥75%
Q13813	Spectrin alpha chain, non-erythrocytic 1	SPTAN1	2472	0	12	10	12	6	1	1	0	15	11	14	1	1	Reduction C646≥75%
Q14151	Scaffold attachment factor B2	SAFB2	953	0	8	10	9	7	1	0	0	17	21	18	1	0	Reduction C646≥75%
Q14157	Ubiquitin-associated protein 2-like	UBAP2L	1087	0	14	13	13	9	2	1	0	30	30	48	2	1	Reduction C646≥75%
Q14444	Caprin-1	CAPRIN1	709	0	8	8	8	6	2	2	0	19	21	20	3	4	Reduction C646≥75%
Q14566	DNA replication licensing factor MCM6	MCM6	821	0	16	16	19	16	3	2	0	28	27	30	5	2	Reduction C646≥75%
Q14657	EKC/KEOPS complex subunit LAGE3	LAGE3	143	0	1	1	1	1	0	1	0	2	2	2	0	1	Reduction C646≥75%
Q14683	Structural maintenance of chromosomes protein 1A	SMC1A	1233	0	17	15	16	5	1	0	0	25	22	24	1	0	Reduction C646≥75%
Q14684	Ribosomal RNA processing protein 1 homolog B	RRP1B	758	0	7	5	6	6	0	1	0	10	7	6	0	1	Reduction C646≥75%
Q14697	Neutral alpha-glucosidase AB	GANAB	944	0	5	10	11	4	0	1	0	6	15	19	0	1	Reduction C646≥75%
Q14807	Kinesin-like protein KIF22	KIF22	665	0	6	8	9	6	0	1	0	6	9	10	0	1	Reduction C646≥75%
Q14839	Chromodomain-helicase-DNA-binding protein 4	CHD4	1912	0	8	8	9	4	1	1	0	10	9	12	1	1	Reduction C646≥75%
Q14974	Importin subunit beta-1	KPNB1	876	0	14	14	15	7	0	1	0	25	27	35	0	1	Reduction C646≥75%
Q15007	Pre-mRNA-splicing regulator WTAP	WTAP	396	0	6	4	4	3	1	1	0	8	6	6	1	1	Reduction C646≥75%
Q15019	Septin-2	SEPT2	361	0	8	7	7	5	1	1	0	14	16	17	1	1	Reduction C646≥75%
Q15056	Eukaryotic translation initiation factor 4H	EIF4H	248	0	4	5	6	2	1	1	0	7	7	12	1	1	Reduction C646≥75%
Q15181	Inorganic pyrophosphatase	PPA1	289	0	12	9	11	5	0	1	0	26	17	24	0	1	Reduction C646≥75%
Q15185	Prostaglandin E synthase 3	PTGES3	160	0	5	6	6	4	1	1	0	15	17	19	2	2	Reduction C646≥75%
Q15424	Scaffold attachment factor B1	SAFB	915	0	12	12	12	11	1	0	0	28	28	28	1	0	Reduction C646≥75%
Q15691	Microtubule-associated protein RP/EB family member 1	MAPRE1	268	0	10	9	10	6	1	2	0	31	20	32	1	2	Reduction C646≥75%
Q15717	ELAV-like protein 1	ELAVL1	326	0	10	9	8	7	1	3	0	18	16	17	2	4	Reduction C646≥75%
Q16186	Proteasomal ubiquitin receptor ADRM1	ADRM1	407	0	4	4	3	2	0	1	0	8	6	6	0	1	Reduction C646≥75%
Q16543	Hsp90 co-chaperone Cdc37;Hsp90 co-chaperone Cdc37, N-terminally processed	CDC37	378	0	6	5	6	5	1	2	0	10	11	14	1	3	Reduction C646≥75%
Q16555	Dihydropyrimidinase-related protein 2	DPYSL2	572	0	12	9	12	11	1	2	0	17	14	13	1	3	Reduction C646≥75%
Q16576	Histone-binding protein RBBP7	RBBP7	425	0	5	6	7	4	0	1	0	22	17	14	0	1	Reduction C646≥75%
Q16666	Gamma-interferon-inducible protein 16	IFI16	785	0	4	2	6	2	1	1	0	6	3	9	1	1	Reduction C646≥75%
Q16763	Ubiquitin-conjugating enzyme E2 S	UBE2S	222	0	4	4	4	3	0	1	0	5	8	8	0	2	Reduction C646≥75%
Q16891	MICOS complex subunit MIC60	IMMT	758	0	5	4	6	3	0	1	0	8	4	8	0	1	Reduction C646≥75%
Q32MZ4	Leucine-rich repeat flightless-interacting protein 1	LRRFIP1	808	0	4	2	2	1	0	1	0	6	3	3	0	1	Reduction C646≥75%
Q52LJ0	Protein FAM98B	FAM98B	433	0	3	3	3	2	1	0	0	5	5	4	1	0	Reduction C646≥75%
Q53GS7	Nucleoporin GLE1	GLE1	698	0	3	2	2	2	0	1	0	4	2	3	0	1	Reduction C646≥75%
Q5BJF6	Outer dense fiber protein 2	ODF2	829	0	2	2	3	0	0	1	0	2	3	4	0	1	Reduction C646≥75%
Q5BKZ1	DBIRD complex subunit ZNF326	ZNF326	582	0	8	6	8	8	0	2	0	9	7	10	0	2	Reduction C646≥75%
Q5JTD0	Tight junction-associated protein 1	TJAP1	557	0	4	3	3	2	1	0	0	5	4	3	1	0	Reduction C646≥75%
Q5TA31	E3 ubiquitin-protein ligase RNF187	RNF187	235	0	3	2	1	4	0	1	0	4	2	2	0	1	Reduction C646≥75%
Q68E01	Integrator complex subunit 3	INTS3	1043	0	1	1	1	1	1	1	0	3	5	4	1	1	Reduction C646≥75%
Q7KZF4	Staphylococcal nuclease domain-containing protein 1	SND1	910	0	12	16	15	8	1	1	0	16	22	32	1	3	Reduction C646≥75%
Q7L2H7	Eukaryotic translation initiation factor 3 subunit M	EIF3M	374	0	9	8	10	7	2	3	0	12	15	17	2	4	Reduction C646≥75%
Q7L591	Docking protein 3	DOK3	496	0	3	3	5	3	0	2	0	4	4	6	0	2	Reduction C646≥75%
Q7L9L4;Q9H8S9	MOB kinase activator 1B;MOB kinase activator 1A	MOB1B;MOB1A	216	0	2	3	2	2	0	1	0	4	6	4	0	1	Reduction C646≥75%
Q7Z2W4	Zinc finger CCCH-type antiviral protein 1	ZC3HAV1	902	0	8	8	12	13	2	3	0	15	12	19	3	4	Reduction C646≥75%
Q7Z3K3	Pogo transposable element with ZNF domain	POGZ	1410	0	2	1	3	1	0	1	0	2	2	3	0	1	Reduction C646≥75%
Q7Z739	YTH domain-containing family protein 3	YTHDF3	585	0	2	3	2	1	1	0	0	2	3	2	1	0	Reduction C646≥75%
Q86U42	Polyadenylate-binding protein 2	PABPN1	306	0	3	3	2	3	0	1	0	5	3	2	0	1	Reduction C646≥75%
Q86UP2	Kinectin	KTN1	1357	0	2	3	3	2	1	0	0	2	3	3	1	0	Reduction C646≥75%
Q86VP1	Tax1-binding protein 1	TAX1BP1	789	0	4	4	4	6	1	1	0	7	7	6	1	2	Reduction C646≥75%
Q8NBK3	Sulfatase-modifying factor 1	SUMF1	374	0	1	1	1	1	1	0	0	1	2	3	1	0	Reduction C646≥75%
Q8NC51	Plasminogen activator inhibitor 1 RNA-binding protein	SERBP1	408	0	3	3	3	4	1	2	0	11	11	10	2	3	Reduction C646≥75%
Q8NI27	THO complex subunit 2	THOC2	1593	0	6	5	4	4	0	1	0	6	7	6	0	1	Reduction C646≥75%
Q8TEA8	D-tyrosyl-tRNA(Tyr) deacylase 1	DTD1	209	0	1	1	1	1	1	1	0	5	6	4	1	1	Reduction C646≥75%
Q8WUM4	Programmed cell death 6-interacting protein	PDCD6IP	868	0	13	13	16	7	0	1	0	21	23	30	0	1	Reduction C646≥75%
Q8WWM7	Ataxin-2-like protein	ATXN2L	1075	0	13	12	12	6	0	1	0	33	23	22	0	1	Reduction C646≥75%
Q8WXF1	Paraspeckle component 1	PSPC1	523	0	7	8	10	6	0	2	0	12	22	22	0	4	Reduction C646≥75%
Q8WXX5	DnaJ homolog subfamily C member 9	DNAJC9	260	0	2	2	2	1	0	1	0	2	3	4	0	1	Reduction C646≥75%
Q92499	ATP-dependent RNA helicase DDX1	DDX1	740	0	14	11	12	8	2	3	0	22	18	26	4	5	Reduction C646≥75%
Q92597	Protein NDRG1	NDRG1	394	0	4	4	4	2	1	1	0	9	11	8	1	1	Reduction C646≥75%
Q92769	Histone deacetylase 2	HDAC2	488	0	8	7	8	4	0	1	0	17	26	18	0	3	Reduction C646≥75%
Q92804	TATA-binding protein-associated factor 2N	TAF15	592	0	6	4	6	4	0	1	0	15	12	14	0	4	Reduction C646≥75%
Q92922	SWI/SNF complex subunit SMARCC1	SMARCC1	1105	0	12	11	6	7	0	1	0	17	20	10	0	1	Reduction C646≥75%
Q92945	Far upstream element-binding protein 2	KHSRP	711	0	19	14	16	13	3	5	0	36	29	30	3	6	Reduction C646≥75%
Q96AE4	Far upstream element-binding protein 1	FUBP1	644	0	13	9	13	9	1	2	0	34	22	30	1	2	Reduction C646≥75%
Q96C01	Protein FAM136A	FAM136A	138	0	3	3	3	2	0	2	0	6	6	10	0	3	Reduction C646≥75%
Q96C19	EF-hand domain-containing protein D2	EFHD2	240	0	8	7	8	7	1	1	0	18	15	17	1	2	Reduction C646≥75%
Q96DI7	U5 small nuclear ribonucleoprotein 40 kDa protein	SNRNP40	357	0	7	7	7	4	0	1	0	11	11	10	0	1	Reduction C646≥75%
Q96GQ7	Probable ATP-dependent RNA helicase DDX27	DDX27	796	0	7	8	7	7	0	1	0	9	12	9	0	1	Reduction C646≥75%
Q96KR1	Zinc finger RNA-binding protein	ZFR	1074	0	8	6	5	6	0	2	0	10	9	5	0	2	Reduction C646≥75%
Q96P11	Probable 28S rRNA (cytosine-C(5))-methyltransferase	NSUN5	429	0	3	3	3	1	1	0	0	4	3	6	1	0	Reduction C646≥75%
Q96PK6	RNA-binding protein 14	RBM14	669	0	9	10	9	10	1	2	0	15	17	14	2	4	Reduction C646≥75%
Q96QC0	Serine/threonine-protein phosphatase 1 regulatory subunit 10	PPP1R10	940	0	4	4	5	6	0	1	0	7	6	7	0	1	Reduction C646≥75%
Q96QD9	UAP56-interacting factor	FYTTD1	318	0	5	3	6	3	0	1	0	7	4	9	0	1	Reduction C646≥75%
Q99426	Tubulin-folding cofactor B	TBCB	244	0	2	1	2	2	0	1	0	3	1	2	0	1	Reduction C646≥75%
Q99436	Proteasome subunit beta type-7	PSMB7	277	0	4	4	5	4	1	0	0	5	7	12	1	0	Reduction C646≥75%
Q99459	Cell division cycle 5-like protein	CDC5L	802	0	14	14	15	9	1	2	0	25	25	24	1	3	Reduction C646≥75%
Q99471	Prefoldin subunit 5	PFDN5	154	0	5	4	5	2	1	1	0	11	7	13	2	1	Reduction C646≥75%
Q99497	Protein deglycase DJ-1	PARK7	189	0	8	7	9	7	1	2	0	24	22	27	1	4	Reduction C646≥75%
Q99613;B5ME19	Eukaryotic translation initiation factor 3 subunit C;Eukaryotic translation initiation factor 3 subunit C-like protein	EIF3C;EIF3CL	913	0	10	10	9	8	0	2	0	12	14	16	0	1	Reduction C646≥75%
Q99614	Tetratricopeptide repeat protein 1	TTC1	292	0	5	3	4	6	0	1	0	9	5	7	0	1	Reduction C646≥75%
Q99615	DnaJ homolog subfamily C member 7	DNAJC7	494	0	12	11	13	11	0	1	0	20	15	18	0	1	Reduction C646≥75%
Q99661	Kinesin-like protein KIF2C	KIF2C	725	0	7	8	7	4	0	1	0	10	12	9	0	1	Reduction C646≥75%
Q99733	Nucleosome assembly protein 1-like 4	NAP1L4	375	0	2	1	4	1	0	1	0	4	4	10	0	1	Reduction C646≥75%
Q99832	T-complex protein 1 subunit eta	CCT7	543	0	13	12	14	10	1	1	0	23	27	33	1	1	Reduction C646≥75%
Q99848	Probable rRNA-processing protein EBP2	EBNA1BP2	306	0	6	3	4	6	0	1	0	10	4	5	0	2	Reduction C646≥75%
Q99986	Serine/threonine-protein kinase VRK1	VRK1	396	0	3	2	4	2	0	1	0	5	3	7	0	1	Reduction C646≥75%
Q9BRK5	45 kDa calcium-binding protein	SDF4	362	0	4	3	5	4	1	1	0	11	8	7	2	1	Reduction C646≥75%
Q9BUJ2	Heterogeneous nuclear ribonucleoprotein U-like protein 1	HNRNPUL1	856	0	6	6	8	3	0	1	0	8	6	9	0	1	Reduction C646≥75%
Q9BVJ6	U3 small nucleolar RNA-associated protein 14 homolog A	UTP14A	771	0	6	10	7	2	0	1	0	10	16	18	0	1	Reduction C646≥75%
Q9BVP2	Guanine nucleotide-binding protein-like 3	GNL3	549	0	10	8	10	4	1	1	0	12	13	16	1	1	Reduction C646≥75%
Q9BWD1	Acetyl-CoA acetyltransferase, cytosolic	ACAT2	397	0	4	3	5	1	0	1	0	9	3	14	0	1	Reduction C646≥75%
Q9BWF3	RNA-binding protein 4	RBM4	364	0	9	8	8	5	0	1	0	17	15	17	0	1	Reduction C646≥75%
Q9BXJ9	N-alpha-acetyltransferase 15, NatA auxiliary subunit	NAA15	866	0	4	3	4	0	0	1	0	4	3	4	0	1	Reduction C646≥75%
Q9BXP5	Serrate RNA effector molecule homolog	SRRT	876	0	7	11	12	5	1	2	0	10	23	26	1	2	Reduction C646≥75%
Q9BXR0	Queuine tRNA-ribosyltransferase	QTRT1	403	0	4	4	3	3	1	1	0	4	5	3	1	1	Reduction C646≥75%
Q9BXS6	Nucleolar and spindle-associated protein 1	NUSAP1	441	0	8	7	5	7	1	1	0	12	12	6	1	1	Reduction C646≥75%
Q9BY42	Protein RTF2 homolog	RTFDC1	306	0	2	2	2	2	0	1	0	5	5	6	0	1	Reduction C646≥75%
Q9BY77	Polymerase delta-interacting protein 3	POLDIP3	421	0	10	8	7	5	1	3	0	17	15	13	3	4	Reduction C646≥75%
Q9GZZ1	N-alpha-acetyltransferase 50	NAA50	169	0	7	7	7	7	0	1	0	10	11	13	0	1	Reduction C646≥75%
Q9H0H5	Rac GTPase-activating protein 1	RACGAP1	632	0	5	5	5	2	0	1	0	9	8	6	0	1	Reduction C646≥75%
Q9H211	DNA replication factor Cdt1	CDT1	546	0	3	5	3	2	1	0	0	4	6	6	1	0	Reduction C646≥75%
Q9H2K8	Serine/threonine-protein kinase TAO3	TAOK3	898	0	4	6	5	4	1	1	0	5	10	10	1	2	Reduction C646≥75%
Q9H7E9	UPF0488 protein C8orf33	C8orf33	229	0	3	3	3	3	1	1	0	6	5	5	1	1	Reduction C646≥75%
Q9H910	Hematological and neurological expressed 1-like protein	HN1L	190	0	3	3	4	3	0	1	0	4	4	5	0	1	Reduction C646≥75%
Q9H9B4	Sideroflexin-1	SFXN1	322	0	2	4	5	1	0	1	0	2	4	6	0	1	Reduction C646≥75%
Q9HC35	Echinoderm microtubule-associated protein-like 4	EML4	981	0	1	2	1	1	0	1	0	2	3	2	0	1	Reduction C646≥75%
Q9HDC9	Adipocyte plasma membrane-associated protein	APMAP	416	0	4	3	5	2	1	1	0	5	5	8	1	1	Reduction C646≥75%
Q9NP97;Q8TF09	Dynein light chain roadblock-type 1;Dynein light chain roadblock-type 2	DYNLRB1;DYNLRB2	96	0	3	2	3	2	0	1	0	3	2	3	0	1	Reduction C646≥75%
Q9NR56;Q5VZF2	Muscleblind-like protein 1;Muscleblind-like protein 2	MBNL1;MBNL2	388	0	5	5	5	4	1	2	0	5	5	3	0	1	Reduction C646≥75%
Q9NRR5	Ubiquilin-4	UBQLN4	601	0	8	9	7	4	1	1	0	16	13	12	1	2	Reduction C646≥75%
Q9NRX4	14 kDa phosphohistidine phosphatase	PHPT1	125	0	2	1	1	1	0	1	0	4	2	3	0	1	Reduction C646≥75%
Q9NT62	Ubiquitin-like-conjugating enzyme ATG3	ATG3	314	0	6	4	4	4	0	1	0	8	6	7	0	1	Reduction C646≥75%
Q9NTK5	Obg-like ATPase 1	OLA1	396	0	7	7	7	5	0	2	0	15	14	17	0	2	Reduction C646≥75%
Q9NUG6	p53 and DNA damage-regulated protein 1	PDRG1	133	0	2	2	2	2	0	1	0	4	4	3	0	1	Reduction C646≥75%
Q9NV06	DDB1- and CUL4-associated factor 13	DCAF13	445	0	8	8	9	6	0	1	0	13	13	18	0	1	Reduction C646≥75%
Q9NVI7	ATPase family AAA domain-containing protein 3A	ATAD3A	634	0	8	6	7	4	1	0	0	15	9	10	1	0	Reduction C646≥75%
Q9NVN8	Guanine nucleotide-binding protein-like 3-like protein	GNL3L	582	0	9	8	10	7	0	2	0	17	14	18	0	3	Reduction C646≥75%
Q9NVP1	ATP-dependent RNA helicase DDX18	DDX18	670	0	7	6	8	6	1	1	0	10	6	8	1	1	Reduction C646≥75%
Q9NW64	Pre-mRNA-splicing factor RBM22	RBM22	420	0	6	3	6	3	0	1	0	11	4	13	0	1	Reduction C646≥75%
Q9NY93	Probable ATP-dependent RNA helicase DDX56	DDX56	547	0	2	4	5	1	1	1	0	3	5	7	1	1	Reduction C646≥75%
Q9NYJ1	Cytochrome c oxidase assembly factor 4 homolog, mitochondrial	COA4	87	0	2	2	2	2	1	0	0	3	3	2	1	0	Reduction C646≥75%
Q9NZZ3	Charged multivesicular body protein 5	CHMP5	219	0	4	1	1	2	0	1	0	4	1	2	0	1	Reduction C646≥75%
Q9P258	Protein RCC2	RCC2	522	0	12	11	11	7	3	4	0	21	25	25	4	4	Reduction C646≥75%
Q9P289	Serine/threonine-protein kinase 26	STK26	416	0	7	8	7	5	0	1	0	8	10	12	0	2	Reduction C646≥75%
Q9P2E9	Ribosome-binding protein 1	RRBP1	1410	0	6	10	10	5	1	0	0	7	13	12	1	0	Reduction C646≥75%
Q9UBE0	SUMO-activating enzyme subunit 1;SUMO-activating enzyme subunit 1, N-terminally processed	SAE1	346	0	5	4	5	4	0	1	0	7	9	8	0	1	Reduction C646≥75%
Q9UBR2	Cathepsin Z	CTSZ	303	0	1	2	2	2	0	1	0	1	3	2	0	1	Reduction C646≥75%
Q9UHD9	Ubiquilin-2	UBQLN2	624	0	6	5	5	3	2	1	0	12	10	9	3	2	Reduction C646≥75%
Q9UHV9	Prefoldin subunit 2	PFDN2	154	0	3	3	3	3	0	2	0	5	6	6	0	2	Reduction C646≥75%
Q9UJA5	tRNA (adenine(58)-N(1))-methyltransferase non-catalytic subunit TRM6	TRMT6	497	0	5	4	5	0	0	1	0	7	9	10	0	1	Reduction C646≥75%
Q9UJQ1	Lysosome-associated membrane glycoprotein 5	LAMP5	280	0	2	2	1	3	0	1	0	4	4	2	0	1	Reduction C646≥75%
Q9UJU6	Drebrin-like protein	DBNL	430	0	6	5	5	5	0	1	0	9	9	8	0	1	Reduction C646≥75%
Q9UJZ1	Stomatin-like protein 2, mitochondrial	STOML2	356	0	5	5	6	4	1	1	0	7	8	12	1	1	Reduction C646≥75%
Q9UK41	Vacuolar protein sorting-associated protein 28 homolog	VPS28	221	0	5	4	4	4	1	1	0	8	6	5	2	1	Reduction C646≥75%
Q9UKD2	mRNA turnover protein 4 homolog	MRTO4	239	0	5	5	4	4	0	1	0	8	9	6	0	1	Reduction C646≥75%
Q9UKV3	Apoptotic chromatin condensation inducer in the nucleus	ACIN1	1341	0	2	2	1	1	0	1	0	4	3	2	0	1	Reduction C646≥75%
Q9UMX0	Ubiquilin-1	UBQLN1	589	0	6	5	9	4	2	1	0	11	9	19	4	2	Reduction C646≥75%
Q9UN86	Ras GTPase-activating protein-binding protein 2	G3BP2	482	0	4	3	4	0	1	1	0	10	10	13	1	1	Reduction C646≥75%
Q9UNF1	Melanoma-associated antigen D2	MAGED2	606	0	2	4	4	2	0	1	0	5	6	8	0	1	Reduction C646≥75%
Q9UNM6	26S proteasome non-ATPase regulatory subunit 13	PSMD13	376	0	6	6	7	6	0	1	0	8	11	10	0	1	Reduction C646≥75%
Q9UNS2	COP9 signalosome complex subunit 3	COPS3	423	0	2	3	3	2	0	1	0	5	5	5	0	1	Reduction C646≥75%
Q9UQ35	Serine/arginine repetitive matrix protein 2	SRRM2	2752	0	13	10	16	6	2	2	0	17	13	18	5	2	Reduction C646≥75%
Q9UQ80	Proliferation-associated protein 2G4	PA2G4	394	0	11	10	13	8	5	5	0	35	30	34	8	8	Reduction C646≥75%
Q9Y230	RuvB-like 2	RUVBL2	463	0	10	7	7	7	1	2	0	13	9	9	1	3	Reduction C646≥75%
Q9Y265	RuvB-like 1	RUVBL1	456	0	12	9	11	10	1	3	0	30	22	27	1	4	Reduction C646≥75%
Q9Y285	Phenylalanine--tRNA ligase alpha subunit	FARSA	508	0	4	4	4	3	0	1	0	15	14	12	0	1	Reduction C646≥75%
Q9Y2Q3	Glutathione S-transferase kappa 1	GSTK1	226	0	5	4	5	3	0	1	0	7	9	9	0	2	Reduction C646≥75%
Q9Y2W1	Thyroid hormone receptor-associated protein 3	THRAP3	955	0	7	6	7	4	1	1	0	13	8	12	1	1	Reduction C646≥75%
Q9Y2X3	Nucleolar protein 58	NOP58	529	0	7	6	7	6	1	1	0	8	6	9	1	1	Reduction C646≥75%
Q9Y2Z0	Suppressor of G2 allele of SKP1 homolog	SUGT1	365	0	2	6	4	4	1	0	0	2	8	5	1	0	Reduction C646≥75%
Q9Y383	Putative RNA-binding protein Luc7-like 2	LUC7L2	392	0	4	5	4	3	1	2	0	12	10	9	2	3	Reduction C646≥75%
Q9Y3B4	Splicing factor 3B subunit 6	SF3B6	125	0	3	3	3	2	0	1	0	7	8	8	0	1	Reduction C646≥75%
Q9Y3I0	tRNA-splicing ligase RtcB homolog	RTCB	505	0	8	7	10	5	1	1	0	11	9	14	1	1	Reduction C646≥75%
Q9Y4E8	Ubiquitin carboxyl-terminal hydrolase 15	USP15	981	0	2	5	3	1	0	1	0	2	6	3	0	1	Reduction C646≥75%
Q9Y4Y9	U6 snRNA-associated Sm-like protein LSm5	LSM5	91	0	1	1	2	1	0	1	0	6	6	6	0	1	Reduction C646≥75%
Q9Y520	Protein PRRC2C	PRRC2C	2896	0	10	9	11	7	0	1	0	17	13	16	0	1	Reduction C646≥75%
Q9Y5J1	U3 small nucleolar RNA-associated protein 18 homolog	UTP18	556	0	5	4	6	4	0	1	0	7	5	7	0	2	Reduction C646≥75%
Q9Y5X3	Sorting nexin-5	SNX5	404	0	2	1	3	4	0	1	0	3	2	4	0	1	Reduction C646≥75%
Q9Y6D9	Mitotic spindle assembly checkpoint protein MAD1	MAD1L1	718	0	6	7	6	3	0	1	0	8	9	6	0	1	Reduction C646≥75%
Q9Y6Q9	Nuclear receptor coactivator 3	NCOA3	1424	0	4	5	4	3	0	1	0	4	7	6	0	1	Reduction C646≥75%
P46778	60S ribosomal protein L21	RPL21	160	1	4	5	4	4	0	0	1	24	22	17	0	0	Reduction C646≥75%
A1KXE4	Myelin-associated neurite-outgrowth inhibitor	FAM168B	195	0	3	2	2	2	0	0	0	6	6	2	0	0	Reduction C646≥75%
A2A3N6;Q99755	Putative PIP5K1A and PSMD4-like protein;Phosphatidylinositol 4-phosphate 5-kinase type-1 alpha	PIPSL;PIP5K1A	862	0	3	2	3	1	0	0	0	2	1	2	0	0	Reduction C646≥75%
A5YKK6	CCR4-NOT transcription complex subunit 1	CNOT1	2376	0	7	9	9	4	0	0	0	10	10	13	0	0	Reduction C646≥75%
A6NHR9	Structural maintenance of chromosomes flexible hinge domain-containing protein 1	SMCHD1	2005	0	5	3	4	3	0	0	0	8	3	5	0	0	Reduction C646≥75%
A6NKT7;Q7Z3J3	RanBP2-like and GRIP domain-containing protein 3;RanBP2-like and GRIP domain-containing protein 4	RGPD3;RGPD4	1758	0	4	4	3	1	0	0	0	3	5	2	0	0	Reduction C646≥75%
P62308;A8MWD9	Small nuclear ribonucleoprotein G;Putative small nuclear ribonucleoprotein G-like protein 15	SNRPG;SNRPGP15	76	0	2	2	2	2	0	0	0	4	4	5	0	0	Reduction C646≥75%
B0I1T2	Unconventional myosin-Ig;Minor histocompatibility antigen HA-2	MYO1G	1018	0	4	2	5	3	0	0	0	4	2	8	0	0	Reduction C646≥75%
O00154	Cytosolic acyl coenzyme A thioester hydrolase	ACOT7	380	0	5	4	3	3	0	0	0	7	6	6	0	0	Reduction C646≥75%
O00160;Q12965	Unconventional myosin-If;Unconventional myosin-Ie	MYO1F;MYO1E	1098	0	2	1	1	0	0	0	0	4	3	4	0	0	Reduction C646≥75%
O00161	Synaptosomal-associated protein 23	SNAP23	211	0	4	3	3	4	0	0	0	5	3	3	0	0	Reduction C646≥75%
O00165	HCLS1-associated protein X-1	HAX1	279	0	1	2	2	2	0	0	0	2	3	2	0	0	Reduction C646≥75%
O00170	AH receptor-interacting protein	AIP	330	0	3	5	3	3	0	0	0	7	8	7	0	0	Reduction C646≥75%
O00186	Syntaxin-binding protein 3	STXBP3	592	0	1	2	3	0	0	0	0	1	2	3	0	0	Reduction C646≥75%
O00193	Small acidic protein	SMAP	183	0	2	2	2	2	0	0	0	6	5	4	0	0	Reduction C646≥75%
O00194	Ras-related protein Rab-27B	RAB27B	218	0	1	1	1	0	0	0	0	1	1	1	0	0	Reduction C646≥75%
O00257	E3 SUMO-protein ligase CBX4	CBX4	560	0	1	2	3	0	0	0	0	1	2	4	0	0	Reduction C646≥75%
O00264	Membrane-associated progesterone receptor component 1	PGRMC1	195	0	1	1	1	0	0	0	0	1	1	2	0	0	Reduction C646≥75%
O00303	Eukaryotic translation initiation factor 3 subunit F	EIF3F	357	0	5	5	7	1	0	0	0	6	5	10	0	0	Reduction C646≥75%
O00329	Phosphatidylinositol 4,5-bisphosphate 3-kinase catalytic subunit delta isoform	PIK3CD	1044	0	3	3	3	2	0	0	0	4	5	4	0	0	Reduction C646≥75%
O00391	Sulfhydryl oxidase 1	QSOX1	747	0	2	1	1	1	0	0	0	2	1	2	0	0	Reduction C646≥75%
O00410	Importin-5	IPO5	1097	0	10	11	16	3	0	0	0	14	17	31	0	0	Reduction C646≥75%
O00425	Insulin-like growth factor 2 mRNA-binding protein 3	IGF2BP3	579	0	4	2	3	0	0	0	0	5	4	5	0	0	Reduction C646≥75%
O00470	Homeobox protein Meis1	MEIS1	390	0	3	2	2	4	0	0	0	7	2	2	0	0	Reduction C646≥75%
O00483	Cytochrome c oxidase subunit NDUFA4	NDUFA4	81	0	2	2	2	2	0	0	0	3	3	2	0	0	Reduction C646≥75%
O00488	Zinc finger protein 593	ZNF593	134	0	2	3	2	1	0	0	0	3	4	3	0	0	Reduction C646≥75%
O00541	Pescadillo homolog	PES1	588	0	5	3	5	0	0	0	0	7	4	5	0	0	Reduction C646≥75%
O00566	U3 small nucleolar ribonucleoprotein protein MPP10	MPHOSPH10	681	0	1	1	1	1	0	0	0	1	1	2	0	0	Reduction C646≥75%
O00567	Nucleolar protein 56	NOP56	594	0	3	5	8	6	0	0	0	5	7	14	0	0	Reduction C646≥75%
O00754	Lysosomal alpha-mannosidase;Lysosomal alpha-mannosidase A peptide;Lysosomal alpha-mannosidase B peptide;Lysosomal alpha-mannosidase C peptide;Lysosomal alpha-mannosidase D peptide;Lysosomal alpha-mannosidase E peptide	MAN2B1	1011	0	5	2	4	2	0	0	0	6	2	4	0	0	Reduction C646≥75%
O00762	Ubiquitin-conjugating enzyme E2 C	UBE2C	179	0	1	2	1	0	0	0	0	2	4	2	0	0	Reduction C646≥75%
O00764	Pyridoxal kinase	PDXK	312	0	4	2	5	0	0	0	0	6	2	7	0	0	Reduction C646≥75%
O00767	Acyl-CoA desaturase	SCD	359	0	1	1	1	1	0	0	0	1	1	1	0	0	Reduction C646≥75%
O14497	AT-rich interactive domain-containing protein 1A	ARID1A	2285	0	13	9	11	8	0	0	0	18	17	19	0	0	Reduction C646≥75%
O14530	Thioredoxin domain-containing protein 9	TXNDC9	226	0	1	2	2	1	0	0	0	1	2	3	0	0	Reduction C646≥75%
O14561	Acyl carrier protein, mitochondrial	NDUFAB1	156	0	3	1	3	2	0	0	0	4	1	4	0	0	Reduction C646≥75%
O14562	Ubiquitin domain-containing protein UBFD1	UBFD1	309	0	2	1	2	2	0	0	0	2	1	3	0	0	Reduction C646≥75%
O14579	Coatomer subunit epsilon	COPE	308	0	5	6	6	4	0	0	0	9	11	13	0	0	Reduction C646≥75%
O14618	Copper chaperone for superoxide dismutase	CCS	274	0	1	1	1	0	0	0	0	1	1	1	0	0	Reduction C646≥75%
O14672	Disintegrin and metalloproteinase domain-containing protein 10	ADAM10	748	0	4	4	6	2	0	0	0	5	4	8	0	0	Reduction C646≥75%
O14730	Serine/threonine-protein kinase RIO3	RIOK3	519	0	2	2	2	0	0	0	0	3	3	3	0	0	Reduction C646≥75%
O14744	Protein arginine N-methyltransferase 5;Protein arginine N-methyltransferase 5, N-terminally processed	PRMT5	637	0	6	6	5	4	0	0	0	10	10	8	0	0	Reduction C646≥75%
O14776	Transcription elongation regulator 1	TCERG1	1098	0	3	3	3	2	0	0	0	3	6	3	0	0	Reduction C646≥75%
O14874	[3-methyl-2-oxobutanoate dehydrogenase [lipoamide]] kinase, mitochondrial	BCKDK	412	0	2	1	2	1	0	0	0	2	1	2	0	0	Reduction C646≥75%
O14907	Tax1-binding protein 3	TAX1BP3	124	0	1	1	1	1	0	0	0	1	3	1	0	0	Reduction C646≥75%
O14925;Q5SRD1	Mitochondrial import inner membrane translocase subunit Tim23;Putative mitochondrial import inner membrane translocase subunit Tim23B	TIMM23;TIMM23B	209	0	2	1	2	0	0	0	0	2	1	5	0	0	Reduction C646≥75%
O14965	Aurora kinase A	AURKA	403	0	3	3	3	1	0	0	0	5	5	5	0	0	Reduction C646≥75%
O14976	Cyclin-G-associated kinase	GAK	1311	0	3	2	5	0	0	0	0	5	4	6	0	0	Reduction C646≥75%
O14980	Exportin-1	XPO1	1071	0	11	10	15	8	0	0	0	18	16	31	0	0	Reduction C646≥75%
O15027	Protein transport protein Sec16A	SEC16A	2357	0	4	1	2	1	0	0	0	5	1	2	0	0	Reduction C646≥75%
O15042	U2 snRNP-associated SURP motif-containing protein	U2SURP	1029	0	4	4	3	3	0	0	0	6	4	4	0	0	Reduction C646≥75%
O15067	Phosphoribosylformylglycinamidine synthase	PFAS	1338	0	6	4	5	1	0	0	0	7	4	6	0	0	Reduction C646≥75%
O15144	Actin-related protein 2/3 complex subunit 2	ARPC2	300	0	3	6	5	1	0	0	0	7	8	9	0	0	Reduction C646≥75%
O15160	DNA-directed RNA polymerases I and III subunit RPAC1	POLR1C	346	0	5	7	6	1	0	0	0	10	9	13	0	0	Reduction C646≥75%
P84022;Q15796;O15198	Mothers against decapentaplegic homolog 3;Mothers against decapentaplegic homolog 2;Mothers against decapentaplegic homolog 9	SMAD3;SMAD2;SMAD9	425	0	1	1	1	1	0	0	0	1	1	1	0	0	Reduction C646≥75%
O15213	WD repeat-containing protein 46	WDR46	610	0	2	3	1	2	0	0	0	4	5	3	0	0	Reduction C646≥75%
O15226	NF-kappa-B-repressing factor	NKRF	690	0	1	2	1	2	0	0	0	1	2	1	0	0	Reduction C646≥75%
O15234	Protein CASC3	CASC3	703	0	1	1	1	1	0	0	0	4	1	1	0	0	Reduction C646≥75%
O15258	Protein RER1	RER1	196	0	1	1	1	0	0	0	0	1	1	2	0	0	Reduction C646≥75%
O15297	Protein phosphatase 1D	PPM1D	605	0	1	1	1	0	0	0	0	1	1	2	0	0	Reduction C646≥75%
O15304	Apoptosis regulatory protein Siva	SIVA1	175	0	2	1	1	1	0	0	0	3	1	1	0	0	Reduction C646≥75%
O15305	Phosphomannomutase 2	PMM2	246	0	2	3	2	2	0	0	0	2	3	2	0	0	Reduction C646≥75%
O15355	Protein phosphatase 1G	PPM1G	546	0	9	6	8	3	0	0	0	22	10	14	0	0	Reduction C646≥75%
O15370	Transcription factor SOX-12	SOX12	315	0	2	2	1	1	0	0	0	5	5	4	0	0	Reduction C646≥75%
O15372	Eukaryotic translation initiation factor 3 subunit H	EIF3H	352	0	2	2	3	1	0	0	0	5	3	5	0	0	Reduction C646≥75%
O15381	Nuclear valosin-containing protein-like	NVL	856	0	2	2	3	2	0	0	0	4	4	3	0	0	Reduction C646≥75%
O15392	Baculoviral IAP repeat-containing protein 5	BIRC5	142	0	1	2	2	1	0	0	0	1	2	3	0	0	Reduction C646≥75%
O15400	Syntaxin-7	STX7	261	0	2	1	1	0	0	0	0	2	1	1	0	0	Reduction C646≥75%
O15417	Trinucleotide repeat-containing gene 18 protein	TNRC18	2968	0	4	1	2	1	0	0	0	5	1	2	0	0	Reduction C646≥75%
O15511	Actin-related protein 2/3 complex subunit 5	ARPC5	151	0	1	2	2	2	0	0	0	1	2	2	0	0	Reduction C646≥75%
O15514	DNA-directed RNA polymerase II subunit RPB4	POLR2D	142	0	2	2	2	1	0	0	0	8	4	4	0	0	Reduction C646≥75%
O15533	Tapasin	TAPBP	448	0	1	1	1	0	0	0	0	1	1	1	0	0	Reduction C646≥75%
O43164	E3 ubiquitin-protein ligase Praja-2	PJA2	708	0	1	2	3	0	0	0	0	1	2	3	0	0	Reduction C646≥75%
O43169	Cytochrome b5 type B	CYB5B	150	0	1	1	1	1	0	0	0	1	1	1	0	0	Reduction C646≥75%
O43242	26S proteasome non-ATPase regulatory subunit 3	PSMD3	534	0	1	3	2	2	0	0	0	1	4	2	0	0	Reduction C646≥75%
O43252	Bifunctional 3-phosphoadenosine 5-phosphosulfate synthase 1;Sulfate adenylyltransferase;Adenylyl-sulfate kinase	PAPSS1	624	0	3	1	3	2	0	0	0	4	2	3	0	0	Reduction C646≥75%
O43264	Centromere/kinetochore protein zw10 homolog	ZW10	779	0	1	1	1	1	0	0	0	1	2	1	0	0	Reduction C646≥75%
O43290	U4/U6.U5 tri-snRNP-associated protein 1	SART1	800	0	6	5	5	6	0	0	0	9	6	5	0	0	Reduction C646≥75%
O43299	AP-5 complex subunit zeta-1	AP5Z1	807	0	4	3	3	1	0	0	0	7	7	7	0	0	Reduction C646≥75%
O43314	Inositol hexakisphosphate and diphosphoinositol-pentakisphosphate kinase 2	PPIP5K2	1243	0	1	1	1	0	0	0	0	2	1	1	0	0	Reduction C646≥75%
O43395	U4/U6 small nuclear ribonucleoprotein Prp3	PRPF3	683	0	5	3	1	1	0	0	0	6	4	1	0	0	Reduction C646≥75%
O43399	Tumor protein D54	TPD52L2	206	0	6	5	8	7	0	0	0	7	10	10	0	0	Reduction C646≥75%
O43482	Protein Mis18-beta	OIP5	229	0	1	1	1	1	0	0	0	1	1	2	0	0	Reduction C646≥75%
O43488	Aflatoxin B1 aldehyde reductase member 2	AKR7A2	359	0	2	4	3	2	0	0	0	4	6	7	0	0	Reduction C646≥75%
O43504	Ragulator complex protein LAMTOR5	LAMTOR5	91	0	4	2	4	3	0	0	0	7	3	11	0	0	Reduction C646≥75%
O43516	WAS/WASL-interacting protein family member 1	WIPF1	503	0	2	2	1	1	0	0	0	2	2	1	0	0	Reduction C646≥75%
O43524	Forkhead box protein O3	FOXO3	673	0	2	1	2	1	0	0	0	2	1	2	0	0	Reduction C646≥75%
O43583	Density-regulated protein	DENR	198	0	1	1	1	1	0	0	0	2	2	2	0	0	Reduction C646≥75%
O43592	Exportin-T	XPOT	962	0	3	2	3	0	0	0	0	3	3	3	0	0	Reduction C646≥75%
O43633	Charged multivesicular body protein 2a	CHMP2A	222	0	2	1	2	1	0	0	0	4	1	2	0	0	Reduction C646≥75%
O43660	Pleiotropic regulator 1	PLRG1	514	0	2	3	3	2	0	0	0	2	4	7	0	0	Reduction C646≥75%
O43681	ATPase ASNA1	ASNA1	348	0	4	2	3	3	0	0	0	6	3	3	0	0	Reduction C646≥75%
O43683	Mitotic checkpoint serine/threonine-protein kinase BUB1	BUB1	1085	0	7	6	8	3	0	0	0	8	6	10	0	0	Reduction C646≥75%
O43709	Probable 18S rRNA (guanine-N(7))-methyltransferase	WBSCR22	281	0	2	2	2	0	0	0	0	3	2	4	0	0	Reduction C646≥75%
O43719	HIV Tat-specific factor 1	HTATSF1	755	0	2	2	4	1	0	0	0	2	3	4	0	0	Reduction C646≥75%
O43747	AP-1 complex subunit gamma-1	AP1G1	822	0	2	1	4	0	0	0	0	2	1	5	0	0	Reduction C646≥75%
O43809	Cleavage and polyadenylation specificity factor subunit 5	NUDT21	227	0	6	6	7	3	0	0	0	9	8	9	0	0	Reduction C646≥75%
O43815	Striatin	STRN	780	0	3	1	1	0	0	0	0	4	1	1	0	0	Reduction C646≥75%
O43818	U3 small nucleolar RNA-interacting protein 2	RRP9	475	0	2	2	2	1	0	0	0	2	4	3	0	0	Reduction C646≥75%
O43852	Calumenin	CALU	315	0	1	1	2	0	0	0	0	1	1	2	0	0	Reduction C646≥75%
O43865;Q96HN2	Putative adenosylhomocysteinase 2;Putative adenosylhomocysteinase 3	AHCYL1;AHCYL2	530	0	1	3	5	1	0	0	0	2	5	6	0	0	Reduction C646≥75%
O43920	NADH dehydrogenase [ubiquinone] iron-sulfur protein 5	NDUFS5	106	0	2	3	2	2	0	0	0	4	4	3	0	0	Reduction C646≥75%
O60216	Double-strand-break repair protein rad21 homolog	RAD21	631	0	5	4	3	3	0	0	0	9	4	3	0	0	Reduction C646≥75%
O60220	Mitochondrial import inner membrane translocase subunit Tim8 A	TIMM8A	97	0	1	1	1	0	0	0	0	1	2	1	0	0	Reduction C646≥75%
O60256	Phosphoribosyl pyrophosphate synthase-associated protein 2	PRPSAP2	369	0	1	1	1	0	0	0	0	1	1	1	0	0	Reduction C646≥75%
O60264	SWI/SNF-related matrix-associated actin-dependent regulator of chromatin subfamily A member 5	SMARCA5	1052	0	5	8	6	4	0	0	0	5	9	6	0	0	Reduction C646≥75%
O60271	C-Jun-amino-terminal kinase-interacting protein 4	SPAG9	1321	0	2	3	3	1	0	0	0	2	4	3	0	0	Reduction C646≥75%
O60296	Trafficking kinesin-binding protein 2	TRAK2	914	0	1	1	1	1	0	0	0	1	1	1	0	0	Reduction C646≥75%
O60313	Dynamin-like 120 kDa protein, mitochondrial;Dynamin-like 120 kDa protein, form S1	OPA1	960	0	3	2	1	0	0	0	0	3	3	1	0	0	Reduction C646≥75%
O60341	Lysine-specific histone demethylase 1A	KDM1A	852	0	5	5	5	3	0	0	0	7	9	5	0	0	Reduction C646≥75%
O60493	Sorting nexin-3	SNX3	162	0	3	2	2	2	0	0	0	4	4	2	0	0	Reduction C646≥75%
O60502	Protein O-GlcNAcase	MGEA5	916	0	2	3	1	0	0	0	0	2	5	3	0	0	Reduction C646≥75%
O60508	Pre-mRNA-processing factor 17	CDC40	579	0	1	3	3	1	0	0	0	1	7	5	0	0	Reduction C646≥75%
O60573	Eukaryotic translation initiation factor 4E type 2	EIF4E2	245	0	2	3	1	0	0	0	0	2	4	2	0	0	Reduction C646≥75%
O60610	Protein diaphanous homolog 1	DIAPH1	1272	0	6	8	7	5	0	0	0	9	8	9	0	0	Reduction C646≥75%
O60684;O15131	Importin subunit alpha-7;Importin subunit alpha-6	KPNA6;KPNA5	536	0	4	3	6	2	0	1	0	2	2	3	0	0	Reduction C646≥75%
O60701	UDP-glucose 6-dehydrogenase	UGDH	494	0	3	5	4	3	0	0	0	3	7	4	0	0	Reduction C646≥75%
O60763	General vesicular transport factor p115	USO1	962	0	3	3	3	3	0	0	0	3	6	4	0	0	Reduction C646≥75%
O60784	Target of Myb protein 1	TOM1	492	0	2	1	3	0	0	0	0	2	1	4	0	0	Reduction C646≥75%
O60826	Coiled-coil domain-containing protein 22	CCDC22	627	0	2	3	2	0	0	0	0	2	3	3	0	0	Reduction C646≥75%
O60841	Eukaryotic translation initiation factor 5B	EIF5B	1220	0	5	4	6	1	0	0	0	6	4	8	0	0	Reduction C646≥75%
O60861	Growth arrest-specific protein 7	GAS7	476	0	3	3	2	1	0	0	0	5	4	5	0	0	Reduction C646≥75%
O60885	Bromodomain-containing protein 4	BRD4	1362	0	2	3	3	2	0	0	0	2	3	3	0	0	Reduction C646≥75%
O60927	Protein phosphatase 1 regulatory subunit 11	PPP1R11	126	0	1	1	1	1	0	0	0	1	1	1	0	0	Reduction C646≥75%
O60942	mRNA-capping enzyme;Polynucleotide 5-triphosphatase;mRNA guanylyltransferase	RNGTT	597	0	1	1	1	0	0	0	0	1	1	1	0	0	Reduction C646≥75%
O75083	WD repeat-containing protein 1	WDR1	606	0	2	4	3	0	0	0	0	4	7	4	0	0	Reduction C646≥75%
O75116	Rho-associated protein kinase 2	ROCK2	1388	0	9	6	7	4	0	0	0	13	6	7	0	0	Reduction C646≥75%
O75122	CLIP-associating protein 2	CLASP2	1294	0	5	5	4	1	0	0	0	7	5	8	0	0	Reduction C646≥75%
O75131	Copine-3	CPNE3	537	0	3	2	5	1	0	0	0	4	4	6	0	0	Reduction C646≥75%
O75150	E3 ubiquitin-protein ligase BRE1B	RNF40	1001	0	4	4	5	3	0	0	0	5	4	7	0	0	Reduction C646≥75%
O75152	Zinc finger CCCH domain-containing protein 11A	ZC3H11A	810	0	4	4	4	3	0	0	0	5	5	4	0	0	Reduction C646≥75%
O75153	Clustered mitochondria protein homolog	CLUH	1309	0	7	6	7	1	0	0	0	7	7	7	0	0	Reduction C646≥75%
O75165	DnaJ homolog subfamily C member 13	DNAJC13	2243	0	3	2	4	1	0	0	0	6	4	7	0	0	Reduction C646≥75%
O75179	Ankyrin repeat domain-containing protein 17	ANKRD17	2603	0	8	9	5	4	0	0	0	11	10	8	0	0	Reduction C646≥75%
O75312	Zinc finger protein ZPR1	ZPR1	459	0	3	4	3	2	0	0	0	3	7	4	0	0	Reduction C646≥75%
O75330	Hyaluronan mediated motility receptor	HMMR	724	0	1	1	1	0	0	0	0	1	1	2	0	0	Reduction C646≥75%
O75351	Vacuolar protein sorting-associated protein 4B	VPS4B	444	0	4	4	6	2	0	0	0	7	6	9	0	0	Reduction C646≥75%
O75362	Zinc finger protein 217	ZNF217	1048	0	4	5	5	3	0	0	0	4	6	7	0	0	Reduction C646≥75%
O75369	Filamin-B	FLNB	2602	0	17	19	16	4	0	0	0	22	24	20	0	0	Reduction C646≥75%
O75390	Citrate synthase, mitochondrial	CS	466	0	3	4	3	2	0	0	0	5	5	3	0	0	Reduction C646≥75%
O75391	Sperm-associated antigen 7	SPAG7	227	0	2	2	3	1	0	0	0	2	2	4	0	0	Reduction C646≥75%
O75396	Vesicle-trafficking protein SEC22b	SEC22B	215	0	1	1	2	1	0	0	0	1	1	2	0	0	Reduction C646≥75%
O75410	Transforming acidic coiled-coil-containing protein 1	TACC1	805	0	2	1	2	2	0	0	0	3	2	5	0	0	Reduction C646≥75%
O75439	Mitochondrial-processing peptidase subunit beta	PMPCB	489	0	8	8	8	3	0	0	0	10	13	11	0	0	Reduction C646≥75%
O75494	Serine/arginine-rich splicing factor 10	SRSF10	262	0	1	2	1	1	0	0	0	1	3	1	0	0	Reduction C646≥75%
O75496	Geminin	GMNN	209	0	1	2	1	2	0	0	0	3	2	1	0	0	Reduction C646≥75%
O75506	Heat shock factor-binding protein 1	HSBP1	76	0	2	1	2	2	0	0	0	3	2	3	0	0	Reduction C646≥75%
O75534	Cold shock domain-containing protein E1	CSDE1	798	0	10	14	13	5	0	0	0	17	19	21	0	0	Reduction C646≥75%
O75592	E3 ubiquitin-protein ligase MYCBP2	MYCBP2	4678	0	1	1	1	1	0	0	0	1	1	2	0	0	Reduction C646≥75%
O75608	Acyl-protein thioesterase 1	LYPLA1	230	0	3	3	3	2	0	0	0	4	7	6	0	0	Reduction C646≥75%
O75616	GTPase Era, mitochondrial	ERAL1	437	0	2	1	2	1	0	0	0	2	2	2	0	0	Reduction C646≥75%
O75663	TIP41-like protein	TIPRL	272	0	2	1	1	0	0	0	0	2	1	1	0	0	Reduction C646≥75%
O75688	Protein phosphatase 1B	PPM1B	479	0	1	3	3	0	0	0	0	1	3	3	0	0	Reduction C646≥75%
O75694	Nuclear pore complex protein Nup155	NUP155	1391	0	4	3	5	3	0	0	0	5	3	6	0	0	Reduction C646≥75%
O75695	Protein XRP2	RP2	350	0	1	1	1	2	0	0	0	2	1	1	0	0	Reduction C646≥75%
O75787	Renin receptor	ATP6AP2	350	0	2	2	3	1	0	0	0	3	2	4	0	0	Reduction C646≥75%
O75794	Cell division cycle protein 123 homolog	CDC123	336	0	1	1	1	0	0	0	0	1	1	1	0	0	Reduction C646≥75%
O75832	26S proteasome non-ATPase regulatory subunit 10	PSMD10	226	0	6	5	5	6	0	0	0	11	8	10	0	0	Reduction C646≥75%
O75882	Attractin	ATRN	1429	0	1	1	2	1	0	0	0	2	1	2	0	0	Reduction C646≥75%
O75925	E3 SUMO-protein ligase PIAS1	PIAS1	651	0	3	3	3	1	0	0	0	3	5	4	0	0	Reduction C646≥75%
O75937	DnaJ homolog subfamily C member 8	DNAJC8	253	0	3	2	2	1	0	0	0	4	2	3	0	0	Reduction C646≥75%
O75940	Survival of motor neuron-related-splicing factor 30	SMNDC1	238	0	5	5	5	3	0	0	0	8	9	7	0	0	Reduction C646≥75%
O75947	ATP synthase subunit d, mitochondrial	ATP5H	161	0	4	3	5	2	0	0	0	8	4	7	0	0	Reduction C646≥75%
O75976	Carboxypeptidase D	CPD	1380	0	6	4	6	3	0	0	0	9	8	8	0	0	Reduction C646≥75%
O76021	Ribosomal L1 domain-containing protein 1	RSL1D1	490	0	3	3	4	2	0	0	0	6	3	5	0	0	Reduction C646≥75%
O76031	ATP-dependent Clp protease ATP-binding subunit clpX-like, mitochondrial	CLPX	633	0	2	1	1	3	0	0	0	2	1	1	0	0	Reduction C646≥75%
O76080	AN1-type zinc finger protein 5	ZFAND5	213	0	5	5	5	4	0	0	0	8	9	12	0	0	Reduction C646≥75%
O94819	Kelch repeat and BTB domain-containing protein 11	KBTBD11	623	0	1	2	2	0	0	0	0	1	2	2	0	0	Reduction C646≥75%
O94826	Mitochondrial import receptor subunit TOM70	TOMM70A	608	0	10	9	9	6	0	0	0	19	15	20	0	0	Reduction C646≥75%
O94842	TOX high mobility group box family member 4	TOX4	621	0	2	2	3	0	0	0	0	3	2	3	0	0	Reduction C646≥75%
O94855	Protein transport protein Sec24D	SEC24D	1032	0	3	5	5	2	0	0	0	5	8	8	0	0	Reduction C646≥75%
O94880	PHD finger protein 14	PHF14	888	0	2	1	3	3	0	0	0	3	1	3	0	0	Reduction C646≥75%
O94903	Proline synthase co-transcribed bacterial homolog protein	PROSC	275	0	3	3	3	3	0	0	0	5	4	4	0	0	Reduction C646≥75%
O94906	Pre-mRNA-processing factor 6	PRPF6	941	0	7	6	8	3	0	0	0	9	9	8	0	0	Reduction C646≥75%
O94941	RING finger protein 37	UBOX5	541	0	1	1	1	0	0	0	0	2	1	1	0	0	Reduction C646≥75%
O94979	Protein transport protein Sec31A	SEC31A	1220	0	1	8	8	1	0	0	0	1	10	9	0	0	Reduction C646≥75%
O94985	Calsyntenin-1;Soluble Alc-alpha;CTF1-alpha	CLSTN1	981	0	2	2	2	2	0	0	0	4	4	2	0	0	Reduction C646≥75%
O94992	Protein HEXIM1	HEXIM1	359	0	1	2	2	0	0	0	0	1	2	3	0	0	Reduction C646≥75%
O95067	G2/mitotic-specific cyclin-B2	CCNB2	398	0	3	4	4	1	0	0	0	5	5	6	0	0	Reduction C646≥75%
O95104	Splicing factor, arginine/serine-rich 15	SCAF4	1147	0	3	3	4	3	0	0	0	4	4	6	0	0	Reduction C646≥75%
O95140	Mitofusin-2	MFN2	757	0	2	1	1	1	0	0	0	3	1	1	0	0	Reduction C646≥75%
O95155	Ubiquitin conjugation factor E4 B	UBE4B	1302	0	3	2	3	1	0	0	0	4	3	3	0	0	Reduction C646≥75%
O95163	Elongator complex protein 1	IKBKAP	1332	0	3	3	5	1	0	0	0	3	4	7	0	0	Reduction C646≥75%
O95168	NADH dehydrogenase [ubiquinone] 1 beta subcomplex subunit 4	NDUFB4	129	0	2	1	2	1	0	0	0	3	4	4	0	0	Reduction C646≥75%
O95169	NADH dehydrogenase [ubiquinone] 1 beta subcomplex subunit 8, mitochondrial	NDUFB8	186	0	2	1	1	2	0	0	0	2	1	1	0	0	Reduction C646≥75%
O95182	NADH dehydrogenase [ubiquinone] 1 alpha subcomplex subunit 7	NDUFA7	113	0	1	1	1	1	0	0	0	2	1	1	0	0	Reduction C646≥75%
O95202	LETM1 and EF-hand domain-containing protein 1, mitochondrial	LETM1	739	0	3	1	1	0	0	0	0	3	1	1	0	0	Reduction C646≥75%
O95218	Zinc finger Ran-binding domain-containing protein 2	ZRANB2	330	0	2	1	2	0	0	0	0	2	1	2	0	0	Reduction C646≥75%
O95229	ZW10 interactor	ZWINT	277	0	2	1	2	1	0	0	0	2	1	3	0	0	Reduction C646≥75%
O95235	Kinesin-like protein KIF20A	KIF20A	890	0	3	1	3	1	0	0	0	3	1	3	0	0	Reduction C646≥75%
O95239	Chromosome-associated kinesin KIF4A	KIF4A	1232	0	4	5	7	2	0	0	0	7	6	10	0	0	Reduction C646≥75%
O95249	Golgi SNAP receptor complex member 1	GOSR1	250	0	1	1	1	1	0	0	0	1	1	1	0	0	Reduction C646≥75%
O95251	Histone acetyltransferase KAT7	KAT7	611	0	4	3	1	4	0	0	0	5	3	1	0	0	Reduction C646≥75%
O95260	Arginyl-tRNA--protein transferase 1	ATE1	518	0	1	1	1	1	0	0	0	1	1	2	0	0	Reduction C646≥75%
O95273	Cyclin-D1-binding protein 1	CCNDBP1	360	0	1	2	2	1	0	0	0	1	2	4	0	0	Reduction C646≥75%
O95292	Vesicle-associated membrane protein-associated protein B/C	VAPB	243	0	1	3	3	3	0	0	0	2	3	3	0	0	Reduction C646≥75%
O95347	Structural maintenance of chromosomes protein 2	SMC2	1197	0	5	5	4	3	0	0	0	5	6	5	0	0	Reduction C646≥75%
O95352	Ubiquitin-like modifier-activating enzyme ATG7	ATG7	703	0	3	2	4	0	0	0	0	4	2	5	0	0	Reduction C646≥75%
O95373	Importin-7	IPO7	1038	0	7	10	11	1	0	0	0	7	12	18	0	0	Reduction C646≥75%
O95376	E3 ubiquitin-protein ligase ARIH2	ARIH2	493	0	2	1	2	1	0	0	0	4	3	6	0	0	Reduction C646≥75%
O95379	Tumor necrosis factor alpha-induced protein 8	TNFAIP8	198	0	2	2	1	0	0	0	0	4	3	3	0	0	Reduction C646≥75%
O95391	Pre-mRNA-splicing factor SLU7	SLU7	586	0	1	2	1	1	0	0	0	1	3	1	0	0	Reduction C646≥75%
O95429	BAG family molecular chaperone regulator 4	BAG4	457	0	1	1	1	1	0	0	0	2	2	1	0	0	Reduction C646≥75%
O95453	Poly(A)-specific ribonuclease PARN	PARN	639	0	1	1	1	1	0	0	0	1	1	1	0	0	Reduction C646≥75%
O95456	Proteasome assembly chaperone 1	PSMG1	288	0	1	1	2	1	0	0	0	2	2	2	0	0	Reduction C646≥75%
O95479	GDH/6PGL endoplasmic bifunctional protein;Glucose 1-dehydrogenase;6-phosphogluconolactonase	H6PD	791	0	2	2	2	1	0	0	0	2	2	2	0	0	Reduction C646≥75%
O95486	Protein transport protein Sec24A	SEC24A	1093	0	1	1	2	0	0	0	0	2	1	3	0	0	Reduction C646≥75%
O95487	Protein transport protein Sec24B	SEC24B	1268	0	2	2	2	0	0	0	0	2	2	2	0	0	Reduction C646≥75%
O95503	Chromobox protein homolog 6	CBX6	412	0	4	5	2	3	0	0	0	6	7	3	0	0	Reduction C646≥75%
O95544	NAD kinase	NADK	446	0	1	1	1	1	0	0	0	1	1	1	0	0	Reduction C646≥75%
O95573	Long-chain-fatty-acid--CoA ligase 3	ACSL3	720	0	5	5	5	5	0	0	0	7	9	10	0	0	Reduction C646≥75%
O95602	DNA-directed RNA polymerase I subunit RPA1	POLR1A	1720	0	4	4	6	3	0	0	0	5	6	7	0	0	Reduction C646≥75%
O95628	CCR4-NOT transcription complex subunit 4	CNOT4	575	0	1	1	1	0	0	0	0	1	1	1	0	0	Reduction C646≥75%
O95639	Cleavage and polyadenylation specificity factor subunit 4	CPSF4	269	0	2	1	2	1	0	0	0	3	1	2	0	0	Reduction C646≥75%
O95671	N-acetylserotonin O-methyltransferase-like protein	ASMTL	621	0	1	1	1	1	0	0	0	1	1	1	0	0	Reduction C646≥75%
O95721	Synaptosomal-associated protein 29	SNAP29	258	0	1	2	1	2	0	0	0	1	2	2	0	0	Reduction C646≥75%
O95801	Tetratricopeptide repeat protein 4	TTC4	387	0	4	3	4	1	0	0	0	5	3	5	0	0	Reduction C646≥75%
O95900	Probable tRNA pseudouridine synthase 2	TRUB2	331	0	2	1	1	0	0	0	0	2	1	1	0	0	Reduction C646≥75%
O95905	Protein SGT1	ECD	644	0	1	1	1	0	0	0	0	2	1	1	0	0	Reduction C646≥75%
O95983	Methyl-CpG-binding domain protein 3	MBD3	291	0	1	2	1	0	0	0	0	1	2	1	0	0	Reduction C646≥75%
O96000	NADH dehydrogenase [ubiquinone] 1 beta subcomplex subunit 10	NDUFB10	172	0	2	2	2	1	0	0	0	3	2	2	0	0	Reduction C646≥75%
O96008	Mitochondrial import receptor subunit TOM40 homolog	TOMM40	361	0	2	1	2	0	0	0	0	2	3	4	0	0	Reduction C646≥75%
O96019	Actin-like protein 6A	ACTL6A	429	0	5	3	4	2	0	0	0	6	3	4	0	0	Reduction C646≥75%
P00367;P49448	Glutamate dehydrogenase 1, mitochondrial;Glutamate dehydrogenase 2, mitochondrial	GLUD1;GLUD2	558	0	3	7	8	2	0	0	0	3	5	7	0	0	Reduction C646≥75%
P00374	Dihydrofolate reductase	DHFR	187	0	3	3	3	3	0	0	0	5	5	8	0	0	Reduction C646≥75%
P00387	NADH-cytochrome b5 reductase 3;NADH-cytochrome b5 reductase 3 membrane-bound form;NADH-cytochrome b5 reductase 3 soluble form	CYB5R3	301	0	1	1	1	1	0	0	0	1	1	2	0	0	Reduction C646≥75%
P00390	Glutathione reductase, mitochondrial	GSR	522	0	8	6	8	3	0	0	0	9	7	11	0	0	Reduction C646≥75%
P00749	Urokinase-type plasminogen activator;Urokinase-type plasminogen activator long chain A;Urokinase-type plasminogen activator short chain A;Urokinase-type plasminogen activator chain B	PLAU	431	0	1	2	2	0	0	0	0	2	3	2	0	0	Reduction C646≥75%
P00813	Adenosine deaminase	ADA	363	0	4	3	4	0	0	0	0	6	4	6	0	0	Reduction C646≥75%
P00966	Argininosuccinate synthase	ASS1	412	0	2	2	3	1	0	0	0	3	4	3	0	0	Reduction C646≥75%
P01111	GTPase NRas	NRAS	189	0	3	3	4	1	0	0	0	4	3	6	0	0	Reduction C646≥75%
P01112	GTPase HRas;GTPase HRas, N-terminally processed	HRAS	189	0	3	3	3	1	0	0	0	4	4	3	0	0	Reduction C646≥75%
P01130	Low-density lipoprotein receptor	LDLR	860	0	1	1	1	1	0	0	0	1	2	1	0	0	Reduction C646≥75%
P01137	Transforming growth factor beta-1;Latency-associated peptide	TGFB1	390	0	2	2	3	1	0	0	0	2	2	4	0	0	Reduction C646≥75%
P01730	T-cell surface glycoprotein CD4	CD4	458	0	1	1	1	1	0	0	0	1	2	2	0	0	Reduction C646≥75%
P02686	Myelin basic protein	MBP	304	0	1	1	1	2	0	0	0	2	1	3	0	0	Reduction C646≥75%
P02792	Ferritin light chain	FTL	175	0	2	2	1	1	0	0	0	2	3	2	0	0	Reduction C646≥75%
P04062	Glucosylceramidase	GBA	536	0	1	1	1	4	0	0	0	1	1	2	0	0	Reduction C646≥75%
P04150	Glucocorticoid receptor	NR3C1	777	0	2	2	2	2	0	0	0	2	2	3	0	0	Reduction C646≥75%
P04156	Major prion protein	PRNP	253	0	1	1	1	1	0	0	0	3	4	2	0	0	Reduction C646≥75%
P04179	Superoxide dismutase [Mn], mitochondrial	SOD2	222	0	1	1	1	0	0	0	0	1	2	2	0	0	Reduction C646≥75%
P04181	Ornithine aminotransferase, mitochondrial;Ornithine aminotransferase, hepatic form;Ornithine aminotransferase, renal form	OAT	439	0	4	5	7	0	0	0	0	5	8	10	0	0	Reduction C646≥75%
P04183	Thymidine kinase, cytosolic	TK1	234	0	3	2	2	2	0	0	0	5	3	2	0	0	Reduction C646≥75%
P04818	Thymidylate synthase	TYMS	313	0	7	5	7	5	0	0	0	11	8	10	0	0	Reduction C646≥75%
P04843	Dolichyl-diphosphooligosaccharide--protein glycosyltransferase subunit 1	RPN1	607	0	2	5	4	0	0	0	0	2	6	5	0	0	Reduction C646≥75%
P05204	Non-histone chromosomal protein HMG-17	HMGN2	90	0	1	1	1	1	0	0	0	7	6	6	0	0	Reduction C646≥75%
P05386	60S acidic ribosomal protein P1	RPLP1	114	0	3	2	2	1	0	0	0	7	9	10	0	0	Reduction C646≥75%
P05412	Transcription factor AP-1	JUN	331	0	3	2	3	2	0	0	0	5	3	3	0	0	Reduction C646≥75%
P05556	Integrin beta-1	ITGB1	798	0	2	3	2	2	0	0	0	2	3	3	0	0	Reduction C646≥75%
P05976;P08590	Myosin light chain 1/3, skeletal muscle isoform;Myosin light chain 3	MYL1;MYL3	194	0	2	1	1	1	0	0	0	3	1	1	0	0	Reduction C646≥75%
P06132	Uroporphyrinogen decarboxylase	UROD	367	0	2	1	1	1	0	0	0	2	1	1	0	0	Reduction C646≥75%
P06280	Alpha-galactosidase A	GLA	429	0	4	4	4	1	0	0	0	5	6	6	0	0	Reduction C646≥75%
P06493	Cyclin-dependent kinase 1	CDK1	297	0	4	5	6	3	0	0	0	9	10	11	0	0	Reduction C646≥75%
P06730	Eukaryotic translation initiation factor 4E	EIF4E	217	0	1	1	1	0	0	0	0	1	1	1	0	0	Reduction C646≥75%
P06737	Glycogen phosphorylase, liver form	PYGL	847	0	8	10	9	4	0	0	0	9	12	10	0	0	Reduction C646≥75%
P07108	Acyl-CoA-binding protein	DBI	87	0	1	2	2	0	0	0	0	2	2	2	0	0	Reduction C646≥75%
P07203	Glutathione peroxidase 1	GPX1	203	0	2	1	1	2	0	0	0	3	1	1	0	0	Reduction C646≥75%
P07686	Beta-hexosaminidase subunit beta;Beta-hexosaminidase subunit beta chain B;Beta-hexosaminidase subunit beta chain A	HEXB	556	0	3	2	3	0	0	0	0	5	2	3	0	0	Reduction C646≥75%
P07741	Adenine phosphoribosyltransferase	APRT	180	0	2	2	1	0	0	0	0	2	4	1	0	0	Reduction C646≥75%
P07814	Bifunctional glutamate/proline--tRNA ligase;Glutamate--tRNA ligase;Proline--tRNA ligase	EPRS	1512	0	12	11	12	7	0	0	0	23	19	20	0	0	Reduction C646≥75%
P07858	Cathepsin B;Cathepsin B light chain;Cathepsin B heavy chain	CTSB	339	0	5	5	5	3	0	0	0	7	7	8	0	0	Reduction C646≥75%
P07948	Tyrosine-protein kinase Lyn	LYN	512	0	2	3	3	0	0	0	0	2	4	4	0	0	Reduction C646≥75%
P08236	Beta-glucuronidase	GUSB	651	0	2	2	1	0	0	0	0	3	4	2	0	0	Reduction C646≥75%
P08243	Asparagine synthetase [glutamine-hydrolyzing]	ASNS	561	0	2	3	2	2	0	0	0	4	6	3	0	0	Reduction C646≥75%
P08253	72 kDa type IV collagenase;PEX	MMP2	660	0	1	1	2	2	0	0	0	1	1	2	0	0	Reduction C646≥75%
P08574	Cytochrome c1, heme protein, mitochondrial	CYC1	325	0	3	2	5	1	0	0	0	6	4	7	0	0	Reduction C646≥75%
P08575	Receptor-type tyrosine-protein phosphatase C	PTPRC	1306	0	1	1	1	0	0	0	0	1	1	1	0	0	Reduction C646≥75%
P08758	Annexin A5	ANXA5	320	0	5	3	6	1	0	0	0	7	5	9	0	0	Reduction C646≥75%
P09110	3-ketoacyl-CoA thiolase, peroxisomal	ACAA1	424	0	3	3	3	1	0	0	0	3	4	4	0	0	Reduction C646≥75%
P09661	U2 small nuclear ribonucleoprotein A	SNRPA1	255	0	2	1	1	0	0	0	0	2	1	1	0	0	Reduction C646≥75%
P09669	Cytochrome c oxidase subunit 6C	COX6C	75	0	2	2	1	1	0	0	0	2	2	1	0	0	Reduction C646≥75%
P09884	DNA polymerase alpha catalytic subunit	POLA1	1462	0	1	4	2	2	0	0	0	2	7	4	0	0	Reduction C646≥75%
P09960	Leukotriene A-4 hydrolase	LTA4H	611	0	7	8	9	2	0	0	0	8	10	11	0	0	Reduction C646≥75%
P0CG12	Chromosome transmission fidelity protein 8 homolog isoform 2	CHTF8	524	0	9	7	7	5	0	0	0	14	12	14	0	0	Reduction C646≥75%
P0DPB6			133	0	3	1	1	0	0	0	0	3	1	1	0	0	Reduction C646≥75%
P10153	Non-secretory ribonuclease	RNASE2	161	0	2	2	2	1	0	0	0	3	5	2	0	0	Reduction C646≥75%
P10155	60 kDa SS-A/Ro ribonucleoprotein	TROVE2	538	0	2	2	3	1	0	0	0	4	2	7	0	0	Reduction C646≥75%
P10242	Transcriptional activator Myb	MYB	640	0	3	2	1	1	0	0	0	3	2	1	0	0	Reduction C646≥75%
P10253	Lysosomal alpha-glucosidase;76 kDa lysosomal alpha-glucosidase;70 kDa lysosomal alpha-glucosidase	GAA	952	0	1	1	1	0	0	0	0	1	1	1	0	0	Reduction C646≥75%
P10398	Serine/threonine-protein kinase A-Raf	ARAF	606	0	2	2	1	0	0	0	0	2	2	1	0	0	Reduction C646≥75%
P10515	Dihydrolipoyllysine-residue acetyltransferase component of pyruvate dehydrogenase complex, mitochondrial	DLAT	647	0	3	1	2	1	0	0	0	3	1	3	0	0	Reduction C646≥75%
P10606	Cytochrome c oxidase subunit 5B, mitochondrial	COX5B	129	0	3	2	4	1	0	0	0	4	2	4	0	0	Reduction C646≥75%
P10644	cAMP-dependent protein kinase type I-alpha regulatory subunit;cAMP-dependent protein kinase type I-alpha regulatory subunit, N-terminally processed	PRKAR1A	381	0	4	4	5	2	0	0	0	16	16	16	0	0	Reduction C646≥75%
P10768	S-formylglutathione hydrolase	ESD	282	0	5	4	6	4	0	0	0	10	9	12	0	0	Reduction C646≥75%
P11047	Laminin subunit gamma-1	LAMC1	1609	0	2	2	1	0	0	0	0	2	2	1	0	0	Reduction C646≥75%
P11171	Protein 4.1	EPB41	864	0	2	3	3	0	0	0	0	2	3	3	0	0	Reduction C646≥75%
P11177	Pyruvate dehydrogenase E1 component subunit beta, mitochondrial	PDHB	359	0	7	7	6	5	0	0	0	11	12	12	0	0	Reduction C646≥75%
P11216	Glycogen phosphorylase, brain form	PYGB	843	0	3	3	4	0	0	0	0	3	4	6	0	0	Reduction C646≥75%
P11233	Ras-related protein Ral-A	RALA	206	0	1	1	2	0	0	0	0	1	1	2	0	0	Reduction C646≥75%
P11310	Medium-chain specific acyl-CoA dehydrogenase, mitochondrial	ACADM	421	0	4	5	4	0	0	0	0	4	7	4	0	0	Reduction C646≥75%
P11473	Vitamin D3 receptor	VDR	427	0	1	2	1	1	0	0	0	1	3	1	0	0	Reduction C646≥75%
P11766	Alcohol dehydrogenase class-3	ADH5	374	0	3	3	2	1	0	0	0	4	5	4	0	0	Reduction C646≥75%
P11802	Cyclin-dependent kinase 4	CDK4	303	0	3	2	4	3	0	0	0	8	3	10	0	0	Reduction C646≥75%
P11831	Serum response factor	SRF	508	0	1	1	1	0	0	0	0	2	1	1	0	0	Reduction C646≥75%
P11908;P21108	Ribose-phosphate pyrophosphokinase 2;Ribose-phosphate pyrophosphokinase 3	PRPS2;PRPS1L1	318	0	6	4	7	3	0	0	0	5	4	4	0	0	Reduction C646≥75%
P12270	Nucleoprotein TPR	TPR	2363	0	11	8	10	6	0	0	0	13	14	13	0	0	Reduction C646≥75%
P12694	2-oxoisovalerate dehydrogenase subunit alpha, mitochondrial	BCKDHA	445	0	2	2	2	1	0	0	0	2	2	3	0	0	Reduction C646≥75%
P12755	Ski oncogene	SKI	728	0	1	1	1	0	0	0	0	1	1	1	0	0	Reduction C646≥75%
P13010	X-ray repair cross-complementing protein 5	XRCC5	732	0	11	10	11	3	0	0	0	12	15	20	0	0	Reduction C646≥75%
P13051	Uracil-DNA glycosylase	UNG	313	0	3	3	3	0	0	0	0	6	5	6	0	0	Reduction C646≥75%
P13073	Cytochrome c oxidase subunit 4 isoform 1, mitochondrial	COX4I1	169	0	3	3	3	3	0	0	0	4	4	3	0	0	Reduction C646≥75%
P13164;Q01629;Q01628	Interferon-induced transmembrane protein 1;Interferon-induced transmembrane protein 2;Interferon-induced transmembrane protein 3	IFITM1;IFITM2;IFITM3	125	0	1	1	1	1	0	0	0	1	1	1	0	0	Reduction C646≥75%
P13804	Electron transfer flavoprotein subunit alpha, mitochondrial	ETFA	333	0	6	6	6	4	0	0	0	9	7	8	0	0	Reduction C646≥75%
P13861	cAMP-dependent protein kinase type II-alpha regulatory subunit	PRKAR2A	404	0	6	3	6	2	0	0	0	9	3	6	0	0	Reduction C646≥75%
P13995	Bifunctional methylenetetrahydrofolate dehydrogenase/cyclohydrolase, mitochondrial;NAD-dependent methylenetetrahydrofolate dehydrogenase;Methenyltetrahydrofolate cyclohydrolase	MTHFD2	350	0	5	3	5	2	0	0	0	6	3	6	0	0	Reduction C646≥75%
P14373	Zinc finger protein RFP	TRIM27	513	0	2	4	4	0	0	0	0	2	5	4	0	0	Reduction C646≥75%
P14635	G2/mitotic-specific cyclin-B1	CCNB1	433	0	4	4	5	3	0	0	0	8	11	13	0	0	Reduction C646≥75%
P14854	Cytochrome c oxidase subunit 6B1	COX6B1	86	0	3	2	3	2	0	0	0	10	5	7	0	0	Reduction C646≥75%
P15170	Eukaryotic peptide chain release factor GTP-binding subunit ERF3A	GSPT1	499	0	2	3	2	1	0	0	0	4	4	7	0	0	Reduction C646≥75%
P15374	Ubiquitin carboxyl-terminal hydrolase isozyme L3	UCHL3	230	0	2	3	3	2	0	0	0	3	9	3	0	0	Reduction C646≥75%
P15586	N-acetylglucosamine-6-sulfatase	GNS	552	0	2	1	2	2	0	0	0	2	1	2	0	0	Reduction C646≥75%
P15923	Transcription factor E2-alpha	TCF3	654	0	1	1	1	1	0	0	0	1	1	1	0	0	Reduction C646≥75%
P16070	CD44 antigen	CD44	742	0	2	3	4	2	0	0	0	2	5	6	0	0	Reduction C646≥75%
P16150	Leukosialin	SPN	400	0	1	1	1	1	0	0	0	2	4	3	0	0	Reduction C646≥75%
P16278	Beta-galactosidase	GLB1	677	0	3	4	2	2	0	0	0	3	5	2	0	0	Reduction C646≥75%
P16284	Platelet endothelial cell adhesion molecule	PECAM1	738	0	5	5	5	1	0	0	0	5	5	5	0	0	Reduction C646≥75%
P16435	NADPH--cytochrome P450 reductase	POR	677	0	5	7	9	1	0	0	0	5	10	19	0	0	Reduction C646≥75%
P16615;O14983	Sarcoplasmic/endoplasmic reticulum calcium ATPase 2;Sarcoplasmic/endoplasmic reticulum calcium ATPase 1	ATP2A2;ATP2A1	1042	0	4	6	6	2	0	0	0	2	3	5	0	0	Reduction C646≥75%
P16671	Platelet glycoprotein 4	CD36	472	0	2	2	2	3	0	0	0	2	4	2	0	0	Reduction C646≥75%
P16930	Fumarylacetoacetase	FAH	419	0	4	2	1	1	0	0	0	5	2	1	0	0	Reduction C646≥75%
P17050	Alpha-N-acetylgalactosaminidase	NAGA	411	0	1	1	1	1	0	0	0	1	2	1	0	0	Reduction C646≥75%
P17275	Transcription factor jun-B	JUNB	347	0	4	4	3	1	0	0	0	5	7	5	0	0	Reduction C646≥75%
P17676	CCAAT/enhancer-binding protein beta	CEBPB	345	0	1	1	2	0	0	0	0	1	1	5	0	0	Reduction C646≥75%
P17707	S-adenosylmethionine decarboxylase proenzyme;S-adenosylmethionine decarboxylase alpha chain;S-adenosylmethionine decarboxylase beta chain	AMD1	334	0	1	1	1	0	0	0	0	1	1	1	0	0	Reduction C646≥75%
P17812	CTP synthase 1	CTPS1	591	0	6	8	8	3	0	0	0	8	14	13	0	0	Reduction C646≥75%
P17813	Endoglin	ENG	658	0	2	5	5	0	0	0	0	2	5	6	0	0	Reduction C646≥75%
P17858	ATP-dependent 6-phosphofructokinase, liver type	PFKL	780	0	4	2	4	2	0	0	0	6	3	6	0	0	Reduction C646≥75%
P17980	26S protease regulatory subunit 6A	PSMC3	439	0	12	10	13	8	0	0	0	22	16	30	0	0	Reduction C646≥75%
P18065	Insulin-like growth factor-binding protein 2	IGFBP2	325	0	4	4	2	4	0	0	0	7	4	3	0	0	Reduction C646≥75%
P18084	Integrin beta-5	ITGB5	799	0	1	1	1	1	0	0	0	1	1	1	0	0	Reduction C646≥75%
P18085	ADP-ribosylation factor 4	ARF4	180	0	6	5	6	1	0	0	0	9	8	11	0	0	Reduction C646≥75%
P18583	Protein SON	SON	2426	0	7	8	7	4	0	0	0	15	13	16	0	0	Reduction C646≥75%
P18669	Phosphoglycerate mutase 1	PGAM1	254	0	3	3	7	3	0	0	0	10	12	19	0	0	Reduction C646≥75%
P18858	DNA ligase 1	LIG1	919	0	3	1	1	1	0	0	0	3	1	1	0	0	Reduction C646≥75%
P18859	ATP synthase-coupling factor 6, mitochondrial	ATP5J	108	0	1	1	2	1	0	0	0	2	2	2	0	0	Reduction C646≥75%
P19367	Hexokinase-1	HK1	917	0	5	5	7	1	0	0	0	7	5	7	0	0	Reduction C646≥75%
P19388	DNA-directed RNA polymerases I, II, and III subunit RPABC1	POLR2E	210	0	2	3	2	1	0	0	0	3	6	4	0	0	Reduction C646≥75%
P19404	NADH dehydrogenase [ubiquinone] flavoprotein 2, mitochondrial	NDUFV2	249	0	6	4	3	3	0	0	0	11	6	7	0	0	Reduction C646≥75%
P19474	E3 ubiquitin-protein ligase TRIM21	TRIM21	475	0	1	1	1	0	0	0	0	2	1	4	0	0	Reduction C646≥75%
P19525	Interferon-induced, double-stranded RNA-activated protein kinase	EIF2AK2	551	0	2	2	1	1	0	0	0	2	5	1	0	0	Reduction C646≥75%
P19623	Spermidine synthase	SRM	302	0	5	8	7	3	0	0	0	11	16	16	0	0	Reduction C646≥75%
P19784	Casein kinase II subunit alpha	CSNK2A2	350	0	2	1	2	1	0	0	0	3	2	4	0	0	Reduction C646≥75%
P19838	Nuclear factor NF-kappa-B p105 subunit;Nuclear factor NF-kappa-B p50 subunit	NFKB1	968	0	6	2	3	3	0	0	0	7	2	4	0	0	Reduction C646≥75%
P23634;P20020;Q16720	Plasma membrane calcium-transporting ATPase 4;Plasma membrane calcium-transporting ATPase 1;Plasma membrane calcium-transporting ATPase 3	ATP2B4;ATP2B1;ATP2B3	1241	0	1	1	2	0	0	0	0	2	1	1	0	0	Reduction C646≥75%
P20592	Interferon-induced GTP-binding protein Mx2	MX2	715	0	2	1	2	2	0	0	0	5	1	3	0	0	Reduction C646≥75%
P20645	Cation-dependent mannose-6-phosphate receptor	M6PR	277	0	1	2	2	1	0	0	0	2	3	3	0	0	Reduction C646≥75%
P20674	Cytochrome c oxidase subunit 5A, mitochondrial	COX5A	150	0	1	1	1	1	0	0	0	1	1	1	0	0	Reduction C646≥75%
P20700	Lamin-B1	LMNB1	586	0	8	8	10	3	0	0	0	12	15	16	0	0	Reduction C646≥75%
P20839	Inosine-5-monophosphate dehydrogenase 1	IMPDH1	514	0	3	4	4	2	0	0	0	3	5	7	0	0	Reduction C646≥75%
P20933	N(4)-(beta-N-acetylglucosaminyl)-L-asparaginase;Glycosylasparaginase alpha chain;Glycosylasparaginase beta chain	AGA	346	0	1	1	1	1	0	0	0	1	1	1	0	0	Reduction C646≥75%
Q9UQ88;P21127	Cyclin-dependent kinase 11A;Cyclin-dependent kinase 11B	CDK11A;CDK11B	783	0	1	1	1	1	0	0	0	1	1	1	0	0	Reduction C646≥75%
P21291	Cysteine and glycine-rich protein 1	CSRP1	193	0	1	1	2	1	0	0	0	2	1	3	0	0	Reduction C646≥75%
P21399	Cytoplasmic aconitate hydratase	ACO1	889	0	2	2	2	1	0	0	0	3	2	2	0	0	Reduction C646≥75%
P21796	Voltage-dependent anion-selective channel protein 1	VDAC1	283	0	5	2	3	2	0	0	0	5	2	5	0	0	Reduction C646≥75%
P22087	rRNA 2-O-methyltransferase fibrillarin	FBL	321	0	7	5	4	3	0	0	0	12	8	10	0	0	Reduction C646≥75%
P22102	Trifunctional purine biosynthetic protein adenosine-3;Phosphoribosylamine--glycine ligase;Phosphoribosylformylglycinamidine cyclo-ligase;Phosphoribosylglycinamide formyltransferase	GART	1010	0	7	6	7	3	0	0	0	9	9	12	0	0	Reduction C646≥75%
P22307	Non-specific lipid-transfer protein	SCP2	547	0	9	8	10	8	0	0	0	18	15	19	0	0	Reduction C646≥75%
P22830	Ferrochelatase, mitochondrial	FECH	423	0	1	2	1	0	0	0	0	3	2	1	0	0	Reduction C646≥75%
P23025	DNA repair protein complementing XP-A cells	XPA	273	0	2	2	2	2	0	0	0	3	5	4	0	0	Reduction C646≥75%
P23229	Integrin alpha-6;Integrin alpha-6 heavy chain;Integrin alpha-6 light chain;Processed integrin alpha-6	ITGA6	1130	0	8	4	10	4	0	0	0	13	5	13	0	0	Reduction C646≥75%
Q9NRH3;P23258	Tubulin gamma-2 chain;Tubulin gamma-1 chain	TUBG2;TUBG1	451	0	1	1	1	0	0	0	0	1	1	2	0	0	Reduction C646≥75%
P23368	NAD-dependent malic enzyme, mitochondrial	ME2	584	0	3	2	6	2	0	0	0	3	2	7	0	0	Reduction C646≥75%
P23511	Nuclear transcription factor Y subunit alpha	NFYA	347	0	1	1	1	1	0	0	0	3	3	3	0	0	Reduction C646≥75%
P23610	Factor VIII intron 22 protein	F8A1	371	0	1	1	2	0	0	0	0	2	2	3	0	0	Reduction C646≥75%
P24557	Thromboxane-A synthase	TBXAS1	533	0	2	3	2	3	0	0	0	2	3	2	0	0	Reduction C646≥75%
P24941;Q00526	Cyclin-dependent kinase 2;Cyclin-dependent kinase 3	CDK2;CDK3	298	0	2	3	2	2	0	0	0	5	4	4	0	0	Reduction C646≥75%
P25098;P35626	Beta-adrenergic receptor kinase 1;Beta-adrenergic receptor kinase 2	ADRBK1;ADRBK2	689	0	3	2	2	1	0	0	0	2	2	2	0	0	Reduction C646≥75%
P25325	3-mercaptopyruvate sulfurtransferase	MPST	297	0	1	1	1	0	0	0	0	2	1	2	0	0	Reduction C646≥75%
P25440	Bromodomain-containing protein 2	BRD2	801	0	4	3	2	1	0	0	0	4	3	2	0	0	Reduction C646≥75%
P25786	Proteasome subunit alpha type-1	PSMA1	263	0	6	6	4	5	0	0	0	9	10	6	0	0	Reduction C646≥75%
P25787	Proteasome subunit alpha type-2	PSMA2	234	0	2	2	2	1	0	0	0	2	4	2	0	0	Reduction C646≥75%
P26358	DNA (cytosine-5)-methyltransferase 1	DNMT1	1616	0	3	3	3	3	0	0	0	3	3	3	0	0	Reduction C646≥75%
P26368	Splicing factor U2AF 65 kDa subunit	U2AF2	475	0	6	7	7	6	0	0	0	20	18	21	0	0	Reduction C646≥75%
P26639	Threonine--tRNA ligase, cytoplasmic	TARS	723	0	9	10	12	7	0	0	0	12	13	16	0	0	Reduction C646≥75%
P26640	Valine--tRNA ligase	VARS	1264	0	6	5	5	2	0	0	0	12	6	6	0	0	Reduction C646≥75%
P27105	Erythrocyte band 7 integral membrane protein	STOM	288	0	2	2	6	2	0	0	0	2	2	7	0	0	Reduction C646≥75%
P27540	Aryl hydrocarbon receptor nuclear translocator	ARNT	789	0	2	1	2	3	0	0	0	3	2	2	0	0	Reduction C646≥75%
P27694	Replication protein A 70 kDa DNA-binding subunit;Replication protein A 70 kDa DNA-binding subunit, N-terminally processed	RPA1	616	0	6	4	6	1	0	0	0	8	6	6	0	0	Reduction C646≥75%
P27695	DNA-(apurinic or apyrimidinic site) lyase;DNA-(apurinic or apyrimidinic site) lyase, mitochondrial	APEX1	318	0	6	3	5	2	0	0	0	8	5	7	0	0	Reduction C646≥75%
P27816	Microtubule-associated protein 4	MAP4	1152	0	7	6	8	4	0	0	0	9	8	9	0	0	Reduction C646≥75%
P28065	Proteasome subunit beta type-9	PSMB9	219	0	1	1	1	0	0	0	0	1	2	1	0	0	Reduction C646≥75%
P28066	Proteasome subunit alpha type-5	PSMA5	241	0	5	3	4	3	0	0	0	9	5	8	0	0	Reduction C646≥75%
P28070	Proteasome subunit beta type-4	PSMB4	264	0	4	3	4	3	0	0	0	6	7	6	0	0	Reduction C646≥75%
P28074	Proteasome subunit beta type-5	PSMB5	263	0	3	2	2	2	0	0	0	3	2	2	0	0	Reduction C646≥75%
P28331	NADH-ubiquinone oxidoreductase 75 kDa subunit, mitochondrial	NDUFS1	727	0	8	10	7	7	0	0	0	10	11	10	0	0	Reduction C646≥75%
P28340	DNA polymerase delta catalytic subunit	POLD1	1107	0	6	5	5	3	0	0	0	10	5	5	0	0	Reduction C646≥75%
P28482;P27361	Mitogen-activated protein kinase 1;Mitogen-activated protein kinase 3	MAPK1;MAPK3	360	0	2	4	2	0	0	0	0	3	3	4	0	0	Reduction C646≥75%
P28838	Cytosol aminopeptidase	LAP3	519	0	8	7	6	2	0	0	0	11	10	12	0	0	Reduction C646≥75%
P29144	Tripeptidyl-peptidase 2	TPP2	1249	0	2	1	4	1	0	0	0	3	1	6	0	0	Reduction C646≥75%
P29218	Inositol monophosphatase 1	IMPA1	277	0	1	2	2	0	0	0	0	1	2	3	0	0	Reduction C646≥75%
P29353	SHC-transforming protein 1	SHC1	583	0	2	3	2	2	0	0	0	2	3	3	0	0	Reduction C646≥75%
P29372	DNA-3-methyladenine glycosylase	MPG	298	0	2	2	2	2	0	0	0	4	5	6	0	0	Reduction C646≥75%
P29590	Protein PML	PML	882	0	2	2	1	3	0	0	0	2	2	1	0	0	Reduction C646≥75%
P29966	Myristoylated alanine-rich C-kinase substrate	MARCKS	332	0	2	2	2	3	0	0	0	6	3	2	0	0	Reduction C646≥75%
P30049	ATP synthase subunit delta, mitochondrial	ATP5D	168	0	1	1	1	1	0	0	0	2	2	2	0	0	Reduction C646≥75%
P30084	Enoyl-CoA hydratase, mitochondrial	ECHS1	290	0	4	4	6	1	0	0	0	8	10	13	0	0	Reduction C646≥75%
P30085	UMP-CMP kinase	CMPK1	196	0	4	4	4	1	0	0	0	7	7	10	0	0	Reduction C646≥75%
P30153	Serine/threonine-protein phosphatase 2A 65 kDa regulatory subunit A alpha isoform	PPP2R1A	589	0	10	12	12	6	0	0	0	17	22	25	0	0	Reduction C646≥75%
P30154	Serine/threonine-protein phosphatase 2A 65 kDa regulatory subunit A beta isoform	PPP2R1B	601	0	4	4	5	1	0	0	0	8	12	12	0	0	Reduction C646≥75%
P30291	Wee1-like protein kinase	WEE1	646	0	2	1	3	0	0	0	0	2	1	4	0	0	Reduction C646≥75%
P30304	M-phase inducer phosphatase 1	CDC25A	524	0	2	2	2	2	0	0	0	3	5	3	0	0	Reduction C646≥75%
P30305	M-phase inducer phosphatase 2	CDC25B	580	0	4	2	6	1	0	0	0	5	4	7	0	0	Reduction C646≥75%
P30405	Peptidyl-prolyl cis-trans isomerase F, mitochondrial	PPIF	207	0	3	1	2	3	0	0	0	4	2	4	0	0	Reduction C646≥75%
P30520	Adenylosuccinate synthetase isozyme 2	ADSS	456	0	3	4	4	0	0	0	0	3	7	7	0	0	Reduction C646≥75%
P30566	Adenylosuccinate lyase	ADSL	484	0	3	3	3	1	0	0	0	4	6	4	0	0	Reduction C646≥75%
P30626	Sorcin	SRI	198	0	2	2	3	1	0	0	0	4	4	5	0	0	Reduction C646≥75%
P30740	Leukocyte elastase inhibitor	SERPINB1	379	0	6	5	6	4	0	0	0	7	8	7	0	0	Reduction C646≥75%
P30837	Aldehyde dehydrogenase X, mitochondrial	ALDH1B1	517	0	3	3	2	0	0	0	0	5	6	4	0	0	Reduction C646≥75%
P30876	DNA-directed RNA polymerase II subunit RPB2	POLR2B	1174	0	9	12	12	3	0	0	0	10	14	16	0	0	Reduction C646≥75%
P31271	Homeobox protein Hox-A13	HOXA13	388	0	3	3	4	0	0	0	0	3	4	4	0	0	Reduction C646≥75%
P31483	Nucleolysin TIA-1 isoform p40	TIA1	386	0	3	4	3	3	0	0	0	5	5	3	0	0	Reduction C646≥75%
P31937	3-hydroxyisobutyrate dehydrogenase, mitochondrial	HIBADH	336	0	5	5	3	4	0	0	0	7	8	7	0	0	Reduction C646≥75%
P31939	Bifunctional purine biosynthesis protein PURH;Phosphoribosylaminoimidazolecarboxamide formyltransferase;IMP cyclohydrolase	ATIC	592	0	13	13	18	9	0	0	0	19	20	26	0	0	Reduction C646≥75%
P32121	Beta-arrestin-2	ARRB2	409	0	1	2	2	0	0	0	0	1	3	3	0	0	Reduction C646≥75%
P32321	Deoxycytidylate deaminase	DCTD	178	0	1	1	1	1	0	0	0	3	2	2	0	0	Reduction C646≥75%
P32519	ETS-related transcription factor Elf-1	ELF1	619	0	2	4	4	5	0	0	0	4	5	4	0	0	Reduction C646≥75%
P32780	General transcription factor IIH subunit 1	GTF2H1	548	0	1	1	1	2	0	0	0	2	1	2	0	0	Reduction C646≥75%
P33121	Long-chain-fatty-acid--CoA ligase 1	ACSL1	698	0	3	4	6	2	0	0	0	4	4	7	0	0	Reduction C646≥75%
P33176	Kinesin-1 heavy chain	KIF5B	963	0	6	7	11	3	0	0	0	7	8	14	0	0	Reduction C646≥75%
P33241	Lymphocyte-specific protein 1	LSP1	339	0	4	1	1	1	0	0	0	4	2	1	0	0	Reduction C646≥75%
P33552	Cyclin-dependent kinases regulatory subunit 2	CKS2	79	0	1	1	1	1	0	0	0	1	3	2	0	0	Reduction C646≥75%
P33897	ATP-binding cassette sub-family D member 1	ABCD1	745	0	2	2	2	0	0	0	0	2	2	2	0	0	Reduction C646≥75%
P33981	Dual specificity protein kinase TTK	TTK	857	0	2	2	4	0	0	0	0	2	2	8	0	0	Reduction C646≥75%
P33992	DNA replication licensing factor MCM5	MCM5	734	0	11	10	11	9	0	0	0	14	12	14	0	0	Reduction C646≥75%
P34896	Serine hydroxymethyltransferase, cytosolic	SHMT1	483	0	4	3	4	2	0	0	0	7	7	7	0	0	Reduction C646≥75%
P35236	Tyrosine-protein phosphatase non-receptor type 7	PTPN7	360	0	1	1	1	1	0	0	0	1	1	2	0	0	Reduction C646≥75%
P35237	Serpin B6	SERPINB6	376	0	3	1	2	0	0	0	0	3	1	3	0	0	Reduction C646≥75%
P35244	Replication protein A 14 kDa subunit	RPA3	121	0	4	3	4	3	0	0	0	7	4	8	0	0	Reduction C646≥75%
P35249	Replication factor C subunit 4	RFC4	363	0	2	1	2	1	0	0	0	3	1	2	0	0	Reduction C646≥75%
P35251	Replication factor C subunit 1	RFC1	1148	0	6	7	6	1	0	0	0	8	9	8	0	0	Reduction C646≥75%
P35606	Coatomer subunit beta	COPB2	906	0	2	1	1	1	0	0	0	2	2	1	0	0	Reduction C646≥75%
P35611	Alpha-adducin	ADD1	737	0	4	4	4	4	0	0	0	4	8	4	0	0	Reduction C646≥75%
P35613	Basigin	BSG	385	0	1	2	2	0	0	0	0	1	2	2	0	0	Reduction C646≥75%
P35658	Nuclear pore complex protein Nup214	NUP214	2090	0	2	1	1	0	0	0	0	2	1	2	0	0	Reduction C646≥75%
P35790	Choline kinase alpha	CHKA	457	0	1	3	2	0	0	0	0	3	4	4	0	0	Reduction C646≥75%
P35914	Hydroxymethylglutaryl-CoA lyase, mitochondrial	HMGCL	325	0	3	2	2	2	0	0	0	4	2	4	0	0	Reduction C646≥75%
P36507	Dual specificity mitogen-activated protein kinase kinase 2	MAP2K2	400	0	3	4	4	0	0	0	0	3	4	6	0	0	Reduction C646≥75%
P36542	ATP synthase subunit gamma, mitochondrial	ATP5C1	298	0	1	1	1	1	0	0	0	2	2	2	0	0	Reduction C646≥75%
P36551	Oxygen-dependent coproporphyrinogen-III oxidase, mitochondrial	CPOX	454	0	3	2	4	1	0	0	0	3	2	4	0	0	Reduction C646≥75%
P36776	Lon protease homolog, mitochondrial	LONP1	959	0	11	9	11	10	0	0	0	13	10	12	0	0	Reduction C646≥75%
P36897	TGF-beta receptor type-1	TGFBR1	503	0	3	3	6	0	0	0	0	5	5	9	0	0	Reduction C646≥75%
P36954	DNA-directed RNA polymerase II subunit RPB9	POLR2I	125	0	3	3	3	1	0	0	0	4	3	3	0	0	Reduction C646≥75%
P36957	Dihydrolipoyllysine-residue succinyltransferase component of 2-oxoglutarate dehydrogenase complex, mitochondrial	DLST	453	0	3	3	2	2	0	0	0	6	5	7	0	0	Reduction C646≥75%
P38117	Electron transfer flavoprotein subunit beta	ETFB	255	0	2	2	3	2	0	0	0	3	3	4	0	0	Reduction C646≥75%
P38606	V-type proton ATPase catalytic subunit A	ATP6V1A	617	0	3	4	7	1	0	0	0	3	8	10	0	0	Reduction C646≥75%
P40306	Proteasome subunit beta type-10	PSMB10	273	0	2	1	1	0	0	0	0	3	2	2	0	0	Reduction C646≥75%
P40425	Pre-B-cell leukemia transcription factor 2	PBX2	430	0	4	2	1	1	0	0	0	5	3	2	0	0	Reduction C646≥75%
P40855	Peroxisomal biogenesis factor 19	PEX19	299	0	6	7	5	5	0	0	0	11	10	9	0	0	Reduction C646≥75%
P41162	ETS translocation variant 3	ETV3	512	0	3	1	1	1	0	0	0	4	1	1	0	0	Reduction C646≥75%
P41208	Centrin-2	CETN2	172	0	3	2	3	1	0	0	0	3	2	3	0	0	Reduction C646≥75%
P41214	Eukaryotic translation initiation factor 2D	EIF2D	584	0	1	1	1	1	0	0	0	1	1	2	0	0	Reduction C646≥75%
P41223	Protein BUD31 homolog	BUD31	144	0	1	2	4	1	0	0	0	1	3	4	0	0	Reduction C646≥75%
P41227	N-alpha-acetyltransferase 10	NAA10	235	0	3	4	4	2	0	0	0	4	5	7	0	0	Reduction C646≥75%
P41229;Q9BY66	Lysine-specific demethylase 5C;Lysine-specific demethylase 5D	KDM5C;KDM5D	1560	0	1	2	3	0	0	0	0	1	3	3	0	0	Reduction C646≥75%
Q6NXS1;P41236	Protein phosphatase inhibitor 2-like protein 3;Protein phosphatase inhibitor 2	PPP1R2P3;PPP1R2	205	0	2	1	1	2	0	0	0	3	1	1	0	0	Reduction C646≥75%
P41240	Tyrosine-protein kinase CSK	CSK	450	0	5	6	7	3	0	0	0	7	8	9	0	0	Reduction C646≥75%
P41252	Isoleucine--tRNA ligase, cytoplasmic	IARS	1262	0	7	8	9	3	0	0	0	9	11	10	0	0	Reduction C646≥75%
P42126	Enoyl-CoA delta isomerase 1, mitochondrial	ECI1	302	0	2	2	1	1	0	0	0	3	4	2	0	0	Reduction C646≥75%
P42166	Lamina-associated polypeptide 2, isoform alpha;Thymopoietin;Thymopentin	TMPO	694	0	8	10	6	6	0	0	0	8	10	8	0	0	Reduction C646≥75%
P42167	Lamina-associated polypeptide 2, isoforms beta/gamma;Thymopoietin;Thymopentin	TMPO	454	0	5	4	3	4	0	0	0	6	4	6	0	0	Reduction C646≥75%
P42226	Signal transducer and activator of transcription 6	STAT6	847	0	1	1	1	2	0	0	0	1	1	1	0	0	Reduction C646≥75%
P42285	Superkiller viralicidic activity 2-like 2	SKIV2L2	1042	0	5	6	5	2	0	0	0	9	9	8	0	0	Reduction C646≥75%
P42331	Rho GTPase-activating protein 25	ARHGAP25	645	0	1	1	1	0	0	0	0	1	1	1	0	0	Reduction C646≥75%
P42566	Epidermal growth factor receptor substrate 15	EPS15	896	0	2	1	2	0	0	0	0	2	1	2	0	0	Reduction C646≥75%
P42574	Caspase-3;Caspase-3 subunit p17;Caspase-3 subunit p12	CASP3	277	0	3	3	3	1	0	0	0	7	7	7	0	0	Reduction C646≥75%
P42575	Caspase-2;Caspase-2 subunit p18;Caspase-2 subunit p13;Caspase-2 subunit p12	CASP2	452	0	5	4	5	2	0	0	0	8	5	10	0	0	Reduction C646≥75%
P42785	Lysosomal Pro-X carboxypeptidase	PRCP	496	0	1	1	1	0	0	0	0	1	2	1	0	0	Reduction C646≥75%
P43246	DNA mismatch repair protein Msh2	MSH2	934	0	1	2	6	1	0	0	0	2	2	6	0	0	Reduction C646≥75%
P43353;P48448	Aldehyde dehydrogenase family 3 member B1;Aldehyde dehydrogenase family 3 member B2	ALDH3B1;ALDH3B2	468	0	2	1	1	2	0	0	0	1	1	1	0	0	Reduction C646≥75%
P43686	26S protease regulatory subunit 6B	PSMC4	418	0	6	5	8	3	0	0	0	12	10	19	0	0	Reduction C646≥75%
P43897	Elongation factor Ts, mitochondrial	TSFM	325	0	3	3	3	3	0	0	0	3	4	3	0	0	Reduction C646≥75%
P45974	Ubiquitin carboxyl-terminal hydrolase 5	USP5	858	0	6	6	7	4	0	0	0	8	10	9	0	0	Reduction C646≥75%
P46013	Antigen KI-67	MKI67	3256	0	26	21	25	14	0	0	0	39	36	43	0	0	Reduction C646≥75%
P46100	Transcriptional regulator ATRX	ATRX	2492	0	1	2	1	1	0	0	0	1	2	1	0	0	Reduction C646≥75%
P46109	Crk-like protein	CRKL	303	0	1	1	1	1	0	0	0	1	1	1	0	0	Reduction C646≥75%
P46527	Cyclin-dependent kinase inhibitor 1B	CDKN1B	198	0	1	1	2	1	0	0	0	1	1	3	0	0	Reduction C646≥75%
P46734	Dual specificity mitogen-activated protein kinase kinase 3	MAP2K3	347	0	1	1	2	0	0	0	0	1	2	2	0	0	Reduction C646≥75%
P46779	60S ribosomal protein L28	RPL28	137	0	3	4	3	2	0	0	0	6	7	6	0	0	Reduction C646≥75%
P46926;Q8TDQ7	Glucosamine-6-phosphate isomerase 1;Glucosamine-6-phosphate isomerase 2	GNPDA1;GNPDA2	289	0	2	2	1	0	0	0	0	2	1	1	0	0	Reduction C646≥75%
P47756	F-actin-capping protein subunit beta	CAPZB	277	0	6	7	10	4	0	0	0	8	10	14	0	0	Reduction C646≥75%
P47974	Zinc finger protein 36, C3H1 type-like 2	ZFP36L2	494	0	2	2	2	1	0	0	0	3	4	3	0	0	Reduction C646≥75%
P48059	LIM and senescent cell antigen-like-containing domain protein 1	LIMS1	325	0	5	4	4	4	0	0	0	9	8	5	0	0	Reduction C646≥75%
P48147	Prolyl endopeptidase	PREP	710	0	3	3	4	1	0	0	0	4	4	5	0	0	Reduction C646≥75%
P48200	Iron-responsive element-binding protein 2	IREB2	963	0	1	2	2	0	0	0	0	1	3	2	0	0	Reduction C646≥75%
P48426	Phosphatidylinositol 5-phosphate 4-kinase type-2 alpha	PIP4K2A	406	0	1	2	1	2	0	0	0	1	2	1	0	0	Reduction C646≥75%
P48506	Glutamate--cysteine ligase catalytic subunit	GCLC	637	0	3	2	4	1	0	0	0	3	2	5	0	0	Reduction C646≥75%
P48507	Glutamate--cysteine ligase regulatory subunit	GCLM	274	0	1	1	1	0	0	0	0	1	1	1	0	0	Reduction C646≥75%
P48634	Protein PRRC2A	PRRC2A	2157	0	7	4	6	1	0	0	0	10	8	9	0	0	Reduction C646≥75%
P48730	Casein kinase I isoform delta	CSNK1D	415	0	2	3	2	2	0	0	0	3	4	2	0	0	Reduction C646≥75%
P48739	Phosphatidylinositol transfer protein beta isoform	PITPNB	271	0	2	1	3	1	0	0	0	2	2	8	0	0	Reduction C646≥75%
P48745	Protein NOV homolog	NOV	357	0	4	3	2	5	0	0	0	6	3	2	0	0	Reduction C646≥75%
P49005	DNA polymerase delta subunit 2	POLD2	469	0	2	2	2	1	0	0	0	3	2	3	0	0	Reduction C646≥75%
P49023	Paxillin	PXN	591	0	2	1	2	2	0	0	0	3	3	2	0	0	Reduction C646≥75%
P49189	4-trimethylaminobutyraldehyde dehydrogenase	ALDH9A1	494	0	7	8	7	4	0	0	0	10	10	8	0	0	Reduction C646≥75%
P49247	Ribose-5-phosphate isomerase	RPIA	311	0	2	3	3	1	0	0	0	5	3	5	0	0	Reduction C646≥75%
P49321	Nuclear autoantigenic sperm protein	NASP	788	0	8	6	6	3	0	0	0	16	12	10	0	0	Reduction C646≥75%
P49366	Deoxyhypusine synthase	DHPS	369	0	4	2	3	0	0	0	0	6	3	3	0	0	Reduction C646≥75%
P49454	Centromere protein F	CENPF	3114	0	11	10	9	4	0	0	0	14	10	13	0	0	Reduction C646≥75%
P49459	Ubiquitin-conjugating enzyme E2 A	UBE2A	152	0	1	1	1	0	0	0	0	1	1	1	0	0	Reduction C646≥75%
P49585;Q9Y5K3	Choline-phosphate cytidylyltransferase A;Choline-phosphate cytidylyltransferase B	PCYT1A;PCYT1B	367	0	2	2	2	2	0	0	0	1	1	1	0	0	Reduction C646≥75%
P49589	Cysteine--tRNA ligase, cytoplasmic	CARS	748	0	1	1	2	2	0	0	0	1	1	3	0	0	Reduction C646≥75%
P49591	Serine--tRNA ligase, cytoplasmic	SARS	514	0	3	1	2	3	0	0	0	3	1	2	0	0	Reduction C646≥75%
P49643	DNA primase large subunit	PRIM2	509	0	4	3	4	0	0	0	0	4	3	6	0	0	Reduction C646≥75%
P49711	Transcriptional repressor CTCF	CTCF	727	0	3	2	1	2	0	0	0	6	4	2	0	0	Reduction C646≥75%
P49715	CCAAT/enhancer-binding protein alpha	CEBPA	358	0	2	1	2	0	0	0	0	2	1	2	0	0	Reduction C646≥75%
P49748	Very long-chain specific acyl-CoA dehydrogenase, mitochondrial	ACADVL	655	0	4	3	4	2	0	0	0	5	5	4	0	0	Reduction C646≥75%
P49750	YLP motif-containing protein 1	YLPM1	2146	0	7	8	8	3	0	0	0	8	9	11	0	0	Reduction C646≥75%
P49755	Transmembrane emp24 domain-containing protein 10	TMED10	219	0	1	1	1	0	0	0	0	1	1	1	0	0	Reduction C646≥75%
P49756	RNA-binding protein 25	RBM25	843	0	5	2	4	1	0	0	0	7	3	5	0	0	Reduction C646≥75%
P49770	Translation initiation factor eIF-2B subunit beta	EIF2B2	351	0	1	1	1	0	0	0	0	1	1	1	0	0	Reduction C646≥75%
P49790	Nuclear pore complex protein Nup153	NUP153	1475	0	3	5	4	1	0	0	0	4	5	4	0	0	Reduction C646≥75%
P49792	E3 SUMO-protein ligase RanBP2	RANBP2	3224	0	9	14	13	8	0	0	0	9	16	15	0	0	Reduction C646≥75%
P49795	Regulator of G-protein signaling 19	RGS19	217	0	1	1	1	0	0	0	0	1	1	1	0	0	Reduction C646≥75%
P49821	NADH dehydrogenase [ubiquinone] flavoprotein 1, mitochondrial	NDUFV1	464	0	5	6	6	4	0	0	0	5	8	7	0	0	Reduction C646≥75%
P49841	Glycogen synthase kinase-3 beta	GSK3B	420	0	1	1	2	1	0	0	0	2	1	2	0	0	Reduction C646≥75%
P49903	Selenide, water dikinase 1	SEPHS1	392	0	1	1	2	1	0	0	0	1	1	2	0	0	Reduction C646≥75%
P49914	5-formyltetrahydrofolate cyclo-ligase	MTHFS	203	0	1	1	2	1	0	0	0	2	1	2	0	0	Reduction C646≥75%
P49915	GMP synthase [glutamine-hydrolyzing]	GMPS	693	0	8	6	7	4	0	0	0	14	12	14	0	0	Reduction C646≥75%
P49959	Double-strand break repair protein MRE11A	MRE11A	708	0	5	6	3	3	0	0	0	7	8	4	0	0	Reduction C646≥75%
P50225;P50226	Sulfotransferase 1A1;Sulfotransferase 1A2	SULT1A1;SULT1A2	295	0	3	3	3	2	0	0	0	4	2	6	0	0	Reduction C646≥75%
P50402	Emerin	EMD	254	0	5	2	5	4	0	0	0	11	6	11	0	0	Reduction C646≥75%
P50440	Glycine amidinotransferase, mitochondrial	GATM	423	0	2	1	2	0	0	0	0	2	2	5	0	0	Reduction C646≥75%
P50552	Vasodilator-stimulated phosphoprotein	VASP	380	0	5	2	3	3	0	0	0	7	4	3	0	0	Reduction C646≥75%
P50570	Dynamin-2	DNM2	870	0	2	2	2	2	0	0	0	3	4	2	0	0	Reduction C646≥75%
P50579	Methionine aminopeptidase 2	METAP2	478	0	8	7	7	5	0	0	0	19	17	21	0	0	Reduction C646≥75%
P50749	Ras association domain-containing protein 2	RASSF2	326	0	1	2	4	2	0	0	0	2	2	4	0	0	Reduction C646≥75%
P50897	Palmitoyl-protein thioesterase 1	PPT1	306	0	2	3	1	3	0	0	0	2	5	2	0	0	Reduction C646≥75%
P51114	Fragile X mental retardation syndrome-related protein 1	FXR1	621	0	2	4	2	3	0	0	0	3	4	3	0	0	Reduction C646≥75%
P51151	Ras-related protein Rab-9A	RAB9A	201	0	1	1	1	1	0	0	0	1	1	1	0	0	Reduction C646≥75%
P51398	28S ribosomal protein S29, mitochondrial	DAP3	398	0	3	3	4	2	0	0	0	4	3	8	0	0	Reduction C646≥75%
P51531	Probable global transcription activator SNF2L2	SMARCA2	1590	0	3	2	3	2	0	0	0	3	2	3	0	0	Reduction C646≥75%
P51532	Transcription activator BRG1	SMARCA4	1647	0	8	5	7	5	0	0	0	9	8	10	0	0	Reduction C646≥75%
P51553	Isocitrate dehydrogenase [NAD] subunit gamma, mitochondrial	IDH3G	393	0	2	2	2	1	0	0	0	2	2	2	0	0	Reduction C646≥75%
P51570	Galactokinase	GALK1	392	0	5	2	3	1	0	0	0	5	3	3	0	0	Reduction C646≥75%
P51571	Translocon-associated protein subunit delta	SSR4	173	0	2	3	1	0	0	0	0	5	3	2	0	0	Reduction C646≥75%
P51606	N-acylglucosamine 2-epimerase	RENBP	427	0	4	4	2	0	0	0	0	5	4	4	0	0	Reduction C646≥75%
P51608	Methyl-CpG-binding protein 2	MECP2	486	0	2	1	1	2	0	0	0	3	2	1	0	0	Reduction C646≥75%
P51610	Host cell factor 1;HCF N-terminal chain 1;HCF N-terminal chain 2;HCF N-terminal chain 3;HCF N-terminal chain 4;HCF N-terminal chain 5;HCF N-terminal chain 6;HCF C-terminal chain 1;HCF C-terminal chain 2;HCF C-terminal chain 3;HCF C-terminal chain 4;HCF C-terminal chain 5;HCF C-terminal chain 6	HCFC1	2035	0	6	3	4	4	0	0	0	8	5	7	0	0	Reduction C646≥75%
P51659	Peroxisomal multifunctional enzyme type 2;(3R)-hydroxyacyl-CoA dehydrogenase;Enoyl-CoA hydratase 2	HSD17B4	736	0	7	7	8	4	0	0	0	7	7	10	0	0	Reduction C646≥75%
P51784	Ubiquitin carboxyl-terminal hydrolase 11	USP11	963	0	4	5	6	3	0	0	0	5	10	8	0	0	Reduction C646≥75%
P51812	Ribosomal protein S6 kinase alpha-3	RPS6KA3	740	0	2	3	4	0	0	0	0	2	3	4	0	0	Reduction C646≥75%
P51965;Q96LR5;Q969T4	Ubiquitin-conjugating enzyme E2 E1;Ubiquitin-conjugating enzyme E2 E2;Ubiquitin-conjugating enzyme E2 E3	UBE2E1;UBE2E2;UBE2E3	193	0	2	2	2	1	0	0	0	1	1	1	0	0	Reduction C646≥75%
P52298	Nuclear cap-binding protein subunit 2	NCBP2	156	0	1	1	1	1	0	0	0	1	1	2	0	0	Reduction C646≥75%
P52434	DNA-directed RNA polymerases I, II, and III subunit RPABC3	POLR2H	150	0	1	1	1	0	0	0	0	1	1	2	0	0	Reduction C646≥75%
P52701	DNA mismatch repair protein Msh6	MSH6	1360	0	7	9	12	4	0	0	0	9	12	19	0	0	Reduction C646≥75%
P52732	Kinesin-like protein KIF11	KIF11	1056	0	3	3	3	1	0	0	0	4	4	3	0	0	Reduction C646≥75%
P52756	RNA-binding protein 5	RBM5	815	0	3	2	3	3	0	0	0	3	2	5	0	0	Reduction C646≥75%
P52788	Spermine synthase	SMS	366	0	3	2	5	0	0	0	0	7	6	13	0	0	Reduction C646≥75%
P52789	Hexokinase-2	HK2	917	0	13	16	16	7	0	0	0	19	22	20	0	0	Reduction C646≥75%
P52815	39S ribosomal protein L12, mitochondrial	MRPL12	198	0	2	1	1	1	0	0	0	2	1	1	0	0	Reduction C646≥75%
P52888	Thimet oligopeptidase	THOP1	689	0	3	3	2	1	0	0	0	5	4	2	0	0	Reduction C646≥75%
P52948	Nuclear pore complex protein Nup98-Nup96;Nuclear pore complex protein Nup98;Nuclear pore complex protein Nup96	NUP98	1817	0	2	1	2	0	0	0	0	2	1	2	0	0	Reduction C646≥75%
P53004	Biliverdin reductase A	BLVRA	296	0	1	2	1	0	0	0	0	1	3	2	0	0	Reduction C646≥75%
P53350	Serine/threonine-protein kinase PLK1	PLK1	603	0	6	5	6	0	0	0	0	6	5	7	0	0	Reduction C646≥75%
P53396	ATP-citrate synthase	ACLY	1101	0	18	18	19	7	0	0	0	34	31	32	0	0	Reduction C646≥75%
P53582	Methionine aminopeptidase 1	METAP1	386	0	1	2	2	2	0	0	0	1	2	2	0	0	Reduction C646≥75%
P53602	Diphosphomevalonate decarboxylase	MVD	400	0	1	1	1	0	0	0	0	1	2	1	0	0	Reduction C646≥75%
P53618	Coatomer subunit beta	COPB1	953	0	3	6	8	3	0	0	0	4	7	15	0	0	Reduction C646≥75%
P53621	Coatomer subunit alpha;Xenin;Proxenin	COPA	1224	0	8	14	17	8	0	0	0	10	17	26	0	0	Reduction C646≥75%
P53701	Cytochrome c-type heme lyase	HCCS	268	0	2	2	2	2	0	0	0	2	2	2	0	0	Reduction C646≥75%
P53990	IST1 homolog	IST1	364	0	1	1	2	2	0	0	0	2	4	6	0	0	Reduction C646≥75%
P53992	Protein transport protein Sec24C	SEC24C	1094	0	2	4	5	2	0	0	0	3	5	6	0	0	Reduction C646≥75%
P54105	Methylosome subunit pICln	CLNS1A	237	0	4	3	5	2	0	0	0	9	4	6	0	0	Reduction C646≥75%
P54136	Arginine--tRNA ligase, cytoplasmic	RARS	660	0	10	12	10	7	0	0	0	13	16	14	0	0	Reduction C646≥75%
P54578	Ubiquitin carboxyl-terminal hydrolase 14	USP14	494	0	7	6	12	4	0	0	0	10	11	18	0	0	Reduction C646≥75%
P54687	Branched-chain-amino-acid aminotransferase, cytosolic	BCAT1	386	0	1	1	1	1	0	0	0	1	1	2	0	0	Reduction C646≥75%
P54709	Sodium/potassium-transporting ATPase subunit beta-3	ATP1B3	279	0	3	2	1	0	0	0	0	4	3	1	0	0	Reduction C646≥75%
P54725	UV excision repair protein RAD23 homolog A	RAD23A	363	0	4	3	2	4	0	0	0	5	3	3	0	0	Reduction C646≥75%
P54727	UV excision repair protein RAD23 homolog B	RAD23B	409	0	7	5	4	5	0	0	0	14	9	10	0	0	Reduction C646≥75%
P54886	Delta-1-pyrroline-5-carboxylate synthase;Glutamate 5-kinase;Gamma-glutamyl phosphate reductase	ALDH18A1	795	0	7	5	10	3	0	0	0	10	8	13	0	0	Reduction C646≥75%
P55010	Eukaryotic translation initiation factor 5	EIF5	431	0	6	9	6	8	0	0	0	9	18	19	0	0	Reduction C646≥75%
P55036	26S proteasome non-ATPase regulatory subunit 4	PSMD4	377	0	7	7	8	7	0	0	0	25	16	24	0	0	Reduction C646≥75%
P55160	Nck-associated protein 1-like	NCKAP1L	1127	0	2	2	1	0	0	0	0	3	2	1	0	0	Reduction C646≥75%
P55265	Double-stranded RNA-specific adenosine deaminase	ADAR	1226	0	11	9	11	7	0	0	0	13	13	15	0	0	Reduction C646≥75%
P55786	Puromycin-sensitive aminopeptidase	NPEPPS	919	0	2	4	3	0	0	0	0	2	4	3	0	0	Reduction C646≥75%
Q6EEV6;P61956;P55854	Small ubiquitin-related modifier 4;Small ubiquitin-related modifier 2;Small ubiquitin-related modifier 3	SUMO4;SUMO2;SUMO3	95	0	1	1	1	1	0	0	0	2	2	2	0	0	Reduction C646≥75%
P56182	Ribosomal RNA processing protein 1 homolog A	RRP1	461	0	3	2	2	1	0	0	0	4	4	3	0	0	Reduction C646≥75%
P56192	Methionine--tRNA ligase, cytoplasmic	MARS	900	0	5	6	4	3	0	0	0	7	9	4	0	0	Reduction C646≥75%
P56211	cAMP-regulated phosphoprotein 19	ARPP19	112	0	1	1	3	2	0	0	0	1	1	3	0	0	Reduction C646≥75%
P56270	Myc-associated zinc finger protein	MAZ	477	0	1	1	1	1	0	0	0	4	4	3	0	0	Reduction C646≥75%
P56545	C-terminal-binding protein 2	CTBP2	445	0	1	2	2	1	0	0	0	1	3	2	0	0	Reduction C646≥75%
P56645	Period circadian protein homolog 3	PER3	1201	0	2	2	1	1	0	0	0	3	2	1	0	0	Reduction C646≥75%
P57088	Transmembrane protein 33	TMEM33	247	0	1	2	1	1	0	0	0	1	2	1	0	0	Reduction C646≥75%
P57740	Nuclear pore complex protein Nup107	NUP107	925	0	2	1	3	1	0	0	0	2	1	3	0	0	Reduction C646≥75%
P57772	Selenocysteine-specific elongation factor	EEFSEC	596	0	1	1	1	0	0	0	0	1	1	1	0	0	Reduction C646≥75%
P60228	Eukaryotic translation initiation factor 3 subunit E	EIF3E	445	0	15	12	15	6	0	0	0	25	21	27	0	0	Reduction C646≥75%
P60520	Gamma-aminobutyric acid receptor-associated protein-like 2	GABARAPL2	117	0	3	1	3	1	0	0	0	3	1	3	0	0	Reduction C646≥75%
P60604	Ubiquitin-conjugating enzyme E2 G2	UBE2G2	165	0	1	1	1	0	0	0	0	1	1	1	0	0	Reduction C646≥75%
P60891	Ribose-phosphate pyrophosphokinase 1	PRPS1	318	0	5	4	5	3	0	0	0	7	7	6	0	0	Reduction C646≥75%
P60983	Glia maturation factor beta	GMFB	142	0	1	2	1	1	0	0	0	1	3	2	0	0	Reduction C646≥75%
P61009	Signal peptidase complex subunit 3	SPCS3	180	0	1	1	1	0	0	0	0	1	1	1	0	0	Reduction C646≥75%
P61019	Ras-related protein Rab-2A	RAB2A	212	0	3	2	2	4	0	0	0	4	3	4	0	0	Reduction C646≥75%
P61024	Cyclin-dependent kinases regulatory subunit 1	CKS1B	79	0	2	2	2	0	0	0	0	5	4	3	0	0	Reduction C646≥75%
P61086	Ubiquitin-conjugating enzyme E2 K	UBE2K	200	0	3	6	3	3	0	0	0	3	8	3	0	0	Reduction C646≥75%
P61106	Ras-related protein Rab-14	RAB14	215	0	1	1	1	1	0	0	0	1	1	1	0	0	Reduction C646≥75%
P61158	Actin-related protein 3	ACTR3	418	0	6	7	9	5	0	0	0	14	16	20	0	0	Reduction C646≥75%
P61163	Alpha-centractin	ACTR1A	376	0	3	2	3	1	0	0	0	5	3	7	0	0	Reduction C646≥75%
P61201	COP9 signalosome complex subunit 2	COPS2	443	0	2	2	2	2	0	0	0	3	3	4	0	0	Reduction C646≥75%
P61221	ATP-binding cassette sub-family E member 1	ABCE1	599	0	7	9	11	4	0	0	0	11	15	15	0	0	Reduction C646≥75%
P61244	Protein max	MAX	160	0	1	1	1	1	0	0	0	2	1	1	0	0	Reduction C646≥75%
P61289	Proteasome activator complex subunit 3	PSME3	254	0	5	5	5	5	0	0	0	10	14	14	0	0	Reduction C646≥75%
P61764	Syntaxin-binding protein 1	STXBP1	594	0	2	5	3	2	0	0	0	3	5	4	0	0	Reduction C646≥75%
P61923	Coatomer subunit zeta-1	COPZ1	177	0	3	3	2	1	0	0	0	4	3	3	0	0	Reduction C646≥75%
P61962	DDB1- and CUL4-associated factor 7	DCAF7	342	0	3	2	3	1	0	0	0	5	4	5	0	0	Reduction C646≥75%
P61966	AP-1 complex subunit sigma-1A	AP1S1	158	0	1	1	1	1	0	0	0	1	1	1	0	0	Reduction C646≥75%
P61970	Nuclear transport factor 2	NUTF2	127	0	3	2	2	2	0	0	0	5	2	2	0	0	Reduction C646≥75%
P62072	Mitochondrial import inner membrane translocase subunit Tim10	TIMM10	90	0	2	1	2	2	0	0	0	2	1	3	0	0	Reduction C646≥75%
P62244	40S ribosomal protein S15a	RPS15A	130	0	4	4	5	2	0	0	0	5	7	11	0	0	Reduction C646≥75%
P62253	Ubiquitin-conjugating enzyme E2 G1;Ubiquitin-conjugating enzyme E2 G1, N-terminally processed	UBE2G1	170	0	2	2	2	1	0	0	0	3	2	3	0	0	Reduction C646≥75%
P62324	Protein BTG1	BTG1	171	0	1	1	1	1	0	0	0	2	1	1	0	0	Reduction C646≥75%
P62333	26S protease regulatory subunit 10B	PSMC6	389	0	7	7	8	7	0	0	0	13	11	14	0	0	Reduction C646≥75%
P62487	DNA-directed RNA polymerase II subunit RPB7	POLR2G	172	0	2	2	1	1	0	0	0	2	2	1	0	0	Reduction C646≥75%
P62495	Eukaryotic peptide chain release factor subunit 1	ETF1	437	0	4	4	4	2	0	0	0	4	4	4	0	0	Reduction C646≥75%
P67775;P62714	Serine/threonine-protein phosphatase 2A catalytic subunit alpha isoform;Serine/threonine-protein phosphatase 2A catalytic subunit beta isoform	PPP2CA;PPP2CB	309	0	4	4	2	2	0	0	0	7	7	2	0	0	Reduction C646≥75%
P62841	40S ribosomal protein S15	RPS15	145	0	3	3	3	2	0	0	0	22	13	20	0	0	Reduction C646≥75%
P62879;Q9HAV0	Guanine nucleotide-binding protein G(I)/G(S)/G(T) subunit beta-2;Guanine nucleotide-binding protein subunit beta-4	GNB2;GNB4	340	0	6	5	6	3	0	1	0	4	4	6	0	0	Reduction C646≥75%
P62906	60S ribosomal protein L10a	RPL10A	217	0	3	2	2	3	0	0	0	9	10	8	0	0	Reduction C646≥75%
P63010	AP-2 complex subunit beta	AP2B1	937	0	4	5	5	2	0	0	0	5	6	8	0	0	Reduction C646≥75%
P63098;Q96LZ3	Calcineurin subunit B type 1;Calcineurin subunit B type 2	PPP3R1;PPP3R2	170	0	2	1	2	1	0	0	0	2	1	2	0	0	Reduction C646≥75%
Q00005;P63151;Q66LE6	Serine/threonine-protein phosphatase 2A 55 kDa regulatory subunit B beta isoform;Serine/threonine-protein phosphatase 2A 55 kDa regulatory subunit B alpha isoform;Serine/threonine-protein phosphatase 2A 55 kDa regulatory subunit B delta isoform	PPP2R2B;PPP2R2A;PPP2R2D	443	0	1	1	1	0	0	0	0	2	1	1	0	0	Reduction C646≥75%
Q96FJ2;P63167	Dynein light chain 2, cytoplasmic;Dynein light chain 1, cytoplasmic	DYNLL2;DYNLL1	89	0	1	1	1	0	0	0	0	2	2	1	0	0	Reduction C646≥75%
P63172	Dynein light chain Tctex-type 1	DYNLT1	113	0	3	2	2	1	0	0	0	5	2	2	0	0	Reduction C646≥75%
P67812	Signal peptidase complex catalytic subunit SEC11A	SEC11A	179	0	1	1	2	1	0	0	0	1	3	2	0	0	Reduction C646≥75%
P67870	Casein kinase II subunit beta	CSNK2B	215	0	6	6	6	4	0	0	0	14	16	19	0	0	Reduction C646≥75%
P68036;A0A1B0GUS4	Ubiquitin-conjugating enzyme E2 L3	UBE2L3	154	0	3	2	2	1	0	0	0	1	3	1	0	0	Reduction C646≥75%
P68400;Q8NEV1	Casein kinase II subunit alpha;Casein kinase II subunit alpha 3	CSNK2A1;CSNK2A3	391	0	8	6	8	3	0	0	0	8	7	8	0	0	Reduction C646≥75%
P68402	Platelet-activating factor acetylhydrolase IB subunit beta	PAFAH1B2	229	0	2	2	3	2	0	0	0	3	4	5	0	0	Reduction C646≥75%
Q5JPE7;P69849;Q15155	Nodal modulator 2;Nodal modulator 3;Nodal modulator 1	NOMO2;NOMO3;NOMO1	1267	0	4	5	4	1	0	0	0	4	5	3	0	0	Reduction C646≥75%
P78314	SH3 domain-binding protein 2	SH3BP2	561	0	1	2	1	0	0	0	0	1	2	1	0	0	Reduction C646≥75%
P78332	RNA-binding protein 6	RBM6	1123	0	1	3	3	0	0	0	0	1	3	3	0	0	Reduction C646≥75%
P78406	mRNA export factor	RAE1	368	0	8	8	9	5	0	0	0	9	12	13	0	0	Reduction C646≥75%
P78527	DNA-dependent protein kinase catalytic subunit	PRKDC	4128	0	32	32	37	11	0	0	0	44	43	49	0	0	Reduction C646≥75%
P78549	Endonuclease III-like protein 1	NTHL1	312	0	1	1	1	1	0	0	0	1	1	1	0	0	Reduction C646≥75%
P80723	Brain acid soluble protein 1	BASP1	227	0	3	1	2	2	0	0	0	3	1	2	0	0	Reduction C646≥75%
P82650	28S ribosomal protein S22, mitochondrial	MRPS22	360	0	1	2	2	1	0	0	0	1	2	3	0	0	Reduction C646≥75%
P82909	28S ribosomal protein S36, mitochondrial	MRPS36	103	0	3	3	2	1	0	0	0	4	6	4	0	0	Reduction C646≥75%
P82933	28S ribosomal protein S9, mitochondrial	MRPS9	396	0	1	2	1	0	0	0	0	2	4	1	0	0	Reduction C646≥75%
P84095	Rho-related GTP-binding protein RhoG	RHOG	191	0	6	5	4	4	0	0	0	7	7	6	0	0	Reduction C646≥75%
P98171	Rho GTPase-activating protein 4	ARHGAP4	946	0	5	7	7	5	0	0	0	8	7	9	0	0	Reduction C646≥75%
P98175	RNA-binding protein 10	RBM10	930	0	4	4	5	4	0	0	0	5	4	5	0	0	Reduction C646≥75%
P98179	RNA-binding protein 3	RBM3	157	0	2	2	3	1	0	0	0	9	8	12	0	0	Reduction C646≥75%
Q00059	Transcription factor A, mitochondrial	TFAM	246	0	3	3	2	2	0	0	0	3	3	3	0	0	Reduction C646≥75%
Q00341	Vigilin	HDLBP	1268	0	5	4	4	1	0	0	0	7	5	5	0	0	Reduction C646≥75%
Q00403	Transcription initiation factor IIB	GTF2B	316	0	4	6	8	4	0	0	0	5	9	13	0	0	Reduction C646≥75%
Q00534	Cyclin-dependent kinase 6	CDK6	326	0	1	2	2	2	0	0	0	4	3	5	0	0	Reduction C646≥75%
Q00613	Heat shock factor protein 1	HSF1	529	0	2	2	1	1	0	0	0	3	2	1	0	0	Reduction C646≥75%
Q00796	Sorbitol dehydrogenase	SORD	357	0	3	5	5	2	0	0	0	6	8	7	0	0	Reduction C646≥75%
Q01082	Spectrin beta chain, non-erythrocytic 1	SPTBN1	2364	0	4	3	5	2	0	0	0	4	3	5	0	0	Reduction C646≥75%
Q01105;P0DME0	Protein SET;Protein SETSIP	SET;SETSIP	290	0	2	3	4	1	0	0	0	3	3	4	0	0	Reduction C646≥75%
Q01196	Runt-related transcription factor 1	RUNX1	453	0	2	2	2	1	0	0	0	2	2	2	0	0	Reduction C646≥75%
Q01415	N-acetylgalactosamine kinase	GALK2	458	0	2	2	2	1	0	0	0	2	2	2	0	0	Reduction C646≥75%
Q01543	Friend leukemia integration 1 transcription factor	FLI1	452	0	5	5	5	4	0	0	0	8	8	8	0	0	Reduction C646≥75%
Q01650	Large neutral amino acids transporter small subunit 1	SLC7A5	507	0	2	2	2	2	0	0	0	4	3	4	0	0	Reduction C646≥75%
Q01664	Transcription factor AP-4	TFAP4	338	0	2	3	4	1	0	0	0	5	4	7	0	0	Reduction C646≥75%
Q01780	Exosome component 10	EXOSC10	885	0	6	7	5	2	0	0	0	6	7	5	0	0	Reduction C646≥75%
Q01813	ATP-dependent 6-phosphofructokinase, platelet type	PFKP	784	0	11	12	10	4	0	0	0	16	18	19	0	0	Reduction C646≥75%
Q01826	DNA-binding protein SATB1	SATB1	763	0	6	5	6	1	0	0	0	10	7	10	0	0	Reduction C646≥75%
Q02218	2-oxoglutarate dehydrogenase, mitochondrial	OGDH	1023	0	4	6	4	2	0	0	0	6	8	8	0	0	Reduction C646≥75%
Q02241	Kinesin-like protein KIF23	KIF23	960	0	10	6	6	1	0	0	0	12	9	9	0	0	Reduction C646≥75%
Q02252	Methylmalonate-semialdehyde dehydrogenase [acylating], mitochondrial	ALDH6A1	535	0	2	3	2	2	0	0	0	2	4	4	0	0	Reduction C646≥75%
Q02338	D-beta-hydroxybutyrate dehydrogenase, mitochondrial	BDH1	343	0	1	2	2	0	0	0	0	1	2	2	0	0	Reduction C646≥75%
Q02750	Dual specificity mitogen-activated protein kinase kinase 1	MAP2K1	393	0	2	3	3	0	0	0	0	3	3	3	0	0	Reduction C646≥75%
Q02809	Procollagen-lysine,2-oxoglutarate 5-dioxygenase 1	PLOD1	727	0	6	6	8	1	0	0	0	7	9	8	0	0	Reduction C646≥75%
Q02818	Nucleobindin-1	NUCB1	461	0	4	5	5	6	0	0	0	6	9	7	0	0	Reduction C646≥75%
Q02978	Mitochondrial 2-oxoglutarate/malate carrier protein	SLC25A11	314	0	1	1	1	1	0	0	0	2	1	1	0	0	Reduction C646≥75%
Q03154	Aminoacylase-1	ACY1	408	0	1	1	1	1	0	0	0	2	1	1	0	0	Reduction C646≥75%
Q03252	Lamin-B2	LMNB2	620	0	4	5	6	4	0	0	0	4	7	8	0	0	Reduction C646≥75%
Q03405	Urokinase plasminogen activator surface receptor	PLAUR	335	0	1	1	3	0	0	0	0	1	1	3	0	0	Reduction C646≥75%
Q04206	Transcription factor p65	RELA	551	0	4	4	4	2	0	0	0	4	6	5	0	0	Reduction C646≥75%
Q04323	UBX domain-containing protein 1	UBXN1	297	0	4	4	4	3	0	0	0	5	6	10	0	0	Reduction C646≥75%
Q04446	1,4-alpha-glucan-branching enzyme	GBE1	702	0	2	4	2	1	0	0	0	4	4	2	0	0	Reduction C646≥75%
Q04721	Neurogenic locus notch homolog protein 2;Notch 2 extracellular truncation;Notch 2 intracellular domain	NOTCH2	2471	0	4	3	2	2	0	0	0	5	5	3	0	0	Reduction C646≥75%
Q04864	Proto-oncogene c-Rel	REL	619	0	1	1	1	2	0	0	0	1	1	1	0	0	Reduction C646≥75%
Q05048	Cleavage stimulation factor subunit 1	CSTF1	431	0	2	1	1	0	0	0	0	2	1	1	0	0	Reduction C646≥75%
Q05D32	CTD small phosphatase-like protein 2	CTDSPL2	466	0	1	1	1	0	0	0	0	1	1	1	0	0	Reduction C646≥75%
Q06187	Tyrosine-protein kinase BTK	BTK	659	0	5	5	5	1	0	0	0	6	5	7	0	0	Reduction C646≥75%
Q06203	Amidophosphoribosyltransferase	PPAT	517	0	4	4	4	3	0	0	0	6	5	4	0	0	Reduction C646≥75%
Q06265	Exosome complex component RRP45	EXOSC9	439	0	2	2	2	2	0	0	0	2	2	2	0	0	Reduction C646≥75%
Q06323	Proteasome activator complex subunit 1	PSME1	249	0	4	5	4	3	0	0	0	8	8	8	0	0	Reduction C646≥75%
Q06481	Amyloid-like protein 2	APLP2	763	0	7	3	4	2	0	0	0	8	4	7	0	0	Reduction C646≥75%
Q06587	E3 ubiquitin-protein ligase RING1	RING1	406	0	1	1	1	1	0	0	0	1	1	1	0	0	Reduction C646≥75%
Q06609	DNA repair protein RAD51 homolog 1	RAD51	339	0	1	1	1	0	0	0	0	1	1	1	0	0	Reduction C646≥75%
Q07065	Cytoskeleton-associated protein 4	CKAP4	602	0	1	2	3	1	0	0	0	2	2	4	0	0	Reduction C646≥75%
Q07812	Apoptosis regulator BAX	BAX	192	0	1	2	2	2	0	0	0	1	3	2	0	0	Reduction C646≥75%
Q07960	Rho GTPase-activating protein 1	ARHGAP1	439	0	2	1	2	1	0	0	0	2	1	3	0	0	Reduction C646≥75%
Q08209;P16298	Serine/threonine-protein phosphatase 2B catalytic subunit alpha isoform;Serine/threonine-protein phosphatase 2B catalytic subunit beta isoform	PPP3CA;PPP3CB	521	0	1	2	3	2	0	0	0	1	1	2	0	0	Reduction C646≥75%
Q09161	Nuclear cap-binding protein subunit 1	NCBP1	790	0	1	1	2	1	0	0	0	1	1	3	0	0	Reduction C646≥75%
Q09472	Histone acetyltransferase p300	EP300	2414	0	3	7	6	4	0	0	0	3	8	7	0	0	Reduction C646≥75%
Q0VD83	Apolipoprotein B receptor	APOBR	1097	0	4	6	6	1	0	0	0	7	11	10	0	0	Reduction C646≥75%
Q10567	AP-1 complex subunit beta-1	AP1B1	949	0	3	2	3	0	0	0	0	4	3	6	0	0	Reduction C646≥75%
Q10570	Cleavage and polyadenylation specificity factor subunit 1	CPSF1	1443	0	3	4	3	0	0	0	0	4	4	4	0	0	Reduction C646≥75%
Q12774	Rho guanine nucleotide exchange factor 5	ARHGEF5	1597	0	1	1	1	1	0	0	0	7	2	6	0	0	Reduction C646≥75%
Q12778	Forkhead box protein O1	FOXO1	655	0	1	1	1	1	0	0	0	2	2	1	0	0	Reduction C646≥75%
Q12788	Transducin beta-like protein 3	TBL3	808	0	1	1	1	0	0	0	0	1	2	2	0	0	Reduction C646≥75%
Q12789	General transcription factor 3C polypeptide 1	GTF3C1	2109	0	1	2	1	0	0	0	0	1	2	1	0	0	Reduction C646≥75%
Q12834	Cell division cycle protein 20 homolog	CDC20	499	0	1	2	1	1	0	0	0	1	2	1	0	0	Reduction C646≥75%
Q12846	Syntaxin-4	STX4	297	0	1	1	1	1	0	0	0	1	1	1	0	0	Reduction C646≥75%
Q12849	G-rich sequence factor 1	GRSF1	480	0	7	5	5	4	0	0	0	11	6	6	0	0	Reduction C646≥75%
Q12907	Vesicular integral-membrane protein VIP36	LMAN2	356	0	3	2	2	2	0	0	0	3	3	3	0	0	Reduction C646≥75%
Q12931	Heat shock protein 75 kDa, mitochondrial	TRAP1	704	0	3	3	3	2	0	0	0	4	5	3	0	0	Reduction C646≥75%
Q12962	Transcription initiation factor TFIID subunit 10	TAF10	218	0	1	1	1	1	0	0	0	2	1	1	0	0	Reduction C646≥75%
Q12972	Nuclear inhibitor of protein phosphatase 1;Activator of RNA decay	PPP1R8	351	0	1	1	1	1	0	0	0	1	2	1	0	0	Reduction C646≥75%
Q12974;Q93096	Protein tyrosine phosphatase type IVA 2;Protein tyrosine phosphatase type IVA 1	PTP4A2;PTP4A1	167	0	1	1	2	0	0	0	0	1	2	3	0	0	Reduction C646≥75%
Q13043	Serine/threonine-protein kinase 4;Serine/threonine-protein kinase 4 37kDa subunit;Serine/threonine-protein kinase 4 18kDa subunit	STK4	487	0	5	5	6	2	0	0	0	7	5	9	0	0	Reduction C646≥75%
Q13045	Protein flightless-1 homolog	FLII	1269	0	3	4	6	1	0	0	0	3	6	9	0	0	Reduction C646≥75%
Q13094	Lymphocyte cytosolic protein 2	LCP2	533	0	5	5	5	2	0	0	0	7	6	8	0	0	Reduction C646≥75%
Q13118	Krueppel-like factor 10	KLF10	480	0	2	2	3	1	0	0	0	2	2	3	0	0	Reduction C646≥75%
Q13123	Protein Red	IK	557	0	6	4	6	4	0	0	0	10	5	9	0	0	Reduction C646≥75%
Q13131	5-AMP-activated protein kinase catalytic subunit alpha-1	PRKAA1	559	0	2	2	1	0	0	0	0	2	2	1	0	0	Reduction C646≥75%
Q13137	Calcium-binding and coiled-coil domain-containing protein 2	CALCOCO2	446	0	5	3	4	3	0	0	0	5	3	4	0	0	Reduction C646≥75%
Q13153	Serine/threonine-protein kinase PAK 1	PAK1	545	0	1	2	1	1	0	0	0	1	3	1	0	0	Reduction C646≥75%
Q13188	Serine/threonine-protein kinase 3;Serine/threonine-protein kinase 3 36kDa subunit;Serine/threonine-protein kinase 3 20kDa subunit	STK3	491	0	2	2	3	2	0	0	0	3	2	3	0	0	Reduction C646≥75%
Q13190	Syntaxin-5	STX5	355	0	1	1	1	1	0	0	0	1	1	1	0	0	Reduction C646≥75%
Q13277	Syntaxin-3	STX3	289	0	1	1	1	1	0	0	0	1	1	1	0	0	Reduction C646≥75%
Q13303	Voltage-gated potassium channel subunit beta-2	KCNAB2	367	0	3	4	5	2	0	0	0	6	5	7	0	0	Reduction C646≥75%
Q13330	Metastasis-associated protein MTA1	MTA1	715	0	3	1	1	0	0	0	0	3	2	1	0	0	Reduction C646≥75%
Q13362	Serine/threonine-protein phosphatase 2A 56 kDa regulatory subunit gamma isoform	PPP2R5C	524	0	1	2	3	0	0	0	0	1	2	3	0	0	Reduction C646≥75%
Q13363	C-terminal-binding protein 1	CTBP1	440	0	2	2	6	2	0	0	0	3	4	9	0	0	Reduction C646≥75%
Q13405	39S ribosomal protein L49, mitochondrial	MRPL49	166	0	3	3	3	2	0	0	0	4	5	3	0	0	Reduction C646≥75%
Q13415	Origin recognition complex subunit 1	ORC1	861	0	1	3	3	1	0	0	0	1	3	3	0	0	Reduction C646≥75%
Q13418	Integrin-linked protein kinase	ILK	452	0	3	4	3	1	0	0	0	3	4	3	0	0	Reduction C646≥75%
Q13423	NAD(P) transhydrogenase, mitochondrial	NNT	1086	0	1	1	2	1	0	0	0	2	1	4	0	0	Reduction C646≥75%
Q13438	Protein OS-9	OS9	667	0	1	2	3	0	0	0	0	2	3	3	0	0	Reduction C646≥75%
Q13442	28 kDa heat- and acid-stable phosphoprotein	PDAP1	181	0	3	2	1	2	0	0	0	3	2	1	0	0	Reduction C646≥75%
Q13444	Disintegrin and metalloproteinase domain-containing protein 15	ADAM15	863	0	1	1	2	0	0	0	0	1	2	2	0	0	Reduction C646≥75%
Q13451	Peptidyl-prolyl cis-trans isomerase FKBP5;Peptidyl-prolyl cis-trans isomerase FKBP5, N-terminally processed	FKBP5	457	0	3	4	2	1	0	0	0	4	4	3	0	0	Reduction C646≥75%
Q13492	Phosphatidylinositol-binding clathrin assembly protein	PICALM	652	0	1	1	2	0	0	0	0	1	2	3	0	0	Reduction C646≥75%
Q13505	Metaxin-1	MTX1	466	0	1	2	1	0	0	0	0	1	2	1	0	0	Reduction C646≥75%
Q13526	Peptidyl-prolyl cis-trans isomerase NIMA-interacting 1	PIN1	163	0	1	1	1	1	0	0	0	2	1	3	0	0	Reduction C646≥75%
Q13561	Dynactin subunit 2	DCTN2	401	0	3	3	3	2	0	0	0	4	4	3	0	0	Reduction C646≥75%
Q13564	NEDD8-activating enzyme E1 regulatory subunit	NAE1	534	0	1	1	3	1	0	0	0	1	2	4	0	0	Reduction C646≥75%
Q13571	Lysosomal-associated transmembrane protein 5	LAPTM5	262	0	2	1	1	1	0	0	0	3	2	2	0	0	Reduction C646≥75%
Q13573	SNW domain-containing protein 1	SNW1	536	0	6	6	5	5	0	0	0	11	11	9	0	0	Reduction C646≥75%
Q13574	Diacylglycerol kinase zeta	DGKZ	1117	0	1	2	1	0	0	0	0	1	2	1	0	0	Reduction C646≥75%
Q13586	Stromal interaction molecule 1	STIM1	685	0	3	4	3	2	0	0	0	3	5	3	0	0	Reduction C646≥75%
Q13596	Sorting nexin-1	SNX1	522	0	5	4	3	3	0	0	0	5	5	3	0	0	Reduction C646≥75%
Q13618	Cullin-3	CUL3	768	0	1	1	1	2	0	0	0	1	1	2	0	0	Reduction C646≥75%
Q13625	Apoptosis-stimulating of p53 protein 2	TP53BP2	1128	0	3	2	2	1	0	0	0	3	2	3	0	0	Reduction C646≥75%
Q13630	GDP-L-fucose synthase	TSTA3	321	0	2	4	4	0	0	0	0	2	4	4	0	0	Reduction C646≥75%
Q13643	Four and a half LIM domains protein 3	FHL3	280	0	1	2	1	0	0	0	0	3	3	2	0	0	Reduction C646≥75%
Q13823	Nucleolar GTP-binding protein 2	GNL2	731	0	2	3	3	2	0	0	0	3	5	5	0	0	Reduction C646≥75%
Q13868	Exosome complex component RRP4	EXOSC2	293	0	4	3	3	4	0	0	0	5	4	4	0	0	Reduction C646≥75%
Q6P1K8;Q13888	General transcription factor IIH subunit 2-like protein;General transcription factor IIH subunit 2	GTF2H2C;GTF2H2	395	0	1	1	2	2	0	0	0	1	1	3	0	0	Reduction C646≥75%
Q13895	Bystin	BYSL	437	0	5	6	7	2	0	0	0	9	13	13	0	0	Reduction C646≥75%
Q13907	Isopentenyl-diphosphate Delta-isomerase 1	IDI1	227	0	3	3	4	0	0	0	0	5	4	7	0	0	Reduction C646≥75%
Q13951	Core-binding factor subunit beta	CBFB	182	0	3	2	2	2	0	0	0	4	3	2	0	0	Reduction C646≥75%
Q14005	Pro-interleukin-16;Interleukin-16	IL16	1332	0	1	1	1	4	0	0	0	1	1	1	0	0	Reduction C646≥75%
Q14011	Cold-inducible RNA-binding protein	CIRBP	172	0	3	2	2	1	0	0	0	5	3	3	0	0	Reduction C646≥75%
Q14106	Protein Tob2	TOB2	344	0	1	1	1	0	0	0	0	2	2	1	0	0	Reduction C646≥75%
Q14116	Interleukin-18	IL18	193	0	2	2	2	1	0	0	0	3	3	2	0	0	Reduction C646≥75%
Q14137	Ribosome biogenesis protein BOP1	BOP1	746	0	7	8	8	4	0	0	0	13	13	14	0	0	Reduction C646≥75%
Q14141	Septin-6	SEPT6	434	0	1	1	1	1	0	0	0	1	1	1	0	0	Reduction C646≥75%
Q14145	Kelch-like ECH-associated protein 1	KEAP1	624	0	3	3	5	2	0	0	0	3	4	6	0	0	Reduction C646≥75%
Q14149	MORC family CW-type zinc finger protein 3	MORC3	939	0	5	3	5	5	0	0	0	5	3	6	0	0	Reduction C646≥75%
Q14152	Eukaryotic translation initiation factor 3 subunit A	EIF3A	1382	0	8	10	9	4	0	0	0	10	15	13	0	0	Reduction C646≥75%
Q14165	Malectin	MLEC	292	0	1	1	2	1	0	0	0	2	2	4	0	0	Reduction C646≥75%
Q14204	Cytoplasmic dynein 1 heavy chain 1	DYNC1H1	4646	0	4	8	11	0	0	0	0	4	8	12	0	0	Reduction C646≥75%
Q14241	Transcription elongation factor B polypeptide 3	TCEB3	798	0	1	1	1	0	0	0	0	1	1	1	0	0	Reduction C646≥75%
Q14257	Reticulocalbin-2	RCN2	317	0	5	3	4	0	0	0	0	8	4	6	0	0	Reduction C646≥75%
Q14258	E3 ubiquitin/ISG15 ligase TRIM25	TRIM25	630	0	2	4	2	3	0	0	0	2	5	2	0	0	Reduction C646≥75%
Q14289	Protein-tyrosine kinase 2-beta	PTK2B	1009	0	3	1	3	1	0	0	0	4	1	3	0	0	Reduction C646≥75%
Q14318	Peptidyl-prolyl cis-trans isomerase FKBP8	FKBP8	412	0	1	1	1	0	0	0	0	1	1	1	0	0	Reduction C646≥75%
Q14331	Protein FRG1	FRG1	258	0	2	1	1	1	0	0	0	3	1	1	0	0	Reduction C646≥75%
Q14344	Guanine nucleotide-binding protein subunit alpha-13	GNA13	377	0	1	2	2	1	0	0	0	1	2	2	0	0	Reduction C646≥75%
Q14353	Guanidinoacetate N-methyltransferase	GAMT	236	0	3	1	3	0	0	0	0	5	2	3	0	0	Reduction C646≥75%
Q14376	UDP-glucose 4-epimerase	GALE	348	0	3	3	3	3	0	0	0	3	4	4	0	0	Reduction C646≥75%
Q14493	Histone RNA hairpin-binding protein	SLBP	270	0	3	4	3	4	0	0	0	8	9	7	0	0	Reduction C646≥75%
Q14527	Helicase-like transcription factor	HLTF	1009	0	5	1	2	4	0	0	0	5	2	2	0	0	Reduction C646≥75%
Q14534	Squalene monooxygenase	SQLE	574	0	1	2	1	1	0	0	0	1	5	2	0	0	Reduction C646≥75%
Q14558	Phosphoribosyl pyrophosphate synthase-associated protein 1	PRPSAP1	356	0	3	2	1	1	0	0	0	4	2	2	0	0	Reduction C646≥75%
Q14562	ATP-dependent RNA helicase DHX8	DHX8	1220	0	2	2	4	0	0	0	0	3	2	4	0	0	Reduction C646≥75%
Q14671	Pumilio homolog 1	PUM1	1186	0	5	5	8	3	0	0	0	8	6	10	0	0	Reduction C646≥75%
Q14677	Clathrin interactor 1	CLINT1	625	0	7	7	6	6	0	0	0	9	10	9	0	0	Reduction C646≥75%
Q14690	Protein RRP5 homolog	PDCD11	1871	0	3	6	8	1	0	0	0	4	7	9	0	0	Reduction C646≥75%
Q14692	Ribosome biogenesis protein BMS1 homolog	BMS1	1282	0	3	3	2	2	0	0	0	3	3	2	0	0	Reduction C646≥75%
Q14696	LDLR chaperone MESD	MESDC2	234	0	2	2	2	2	0	0	0	4	2	4	0	0	Reduction C646≥75%
Q14738	Serine/threonine-protein phosphatase 2A 56 kDa regulatory subunit delta isoform	PPP2R5D	602	0	1	2	6	2	0	0	0	2	5	6	0	0	Reduction C646≥75%
Q14956	Transmembrane glycoprotein NMB	GPNMB	572	0	2	2	5	2	0	0	0	2	2	6	0	0	Reduction C646≥75%
Q14966	Zinc finger protein 638	ZNF638	1978	0	3	5	2	3	0	0	0	5	6	2	0	0	Reduction C646≥75%
Q14980	Nuclear mitotic apparatus protein 1	NUMA1	2115	0	7	4	8	0	0	0	0	8	6	10	0	0	Reduction C646≥75%
Q14C86	GTPase-activating protein and VPS9 domain-containing protein 1	GAPVD1	1478	0	1	4	2	1	0	0	0	2	6	3	0	0	Reduction C646≥75%
Q14CB8	Rho GTPase-activating protein 19	ARHGAP19	494	0	3	1	1	1	0	0	0	3	1	1	0	0	Reduction C646≥75%
Q15003	Condensin complex subunit 2	NCAPH	741	0	5	5	4	3	0	0	0	6	8	6	0	0	Reduction C646≥75%
Q15004	PCNA-associated factor	KIAA0101	111	0	3	3	3	2	0	0	0	4	4	4	0	0	Reduction C646≥75%
Q15006	ER membrane protein complex subunit 2	EMC2	297	0	2	2	1	2	0	0	0	2	2	1	0	0	Reduction C646≥75%
Q15008	26S proteasome non-ATPase regulatory subunit 6	PSMD6	389	0	2	4	2	1	0	0	0	2	5	3	0	0	Reduction C646≥75%
Q15014	Mortality factor 4-like protein 2	MORF4L2	288	0	3	5	3	5	0	0	0	3	5	3	0	0	Reduction C646≥75%
Q15020	Squamous cell carcinoma antigen recognized by T-cells 3	SART3	963	0	1	2	1	1	0	0	0	2	4	2	0	0	Reduction C646≥75%
Q15021	Condensin complex subunit 1	NCAPD2	1401	0	2	5	6	2	0	0	0	4	6	9	0	0	Reduction C646≥75%
Q15022	Polycomb protein SUZ12	SUZ12	739	0	1	2	3	0	0	0	0	3	2	3	0	0	Reduction C646≥75%
Q15029	116 kDa U5 small nuclear ribonucleoprotein component	EFTUD2	972	0	13	16	18	4	0	0	0	19	21	32	0	0	Reduction C646≥75%
Q15042	Rab3 GTPase-activating protein catalytic subunit	RAB3GAP1	981	0	1	1	3	0	0	0	0	1	1	3	0	0	Reduction C646≥75%
Q15046	Lysine--tRNA ligase	KARS	597	0	5	8	8	2	0	0	0	5	9	9	0	0	Reduction C646≥75%
Q15050	Ribosome biogenesis regulatory protein homolog	RRS1	365	0	4	4	4	1	0	0	0	5	6	5	0	0	Reduction C646≥75%
Q15052	Rho guanine nucleotide exchange factor 6	ARHGEF6	776	0	5	5	5	3	0	0	0	5	7	6	0	0	Reduction C646≥75%
Q15054	DNA polymerase delta subunit 3	POLD3	466	0	3	2	2	3	0	0	0	3	2	2	0	0	Reduction C646≥75%
Q15057	Arf-GAP with coiled-coil, ANK repeat and PH domain-containing protein 2	ACAP2	778	0	2	1	3	1	0	0	0	2	2	3	0	0	Reduction C646≥75%
Q15061	WD repeat-containing protein 43	WDR43	677	0	2	1	2	0	0	0	0	2	1	2	0	0	Reduction C646≥75%
Q15080	Neutrophil cytosol factor 4	NCF4	339	0	2	2	1	2	0	0	0	4	2	3	0	0	Reduction C646≥75%
Q15118	[Pyruvate dehydrogenase (acetyl-transferring)] kinase isozyme 1, mitochondrial	PDK1	436	0	4	4	4	3	0	0	0	7	7	6	0	0	Reduction C646≥75%
Q15149	Plectin	PLEC	4684	0	4	13	13	0	0	0	0	5	17	14	0	0	Reduction C646≥75%
Q15154	Pericentriolar material 1 protein	PCM1	2024	0	7	5	5	3	0	0	0	8	6	5	0	0	Reduction C646≥75%
Q15208	Serine/threonine-protein kinase 38	STK38	465	0	2	1	1	0	0	0	0	2	1	1	0	0	Reduction C646≥75%
Q15326	Zinc finger MYND domain-containing protein 11	ZMYND11	602	0	2	2	2	2	0	0	0	3	3	4	0	0	Reduction C646≥75%
Q15369	Transcription elongation factor B polypeptide 1	TCEB1	112	0	2	3	2	2	0	0	0	6	5	5	0	0	Reduction C646≥75%
Q15370	Transcription elongation factor B polypeptide 2	TCEB2	118	0	4	3	3	1	0	0	0	11	9	11	0	0	Reduction C646≥75%
Q15392	Delta(24)-sterol reductase	DHCR24	516	0	2	1	2	1	0	0	0	2	1	2	0	0	Reduction C646≥75%
Q15393	Splicing factor 3B subunit 3	SF3B3	1217	0	4	3	4	2	0	0	0	7	5	5	0	0	Reduction C646≥75%
Q15397	Pumilio domain-containing protein KIAA0020	KIAA0020	648	0	2	3	2	1	0	0	0	3	5	4	0	0	Reduction C646≥75%
Q15398	Disks large-associated protein 5	DLGAP5	846	0	7	7	5	3	0	0	0	8	10	5	0	0	Reduction C646≥75%
Q15404	Ras suppressor protein 1	RSU1	277	0	1	1	2	1	0	0	0	2	1	4	0	0	Reduction C646≥75%
Q15418;Q15349	Ribosomal protein S6 kinase alpha-1;Ribosomal protein S6 kinase alpha-2	RPS6KA1;RPS6KA2	735	0	2	2	4	1	0	0	0	2	2	2	0	0	Reduction C646≥75%
Q15435	Protein phosphatase 1 regulatory subunit 7	PPP1R7	360	0	1	1	2	0	0	0	0	1	1	3	0	0	Reduction C646≥75%
Q15436	Protein transport protein Sec23A	SEC23A	765	0	2	5	5	3	0	0	0	4	8	8	0	0	Reduction C646≥75%
Q15437	Protein transport protein Sec23B	SEC23B	767	0	8	5	9	3	0	0	0	11	10	19	0	0	Reduction C646≥75%
Q15459	Splicing factor 3A subunit 1	SF3A1	793	0	12	12	13	6	0	0	0	21	27	24	0	0	Reduction C646≥75%
Q15544	Transcription initiation factor TFIID subunit 11	TAF11	211	0	1	1	1	0	0	0	0	2	1	1	0	0	Reduction C646≥75%
Q15648	Mediator of RNA polymerase II transcription subunit 1	MED1	1581	0	4	2	2	1	0	0	0	6	2	3	0	0	Reduction C646≥75%
Q15723	ETS-related transcription factor Elf-2	ELF2	593	0	1	2	1	1	0	0	0	1	2	1	0	0	Reduction C646≥75%
Q15738	Sterol-4-alpha-carboxylate 3-dehydrogenase, decarboxylating	NSDHL	373	0	2	2	2	0	0	0	0	3	3	4	0	0	Reduction C646≥75%
Q15758	Neutral amino acid transporter B(0)	SLC1A5	541	0	5	2	5	2	0	0	0	7	5	11	0	0	Reduction C646≥75%
Q15785	Mitochondrial import receptor subunit TOM34	TOMM34	309	0	6	3	3	7	0	0	0	6	3	3	0	0	Reduction C646≥75%
Q15814	Tubulin-specific chaperone C	TBCC	346	0	3	1	1	0	0	0	0	3	1	2	0	0	Reduction C646≥75%
Q15843	NEDD8	NEDD8	81	0	2	1	1	2	0	0	0	2	1	1	0	0	Reduction C646≥75%
Q15942	Zyxin	ZYX	572	0	4	4	6	3	0	0	0	7	6	8	0	0	Reduction C646≥75%
Q16181	Septin-7	SEPT7	437	0	7	8	9	5	0	0	0	16	17	20	0	0	Reduction C646≥75%
Q16204	Coiled-coil domain-containing protein 6	CCDC6	474	0	3	2	1	1	0	0	0	6	5	3	0	0	Reduction C646≥75%
Q16401	26S proteasome non-ATPase regulatory subunit 5	PSMD5	504	0	1	1	2	0	0	0	0	1	1	2	0	0	Reduction C646≥75%
Q16531	DNA damage-binding protein 1	DDB1	1140	0	7	7	8	2	0	0	0	8	10	11	0	0	Reduction C646≥75%
Q16539	Mitogen-activated protein kinase 14	MAPK14	360	0	6	5	8	3	0	0	0	11	7	18	0	0	Reduction C646≥75%
Q16548	Bcl-2-related protein A1	BCL2A1	175	0	1	1	3	1	0	0	0	1	1	4	0	0	Reduction C646≥75%
Q16594	Transcription initiation factor TFIID subunit 9	TAF9	264	0	3	1	3	2	0	0	0	6	1	6	0	0	Reduction C646≥75%
Q16630	Cleavage and polyadenylation specificity factor subunit 6	CPSF6	551	0	3	2	4	2	0	0	0	5	2	5	0	0	Reduction C646≥75%
Q16637	Survival motor neuron protein	SMN1	294	0	2	2	3	2	0	0	0	2	2	6	0	0	Reduction C646≥75%
Q16644	MAP kinase-activated protein kinase 3	MAPKAPK3	382	0	3	1	2	2	0	0	0	6	1	4	0	0	Reduction C646≥75%
Q16698	2,4-dienoyl-CoA reductase, mitochondrial	DECR1	335	0	1	1	1	0	0	0	0	1	1	1	0	0	Reduction C646≥75%
Q16718	NADH dehydrogenase [ubiquinone] 1 alpha subcomplex subunit 5	NDUFA5	116	0	1	1	1	2	0	0	0	2	4	1	0	0	Reduction C646≥75%
Q16740	ATP-dependent Clp protease proteolytic subunit, mitochondrial	CLPP	277	0	2	2	2	1	0	0	0	2	2	4	0	0	Reduction C646≥75%
Q16762	Thiosulfate sulfurtransferase	TST	297	0	1	1	3	0	0	0	0	1	1	3	0	0	Reduction C646≥75%
Q16795	NADH dehydrogenase [ubiquinone] 1 alpha subcomplex subunit 9, mitochondrial	NDUFA9	377	0	1	1	2	0	0	0	0	2	2	2	0	0	Reduction C646≥75%
Q16822	Phosphoenolpyruvate carboxykinase [GTP], mitochondrial	PCK2	640	0	7	2	3	4	0	0	0	7	2	4	0	0	Reduction C646≥75%
Q16836	Hydroxyacyl-coenzyme A dehydrogenase, mitochondrial	HADH	314	0	2	1	1	1	0	0	0	2	2	1	0	0	Reduction C646≥75%
Q16850	Lanosterol 14-alpha demethylase	CYP51A1	503	0	1	3	4	0	0	0	0	1	3	5	0	0	Reduction C646≥75%
Q16851	UTP--glucose-1-phosphate uridylyltransferase	UGP2	508	0	3	3	2	3	0	0	0	4	4	3	0	0	Reduction C646≥75%
Q16864	V-type proton ATPase subunit F	ATP6V1F	119	0	1	2	1	1	0	0	0	2	2	1	0	0	Reduction C646≥75%
Q16881	Thioredoxin reductase 1, cytoplasmic	TXNRD1	649	0	5	4	8	3	0	0	0	6	6	14	0	0	Reduction C646≥75%
Q1ED39	Lysine-rich nucleolar protein 1	KNOP1	458	0	1	1	2	1	0	0	0	1	1	3	0	0	Reduction C646≥75%
Q1KMD3	Heterogeneous nuclear ribonucleoprotein U-like protein 2	HNRNPUL2	747	0	4	4	4	4	0	0	0	6	5	5	0	0	Reduction C646≥75%
Q29RF7	Sister chromatid cohesion protein PDS5 homolog A	PDS5A	1337	0	8	8	9	7	0	0	0	10	10	12	0	0	Reduction C646≥75%
Q2M2I8	AP2-associated protein kinase 1	AAK1	961	0	2	3	2	1	0	0	0	2	3	4	0	0	Reduction C646≥75%
Q2NKX8	DNA excision repair protein ERCC-6-like	ERCC6L	1250	0	1	2	2	0	0	0	0	1	2	2	0	0	Reduction C646≥75%
Q2NL82	Pre-rRNA-processing protein TSR1 homolog	TSR1	804	0	4	4	4	1	0	0	0	5	5	5	0	0	Reduction C646≥75%
Q2TAL8	Glutamine-rich protein 1	QRICH1	776	0	2	1	3	0	0	0	0	2	1	3	0	0	Reduction C646≥75%
Q2TAY7	WD40 repeat-containing protein SMU1;WD40 repeat-containing protein SMU1, N-terminally processed	SMU1	513	0	3	3	4	4	0	0	0	4	3	4	0	0	Reduction C646≥75%
Q32P28	Prolyl 3-hydroxylase 1	LEPRE1	736	0	2	2	1	2	0	0	0	2	2	1	0	0	Reduction C646≥75%
Q3B726	DNA-directed RNA polymerase I subunit RPA43	TWISTNB	338	0	1	1	1	1	0	0	0	2	2	2	0	0	Reduction C646≥75%
Q3KQU3	MAP7 domain-containing protein 1	MAP7D1	841	0	1	1	2	0	0	0	0	1	1	2	0	0	Reduction C646≥75%
Q3LXA3	Bifunctional ATP-dependent dihydroxyacetone kinase/FAD-AMP lyase (cyclizing);ATP-dependent dihydroxyacetone kinase;FAD-AMP lyase (cyclizing)	DAK	575	0	1	1	2	1	0	0	0	1	1	2	0	0	Reduction C646≥75%
Q3MHD2	Protein LSM12 homolog	LSM12	195	0	1	1	1	0	0	0	0	1	1	1	0	0	Reduction C646≥75%
Q3T8J9	GON-4-like protein	GON4L	2241	0	2	2	2	0	0	0	0	2	2	2	0	0	Reduction C646≥75%
Q3ZCQ8	Mitochondrial import inner membrane translocase subunit TIM50	TIMM50	353	0	2	1	1	1	0	0	0	2	1	2	0	0	Reduction C646≥75%
Q49A26	Putative oxidoreductase GLYR1	GLYR1	553	0	2	2	3	0	0	0	0	2	3	3	0	0	Reduction C646≥75%
Q4KMP7	TBC1 domain family member 10B	TBC1D10B	808	0	1	1	1	1	0	0	0	1	1	1	0	0	Reduction C646≥75%
Q4V328	GRIP1-associated protein 1	GRIPAP1	841	0	3	4	4	4	0	0	0	5	4	4	0	0	Reduction C646≥75%
Q53EL6	Programmed cell death protein 4	PDCD4	469	0	2	1	1	1	0	0	0	2	1	2	0	0	Reduction C646≥75%
Q53EP0	Fibronectin type III domain-containing protein 3B	FNDC3B	1204	0	4	4	4	3	0	0	0	4	5	6	0	0	Reduction C646≥75%
Q53ET0	CREB-regulated transcription coactivator 2	CRTC2	693	0	2	2	1	2	0	0	0	3	4	1	0	0	Reduction C646≥75%
Q53F19	Uncharacterized protein C17orf85	C17orf85	620	0	1	1	1	0	0	0	0	1	1	1	0	0	Reduction C646≥75%
Q53FZ2	Acyl-coenzyme A synthetase ACSM3, mitochondrial	ACSM3	586	0	4	2	3	3	0	0	0	5	3	3	0	0	Reduction C646≥75%
Q53H80	Akirin-2	AKIRIN2	203	0	2	1	1	2	0	0	0	2	2	1	0	0	Reduction C646≥75%
Q53T59	HCLS1-binding protein 3	HS1BP3	392	0	3	2	2	4	0	0	0	5	4	5	0	0	Reduction C646≥75%
Q562F6	Shugoshin-like 2	SGOL2	1265	0	2	2	1	1	0	0	0	2	2	1	0	0	Reduction C646≥75%
Q56NI9	N-acetyltransferase ESCO2	ESCO2	601	0	3	3	2	2	0	0	0	4	4	3	0	0	Reduction C646≥75%
Q5F1R6	DnaJ homolog subfamily C member 21	DNAJC21	531	0	2	1	1	0	0	0	0	2	1	1	0	0	Reduction C646≥75%
Q5H9R7	Serine/threonine-protein phosphatase 6 regulatory subunit 3	PPP6R3	873	0	2	5	4	1	0	0	0	2	5	4	0	0	Reduction C646≥75%
Q5J8M3	ER membrane protein complex subunit 4	EMC4	183	0	1	1	1	1	0	0	0	1	1	1	0	0	Reduction C646≥75%
Q5JRX3	Presequence protease, mitochondrial	PITRM1	1037	0	3	3	2	1	0	0	0	4	3	2	0	0	Reduction C646≥75%
Q5JSZ5	Protein PRRC2B	PRRC2B	2229	0	3	1	1	0	0	0	0	4	1	2	0	0	Reduction C646≥75%
Q5JTH9	RRP12-like protein	RRP12	1297	0	5	4	6	0	0	0	0	6	4	7	0	0	Reduction C646≥75%
Q5JTV8	Torsin-1A-interacting protein 1	TOR1AIP1	583	0	5	4	6	4	0	0	0	6	6	7	0	0	Reduction C646≥75%
Q5JTZ9	Alanine--tRNA ligase, mitochondrial	AARS2	985	0	4	2	1	0	0	0	0	4	2	1	0	0	Reduction C646≥75%
Q5QJE6	Deoxynucleotidyltransferase terminal-interacting protein 2	DNTTIP2	756	0	2	2	3	1	0	0	0	2	2	3	0	0	Reduction C646≥75%
Q5SNT2	Transmembrane protein 201	TMEM201	666	0	3	3	3	1	0	0	0	3	6	4	0	0	Reduction C646≥75%
Q5SRE5	Nucleoporin NUP188 homolog	NUP188	1749	0	1	1	2	0	0	0	0	1	2	4	0	0	Reduction C646≥75%
Q5T0D9	Tumor protein p63-regulated gene 1-like protein	TPRG1L	272	0	3	2	3	2	0	0	0	3	5	5	0	0	Reduction C646≥75%
Q5T1M5	FK506-binding protein 15	FKBP15	1219	0	1	3	1	1	0	0	0	1	4	1	0	0	Reduction C646≥75%
Q5T3I0	G patch domain-containing protein 4	GPATCH4	446	0	4	2	4	2	0	0	0	4	2	4	0	0	Reduction C646≥75%
Q5T3J3	Ligand-dependent nuclear receptor-interacting factor 1	LRIF1	769	0	2	3	3	6	0	0	0	4	5	7	0	0	Reduction C646≥75%
Q5T4S7	E3 ubiquitin-protein ligase UBR4	UBR4	5183	0	1	2	1	0	0	0	0	1	2	1	0	0	Reduction C646≥75%
Q5T6F2	Ubiquitin-associated protein 2	UBAP2	1119	0	2	4	2	1	0	0	0	3	5	3	0	0	Reduction C646≥75%
Q5T9A4	ATPase family AAA domain-containing protein 3B	ATAD3B	648	0	4	4	5	3	0	0	0	8	7	7	0	0	Reduction C646≥75%
Q5TA45	Integrator complex subunit 11	CPSF3L	600	0	1	2	1	1	0	0	0	1	2	1	0	0	Reduction C646≥75%
Q5TDH0	Protein DDI1 homolog 2	DDI2	399	0	2	5	4	2	0	0	0	3	7	7	0	0	Reduction C646≥75%
Q5TEJ8	Protein THEMIS2	THEMIS2	643	0	1	1	1	0	0	0	0	1	1	1	0	0	Reduction C646≥75%
Q5TF58	Intermediate filament family orphan 2	IFFO2	517	0	2	2	1	0	0	0	0	2	2	2	0	0	Reduction C646≥75%
Q5UIP0	Telomere-associated protein RIF1	RIF1	2472	0	1	3	2	1	0	0	0	3	4	5	0	0	Reduction C646≥75%
Q5VT52	Regulation of nuclear pre-mRNA domain-containing protein 2	RPRD2	1461	0	1	2	2	1	0	0	0	1	2	3	0	0	Reduction C646≥75%
Q5VTR2	E3 ubiquitin-protein ligase BRE1A	RNF20	975	0	2	1	2	1	0	0	0	2	1	2	0	0	Reduction C646≥75%
Q5VUA4	Zinc finger protein 318	ZNF318	2279	0	1	1	1	0	0	0	0	1	1	1	0	0	Reduction C646≥75%
Q5VV42	Threonylcarbamoyladenosine tRNA methylthiotransferase	CDKAL1	579	0	2	1	3	1	0	0	0	2	1	3	0	0	Reduction C646≥75%
Q5VYK3	Proteasome-associated protein ECM29 homolog	ECM29	1845	0	6	5	7	1	0	0	0	9	6	11	0	0	Reduction C646≥75%
Q5W111	SPRY domain-containing protein 7	SPRYD7	196	0	1	1	1	1	0	0	0	1	1	2	0	0	Reduction C646≥75%
Q659C4	La-related protein 1B	LARP1B	914	0	2	2	2	0	0	0	0	3	2	3	0	0	Reduction C646≥75%
Q68D10	Protein SPT2 homolog	SPTY2D1	685	0	1	1	1	0	0	0	0	2	1	1	0	0	Reduction C646≥75%
Q68EM7	Rho GTPase-activating protein 17	ARHGAP17	881	0	4	2	2	3	0	0	0	6	3	4	0	0	Reduction C646≥75%
Q69YH5	Cell division cycle-associated protein 2	CDCA2	1023	0	1	2	4	1	0	0	0	1	2	5	0	0	Reduction C646≥75%
Q6DKI1	60S ribosomal protein L7-like 1	RPL7L1	255	0	2	2	1	0	0	0	0	2	2	1	0	0	Reduction C646≥75%
Q6DKJ4	Nucleoredoxin	NXN	435	0	2	2	2	0	0	0	0	2	2	3	0	0	Reduction C646≥75%
Q6FI81	Anamorsin	CIAPIN1	312	0	1	1	1	1	0	0	0	1	1	1	0	0	Reduction C646≥75%
Q6IAA8	Ragulator complex protein LAMTOR1	LAMTOR1	161	0	1	1	1	1	0	0	0	1	1	1	0	0	Reduction C646≥75%
Q6IBS0	Twinfilin-2	TWF2	349	0	3	1	2	1	0	0	0	5	2	5	0	0	Reduction C646≥75%
Q6IBW4	Condensin-2 complex subunit H2	NCAPH2	605	0	1	1	1	0	0	0	0	2	1	1	0	0	Reduction C646≥75%
Q6IQ21	Zinc finger protein 770	ZNF770	691	0	1	1	1	1	0	0	0	1	1	1	0	0	Reduction C646≥75%
Q6IQ49	Protein SDE2 homolog	SDE2	451	0	2	2	1	1	0	0	0	3	2	1	0	0	Reduction C646≥75%
Q6JBY9	CapZ-interacting protein	RCSD1	416	0	2	1	1	1	0	0	0	2	1	1	0	0	Reduction C646≥75%
Q6KC79	Nipped-B-like protein	NIPBL	2804	0	1	1	1	1	0	0	0	1	1	1	0	0	Reduction C646≥75%
Q6L8Q7	2,5-phosphodiesterase 12	PDE12	609	0	4	3	6	0	0	0	0	6	5	9	0	0	Reduction C646≥75%
Q6NUK1	Calcium-binding mitochondrial carrier protein SCaMC-1	SLC25A24	477	0	1	1	1	0	0	0	0	1	1	1	0	0	Reduction C646≥75%
Q6NVY1	3-hydroxyisobutyryl-CoA hydrolase, mitochondrial	HIBCH	386	0	1	1	1	1	0	0	0	1	1	1	0	0	Reduction C646≥75%
Q6NXE6	Armadillo repeat-containing protein 6	ARMC6	501	0	8	8	7	2	0	0	0	11	12	9	0	0	Reduction C646≥75%
Q6NYC8	Phostensin	PPP1R18	613	0	1	2	2	2	0	0	0	2	3	2	0	0	Reduction C646≥75%
Q6P0N0	Mis18-binding protein 1	MIS18BP1	1132	0	3	3	1	1	0	0	0	3	3	1	0	0	Reduction C646≥75%
Q6P1J9	Parafibromin	CDC73	531	0	2	4	1	1	0	0	0	2	4	1	0	0	Reduction C646≥75%
Q6P1L8	39S ribosomal protein L14, mitochondrial	MRPL14	145	0	3	3	3	3	0	0	0	5	4	3	0	0	Reduction C646≥75%
Q6P1N0	Coiled-coil and C2 domain-containing protein 1A	CC2D1A	951	0	3	3	1	2	0	0	0	3	3	1	0	0	Reduction C646≥75%
Q6P2H3	Centrosomal protein of 85 kDa	CEP85	762	0	3	2	2	0	0	0	0	4	3	2	0	0	Reduction C646≥75%
Q6P2Q9	Pre-mRNA-processing-splicing factor 8	PRPF8	2335	0	21	22	31	9	0	0	0	29	30	42	0	0	Reduction C646≥75%
Q6P4F7	Rho GTPase-activating protein 11A	ARHGAP11A	1023	0	3	3	2	0	0	0	0	3	3	2	0	0	Reduction C646≥75%
Q6P4R8	Nuclear factor related to kappa-B-binding protein	NFRKB	1299	0	1	1	1	1	0	0	0	1	2	1	0	0	Reduction C646≥75%
Q6P996	Pyridoxal-dependent decarboxylase domain-containing protein 1	PDXDC1	788	0	3	3	3	1	0	0	0	3	4	4	0	0	Reduction C646≥75%
Q6PCD5	E3 ubiquitin-protein ligase RFWD3	RFWD3	774	0	2	1	1	1	0	0	0	2	1	1	0	0	Reduction C646≥75%
Q6PI98	INO80 complex subunit C	INO80C	192	0	1	1	1	1	0	0	0	2	2	1	0	0	Reduction C646≥75%
Q6PJG6	BRCA1-associated ATM activator 1	BRAT1	821	0	4	4	7	0	0	0	0	6	5	9	0	0	Reduction C646≥75%
Q6PJT7	Zinc finger CCCH domain-containing protein 14	ZC3H14	736	0	2	2	1	0	0	0	0	3	2	2	0	0	Reduction C646≥75%
Q6PKG0	La-related protein 1	LARP1	1096	0	2	1	4	1	0	0	0	3	1	5	0	0	Reduction C646≥75%
Q6PL18	ATPase family AAA domain-containing protein 2	ATAD2	1390	0	3	7	6	3	0	0	0	3	8	8	0	0	Reduction C646≥75%
Q6RFH5	WD repeat-containing protein 74	WDR74	385	0	2	2	2	3	0	0	0	3	2	2	0	0	Reduction C646≥75%
Q6SPF0	Atherin	SAMD1	538	0	1	1	2	1	0	0	0	2	1	2	0	0	Reduction C646≥75%
Q6UWU4	Bombesin receptor-activated protein C6orf89	C6orf89	347	0	2	1	1	2	0	0	0	2	1	1	0	0	Reduction C646≥75%
Q6UXN9	WD repeat-containing protein 82	WDR82	313	0	1	2	2	1	0	0	0	4	4	5	0	0	Reduction C646≥75%
Q6W2J9	BCL-6 corepressor	BCOR	1755	0	7	5	6	1	0	0	0	8	5	7	0	0	Reduction C646≥75%
Q6WRI0	Immunoglobulin superfamily member 10	IGSF10	2623	0	1	1	1	1	0	0	0	2	1	1	0	0	Reduction C646≥75%
Q6Y7W6	PERQ amino acid-rich with GYF domain-containing protein 2	GIGYF2	1299	0	8	6	7	3	0	0	0	10	6	9	0	0	Reduction C646≥75%
Q6ZMZ3	Nesprin-3	SYNE3	975	0	1	1	3	0	0	0	0	1	1	3	0	0	Reduction C646≥75%
Q6ZRI6	Uncharacterized protein C15orf39	C15orf39	1047	0	2	2	2	0	0	0	0	2	2	3	0	0	Reduction C646≥75%
Q6ZUJ8	Phosphoinositide 3-kinase adapter protein 1	PIK3AP1	805	0	2	2	2	1	0	0	0	2	3	2	0	0	Reduction C646≥75%
Q6ZW49	PAX-interacting protein 1	PAXIP1	1069	0	1	1	1	0	0	0	0	1	1	2	0	0	Reduction C646≥75%
Q70IA6	MOB kinase activator 2	MOB2	237	0	1	1	1	0	0	0	0	1	1	1	0	0	Reduction C646≥75%
Q71F23	Centromere protein U	CENPU	418	0	2	2	3	5	0	0	0	2	2	5	0	0	Reduction C646≥75%
Q71RC2	La-related protein 4	LARP4	724	0	6	3	5	6	0	0	0	9	7	12	0	0	Reduction C646≥75%
Q75N03	E3 ubiquitin-protein ligase Hakai	CBLL1	491	0	1	2	1	1	0	0	0	1	3	2	0	0	Reduction C646≥75%
Q76L83	Putative Polycomb group protein ASXL2	ASXL2	1435	0	3	2	4	3	0	0	0	3	2	5	0	0	Reduction C646≥75%
Q7KZ85	Transcription elongation factor SPT6	SUPT6H	1726	0	4	3	4	2	0	0	0	5	3	6	0	0	Reduction C646≥75%
Q7L014	Probable ATP-dependent RNA helicase DDX46	DDX46	1031	0	4	6	5	6	0	0	0	5	7	9	0	0	Reduction C646≥75%
Q7L0Y3	Mitochondrial ribonuclease P protein 1	TRMT10C	403	0	4	5	6	1	0	0	0	4	6	6	0	0	Reduction C646≥75%
Q7L266	Isoaspartyl peptidase/L-asparaginase;Isoaspartyl peptidase/L-asparaginase alpha chain;Isoaspartyl peptidase/L-asparaginase beta chain	ASRGL1	308	0	2	1	1	2	0	0	0	2	1	1	0	0	Reduction C646≥75%
Q7L2E3	Putative ATP-dependent RNA helicase DHX30	DHX30	1194	0	9	7	7	1	0	0	0	9	7	9	0	0	Reduction C646≥75%
Q7L4I2	Arginine/serine-rich coiled-coil protein 2	RSRC2	434	0	2	1	2	1	0	0	0	2	1	2	0	0	Reduction C646≥75%
Q7LBC6	Lysine-specific demethylase 3B	KDM3B	1761	0	2	1	1	0	0	0	0	2	1	2	0	0	Reduction C646≥75%
Q7LGA3	Heparan sulfate 2-O-sulfotransferase 1	HS2ST1	356	0	1	1	1	1	0	0	0	1	1	1	0	0	Reduction C646≥75%
Q7RTV0	PHD finger-like domain-containing protein 5A	PHF5A	110	0	1	1	1	1	0	0	0	2	2	1	0	0	Reduction C646≥75%
Q7Z2T5	TRMT1-like protein	TRMT1L	733	0	2	2	1	1	0	0	0	3	4	2	0	0	Reduction C646≥75%
Q7Z2Z2	Elongation factor Tu GTP-binding domain-containing protein 1	EFTUD1	1120	0	3	1	1	1	0	0	0	3	1	1	0	0	Reduction C646≥75%
Q7Z3B1	Neuronal growth regulator 1	NEGR1	354	0	1	1	1	0	0	0	0	1	1	1	0	0	Reduction C646≥75%
Q7Z3B4	Nucleoporin p54	NUP54	507	0	3	4	3	2	0	0	0	4	7	4	0	0	Reduction C646≥75%
Q7Z3D6	UPF0317 protein C14orf159, mitochondrial	C14orf159	616	0	1	1	1	0	0	0	0	1	1	1	0	0	Reduction C646≥75%
Q7Z460	CLIP-associating protein 1	CLASP1	1538	0	3	3	3	1	0	0	0	4	3	6	0	0	Reduction C646≥75%
Q7Z4G1	COMM domain-containing protein 6	COMMD6	85	0	2	1	1	1	0	0	0	2	1	1	0	0	Reduction C646≥75%
Q7Z569	BRCA1-associated protein	BRAP	592	0	1	1	1	2	0	0	0	4	2	2	0	0	Reduction C646≥75%
Q7Z5L9	Interferon regulatory factor 2-binding protein 2	IRF2BP2	587	0	9	8	12	1	0	0	0	11	12	23	0	0	Reduction C646≥75%
Q7Z5Y7	BTB/POZ domain-containing protein KCTD20	KCTD20	419	0	2	1	3	1	0	0	0	3	3	5	0	0	Reduction C646≥75%
Q7Z6Z7	E3 ubiquitin-protein ligase HUWE1	HUWE1	4374	0	14	12	14	10	0	0	0	19	15	18	0	0	Reduction C646≥75%
Q7Z7L1	Schlafen family member 11	SLFN11	901	0	1	2	2	0	0	0	0	1	2	3	0	0	Reduction C646≥75%
Q86SX6	Glutaredoxin-related protein 5, mitochondrial	GLRX5	157	0	2	2	1	1	0	0	0	2	3	1	0	0	Reduction C646≥75%
Q86T24	Transcriptional regulator Kaiso	ZBTB33	672	0	1	1	2	0	0	0	0	2	1	3	0	0	Reduction C646≥75%
Q86U06	Probable RNA-binding protein 23	RBM23	439	0	4	3	4	4	0	0	0	4	3	5	0	0	Reduction C646≥75%
Q86U38	Nucleolar protein 9	NOP9	636	0	2	3	3	0	0	0	0	2	5	4	0	0	Reduction C646≥75%
Q86U70	LIM domain-binding protein 1	LDB1	411	0	1	3	1	0	0	0	0	1	8	1	0	0	Reduction C646≥75%
Q86U86	Protein polybromo-1	PBRM1	1689	0	4	1	6	2	0	0	0	4	1	7	0	0	Reduction C646≥75%
Q86U90	YrdC domain-containing protein, mitochondrial	YRDC	279	0	3	1	1	1	0	0	0	3	1	1	0	0	Reduction C646≥75%
Q86UX7	Fermitin family homolog 3	FERMT3	667	0	3	4	3	0	0	0	0	3	4	5	0	0	Reduction C646≥75%
Q86V81	THO complex subunit 4	ALYREF	257	0	3	2	3	2	0	0	0	5	4	5	0	0	Reduction C646≥75%
Q86VM9	Zinc finger CCCH domain-containing protein 18	ZC3H18	953	0	1	1	1	0	0	0	0	1	1	1	0	0	Reduction C646≥75%
Q86VP6	Cullin-associated NEDD8-dissociated protein 1	CAND1	1230	0	8	8	10	1	0	0	0	11	10	14	0	0	Reduction C646≥75%
Q86VS8	Protein Hook homolog 3	HOOK3	718	0	2	3	4	1	0	0	0	3	3	5	0	0	Reduction C646≥75%
Q86VV8	Rotatin	RTTN	2226	0	1	1	2	1	0	0	0	1	3	4	0	0	Reduction C646≥75%
Q86W42	THO complex subunit 6 homolog	THOC6	341	0	4	4	4	2	0	0	0	9	9	13	0	0	Reduction C646≥75%
Q86WR0	Coiled-coil domain-containing protein 25	CCDC25	208	0	1	1	1	1	0	0	0	1	1	1	0	0	Reduction C646≥75%
Q86X53	Glutamate-rich protein 1	ERICH1	443	0	1	1	1	0	0	0	0	1	1	1	0	0	Reduction C646≥75%
Q86X55	Histone-arginine methyltransferase CARM1	CARM1	608	0	1	1	1	2	0	0	0	1	2	1	0	0	Reduction C646≥75%
Q86XP3	ATP-dependent RNA helicase DDX42	DDX42	938	0	5	3	4	2	0	0	0	6	3	4	0	0	Reduction C646≥75%
Q86Y37	CDK2-associated and cullin domain-containing protein 1	CACUL1	369	0	1	1	1	1	0	0	0	1	1	1	0	0	Reduction C646≥75%
Q86Y82	Syntaxin-12	STX12	276	0	2	1	2	1	0	0	0	2	1	2	0	0	Reduction C646≥75%
Q86YV0	RAS protein activator like-3	RASAL3	1011	0	1	4	2	0	0	0	0	1	5	2	0	0	Reduction C646≥75%
Q8IUD2	ELKS/Rab6-interacting/CAST family member 1	ERC1	1116	0	4	2	3	1	0	0	0	5	2	3	0	0	Reduction C646≥75%
Q8IUF8	Bifunctional lysine-specific demethylase and histidyl-hydroxylase MINA	MINA	465	0	2	3	2	2	0	0	0	2	4	3	0	0	Reduction C646≥75%
Q8IUR0	Trafficking protein particle complex subunit 5	TRAPPC5	188	0	2	2	1	0	0	0	0	2	3	2	0	0	Reduction C646≥75%
Q8IV08	Phospholipase D3	PLD3	490	0	1	2	4	1	0	0	0	1	2	5	0	0	Reduction C646≥75%
Q8IV48	3-5 exoribonuclease 1	ERI1	349	0	3	1	2	1	0	0	0	4	1	2	0	0	Reduction C646≥75%
Q8IVD9	NudC domain-containing protein 3	NUDCD3	361	0	1	1	2	0	0	0	0	2	1	2	0	0	Reduction C646≥75%
Q8IVH2	Forkhead box protein P4	FOXP4	680	0	4	3	3	1	0	0	0	10	7	8	0	0	Reduction C646≥75%
Q8IWB7	WD repeat and FYVE domain-containing protein 1	WDFY1	410	0	3	3	3	2	0	0	0	5	6	4	0	0	Reduction C646≥75%
Q8IWC1	MAP7 domain-containing protein 3	MAP7D3	876	0	4	4	3	1	0	0	0	5	5	3	0	0	Reduction C646≥75%
Q8IWS0	PHD finger protein 6	PHF6	365	0	5	4	5	4	0	0	0	7	11	7	0	0	Reduction C646≥75%
Q8IWV8	E3 ubiquitin-protein ligase UBR2	UBR2	1755	0	2	3	4	1	0	0	0	2	3	5	0	0	Reduction C646≥75%
Q8IWX8	Calcium homeostasis endoplasmic reticulum protein	CHERP	916	0	6	6	5	2	0	0	0	9	6	7	0	0	Reduction C646≥75%
Q8IWZ3	Ankyrin repeat and KH domain-containing protein 1	ANKHD1	2542	0	9	13	8	5	0	0	0	13	13	10	0	0	Reduction C646≥75%
Q8IWZ8	SURP and G-patch domain-containing protein 1	SUGP1	645	0	5	6	7	2	0	0	0	8	12	9	0	0	Reduction C646≥75%
Q8IX12	Cell division cycle and apoptosis regulator protein 1	CCAR1	1150	0	1	1	2	2	0	0	0	1	1	3	0	0	Reduction C646≥75%
Q8IXJ6	NAD-dependent protein deacetylase sirtuin-2	SIRT2	389	0	3	4	3	0	0	0	0	3	5	4	0	0	Reduction C646≥75%
Q8IXJ9	Putative Polycomb group protein ASXL1	ASXL1	1541	0	2	2	1	0	0	0	0	2	4	1	0	0	Reduction C646≥75%
Q8IXK0;Q8NDX5	Polyhomeotic-like protein 2;Polyhomeotic-like protein 3	PHC2;PHC3	858	0	1	1	2	1	0	0	0	1	1	1	0	0	Reduction C646≥75%
Q8IY81	pre-rRNA processing protein FTSJ3	FTSJ3	847	0	3	3	3	3	0	0	0	3	3	4	0	0	Reduction C646≥75%
Q8IYA6	Cytoskeleton-associated protein 2-like	CKAP2L	745	0	4	3	3	1	0	0	0	4	4	7	0	0	Reduction C646≥75%
Q8IYS1	Peptidase M20 domain-containing protein 2	PM20D2	436	0	3	2	2	1	0	0	0	4	3	2	0	0	Reduction C646≥75%
Q8IYT4	Katanin p60 ATPase-containing subunit A-like 2	KATNAL2	538	0	1	1	1	1	0	0	0	3	4	2	0	0	Reduction C646≥75%
Q8IZL8	Proline-, glutamic acid- and leucine-rich protein 1	PELP1	1130	0	2	2	3	0	0	0	0	2	2	4	0	0	Reduction C646≥75%
Q8N0X7	Spartin	SPG20	666	0	3	3	3	3	0	0	0	4	4	3	0	0	Reduction C646≥75%
Q8N163	Cell cycle and apoptosis regulator protein 2	CCAR2	923	0	2	2	1	1	0	0	0	2	2	1	0	0	Reduction C646≥75%
Q8N1F7	Nuclear pore complex protein Nup93	NUP93	819	0	4	4	5	2	0	0	0	4	4	6	0	0	Reduction C646≥75%
Q8N1G4	Leucine-rich repeat-containing protein 47	LRRC47	583	0	3	3	3	2	0	0	0	3	4	6	0	0	Reduction C646≥75%
Q8N2K0	Monoacylglycerol lipase ABHD12	ABHD12	398	0	2	2	4	1	0	0	0	4	5	5	0	0	Reduction C646≥75%
Q8N3U4	Cohesin subunit SA-2	STAG2	1231	0	1	4	4	0	0	0	0	1	4	5	0	0	Reduction C646≥75%
Q8N5A5	Zinc finger CCCH-type with G patch domain-containing protein	ZGPAT	531	0	1	1	1	0	0	0	0	1	1	1	0	0	Reduction C646≥75%
Q8N5L8	Ribonuclease P protein subunit p25-like protein	RPP25L	163	0	2	1	1	0	0	0	0	2	1	2	0	0	Reduction C646≥75%
Q8N5P1	Zinc finger CCCH domain-containing protein 8	ZC3H8	291	0	2	1	2	1	0	0	0	2	1	2	0	0	Reduction C646≥75%
Q8N6H7	ADP-ribosylation factor GTPase-activating protein 2	ARFGAP2	521	0	2	2	2	1	0	0	0	4	3	3	0	0	Reduction C646≥75%
Q8N6M0	OTU domain-containing protein 6B	OTUD6B	293	0	3	3	3	2	0	0	0	3	3	4	0	0	Reduction C646≥75%
Q8N6R0	Methyltransferase-like protein 13	METTL13	699	0	2	3	2	1	0	0	0	3	3	2	0	0	Reduction C646≥75%
Q8N7H5	RNA polymerase II-associated factor 1 homolog	PAF1	531	0	6	7	5	5	0	0	0	7	8	5	0	0	Reduction C646≥75%
Q8N806	Putative E3 ubiquitin-protein ligase UBR7	UBR7	425	0	2	1	1	0	0	0	0	2	1	2	0	0	Reduction C646≥75%
Q8N8R5	UPF0565 protein C2orf69	C2orf69	385	0	1	1	1	0	0	0	0	1	2	1	0	0	Reduction C646≥75%
Q8N954	G patch domain-containing protein 11	GPATCH11	285	0	2	1	1	2	0	0	0	3	1	1	0	0	Reduction C646≥75%
Q8N9T8	Protein KRI1 homolog	KRI1	703	0	1	1	1	0	0	0	0	1	1	1	0	0	Reduction C646≥75%
Q8NBJ5	Procollagen galactosyltransferase 1	COLGALT1	622	0	6	5	3	4	0	0	0	7	5	3	0	0	Reduction C646≥75%
Q8NBJ7	Sulfatase-modifying factor 2	SUMF2	301	0	3	4	2	1	0	0	0	4	7	5	0	0	Reduction C646≥75%
Q8NBM4	Ubiquitin-associated domain-containing protein 2	UBAC2	344	0	1	1	1	0	0	0	0	1	1	1	0	0	Reduction C646≥75%
Q8NBZ0	INO80 complex subunit E	INO80E	244	0	1	1	1	1	0	0	0	1	2	1	0	0	Reduction C646≥75%
Q8NBZ7	UDP-glucuronic acid decarboxylase 1	UXS1	420	0	1	1	1	2	0	0	0	1	1	1	0	0	Reduction C646≥75%
Q8NCA5	Protein FAM98A	FAM98A	518	0	3	2	3	1	0	0	0	3	3	4	0	0	Reduction C646≥75%
Q8NCF5	NFATC2-interacting protein	NFATC2IP	419	0	2	2	2	2	0	0	0	2	2	3	0	0	Reduction C646≥75%
Q8NCH0	Carbohydrate sulfotransferase 14	CHST14	376	0	1	1	1	0	0	0	0	1	2	1	0	0	Reduction C646≥75%
Q8NCW5	NAD(P)H-hydrate epimerase	APOA1BP	288	0	2	1	3	1	0	0	0	2	1	3	0	0	Reduction C646≥75%
Q8ND04	Protein SMG8	SMG8	991	0	1	1	1	1	0	0	0	2	2	1	0	0	Reduction C646≥75%
Q8ND90	Paraneoplastic antigen Ma1	PNMA1	353	0	1	1	1	0	0	0	0	1	1	1	0	0	Reduction C646≥75%
Q8NDF8	Non-canonical poly(A) RNA polymerase PAPD5	PAPD5	572	0	1	1	1	0	0	0	0	2	1	1	0	0	Reduction C646≥75%
Q8NE71	ATP-binding cassette sub-family F member 1	ABCF1	845	0	7	9	8	4	0	0	0	15	14	17	0	0	Reduction C646≥75%
Q8NEB9	Phosphatidylinositol 3-kinase catalytic subunit type 3	PIK3C3	887	0	1	1	3	0	0	0	0	1	2	4	0	0	Reduction C646≥75%
Q8NEF9	Serum response factor-binding protein 1	SRFBP1	429	0	2	2	1	0	0	0	0	3	3	1	0	0	Reduction C646≥75%
Q8NEJ9	Neuroguidin	NGDN	315	0	3	3	4	3	0	0	0	3	3	5	0	0	Reduction C646≥75%
Q8NEZ2	Vacuolar protein sorting-associated protein 37A	VPS37A	397	0	1	1	3	1	0	0	0	1	1	3	0	0	Reduction C646≥75%
Q8NF37	Lysophosphatidylcholine acyltransferase 1	LPCAT1	534	0	1	1	2	1	0	0	0	2	1	2	0	0	Reduction C646≥75%
Q8NFD5	AT-rich interactive domain-containing protein 1B	ARID1B	2236	0	4	4	2	3	0	0	0	5	5	2	0	0	Reduction C646≥75%
Q8NFG4	Folliculin	FLCN	579	0	2	2	2	2	0	0	0	2	2	3	0	0	Reduction C646≥75%
Q8NFH3	Nucleoporin Nup43	NUP43	380	0	1	2	1	1	0	0	0	1	2	1	0	0	Reduction C646≥75%
Q8NFH4	Nucleoporin Nup37	NUP37	326	0	4	4	4	3	0	0	0	6	6	5	0	0	Reduction C646≥75%
Q8NFH5	Nucleoporin NUP53	NUP35	326	0	4	5	4	2	0	0	0	7	7	7	0	0	Reduction C646≥75%
Q8NHH9	Atlastin-2	ATL2	583	0	1	1	1	0	0	0	0	1	1	1	0	0	Reduction C646≥75%
Q8NHV4	Protein NEDD1	NEDD1	660	0	2	2	1	1	0	0	0	2	2	1	0	0	Reduction C646≥75%
Q8NI22	Multiple coagulation factor deficiency protein 2	MCFD2	146	0	2	3	2	2	0	0	0	2	5	5	0	0	Reduction C646≥75%
Q8NI60	Atypical kinase ADCK3, mitochondrial	ADCK3	647	0	2	2	2	1	0	0	0	2	2	3	0	0	Reduction C646≥75%
Q8TAE8	Growth arrest and DNA damage-inducible proteins-interacting protein 1	GADD45GIP1	222	0	5	2	2	2	0	0	0	9	7	6	0	0	Reduction C646≥75%
Q8TAF3	WD repeat-containing protein 48	WDR48	677	0	1	1	2	1	0	0	0	1	1	2	0	0	Reduction C646≥75%
Q8TAP9	M-phase-specific PLK1-interacting protein	MPLKIP	179	0	1	2	2	1	0	0	0	1	3	2	0	0	Reduction C646≥75%
Q8TAQ2	SWI/SNF complex subunit SMARCC2	SMARCC2	1214	0	5	3	4	5	0	0	0	7	5	4	0	0	Reduction C646≥75%
Q8TAT6	Nuclear protein localization protein 4 homolog	NPLOC4	608	0	4	3	4	2	0	0	0	4	3	6	0	0	Reduction C646≥75%
Q8TBC3	SH3KBP1-binding protein 1	SHKBP1	707	0	2	4	6	2	0	0	0	2	4	8	0	0	Reduction C646≥75%
Q8TC07	TBC1 domain family member 15	TBC1D15	691	0	3	2	2	1	0	0	0	3	2	2	0	0	Reduction C646≥75%
Q8TC12	Retinol dehydrogenase 11	RDH11	318	0	2	2	3	2	0	0	0	2	2	3	0	0	Reduction C646≥75%
Q8TCG1	Protein CIP2A	KIAA1524	905	0	1	1	2	1	0	0	0	1	1	3	0	0	Reduction C646≥75%
Q8TCS8	Polyribonucleotide nucleotidyltransferase 1, mitochondrial	PNPT1	783	0	5	4	6	0	0	0	0	5	4	6	0	0	Reduction C646≥75%
Q8TD30	Alanine aminotransferase 2	GPT2	523	0	3	2	3	3	0	0	0	3	3	3	0	0	Reduction C646≥75%
Q8TDD1	ATP-dependent RNA helicase DDX54	DDX54	881	0	1	1	2	0	0	0	0	1	1	2	0	0	Reduction C646≥75%
Q8TDJ6	DmX-like protein 2	DMXL2	3036	0	3	1	1	1	0	0	0	3	1	1	0	0	Reduction C646≥75%
Q8TEM1	Nuclear pore membrane glycoprotein 210	NUP210	1887	0	4	3	2	0	0	0	0	6	3	2	0	0	Reduction C646≥75%
Q8TEQ6	Gem-associated protein 5	GEMIN5	1508	0	1	1	1	0	0	0	0	1	1	1	0	0	Reduction C646≥75%
Q8TEX9	Importin-4	IPO4	1081	0	3	4	7	0	0	0	0	4	4	10	0	0	Reduction C646≥75%
Q8TF42	Ubiquitin-associated and SH3 domain-containing protein B	UBASH3B	649	0	1	1	1	0	0	0	0	1	1	1	0	0	Reduction C646≥75%
Q8WU79	Stromal membrane-associated protein 2	SMAP2	429	0	5	4	6	2	0	0	0	12	6	10	0	0	Reduction C646≥75%
Q8WU90	Zinc finger CCCH domain-containing protein 15	ZC3H15	426	0	2	1	2	1	0	0	0	2	1	2	0	0	Reduction C646≥75%
Q8WUM0	Nuclear pore complex protein Nup133	NUP133	1156	0	3	1	2	0	0	0	0	4	1	2	0	0	Reduction C646≥75%
Q8WUW1	Protein BRICK1	BRK1	75	0	1	1	2	1	0	0	0	1	1	2	0	0	Reduction C646≥75%
Q8WVD3	E3 ubiquitin-protein ligase RNF138	RNF138	245	0	3	2	1	2	0	0	0	3	3	2	0	0	Reduction C646≥75%
Q8WVK2	U4/U6.U5 small nuclear ribonucleoprotein 27 kDa protein	SNRNP27	155	0	1	1	1	1	0	0	0	1	1	1	0	0	Reduction C646≥75%
Q8WVM8	Sec1 family domain-containing protein 1	SCFD1	642	0	5	4	7	3	0	0	0	7	5	10	0	0	Reduction C646≥75%
Q8WW12	PEST proteolytic signal-containing nuclear protein	PCNP	178	0	1	1	1	1	0	0	0	3	2	4	0	0	Reduction C646≥75%
Q8WWK9	Cytoskeleton-associated protein 2	CKAP2	683	0	4	6	6	2	0	0	0	4	6	7	0	0	Reduction C646≥75%
Q8WWY3	U4/U6 small nuclear ribonucleoprotein Prp31	PRPF31	499	0	2	3	3	3	0	0	0	6	6	5	0	0	Reduction C646≥75%
Q8WX92	Negative elongation factor B	NELFB	580	0	1	1	1	0	0	0	0	1	1	1	0	0	Reduction C646≥75%
Q8WXD5	Gem-associated protein 6	GEMIN6	167	0	2	2	2	1	0	0	0	4	2	4	0	0	Reduction C646≥75%
Q8WYA6	Beta-catenin-like protein 1	CTNNBL1	563	0	6	7	7	3	0	0	0	9	11	11	0	0	Reduction C646≥75%
Q8WYQ3	Coiled-coil-helix-coiled-coil-helix domain-containing protein 10, mitochondrial	CHCHD10	142	0	1	1	1	0	0	0	0	2	1	2	0	0	Reduction C646≥75%
Q8WZA0	Protein LZIC	LZIC	190	0	2	2	3	1	0	0	0	5	3	6	0	0	Reduction C646≥75%
Q92522	Histone H1x	H1FX	213	0	1	1	1	1	0	0	0	1	1	1	0	0	Reduction C646≥75%
Q92530	Proteasome inhibitor PI31 subunit	PSMF1	271	0	1	1	2	2	0	0	0	1	1	3	0	0	Reduction C646≥75%
Q92542	Nicastrin	NCSTN	709	0	1	1	1	0	0	0	0	1	1	1	0	0	Reduction C646≥75%
Q92551	Inositol hexakisphosphate kinase 1	IP6K1	441	0	1	1	1	0	0	0	0	1	1	1	0	0	Reduction C646≥75%
Q92552	28S ribosomal protein S27, mitochondrial	MRPS27	414	0	2	2	2	1	0	0	0	2	2	2	0	0	Reduction C646≥75%
Q92556	Engulfment and cell motility protein 1	ELMO1	727	0	2	2	4	2	0	0	0	4	3	5	0	0	Reduction C646≥75%
Q92572	AP-3 complex subunit sigma-1	AP3S1	193	0	1	1	2	0	0	0	0	1	1	2	0	0	Reduction C646≥75%
Q92575	UBX domain-containing protein 4	UBXN4	508	0	2	2	2	3	0	0	0	3	6	4	0	0	Reduction C646≥75%
Q92576	PHD finger protein 3	PHF3	2039	0	1	3	3	0	0	0	0	1	3	5	0	0	Reduction C646≥75%
Q92600	Cell differentiation protein RCD1 homolog	RQCD1	299	0	2	1	1	1	0	0	0	3	1	1	0	0	Reduction C646≥75%
Q92608	Dedicator of cytokinesis protein 2	DOCK2	1830	0	3	3	6	1	0	0	0	4	3	7	0	0	Reduction C646≥75%
Q92609	TBC1 domain family member 5	TBC1D5	795	0	4	2	1	2	0	0	0	5	2	2	0	0	Reduction C646≥75%
Q92615	La-related protein 4B	LARP4B	738	0	1	2	1	0	0	0	0	1	3	2	0	0	Reduction C646≥75%
Q92616	Translational activator GCN1	GCN1L1	2671	0	1	1	4	0	0	0	0	1	1	7	0	0	Reduction C646≥75%
Q92619	Minor histocompatibility protein HA-1;Minor histocompatibility antigen HA-1	HMHA1	1136	0	2	2	2	0	0	0	0	2	2	2	0	0	Reduction C646≥75%
Q92620	Pre-mRNA-splicing factor ATP-dependent RNA helicase PRP16	DHX38	1227	0	2	4	2	2	0	0	0	2	4	2	0	0	Reduction C646≥75%
Q92621	Nuclear pore complex protein Nup205	NUP205	2012	0	1	1	1	0	0	0	0	1	1	1	0	0	Reduction C646≥75%
Q92636	Protein FAN	NSMAF	917	0	1	2	3	2	0	0	0	1	2	3	0	0	Reduction C646≥75%
Q92665	28S ribosomal protein S31, mitochondrial	MRPS31	395	0	3	2	1	1	0	0	0	3	2	1	0	0	Reduction C646≥75%
Q92673	Sortilin-related receptor	SORL1	2214	0	1	2	2	0	0	0	0	1	2	2	0	0	Reduction C646≥75%
Q92733	Proline-rich protein PRCC	PRCC	491	0	1	1	1	0	0	0	0	2	2	1	0	0	Reduction C646≥75%
Q92734	Protein TFG	TFG	400	0	2	1	3	1	0	0	0	2	2	5	0	0	Reduction C646≥75%
Q92766	Ras-responsive element-binding protein 1	RREB1	1687	0	1	1	1	1	0	0	0	1	1	1	0	0	Reduction C646≥75%
Q92785	Zinc finger protein ubi-d4	DPF2	391	0	3	3	3	4	0	0	0	7	6	3	0	0	Reduction C646≥75%
Q92794	Histone acetyltransferase KAT6A	KAT6A	2004	0	2	1	2	0	0	0	0	2	1	2	0	0	Reduction C646≥75%
Q92835	Phosphatidylinositol 3,4,5-trisphosphate 5-phosphatase 1	INPP5D	1189	0	2	1	3	1	0	0	0	2	1	3	0	0	Reduction C646≥75%
Q92870	Amyloid beta A4 precursor protein-binding family B member 2	APBB2	758	0	1	1	1	0	0	0	0	1	1	1	0	0	Reduction C646≥75%
Q92882	Osteoclast-stimulating factor 1	OSTF1	214	0	2	2	1	0	0	0	0	2	2	3	0	0	Reduction C646≥75%
Q92888	Rho guanine nucleotide exchange factor 1	ARHGEF1	912	0	3	5	4	3	0	0	0	4	7	5	0	0	Reduction C646≥75%
Q92890	Ubiquitin fusion degradation protein 1 homolog	UFD1L	307	0	4	3	3	3	0	0	0	7	5	7	0	0	Reduction C646≥75%
Q92896	Golgi apparatus protein 1	GLG1	1179	0	3	3	4	2	0	0	0	3	4	6	0	0	Reduction C646≥75%
Q92900	Regulator of nonsense transcripts 1	UPF1	1129	0	11	12	15	7	0	0	0	18	16	23	0	0	Reduction C646≥75%
Q92905	COP9 signalosome complex subunit 5	COPS5	334	0	2	4	3	0	0	0	0	3	5	7	0	0	Reduction C646≥75%
Q92917	G patch domain and KOW motifs-containing protein	GPKOW	476	0	3	2	2	2	0	0	0	5	4	3	0	0	Reduction C646≥75%
Q92925	SWI/SNF-related matrix-associated actin-dependent regulator of chromatin subfamily D member 2	SMARCD2	531	0	3	2	4	0	0	0	0	3	3	6	0	0	Reduction C646≥75%
Q92947	Glutaryl-CoA dehydrogenase, mitochondrial	GCDH	438	0	3	2	3	1	0	0	0	5	3	5	0	0	Reduction C646≥75%
Q92973	Transportin-1	TNPO1	898	0	4	8	7	2	0	0	0	7	10	10	0	0	Reduction C646≥75%
Q92974	Rho guanine nucleotide exchange factor 2	ARHGEF2	986	0	3	3	3	0	0	0	0	3	4	4	0	0	Reduction C646≥75%
Q92990	Glomulin	GLMN	594	0	1	2	1	0	0	0	0	1	3	1	0	0	Reduction C646≥75%
Q93008	Probable ubiquitin carboxyl-terminal hydrolase FAF-X	USP9X	2570	0	1	3	2	0	0	0	0	1	4	2	0	0	Reduction C646≥75%
Q93009	Ubiquitin carboxyl-terminal hydrolase 7	USP7	1102	0	3	5	4	0	0	0	0	5	5	5	0	0	Reduction C646≥75%
Q93052	Lipoma-preferred partner	LPP	612	0	2	1	1	0	0	0	0	2	1	1	0	0	Reduction C646≥75%
Q969G3	SWI/SNF-related matrix-associated actin-dependent regulator of chromatin subfamily E member 1	SMARCE1	411	0	6	3	4	5	0	0	0	7	4	4	0	0	Reduction C646≥75%
Q969H8	Myeloid-derived growth factor	MYDGF	173	0	2	2	3	2	0	0	0	2	2	5	0	0	Reduction C646≥75%
Q969K3	E3 ubiquitin-protein ligase RNF34	RNF34	372	0	2	2	2	1	0	0	0	2	3	2	0	0	Reduction C646≥75%
Q969S3	Zinc finger protein 622	ZNF622	477	0	3	3	2	2	0	0	0	3	3	2	0	0	Reduction C646≥75%
Q969V3	Nicalin	NCLN	563	0	5	5	6	1	0	0	0	6	7	8	0	0	Reduction C646≥75%
Q969X6	Cirhin	CIRH1A	686	0	4	4	4	3	0	0	0	6	6	9	0	0	Reduction C646≥75%
Q96A26	Protein FAM162A	FAM162A	154	0	1	1	1	0	0	0	0	1	1	1	0	0	Reduction C646≥75%
Q96A33	Coiled-coil domain-containing protein 47	CCDC47	483	0	3	4	5	0	0	0	0	4	6	8	0	0	Reduction C646≥75%
Q96A35	39S ribosomal protein L24, mitochondrial	MRPL24	216	0	1	1	1	2	0	0	0	1	1	1	0	0	Reduction C646≥75%
Q96AB3	Isochorismatase domain-containing protein 2, mitochondrial	ISOC2	205	0	1	1	2	0	0	0	0	1	2	2	0	0	Reduction C646≥75%
Q96AG4	Leucine-rich repeat-containing protein 59	LRRC59	307	0	4	4	3	3	0	0	0	5	4	4	0	0	Reduction C646≥75%
Q96AH0	SOSS complex subunit B2	NABP1	204	0	1	1	1	0	0	0	0	2	1	1	0	0	Reduction C646≥75%
Q96AJ9	Vesicle transport through interaction with t-SNAREs homolog 1A	VTI1A	217	0	1	1	1	0	0	0	0	2	1	2	0	0	Reduction C646≥75%
Q9UH17;Q96AK3	DNA dC->dU-editing enzyme APOBEC-3B;DNA dC->dU-editing enzyme APOBEC-3D	APOBEC3B;APOBEC3D	382	0	2	1	1	1	0	0	0	2	2	1	0	0	Reduction C646≥75%
Q96AT9	Ribulose-phosphate 3-epimerase	RPE	228	0	1	1	1	1	0	0	0	1	2	1	0	0	Reduction C646≥75%
Q96B23	Uncharacterized protein C18orf25	C18orf25	404	0	2	1	2	1	0	0	0	4	1	2	0	0	Reduction C646≥75%
Q96B49	Mitochondrial import receptor subunit TOM6 homolog	TOMM6	74	0	1	1	1	0	0	0	0	2	3	2	0	0	Reduction C646≥75%
Q96B54	Zinc finger protein 428	ZNF428	188	0	2	2	2	1	0	0	0	2	3	3	0	0	Reduction C646≥75%
Q96B97	SH3 domain-containing kinase-binding protein 1	SH3KBP1	665	0	3	4	4	2	0	0	0	3	4	5	0	0	Reduction C646≥75%
Q96BK5	PIN2/TERF1-interacting telomerase inhibitor 1	PINX1	328	0	3	1	2	0	0	0	0	6	2	2	0	0	Reduction C646≥75%
Q96BR5	Cytochrome c oxidase assembly factor 7	COA7	231	0	3	2	2	0	0	0	0	3	2	3	0	0	Reduction C646≥75%
Q96BS2	Calcineurin B homologous protein 3	TESC	214	0	4	2	4	2	0	0	0	4	3	5	0	0	Reduction C646≥75%
Q96C36	Pyrroline-5-carboxylate reductase 2	PYCR2	320	0	3	2	3	1	0	0	0	3	3	5	0	0	Reduction C646≥75%
Q96CM8	Acyl-CoA synthetase family member 2, mitochondrial	ACSF2	615	0	1	2	3	0	0	0	0	1	2	3	0	0	Reduction C646≥75%
Q96CS2	HAUS augmin-like complex subunit 1	HAUS1	278	0	2	3	3	1	0	0	0	3	3	4	0	0	Reduction C646≥75%
Q96CT7	Coiled-coil domain-containing protein 124	CCDC124	223	0	1	1	1	1	0	0	0	1	1	1	0	0	Reduction C646≥75%
Q96CX6	Leucine-rich repeat-containing protein 58	LRRC58	371	0	2	3	2	0	0	0	0	3	7	3	0	0	Reduction C646≥75%
Q96DH6	RNA-binding protein Musashi homolog 2	MSI2	328	0	2	1	1	2	0	0	0	2	1	1	0	0	Reduction C646≥75%
Q96EB1	Elongator complex protein 4	ELP4	424	0	1	1	1	0	0	0	0	1	2	2	0	0	Reduction C646≥75%
Q96EE3	Nucleoporin SEH1	SEH1L	360	0	2	2	2	0	0	0	0	2	2	2	0	0	Reduction C646≥75%
Q96EK4	THAP domain-containing protein 11	THAP11	314	0	1	1	2	2	0	0	0	1	1	2	0	0	Reduction C646≥75%
Q96EK9	Protein KTI12 homolog	KTI12	354	0	2	2	3	0	0	0	0	3	2	4	0	0	Reduction C646≥75%
Q96ER9	Coiled-coil domain-containing protein 51	CCDC51	411	0	1	1	1	0	0	0	0	1	1	1	0	0	Reduction C646≥75%
Q96EU6	Ribosomal RNA processing protein 36 homolog	RRP36	259	0	2	1	3	1	0	0	0	4	2	4	0	0	Reduction C646≥75%
Q96EV2	RNA-binding protein 33	RBM33	1170	0	4	2	1	2	0	0	0	5	2	1	0	0	Reduction C646≥75%
Q96EY7	Pentatricopeptide repeat domain-containing protein 3, mitochondrial	PTCD3	689	0	2	1	1	0	0	0	0	2	2	2	0	0	Reduction C646≥75%
Q96F24	Nuclear receptor-binding factor 2	NRBF2	287	0	1	1	1	1	0	0	0	1	1	1	0	0	Reduction C646≥75%
Q96F46	Interleukin-17 receptor A	IL17RA	866	0	1	1	1	0	0	0	0	1	1	1	0	0	Reduction C646≥75%
Q96F63	Coiled-coil domain-containing protein 97	CCDC97	343	0	2	2	2	1	0	0	0	2	2	2	0	0	Reduction C646≥75%
Q96FF9	Sororin	CDCA5	252	0	1	1	1	1	0	0	0	1	1	1	0	0	Reduction C646≥75%
Q96FV9	THO complex subunit 1	THOC1	657	0	2	2	1	1	0	0	0	2	2	1	0	0	Reduction C646≥75%
Q96FX7	tRNA (adenine(58)-N(1))-methyltransferase catalytic subunit TRMT61A	TRMT61A	289	0	2	2	2	1	0	0	0	3	3	3	0	0	Reduction C646≥75%
Q96G21	U3 small nucleolar ribonucleoprotein protein IMP4	IMP4	291	0	1	1	2	1	0	0	0	1	2	3	0	0	Reduction C646≥75%
Q96G25	Mediator of RNA polymerase II transcription subunit 8	MED8	268	0	1	1	1	0	0	0	0	1	1	1	0	0	Reduction C646≥75%
Q96G74	OTU domain-containing protein 5	OTUD5	571	0	5	3	3	2	0	0	0	5	4	3	0	0	Reduction C646≥75%
Q96GD4	Aurora kinase B	AURKB	344	0	3	5	2	2	0	0	0	5	7	2	0	0	Reduction C646≥75%
Q96GG9	DCN1-like protein 1	DCUN1D1	259	0	2	1	2	1	0	0	0	3	1	5	0	0	Reduction C646≥75%
Q96GM8	Target of EGR1 protein 1	TOE1	510	0	1	1	1	0	0	0	0	1	1	1	0	0	Reduction C646≥75%
Q96HR3	Mediator of RNA polymerase II transcription subunit 30	MED30	178	0	1	1	1	1	0	0	0	1	1	1	0	0	Reduction C646≥75%
Q96HR8	H/ACA ribonucleoprotein complex non-core subunit NAF1	NAF1	494	0	2	2	1	0	0	0	0	2	2	1	0	0	Reduction C646≥75%
Q96HY6	DDRGK domain-containing protein 1	DDRGK1	314	0	3	2	3	3	0	0	0	4	3	5	0	0	Reduction C646≥75%
Q96I24	Far upstream element-binding protein 3	FUBP3	572	0	2	4	4	3	0	0	0	3	5	6	0	0	Reduction C646≥75%
Q96I51	Williams-Beuren syndrome chromosomal region 16 protein	WBSCR16	464	0	5	1	3	1	0	0	0	5	1	3	0	0	Reduction C646≥75%
Q96I99	Succinyl-CoA ligase [GDP-forming] subunit beta, mitochondrial	SUCLG2	432	0	2	1	2	0	0	0	0	3	2	3	0	0	Reduction C646≥75%
Q96IU4	Alpha/beta hydrolase domain-containing protein 14B	ABHD14B	210	0	1	1	1	0	0	0	0	2	1	1	0	0	Reduction C646≥75%
Q96IX5	Up-regulated during skeletal muscle growth protein 5	USMG5	58	0	2	2	2	1	0	0	0	3	3	4	0	0	Reduction C646≥75%
Q96J02	E3 ubiquitin-protein ligase Itchy homolog	ITCH	903	0	1	1	1	0	0	0	0	1	1	1	0	0	Reduction C646≥75%
Q96JB5	CDK5 regulatory subunit-associated protein 3	CDK5RAP3	506	0	1	3	3	2	0	0	0	1	6	5	0	0	Reduction C646≥75%
Q96JH7	Deubiquitinating protein VCIP135	VCPIP1	1222	0	3	5	3	2	0	0	0	4	6	3	0	0	Reduction C646≥75%
Q96JJ7	Protein disulfide-isomerase TMX3	TMX3	454	0	1	1	2	1	0	0	0	2	3	2	0	0	Reduction C646≥75%
Q96JM3	Chromosome alignment-maintaining phosphoprotein 1	CHAMP1	812	0	4	1	2	2	0	0	0	5	2	3	0	0	Reduction C646≥75%
Q96K17	Transcription factor BTF3 homolog 4	BTF3L4	158	0	3	3	2	0	0	0	0	8	9	8	0	0	Reduction C646≥75%
Q96KB5	Lymphokine-activated killer T-cell-originated protein kinase	PBK	322	0	2	2	2	2	0	0	0	6	5	4	0	0	Reduction C646≥75%
Q96KP4	Cytosolic non-specific dipeptidase	CNDP2	475	0	10	8	12	7	0	0	0	18	15	22	0	0	Reduction C646≥75%
Q96L91	E1A-binding protein p400	EP400	3159	0	2	1	1	1	0	0	0	2	1	1	0	0	Reduction C646≥75%
Q96LB3	Intraflagellar transport protein 74 homolog	IFT74	600	0	2	1	1	2	0	0	0	2	1	1	0	0	Reduction C646≥75%
Q96LJ7	Dehydrogenase/reductase SDR family member 1	DHRS1	313	0	1	1	2	0	0	0	0	3	2	2	0	0	Reduction C646≥75%
Q96M27	Protein PRRC1	PRRC1	445	0	2	1	1	1	0	0	0	2	1	1	0	0	Reduction C646≥75%
Q96MF7	E3 SUMO-protein ligase NSE2	NSMCE2	247	0	3	1	2	0	0	0	0	5	1	3	0	0	Reduction C646≥75%
Q96NC0	Zinc finger matrin-type protein 2	ZMAT2	199	0	1	1	1	1	0	0	0	1	1	1	0	0	Reduction C646≥75%
Q96PV6	Leukocyte receptor cluster member 8	LENG8	800	0	2	6	3	0	0	0	0	3	8	3	0	0	Reduction C646≥75%
Q96PZ0	Pseudouridylate synthase 7 homolog	PUS7	661	0	3	4	8	4	0	0	0	4	4	10	0	0	Reduction C646≥75%
Q96Q89	Kinesin-like protein KIF20B	KIF20B	1820	0	1	1	1	1	0	0	0	1	1	1	0	0	Reduction C646≥75%
Q96QH2	PML-RARA-regulated adapter molecule 1	PRAM1	670	0	3	1	3	0	0	0	0	3	1	5	0	0	Reduction C646≥75%
Q96QK1	Vacuolar protein sorting-associated protein 35	VPS35	796	0	6	6	6	6	0	0	0	7	6	8	0	0	Reduction C646≥75%
Q96R06	Sperm-associated antigen 5	SPAG5	1193	0	1	2	2	2	0	0	0	1	2	2	0	0	Reduction C646≥75%
Q96RP9	Elongation factor G, mitochondrial	GFM1	751	0	3	7	8	0	0	0	0	4	8	10	0	0	Reduction C646≥75%
Q96RU3	Formin-binding protein 1	FNBP1	617	0	4	3	5	4	0	0	0	7	5	8	0	0	Reduction C646≥75%
Q96S55	ATPase WRNIP1	WRNIP1	665	0	2	2	3	0	0	0	0	2	2	4	0	0	Reduction C646≥75%
Q96SB4	SRSF protein kinase 1	SRPK1	655	0	5	1	4	2	0	0	0	6	2	4	0	0	Reduction C646≥75%
Q96ST2	Protein IWS1 homolog	IWS1	819	0	3	3	3	2	0	0	0	3	3	5	0	0	Reduction C646≥75%
Q96ST3	Paired amphipathic helix protein Sin3a	SIN3A	1273	0	2	1	2	0	0	0	0	2	1	2	0	0	Reduction C646≥75%
Q96SZ6	CDK5 regulatory subunit-associated protein 1	CDK5RAP1	601	0	1	1	1	0	0	0	0	2	1	1	0	0	Reduction C646≥75%
Q96T23	Remodeling and spacing factor 1	RSF1	1441	0	1	1	1	1	0	0	0	1	1	1	0	0	Reduction C646≥75%
Q96T51	RUN and FYVE domain-containing protein 1	RUFY1	708	0	3	3	2	2	0	0	0	3	3	2	0	0	Reduction C646≥75%
Q96T76	MMS19 nucleotide excision repair protein homolog	MMS19	1030	0	1	1	3	1	0	0	0	1	1	3	0	0	Reduction C646≥75%
Q96T88	E3 ubiquitin-protein ligase UHRF1	UHRF1	793	0	9	8	9	8	0	0	0	14	13	13	0	0	Reduction C646≥75%
Q96TA2	ATP-dependent zinc metalloprotease YME1L1	YME1L1	773	0	5	5	6	2	0	0	0	6	8	7	0	0	Reduction C646≥75%
Q99081	Transcription factor 12	TCF12	682	0	3	4	2	3	0	0	0	3	5	2	0	0	Reduction C646≥75%
Q99439	Calponin-2	CNN2	309	0	5	4	6	3	0	0	0	6	6	7	0	0	Reduction C646≥75%
Q99460	26S proteasome non-ATPase regulatory subunit 1	PSMD1	953	0	9	7	8	3	0	0	0	11	9	11	0	0	Reduction C646≥75%
Q99496	E3 ubiquitin-protein ligase RING2	RNF2	336	0	2	1	2	1	0	0	0	2	1	2	0	0	Reduction C646≥75%
Q99543	DnaJ homolog subfamily C member 2;DnaJ homolog subfamily C member 2, N-terminally processed	DNAJC2	621	0	4	6	4	3	0	0	0	7	9	5	0	0	Reduction C646≥75%
Q99567	Nuclear pore complex protein Nup88	NUP88	741	0	1	2	2	1	0	0	0	1	4	2	0	0	Reduction C646≥75%
Q99575	Ribonucleases P/MRP protein subunit POP1	POP1	1024	0	3	4	2	0	0	0	0	4	5	2	0	0	Reduction C646≥75%
Q99583	Max-binding protein MNT	MNT	582	0	1	1	1	0	0	0	0	1	1	2	0	0	Reduction C646≥75%
Q99598	Translin-associated protein X	TSNAX	290	0	3	2	3	1	0	0	0	3	3	3	0	0	Reduction C646≥75%
Q99607	ETS-related transcription factor Elf-4	ELF4	663	0	1	2	1	0	0	0	0	1	4	1	0	0	Reduction C646≥75%
Q99622	Protein C10	C12orf57	126	0	1	2	2	1	0	0	0	1	2	3	0	0	Reduction C646≥75%
Q99623	Prohibitin-2	PHB2	299	0	1	1	1	0	0	0	0	1	1	1	0	0	Reduction C646≥75%
Q99627	COP9 signalosome complex subunit 8	COPS8	209	0	1	1	2	0	0	0	0	1	1	2	0	0	Reduction C646≥75%
Q99653	Calcineurin B homologous protein 1	CHP1	195	0	2	1	2	1	0	0	0	2	2	2	0	0	Reduction C646≥75%
Q99684;Q5VTD9	Zinc finger protein Gfi-1;Zinc finger protein Gfi-1b	GFI1;GFI1B	422	0	2	2	2	0	0	0	0	2	1	1	0	0	Reduction C646≥75%
Q99700	Ataxin-2	ATXN2	1313	0	6	3	4	3	0	0	0	10	5	4	0	0	Reduction C646≥75%
Q99707	Methionine synthase	MTR	1265	0	3	2	1	0	0	0	0	3	2	1	0	0	Reduction C646≥75%
Q99714	3-hydroxyacyl-CoA dehydrogenase type-2	HSD17B10	261	0	9	7	9	7	0	0	0	22	19	25	0	0	Reduction C646≥75%
Q99729	Heterogeneous nuclear ribonucleoprotein A/B	HNRNPAB	332	0	3	3	3	2	0	0	0	10	9	11	0	0	Reduction C646≥75%
Q99747	Gamma-soluble NSF attachment protein	NAPG	312	0	1	3	4	0	0	0	0	1	4	5	0	0	Reduction C646≥75%
Q99798	Aconitate hydratase, mitochondrial	ACO2	780	0	7	6	9	2	0	0	0	12	9	12	0	0	Reduction C646≥75%
Q99808	Equilibrative nucleoside transporter 1	SLC29A1	456	0	3	3	5	3	0	0	0	8	6	9	0	0	Reduction C646≥75%
Q99829	Copine-1	CPNE1	537	0	2	4	5	2	0	0	0	4	7	8	0	0	Reduction C646≥75%
Q99836	Myeloid differentiation primary response protein MyD88	MYD88	296	0	1	1	2	0	0	0	0	1	1	2	0	0	Reduction C646≥75%
Q99873	Protein arginine N-methyltransferase 1	PRMT1	371	0	5	3	4	3	0	0	0	5	4	4	0	0	Reduction C646≥75%
Q99961;Q99962	Endophilin-A2;Endophilin-A1	SH3GL1;SH3GL2	368	0	2	1	1	1	0	0	0	1	1	1	0	0	Reduction C646≥75%
Q99967	Cbp/p300-interacting transactivator 2	CITED2	270	0	2	2	2	0	0	0	0	2	3	4	0	0	Reduction C646≥75%
Q9BPX3	Condensin complex subunit 3	NCAPG	1015	0	4	3	3	0	0	0	0	6	3	4	0	0	Reduction C646≥75%
Q9BPX5	Actin-related protein 2/3 complex subunit 5-like protein	ARPC5L	153	0	1	1	1	0	0	0	0	1	1	1	0	0	Reduction C646≥75%
Q9BPX6	Calcium uptake protein 1, mitochondrial	MICU1	476	0	1	1	1	0	0	0	0	2	1	2	0	0	Reduction C646≥75%
Q9BPZ3	Polyadenylate-binding protein-interacting protein 2	PAIP2	127	0	2	2	2	0	0	0	0	3	2	5	0	0	Reduction C646≥75%
Q9BQ04	RNA-binding protein 4B	RBM4B	359	0	8	7	7	3	0	0	0	12	10	11	0	0	Reduction C646≥75%
Q9BQ52	Zinc phosphodiesterase ELAC protein 2	ELAC2	826	0	9	11	9	2	0	0	0	10	14	12	0	0	Reduction C646≥75%
Q9BQ61	Uncharacterized protein C19orf43	C19orf43	176	0	3	3	3	2	0	0	0	5	3	6	0	0	Reduction C646≥75%
Q9BQ67	Glutamate-rich WD repeat-containing protein 1	GRWD1	446	0	6	4	5	1	0	0	0	10	6	6	0	0	Reduction C646≥75%
Q9BQ90	Kelch domain-containing protein 3	KLHDC3	382	0	1	1	1	1	0	0	0	1	1	1	0	0	Reduction C646≥75%
Q9BQB6	Vitamin K epoxide reductase complex subunit 1	VKORC1	163	0	1	1	1	1	0	0	0	1	2	1	0	0	Reduction C646≥75%
Q9BQG0	Myb-binding protein 1A	MYBBP1A	1328	0	3	5	6	2	0	0	0	7	7	9	0	0	Reduction C646≥75%
Q9BRA2	Thioredoxin domain-containing protein 17	TXNDC17	123	0	1	1	1	1	0	0	0	1	1	1	0	0	Reduction C646≥75%
Q9BRF8	Serine/threonine-protein phosphatase CPPED1	CPPED1	314	0	1	1	1	1	0	0	0	1	1	1	0	0	Reduction C646≥75%
Q9BRJ6	Uncharacterized protein C7orf50	C7orf50	194	0	2	2	1	2	0	0	0	2	2	1	0	0	Reduction C646≥75%
Q9BRQ0	Pygopus homolog 2	PYGO2	406	0	1	2	2	1	0	0	0	1	2	2	0	0	Reduction C646≥75%
Q9BRR6	ADP-dependent glucokinase	ADPGK	497	0	2	1	1	1	0	0	0	5	2	1	0	0	Reduction C646≥75%
Q9BRS2	Serine/threonine-protein kinase RIO1	RIOK1	568	0	2	2	2	0	0	0	0	2	2	2	0	0	Reduction C646≥75%
Q9BRT9	DNA replication complex GINS protein SLD5;DNA replication complex GINS protein SLD5, N-terminally processed	GINS4	223	0	1	1	1	2	0	0	0	1	2	2	0	0	Reduction C646≥75%
Q9BRX5	DNA replication complex GINS protein PSF3	GINS3	216	0	4	4	4	3	0	0	0	5	4	4	0	0	Reduction C646≥75%
Q9BSJ8	Extended synaptotagmin-1	ESYT1	1104	0	3	3	2	1	0	0	0	3	3	3	0	0	Reduction C646≥75%
Q9BT78	COP9 signalosome complex subunit 4	COPS4	406	0	4	5	6	2	0	0	0	4	6	9	0	0	Reduction C646≥75%
Q9BTA9	WW domain-containing adapter protein with coiled-coil	WAC	647	0	3	1	1	1	0	0	0	3	1	1	0	0	Reduction C646≥75%
Q9BTC0	Death-inducer obliterator 1	DIDO1	2240	0	2	3	1	2	0	0	0	2	4	1	0	0	Reduction C646≥75%
Q9BTD8	RNA-binding protein 42	RBM42	480	0	5	4	5	4	0	0	0	11	10	13	0	0	Reduction C646≥75%
Q9BTE1	Dynactin subunit 5	DCTN5	182	0	1	1	1	1	0	0	0	1	1	1	0	0	Reduction C646≥75%
Q9BTE3	Mini-chromosome maintenance complex-binding protein	MCMBP	642	0	3	7	8	0	0	0	0	3	10	8	0	0	Reduction C646≥75%
Q9BTE6	Alanyl-tRNA editing protein Aarsd1	AARSD1	412	0	1	1	1	0	0	0	0	1	1	1	0	0	Reduction C646≥75%
Q9BTT0	Acidic leucine-rich nuclear phosphoprotein 32 family member E	ANP32E	268	0	3	2	5	3	0	0	0	7	4	7	0	0	Reduction C646≥75%
Q9BU89	Deoxyhypusine hydroxylase	DOHH	302	0	3	2	4	1	0	0	0	3	2	4	0	0	Reduction C646≥75%
Q9BUI4	DNA-directed RNA polymerase III subunit RPC3	POLR3C	534	0	2	1	2	0	0	0	0	2	1	3	0	0	Reduction C646≥75%
Q9BUL8	Programmed cell death protein 10	PDCD10	212	0	1	1	3	1	0	0	0	1	1	3	0	0	Reduction C646≥75%
Q9BUQ8	Probable ATP-dependent RNA helicase DDX23	DDX23	820	0	2	2	3	3	0	0	0	3	2	4	0	0	Reduction C646≥75%
Q9BV57	1,2-dihydroxy-3-keto-5-methylthiopentene dioxygenase	ADI1	179	0	4	3	4	3	0	0	0	5	5	8	0	0	Reduction C646≥75%
Q9BV86	N-terminal Xaa-Pro-Lys N-methyltransferase 1;N-terminal Xaa-Pro-Lys N-methyltransferase 1, N-terminally processed	NTMT1	223	0	1	2	2	1	0	0	0	1	3	2	0	0	Reduction C646≥75%
Q9BVI4	Nucleolar complex protein 4 homolog	NOC4L	516	0	1	1	1	1	0	0	0	1	1	1	0	0	Reduction C646≥75%
Q9BVS4	Serine/threonine-protein kinase RIO2	RIOK2	552	0	1	4	3	2	0	0	0	1	4	4	0	0	Reduction C646≥75%
Q9BW19	Kinesin-like protein KIFC1	KIFC1	673	0	3	4	4	2	0	0	0	3	4	4	0	0	Reduction C646≥75%
Q9BW85	Coiled-coil domain-containing protein 94	CCDC94	323	0	3	2	1	3	0	0	0	4	3	1	0	0	Reduction C646≥75%
Q9BWG4	Single-stranded DNA-binding protein 4	SSBP4	385	0	1	1	1	1	0	0	0	1	1	1	0	0	Reduction C646≥75%
Q9BWJ5	Splicing factor 3B subunit 5	SF3B5	86	0	1	1	1	1	0	0	0	7	5	4	0	0	Reduction C646≥75%
Q9BWT1	Cell division cycle-associated protein 7	CDCA7	371	0	1	1	1	0	0	0	0	1	2	1	0	0	Reduction C646≥75%
Q9BXV9	Uncharacterized protein C14orf142	C14orf142	100	0	2	2	3	1	0	0	0	4	6	5	0	0	Reduction C646≥75%
Q9BXX0	EMILIN-2	EMILIN2	1053	0	5	3	3	3	0	0	0	5	3	3	0	0	Reduction C646≥75%
Q9BY32	Inosine triphosphate pyrophosphatase	ITPA	194	0	1	3	2	1	0	0	0	1	4	2	0	0	Reduction C646≥75%
Q9BY43	Charged multivesicular body protein 4a	CHMP4A	222	0	1	1	1	1	0	0	0	1	1	1	0	0	Reduction C646≥75%
Q9BY44	Eukaryotic translation initiation factor 2A;Eukaryotic translation initiation factor 2A, N-terminally processed	EIF2A	585	0	5	6	9	4	0	0	0	6	6	13	0	0	Reduction C646≥75%
Q9BYD1	39S ribosomal protein L13, mitochondrial	MRPL13	178	0	2	1	2	2	0	0	0	2	1	2	0	0	Reduction C646≥75%
Q9BYD3	39S ribosomal protein L4, mitochondrial	MRPL4	311	0	2	1	1	1	0	0	0	2	1	1	0	0	Reduction C646≥75%
Q9BYD6	39S ribosomal protein L1, mitochondrial	MRPL1	325	0	1	1	1	0	0	0	0	1	2	1	0	0	Reduction C646≥75%
Q9BYG3	MKI67 FHA domain-interacting nucleolar phosphoprotein	NIFK	293	0	5	4	5	2	0	0	0	8	7	8	0	0	Reduction C646≥75%
Q9BYJ9	YTH domain-containing family protein 1	YTHDF1	559	0	2	1	1	0	0	0	0	2	3	2	0	0	Reduction C646≥75%
Q9BYT8	Neurolysin, mitochondrial	NLN	704	0	4	4	5	2	0	0	0	9	8	8	0	0	Reduction C646≥75%
Q9BYW2	Histone-lysine N-methyltransferase SETD2	SETD2	2564	0	2	1	1	0	0	0	0	2	1	1	0	0	Reduction C646≥75%
Q9BZ95	Histone-lysine N-methyltransferase NSD3	WHSC1L1	1437	0	2	1	1	1	0	0	0	3	2	2	0	0	Reduction C646≥75%
Q9BZE4	Nucleolar GTP-binding protein 1	GTPBP4	634	0	3	2	3	2	0	0	0	5	2	5	0	0	Reduction C646≥75%
Q9BZF1	Oxysterol-binding protein-related protein 8	OSBPL8	889	0	2	2	3	0	0	0	0	2	2	3	0	0	Reduction C646≥75%
Q9BZG8	Diphthamide biosynthesis protein 1	DPH1	443	0	2	2	1	1	0	0	0	2	3	1	0	0	Reduction C646≥75%
Q9BZI7	Regulator of nonsense transcripts 3B	UPF3B	483	0	2	3	4	4	0	0	0	2	4	5	0	0	Reduction C646≥75%
Q9BZK3	Putative nascent polypeptide-associated complex subunit alpha-like protein	NACAP1	213	0	2	2	2	2	0	0	0	10	8	11	0	0	Reduction C646≥75%
Q9C037	E3 ubiquitin-protein ligase TRIM4	TRIM4	500	0	2	3	1	3	0	0	0	3	4	1	0	0	Reduction C646≥75%
Q9C0B1	Alpha-ketoglutarate-dependent dioxygenase FTO	FTO	505	0	4	2	2	0	0	0	0	4	2	2	0	0	Reduction C646≥75%
Q9C0J8	pre-mRNA 3 end processing protein WDR33	WDR33	1336	0	3	3	3	2	0	0	0	5	4	7	0	0	Reduction C646≥75%
Q9GZL7	Ribosome biogenesis protein WDR12	WDR12	423	0	1	3	2	0	0	0	0	1	3	2	0	0	Reduction C646≥75%
Q9GZR2	RNA exonuclease 4	REXO4	422	0	1	1	2	1	0	0	0	1	1	2	0	0	Reduction C646≥75%
Q9GZR7	ATP-dependent RNA helicase DDX24	DDX24	859	0	5	10	9	2	0	0	0	9	16	17	0	0	Reduction C646≥75%
Q9H000	Probable E3 ubiquitin-protein ligase makorin-2	MKRN2	416	0	1	2	5	0	0	0	0	2	5	9	0	0	Reduction C646≥75%
Q9H019	Mitochondrial fission regulator 1-like	MTFR1L	292	0	2	1	1	0	0	0	0	2	1	1	0	0	Reduction C646≥75%
Q9H098	Protein FAM107B	FAM107B	131	0	2	1	2	2	0	0	0	2	1	3	0	0	Reduction C646≥75%
Q9H0A0	N-acetyltransferase 10	NAT10	1025	0	4	2	4	1	0	0	0	4	3	8	0	0	Reduction C646≥75%
Q9H0A8	COMM domain-containing protein 4	COMMD4	199	0	1	2	2	0	0	0	0	1	2	2	0	0	Reduction C646≥75%
Q9H0B6	Kinesin light chain 2	KLC2	622	0	2	1	3	1	0	0	0	3	1	4	0	0	Reduction C646≥75%
Q9H0D6	5-3 exoribonuclease 2	XRN2	950	0	10	9	10	1	0	0	0	14	15	17	0	0	Reduction C646≥75%
Q9H0E2	Toll-interacting protein	TOLLIP	274	0	2	2	3	1	0	0	0	4	3	5	0	0	Reduction C646≥75%
Q9H0S4	Probable ATP-dependent RNA helicase DDX47	DDX47	455	0	1	4	2	0	0	0	0	1	4	2	0	0	Reduction C646≥75%
Q9H0U9	Testis-specific Y-encoded-like protein 1	TSPYL1	437	0	1	1	2	1	0	0	0	1	1	3	0	0	Reduction C646≥75%
Q9H0W9	Ester hydrolase C11orf54	C11orf54	315	0	2	2	2	2	0	0	0	4	4	2	0	0	Reduction C646≥75%
Q9H116	GDNF-inducible zinc finger protein 1	GZF1	711	0	1	1	1	0	0	0	0	1	2	1	0	0	Reduction C646≥75%
Q9H147	Deoxynucleotidyltransferase terminal-interacting protein 1	DNTTIP1	329	0	4	2	3	2	0	0	0	5	2	3	0	0	Reduction C646≥75%
Q9H1A4	Anaphase-promoting complex subunit 1	ANAPC1	1944	0	1	1	2	1	0	0	0	2	1	4	0	0	Reduction C646≥75%
Q9H223	EH domain-containing protein 4	EHD4	541	0	2	1	1	0	0	0	0	2	1	1	0	0	Reduction C646≥75%
Q9H257	Caspase recruitment domain-containing protein 9	CARD9	536	0	2	1	1	2	0	0	0	3	1	1	0	0	Reduction C646≥75%
Q9H299	SH3 domain-binding glutamic acid-rich-like protein 3	SH3BGRL3	93	0	2	1	1	0	0	0	0	2	1	1	0	0	Reduction C646≥75%
Q9H2C0	Gigaxonin	GAN	597	0	1	2	2	1	0	0	0	1	3	2	0	0	Reduction C646≥75%
Q9H2G2	STE20-like serine/threonine-protein kinase	SLK	1235	0	3	3	3	0	0	0	0	3	3	3	0	0	Reduction C646≥75%
Q9H2J4	Phosducin-like protein 3	PDCL3	239	0	3	4	5	2	0	0	0	3	5	5	0	0	Reduction C646≥75%
Q9H2P0	Activity-dependent neuroprotector homeobox protein	ADNP	1102	0	8	7	8	4	0	0	0	10	11	12	0	0	Reduction C646≥75%
Q9H2U1	ATP-dependent RNA helicase DHX36	DHX36	1008	0	4	3	4	1	0	0	0	6	4	7	0	0	Reduction C646≥75%
Q9H2U2	Inorganic pyrophosphatase 2, mitochondrial	PPA2	334	0	1	3	2	1	0	0	0	1	3	3	0	0	Reduction C646≥75%
Q9H2W6	39S ribosomal protein L46, mitochondrial	MRPL46	279	0	1	1	1	1	0	0	0	2	1	1	0	0	Reduction C646≥75%
Q9H3C7	Gametogenetin-binding protein 2	GGNBP2	697	0	2	2	3	0	0	0	0	3	4	3	0	0	Reduction C646≥75%
Q9H3H1	tRNA dimethylallyltransferase, mitochondrial	TRIT1	467	0	2	1	1	1	0	0	0	2	1	1	0	0	Reduction C646≥75%
Q9H3K6	BolA-like protein 2	BOLA2	86	0	1	1	1	1	0	0	0	2	3	2	0	0	Reduction C646≥75%
Q9H3L0	Methylmalonic aciduria and homocystinuria type D protein, mitochondrial	MMADHC	296	0	5	6	6	4	0	0	0	6	8	6	0	0	Reduction C646≥75%
Q9H3M7	Thioredoxin-interacting protein	TXNIP	391	0	1	2	2	6	0	0	0	1	2	2	0	0	Reduction C646≥75%
Q9H3N1	Thioredoxin-related transmembrane protein 1	TMX1	280	0	1	1	1	0	0	0	0	1	1	1	0	0	Reduction C646≥75%
Q9H3P2	Negative elongation factor A	NELFA	528	0	3	3	3	1	0	0	0	5	4	5	0	0	Reduction C646≥75%
Q9H3P7	Golgi resident protein GCP60	ACBD3	528	0	1	1	1	1	0	0	0	2	1	2	0	0	Reduction C646≥75%
Q9H3Q1	Cdc42 effector protein 4	CDC42EP4	356	0	1	2	1	0	0	0	0	2	2	1	0	0	Reduction C646≥75%
Q9H3U1	Protein unc-45 homolog A	UNC45A	944	0	2	3	2	3	0	0	0	3	3	2	0	0	Reduction C646≥75%
Q9H3Y8	Pancreatic progenitor cell differentiation and proliferation factor	PPDPF	114	0	2	2	1	2	0	0	0	4	2	1	0	0	Reduction C646≥75%
Q9H467	CUE domain-containing protein 2	CUEDC2	287	0	1	2	2	2	0	0	0	1	2	3	0	0	Reduction C646≥75%
Q9H488	GDP-fucose protein O-fucosyltransferase 1	POFUT1	388	0	3	5	4	2	0	0	0	3	5	5	0	0	Reduction C646≥75%
Q9H4A3	Serine/threonine-protein kinase WNK1	WNK1	2382	0	3	2	3	0	0	0	0	3	2	3	0	0	Reduction C646≥75%
Q9H4A4	Aminopeptidase B	RNPEP	650	0	2	3	3	1	0	0	0	4	4	3	0	0	Reduction C646≥75%
Q9H4A6	Golgi phosphoprotein 3	GOLPH3	298	0	2	1	3	0	0	0	0	2	1	3	0	0	Reduction C646≥75%
Q9H4D5	Nuclear RNA export factor 3	NXF3	531	0	3	3	3	3	0	0	0	4	3	4	0	0	Reduction C646≥75%
Q9H4M9	EH domain-containing protein 1	EHD1	534	0	5	6	10	1	0	0	0	8	13	14	0	0	Reduction C646≥75%
Q9H501	ESF1 homolog	ESF1	851	0	3	2	1	1	0	0	0	4	3	1	0	0	Reduction C646≥75%
Q9H582	Zinc finger protein 644	ZNF644	1327	0	2	3	1	2	0	0	0	2	4	2	0	0	Reduction C646≥75%
Q9H5Q4	Dimethyladenosine transferase 2, mitochondrial	TFB2M	396	0	2	2	2	0	0	0	0	3	3	4	0	0	Reduction C646≥75%
Q9H5V9	UPF0428 protein CXorf56	CXorf56	222	0	2	2	4	1	0	0	0	2	2	4	0	0	Reduction C646≥75%
Q9H6F5	Coiled-coil domain-containing protein 86	CCDC86	360	0	2	2	2	2	0	0	0	3	4	3	0	0	Reduction C646≥75%
Q9H6R4	Nucleolar protein 6	NOL6	1146	0	2	4	2	1	0	0	0	3	5	3	0	0	Reduction C646≥75%
Q9H6T3	RNA polymerase II-associated protein 3	RPAP3	665	0	3	3	4	4	0	0	0	4	3	6	0	0	Reduction C646≥75%
Q9H6V9	UPF0554 protein C2orf43	C2orf43	325	0	2	2	2	1	0	0	0	3	6	4	0	0	Reduction C646≥75%
Q9H7P6	Multivesicular body subunit 12B	MVB12B	319	0	1	1	1	0	0	0	0	1	1	1	0	0	Reduction C646≥75%
Q9H869	YY1-associated protein 1	YY1AP1	796	0	2	2	2	0	0	0	0	2	2	2	0	0	Reduction C646≥75%
Q9H8W4	Pleckstrin homology domain-containing family F member 2	PLEKHF2	249	0	2	2	2	1	0	0	0	3	2	4	0	0	Reduction C646≥75%
Q9H8Y8	Golgi reassembly-stacking protein 2	GORASP2	452	0	4	3	3	1	0	0	0	5	3	4	0	0	Reduction C646≥75%
Q9H900	Protein zwilch homolog	ZWILCH	591	0	1	1	2	0	0	0	0	1	1	2	0	0	Reduction C646≥75%
Q9H944	Mediator of RNA polymerase II transcription subunit 20	MED20	212	0	1	1	3	2	0	0	0	1	2	3	0	0	Reduction C646≥75%
Q9H967	WD repeat-containing protein 76	WDR76	626	0	2	1	2	0	0	0	0	2	1	3	0	0	Reduction C646≥75%
Q9H981	Actin-related protein 8	ACTR8	624	0	1	4	1	0	0	0	0	2	4	1	0	0	Reduction C646≥75%
Q9H9F9	Actin-related protein 5	ACTR5	607	0	2	1	1	0	0	0	0	3	1	1	0	0	Reduction C646≥75%
Q9H9H4	Vacuolar protein sorting-associated protein 37B	VPS37B	285	0	2	1	1	1	0	0	0	2	1	1	0	0	Reduction C646≥75%
Q9H9T3	Elongator complex protein 3	ELP3	547	0	1	1	1	0	0	0	0	2	3	1	0	0	Reduction C646≥75%
Q9H9Y2	Ribosome production factor 1	RPF1	349	0	1	1	2	1	0	0	0	1	1	3	0	0	Reduction C646≥75%
Q9HAV4	Exportin-5	XPO5	1204	0	10	11	18	5	0	0	0	20	28	36	0	0	Reduction C646≥75%
Q9HAV7	GrpE protein homolog 1, mitochondrial	GRPEL1	217	0	3	3	3	2	0	0	0	4	5	4	0	0	Reduction C646≥75%
Q9HAW4	Claspin	CLSPN	1339	0	3	7	3	1	0	0	0	5	9	4	0	0	Reduction C646≥75%
Q9HB07	UPF0160 protein MYG1, mitochondrial	C12orf10	376	0	1	1	1	1	0	0	0	1	1	1	0	0	Reduction C646≥75%
Q9HB19	Pleckstrin homology domain-containing family A member 2	PLEKHA2	425	0	1	1	2	1	0	0	0	2	1	2	0	0	Reduction C646≥75%
Q9HB40	Retinoid-inducible serine carboxypeptidase	SCPEP1	452	0	1	2	2	1	0	0	0	1	4	2	0	0	Reduction C646≥75%
Q9HC38	Glyoxalase domain-containing protein 4	GLOD4	313	0	1	1	2	1	0	0	0	1	1	2	0	0	Reduction C646≥75%
Q9HC98	Serine/threonine-protein kinase Nek6	NEK6	313	0	2	2	2	0	0	0	0	2	3	2	0	0	Reduction C646≥75%
Q9HCC0	Methylcrotonoyl-CoA carboxylase beta chain, mitochondrial	MCCC2	563	0	2	4	5	1	0	0	0	3	4	6	0	0	Reduction C646≥75%
Q9HCD5	Nuclear receptor coactivator 5	NCOA5	579	0	1	1	1	1	0	0	0	2	1	1	0	0	Reduction C646≥75%
Q9HCE1	Putative helicase MOV-10	MOV10	1003	0	1	1	3	0	0	0	0	2	1	4	0	0	Reduction C646≥75%
Q9HCG8	Pre-mRNA-splicing factor CWC22 homolog	CWC22	908	0	1	1	1	1	0	0	0	1	3	2	0	0	Reduction C646≥75%
Q9HCK8	Chromodomain-helicase-DNA-binding protein 8	CHD8	2581	0	2	4	2	2	0	0	0	4	5	2	0	0	Reduction C646≥75%
Q9HCM1	Uncharacterized protein KIAA1551	KIAA1551	1747	0	3	3	3	2	0	0	0	4	3	3	0	0	Reduction C646≥75%
Q9HD42	Charged multivesicular body protein 1a	CHMP1A	196	0	1	1	1	1	0	0	0	1	2	1	0	0	Reduction C646≥75%
Q9HD89	Resistin	RETN	108	0	1	1	2	1	0	0	0	1	2	2	0	0	Reduction C646≥75%
Q9NNW5	WD repeat-containing protein 6	WDR6	1121	0	2	4	4	0	0	0	0	4	6	5	0	0	Reduction C646≥75%
Q9NP50	Protein FAM60A	FAM60A	221	0	2	3	2	0	0	0	0	2	3	2	0	0	Reduction C646≥75%
Q9NP72	Ras-related protein Rab-18	RAB18	206	0	5	3	3	2	0	0	0	7	4	4	0	0	Reduction C646≥75%
Q9NP77	RNA polymerase II subunit A C-terminal domain phosphatase SSU72	SSU72	194	0	4	3	4	1	0	0	0	5	3	4	0	0	Reduction C646≥75%
Q9NP79	Vacuolar protein sorting-associated protein VTA1 homolog	VTA1	307	0	2	3	2	2	0	0	0	3	6	3	0	0	Reduction C646≥75%
Q9NPA3	Mid1-interacting protein 1	MID1IP1	183	0	4	1	2	1	0	0	0	5	2	3	0	0	Reduction C646≥75%
Q9NPC7	Myoneurin	MYNN	610	0	1	1	1	0	0	0	0	1	1	1	0	0	Reduction C646≥75%
Q9NPD3	Exosome complex component RRP41	EXOSC4	245	0	1	2	1	1	0	0	0	1	2	1	0	0	Reduction C646≥75%
Q9NPJ6	Mediator of RNA polymerase II transcription subunit 4	MED4	270	0	3	2	1	2	0	0	0	3	2	1	0	0	Reduction C646≥75%
Q9NPQ8	Synembryn-A	RIC8A	531	0	3	2	3	1	0	0	0	3	3	5	0	0	Reduction C646≥75%
Q9NPY3	Complement component C1q receptor	CD93	652	0	4	3	6	2	0	0	0	6	4	8	0	0	Reduction C646≥75%
Q9NQ29	Putative RNA-binding protein Luc7-like 1	LUC7L	371	0	3	1	2	1	0	0	0	4	2	3	0	0	Reduction C646≥75%
Q9NQ48	Leucine zipper transcription factor-like protein 1	LZTFL1	299	0	2	2	1	3	0	0	0	2	2	1	0	0	Reduction C646≥75%
Q9NQ50	39S ribosomal protein L40, mitochondrial	MRPL40	206	0	1	1	1	0	0	0	0	1	4	2	0	0	Reduction C646≥75%
Q9NQ88	Fructose-2,6-bisphosphatase TIGAR	TIGAR	270	0	3	3	4	1	0	0	0	5	6	9	0	0	Reduction C646≥75%
Q9NQ92	Coordinator of PRMT5 and differentiation stimulator	COPRS	184	0	1	1	1	0	0	0	0	1	3	2	0	0	Reduction C646≥75%
Q9NQC3	Reticulon-4	RTN4	1192	0	1	1	2	1	0	0	0	1	1	2	0	0	Reduction C646≥75%
Q9NQS7	Inner centromere protein	INCENP	918	0	3	2	2	2	0	0	0	3	3	2	0	0	Reduction C646≥75%
Q9NQT4	Exosome complex component RRP46	EXOSC5	235	0	2	1	1	1	0	0	0	4	2	1	0	0	Reduction C646≥75%
Q9NQW6	Actin-binding protein anillin	ANLN	1124	0	4	5	6	3	0	0	0	7	7	7	0	0	Reduction C646≥75%
Q9NQW7	Xaa-Pro aminopeptidase 1	XPNPEP1	623	0	8	6	7	6	0	0	0	11	10	16	0	0	Reduction C646≥75%
Q9NQX3	Gephyrin;Molybdopterin adenylyltransferase;Molybdopterin molybdenumtransferase	GPHN	736	0	2	2	1	1	0	0	0	2	2	1	0	0	Reduction C646≥75%
Q9NQZ5	StAR-related lipid transfer protein 7, mitochondrial	STARD7	370	0	3	2	2	2	0	0	0	4	4	5	0	0	Reduction C646≥75%
Q9NR12	PDZ and LIM domain protein 7	PDLIM7	457	0	3	2	2	4	0	0	0	3	2	2	0	0	Reduction C646≥75%
Q9NR30	Nucleolar RNA helicase 2	DDX21	783	0	11	12	14	6	0	0	0	17	20	18	0	0	Reduction C646≥75%
Q9NR31	GTP-binding protein SAR1a	SAR1A	198	0	2	3	3	2	0	0	0	2	4	7	0	0	Reduction C646≥75%
Q9NR45	Sialic acid synthase	NANS	359	0	3	3	3	1	0	0	0	4	4	6	0	0	Reduction C646≥75%
Q9NR50	Translation initiation factor eIF-2B subunit gamma	EIF2B3	452	0	2	1	1	1	0	0	0	2	1	2	0	0	Reduction C646≥75%
Q9NRA8	Eukaryotic translation initiation factor 4E transporter	EIF4ENIF1	985	0	1	2	2	1	0	0	0	1	3	2	0	0	Reduction C646≥75%
Q9NRF9	DNA polymerase epsilon subunit 3	POLE3	147	0	2	2	2	2	0	0	0	3	3	3	0	0	Reduction C646≥75%
Q9NRG9	Aladin	AAAS	546	0	2	1	1	0	0	0	0	3	1	2	0	0	Reduction C646≥75%
Q9NRV9	Heme-binding protein 1	HEBP1	189	0	2	1	2	2	0	0	0	3	1	3	0	0	Reduction C646≥75%
Q9NRW3	DNA dC->dU-editing enzyme APOBEC-3C	APOBEC3C	190	0	1	1	1	0	0	0	0	2	1	1	0	0	Reduction C646≥75%
Q9NRZ9	Lymphoid-specific helicase	HELLS	838	0	3	6	5	3	0	0	0	3	8	5	0	0	Reduction C646≥75%
Q9NS69	Mitochondrial import receptor subunit TOM22 homolog	TOMM22	142	0	2	2	3	1	0	0	0	4	4	7	0	0	Reduction C646≥75%
Q9NS86	LanC-like protein 2	LANCL2	450	0	3	3	3	2	0	0	0	3	4	4	0	0	Reduction C646≥75%
Q9NS87	Kinesin-like protein KIF15	KIF15	1388	0	5	2	2	0	0	0	0	5	3	2	0	0	Reduction C646≥75%
Q9NS91	E3 ubiquitin-protein ligase RAD18	RAD18	495	0	4	2	3	1	0	0	0	4	2	3	0	0	Reduction C646≥75%
Q9NSA3	Beta-catenin-interacting protein 1	CTNNBIP1	81	0	1	1	1	1	0	0	0	1	1	1	0	0	Reduction C646≥75%
Q9NSC5	Homer protein homolog 3	HOMER3	361	0	1	2	3	0	0	0	0	1	2	3	0	0	Reduction C646≥75%
Q9NSD9	Phenylalanine--tRNA ligase beta subunit	FARSB	589	0	6	4	6	2	0	0	0	8	6	8	0	0	Reduction C646≥75%
Q9NSI2	Protein FAM207A	FAM207A	230	0	4	1	3	2	0	0	0	4	1	3	0	0	Reduction C646≥75%
Q9NSK0	Kinesin light chain 4	KLC4	619	0	1	1	1	1	0	0	0	1	2	1	0	0	Reduction C646≥75%
Q9NSY1	BMP-2-inducible protein kinase	BMP2K	1161	0	1	2	1	0	0	0	0	1	5	1	0	0	Reduction C646≥75%
Q9NTJ3	Structural maintenance of chromosomes protein 4	SMC4	1288	0	3	1	2	1	0	0	0	3	1	3	0	0	Reduction C646≥75%
Q9NTM9	Copper homeostasis protein cutC homolog	CUTC	273	0	2	1	1	2	0	0	0	2	1	1	0	0	Reduction C646≥75%
Q9NTX5	Ethylmalonyl-CoA decarboxylase	ECHDC1	307	0	2	2	4	1	0	0	0	3	2	5	0	0	Reduction C646≥75%
Q9NTZ6	RNA-binding protein 12	RBM12	932	0	7	6	5	1	0	0	0	9	11	10	0	0	Reduction C646≥75%
Q9NUA8	Zinc finger and BTB domain-containing protein 40	ZBTB40	1239	0	1	1	1	0	0	0	0	2	2	2	0	0	Reduction C646≥75%
Q9NUB1	Acetyl-coenzyme A synthetase 2-like, mitochondrial	ACSS1	689	0	3	1	2	0	0	0	0	3	1	2	0	0	Reduction C646≥75%
Q9NUD5	Zinc finger CCHC domain-containing protein 3	ZCCHC3	403	0	3	3	4	0	0	0	0	3	3	6	0	0	Reduction C646≥75%
Q9NUJ1	Mycophenolic acid acyl-glucuronide esterase, mitochondrial	ABHD10	306	0	2	2	2	1	0	0	0	2	3	2	0	0	Reduction C646≥75%
Q9NUL3	Double-stranded RNA-binding protein Staufen homolog 2	STAU2	570	0	10	8	7	3	0	0	0	11	10	10	0	0	Reduction C646≥75%
Q9NUQ2	1-acyl-sn-glycerol-3-phosphate acyltransferase epsilon	AGPAT5	364	0	1	1	1	0	0	0	0	1	1	1	0	0	Reduction C646≥75%
Q9NUQ3	Gamma-taxilin	TXLNG	528	0	3	5	3	1	0	0	0	5	6	5	0	0	Reduction C646≥75%
Q9NUQ8	ATP-binding cassette sub-family F member 3	ABCF3	709	0	2	2	2	0	0	0	0	2	2	2	0	0	Reduction C646≥75%
Q9NUQ9	Protein FAM49B	FAM49B	324	0	5	4	4	3	0	0	0	9	6	7	0	0	Reduction C646≥75%
Q9NV31	U3 small nucleolar ribonucleoprotein protein IMP3	IMP3	184	0	1	1	1	1	0	0	0	1	1	1	0	0	Reduction C646≥75%
Q9NV96	Cell cycle control protein 50A	TMEM30A	361	0	2	2	2	1	0	0	0	2	2	2	0	0	Reduction C646≥75%
Q9NVF7	F-box only protein 28	FBXO28	368	0	1	1	1	1	0	0	0	1	1	2	0	0	Reduction C646≥75%
Q9NVH1	DnaJ homolog subfamily C member 11	DNAJC11	559	0	2	1	1	2	0	0	0	3	2	2	0	0	Reduction C646≥75%
Q9NVI1	Fanconi anemia group I protein	FANCI	1328	0	3	5	4	1	0	0	0	3	5	5	0	0	Reduction C646≥75%
Q9NVP2	Histone chaperone ASF1B	ASF1B	202	0	1	2	1	1	0	0	0	2	3	2	0	0	Reduction C646≥75%
Q9NVS2	28S ribosomal protein S18a, mitochondrial	MRPS18A	196	0	1	1	1	1	0	0	0	1	2	3	0	0	Reduction C646≥75%
Q9NVW2	E3 ubiquitin-protein ligase RLIM	RLIM	624	0	2	2	2	1	0	0	0	3	2	4	0	0	Reduction C646≥75%
Q9NVX0	HAUS augmin-like complex subunit 2	HAUS2	235	0	1	1	1	1	0	0	0	1	1	1	0	0	Reduction C646≥75%
Q9NW13	RNA-binding protein 28	RBM28	759	0	3	4	2	2	0	0	0	3	4	2	0	0	Reduction C646≥75%
Q9NW82	WD repeat-containing protein 70	WDR70	654	0	1	1	2	1	0	0	0	1	2	3	0	0	Reduction C646≥75%
Q9NWH9	SAFB-like transcription modulator	SLTM	1034	0	1	2	2	2	0	0	0	1	2	2	0	0	Reduction C646≥75%
Q9NWK9	Box C/D snoRNA protein 1	ZNHIT6	470	0	1	1	2	1	0	0	0	2	1	2	0	0	Reduction C646≥75%
Q9NWQ9	Uncharacterized protein C14orf119	C14orf119	140	0	1	1	1	0	0	0	0	1	1	1	0	0	Reduction C646≥75%
Q9NWU2	Glucose-induced degradation protein 8 homolog	GID8	228	0	3	1	3	3	0	0	0	3	2	3	0	0	Reduction C646≥75%
Q9NWU5	39S ribosomal protein L22, mitochondrial	MRPL22	206	0	1	1	2	0	0	0	0	1	2	2	0	0	Reduction C646≥75%
Q9NX08	COMM domain-containing protein 8	COMMD8	183	0	2	1	1	1	0	0	0	2	1	1	0	0	Reduction C646≥75%
Q9NX20	39S ribosomal protein L16, mitochondrial	MRPL16	251	0	3	4	3	1	0	0	0	3	4	3	0	0	Reduction C646≥75%
Q9NX40	OCIA domain-containing protein 1	OCIAD1	245	0	3	2	3	1	0	0	0	4	4	4	0	0	Reduction C646≥75%
Q9NX46	Poly(ADP-ribose) glycohydrolase ARH3	ADPRHL2	363	0	1	1	1	0	0	0	0	1	2	2	0	0	Reduction C646≥75%
Q9NX55	Huntingtin-interacting protein K	HYPK	129	0	1	2	2	1	0	0	0	1	3	3	0	0	Reduction C646≥75%
Q9NX58	Cell growth-regulating nucleolar protein	LYAR	379	0	2	1	1	0	0	0	0	2	1	1	0	0	Reduction C646≥75%
Q9NX63	MICOS complex subunit MIC19	CHCHD3	227	0	2	3	2	2	0	0	0	3	3	2	0	0	Reduction C646≥75%
Q9NXG2	THUMP domain-containing protein 1	THUMPD1	353	0	3	1	2	0	0	0	0	4	2	2	0	0	Reduction C646≥75%
Q9NXR1	Nuclear distribution protein nudE homolog 1	NDE1	335	0	1	1	2	1	0	0	0	1	2	2	0	0	Reduction C646≥75%
Q9NXV2	BTB/POZ domain-containing protein KCTD5	KCTD5	234	0	1	2	2	0	0	0	0	2	2	3	0	0	Reduction C646≥75%
Q9NXV6	CDKN2A-interacting protein	CDKN2AIP	580	0	3	3	3	2	0	0	0	3	4	4	0	0	Reduction C646≥75%
Q9NXW2	DnaJ homolog subfamily B member 12	DNAJB12	375	0	2	2	2	2	0	0	0	3	2	2	0	0	Reduction C646≥75%
Q9NY27	Serine/threonine-protein phosphatase 4 regulatory subunit 2	PPP4R2	417	0	2	3	2	2	0	0	0	2	3	2	0	0	Reduction C646≥75%
Q9NY61	Protein AATF	AATF	560	0	2	1	2	0	0	0	0	2	1	3	0	0	Reduction C646≥75%
Q9NYB0	Telomeric repeat-binding factor 2-interacting protein 1	TERF2IP	399	0	2	2	4	2	0	0	0	3	3	7	0	0	Reduction C646≥75%
Q9NYF8	Bcl-2-associated transcription factor 1	BCLAF1	920	0	5	5	3	2	0	0	0	6	6	4	0	0	Reduction C646≥75%
Q9NYL9	Tropomodulin-3	TMOD3	352	0	6	4	2	3	0	0	0	11	6	4	0	0	Reduction C646≥75%
Q9NZ63	Uncharacterized protein C9orf78	C9orf78	289	0	1	2	2	2	0	0	0	1	2	2	0	0	Reduction C646≥75%
Q9NZB2	Constitutive coactivator of PPAR-gamma-like protein 1	FAM120A	1118	0	6	3	1	1	0	0	0	8	3	1	0	0	Reduction C646≥75%
Q9NZJ0	Denticleless protein homolog	DTL	730	0	1	2	2	0	0	0	0	1	3	4	0	0	Reduction C646≥75%
Q9NZK5	Adenosine deaminase CECR1	CECR1	511	0	1	4	3	1	0	0	0	1	5	4	0	0	Reduction C646≥75%
Q9NZL4	Hsp70-binding protein 1	HSPBP1	359	0	3	4	4	5	0	0	0	6	4	5	0	0	Reduction C646≥75%
Q9NZL9	Methionine adenosyltransferase 2 subunit beta	MAT2B	334	0	5	5	5	5	0	0	0	7	5	5	0	0	Reduction C646≥75%
Q9NZM3	Intersectin-2	ITSN2	1697	0	1	2	1	1	0	0	0	1	4	2	0	0	Reduction C646≥75%
Q9NZN8	CCR4-NOT transcription complex subunit 2	CNOT2	540	0	1	1	1	1	0	0	0	2	2	1	0	0	Reduction C646≥75%
Q9P000	COMM domain-containing protein 9	COMMD9	198	0	2	2	3	0	0	0	0	3	3	4	0	0	Reduction C646≥75%
Q9P016	Thymocyte nuclear protein 1	THYN1	225	0	2	1	1	1	0	0	0	3	2	1	0	0	Reduction C646≥75%
Q9P021	Cysteine-rich PDZ-binding protein	CRIPT	101	0	1	1	1	0	0	0	0	1	2	1	0	0	Reduction C646≥75%
Q9P0I2	ER membrane protein complex subunit 3	EMC3	261	0	1	1	1	0	0	0	0	2	1	1	0	0	Reduction C646≥75%
Q9P0J0	NADH dehydrogenase [ubiquinone] 1 alpha subcomplex subunit 13	NDUFA13	144	0	2	3	3	2	0	0	0	3	4	3	0	0	Reduction C646≥75%
Q9P0L0	Vesicle-associated membrane protein-associated protein A	VAPA	249	0	2	3	4	2	0	0	0	6	8	9	0	0	Reduction C646≥75%
Q9P0P0	E3 ubiquitin-protein ligase RNF181	RNF181	153	0	2	2	3	2	0	0	0	6	5	6	0	0	Reduction C646≥75%
Q9P0U1	Mitochondrial import receptor subunit TOM7 homolog	TOMM7	55	0	1	1	1	1	0	0	0	1	2	1	0	0	Reduction C646≥75%
Q9P1F3	Costars family protein ABRACL	ABRACL	81	0	1	1	1	0	0	0	0	4	4	4	0	0	Reduction C646≥75%
Q9P1U0	DNA-directed RNA polymerase I subunit RPA12	ZNRD1	126	0	1	1	1	1	0	0	0	2	1	2	0	0	Reduction C646≥75%
Q9P270	SLAIN motif-containing protein 2	SLAIN2	581	0	1	1	1	1	0	0	0	1	1	1	0	0	Reduction C646≥75%
Q9P287	BRCA2 and CDKN1A-interacting protein	BCCIP	314	0	2	1	3	0	0	0	0	3	1	4	0	0	Reduction C646≥75%
Q9P2I0	Cleavage and polyadenylation specificity factor subunit 2	CPSF2	782	0	2	1	3	2	0	0	0	2	1	3	0	0	Reduction C646≥75%
Q9P2J5	Leucine--tRNA ligase, cytoplasmic	LARS	1176	0	10	10	11	9	0	0	0	14	14	16	0	0	Reduction C646≥75%
Q9P2N5	RNA-binding protein 27	RBM27	1060	0	3	1	2	1	0	0	0	3	1	3	0	0	Reduction C646≥75%
Q9P2T1	GMP reductase 2	GMPR2	348	0	1	1	1	0	0	0	0	2	3	3	0	0	Reduction C646≥75%
Q9UBB4	Ataxin-10	ATXN10	475	0	1	4	3	1	0	0	0	1	5	3	0	0	Reduction C646≥75%
Q9UBC2	Epidermal growth factor receptor substrate 15-like 1	EPS15L1	864	0	2	3	5	3	0	0	0	3	3	5	0	0	Reduction C646≥75%
Q9UBF2	Coatomer subunit gamma-2	COPG2	871	0	2	2	2	1	0	0	0	5	6	5	0	0	Reduction C646≥75%
Q9UBF6	RING-box protein 2	RNF7	113	0	2	2	2	1	0	0	0	3	2	2	0	0	Reduction C646≥75%
Q9UBK9	Protein UXT	UXT	157	0	2	1	2	2	0	0	0	3	2	2	0	0	Reduction C646≥75%
Q9UBP0	Spastin	SPAST	616	0	2	3	3	3	0	0	0	2	5	4	0	0	Reduction C646≥75%
Q9UBQ0	Vacuolar protein sorting-associated protein 29	VPS29	182	0	1	1	1	1	0	0	0	1	1	1	0	0	Reduction C646≥75%
Q9UBQ5	Eukaryotic translation initiation factor 3 subunit K	EIF3K	218	0	3	3	3	2	0	0	0	4	3	4	0	0	Reduction C646≥75%
Q9UBS4	DnaJ homolog subfamily B member 11	DNAJB11	358	0	2	1	4	1	0	0	0	2	2	5	0	0	Reduction C646≥75%
Q9UBT2	SUMO-activating enzyme subunit 2	UBA2	640	0	3	2	5	3	0	0	0	3	4	8	0	0	Reduction C646≥75%
Q9UBU8	Mortality factor 4-like protein 1	MORF4L1	362	0	3	5	2	3	0	0	0	5	5	3	0	0	Reduction C646≥75%
Q9UEE5	Serine/threonine-protein kinase 17A	STK17A	414	0	1	1	1	1	0	0	0	1	1	2	0	0	Reduction C646≥75%
Q9UFW8	CGG triplet repeat-binding protein 1	CGGBP1	167	0	3	2	2	2	0	0	0	3	2	3	0	0	Reduction C646≥75%
Q9UG63	ATP-binding cassette sub-family F member 2	ABCF2	623	0	3	4	5	2	0	0	0	5	6	5	0	0	Reduction C646≥75%
Q9UGP8	Translocation protein SEC63 homolog	SEC63	760	0	1	1	1	1	0	0	0	1	2	1	0	0	Reduction C646≥75%
Q9UH99	SUN domain-containing protein 2	SUN2	717	0	1	2	4	0	0	0	0	1	2	5	0	0	Reduction C646≥75%
Q9UHB6	LIM domain and actin-binding protein 1	LIMA1	759	0	1	1	1	1	0	0	0	2	1	1	0	0	Reduction C646≥75%
Q9UHB9	Signal recognition particle subunit SRP68	SRP68	627	0	3	1	3	0	0	0	0	3	1	3	0	0	Reduction C646≥75%
Q9UHD1	Cysteine and histidine-rich domain-containing protein 1	CHORDC1	332	0	1	1	1	5	0	0	0	2	3	1	0	0	Reduction C646≥75%
Q9UHD8	Septin-9	SEPT9	586	0	4	3	3	2	0	0	0	4	3	3	0	0	Reduction C646≥75%
Q9UHI6	Probable ATP-dependent RNA helicase DDX20	DDX20	824	0	3	2	2	0	0	0	0	3	2	3	0	0	Reduction C646≥75%
Q9UHX1	Poly(U)-binding-splicing factor PUF60	PUF60	559	0	9	8	8	8	0	0	0	15	12	22	0	0	Reduction C646≥75%
Q9UHY1	Nuclear receptor-binding protein	NRBP1	535	0	1	3	3	0	0	0	0	1	3	4	0	0	Reduction C646≥75%
[truncated: 1,142 more rows]
