# Supplementary material for: Inhibition of CBP synergizes with the RNA-dependent mechanisms of Azacitidine by limiting protein synthesis
Source: Nat Commun. 2021 Oct 18;12:6060. doi: 10.1038/s41467-021-26258-z (PMC8523560; doi:10.1038/s41467-021-26258-z)
Supplement: Supplementary file 10 — Supplementary Dataset 7 [file 41467_2021_26258_MOESM10_ESM.xlsx]

## Sheet: DAVID 75-4h
Annotation Cluster 1	Enrichment Score: 35.05266334764113
Category	Term	Count	%	Pvalue (Fisher’s Exact Test)	-log(pval)	Genes
GOTERM_MF_DIRECT	GO:0098641~cadherin binding involved in cell-cell adhesion	120	5.72246	1.20966e-36	35.9173	HDLBP, PARK7, BZW2, CRKL, SLK, PPME1, KIF5B, RUVBL1, BSG, TRIM25, SH3GL1, TMPO, EIF2A, SH3GLB1, IST1, TMOD3, CSNK1D, GAPVD1, SND1, HCFC1, ATXN2L, TAGLN2, EZR, TLN1, VCL, LRRC59, DDX6, MACF1, TXNDC9, PDXDC1, TWF2, UBFD1, IQGAP1, ZC3HAV1, NDRG1, RTN4, GIGYF2, CNN2, KIAA1524, CCNB2, SNX1, KLC2, LARP1, SNX2, STK38, H1FX, ZC3H15, SPTBN1, S100A11, SNX5, VASP, IDH1, RDX, EEF2, PAICS, EHD1, ANLN, EHD4, E…
GOTERM_CC_DIRECT	GO:0005913~cell-cell adherens junction	123	5.86552	3.6375e-36	35.4392	HDLBP, PARK7, BZW2, CRKL, SLK, PPME1, KIF5B, RUVBL1, BSG, TRIM25, SH3GL1, TMPO, EIF2A, SH3GLB1, IST1, TMOD3, CSNK1D, GAPVD1, SND1, HCFC1, ATXN2L, TAGLN2, EZR, TLN1, VCL, LRRC59, DDX6, MACF1, TXNDC9, PDXDC1, TWF2, UBFD1, IQGAP1, ZC3HAV1, NDRG1, RTN4, GIGYF2, CNN2, KIAA1524, CCNB2, SNX1, KLC2, LARP1, SNX2, STK38, H1FX, ZC3H15, SPTBN1, S100A11, SNX5, LYN, VASP, IDH1, RDX, EEF2, PAICS, EHD1, ANLN, EH…
GOTERM_BP_DIRECT	GO:0098609~cell-cell adhesion	112	5.34096	1.57958e-34	33.8015	HDLBP, PARK7, BZW2, CRKL, SLK, PPME1, KIF5B, RUVBL1, BSG, TRIM25, SH3GL1, TMPO, EIF2A, SH3GLB1, IST1, TMOD3, CSNK1D, GAPVD1, SND1, HCFC1, ATXN2L, TAGLN2, LRRC59, DDX6, MACF1, TXNDC9, PDXDC1, TWF2, UBFD1, IQGAP1, ZC3HAV1, NDRG1, RTN4, GIGYF2, CNN2, KIAA1524, CCNB2, SNX1, KLC2, LARP1, SNX2, STK38, H1FX, ZC3H15, SPTBN1, S100A11, SNX5, VASP, IDH1, RDX, EEF2, PAICS, EHD1, ANLN, EHD4, EIF2S3, EIF5, STK…
Annotation Cluster 2	Enrichment Score: 26.066999422394794
Category	Term	Count	%	Pvalue (Fisher’s Exact Test)	-log(pval)	Genes
UP_KEYWORDS	mRNA processing	131	6.24702	4.96541e-45	44.304	EIF4A3, HNRNPR, CASC3, CCAR2, EFTUD2, PPP4R2, SNRPD1, KHSRP, CWC22, ZNF326, SNRPD3, SRRM2, MBNL1, THOC1, SSU72, THOC2, WBP11, CDC40, THOC6, PRPF4, PRPF6, PDE12, PRPF3, XRN2, SRSF2, SNRPG, SNRNP27, GEMIN5, GEMIN6, PPIH, SNRPE, SNRPF, SRSF6, SNRNP200, KHDRBS1, SLBP, DHX8, DDX1, CSTF2, PRPF8, SUPT6H, CSTF1, DHX38, SMN1, RBM10, CPSF4, CPSF6, PNPT1, ZRANB2, CPSF1, ALYREF, CPSF3, ECD, CPSF2, LSM5, LSM4…
UP_KEYWORDS	mRNA splicing	107	5.10253	8.98277e-39	38.0466	EIF4A3, HNRNPR, CASC3, CCAR2, EFTUD2, PPP4R2, SNRPD1, KHSRP, CWC22, ZNF326, SNRPD3, SRRM2, MBNL1, THOC1, THOC2, WBP11, CDC40, THOC6, PRPF4, PRPF6, PRPF3, SRSF2, SNRPG, SNRNP27, GEMIN5, GEMIN6, PPIH, SNRPE, SNRPF, SRSF6, SNRNP200, DHX8, PRPF8, SUPT6H, DHX38, SMN1, RBM10, ZRANB2, ALYREF, ECD, LSM5, LSM4, LSM3, SRPK1, LSM2, SNW1, SON, SUGP1, ISY1, RBM28, RBM25, DDX46, DDX47, AKAP8L, DDX41, PRPF19, R…
GOTERM_BP_DIRECT	GO:0000398~mRNA splicing, via spliceosome	104	4.95947	7.30006e-38	37.1367	EIF4A3, HNRNPR, CASC3, CCAR1, EFTUD2, SNRPD1, CWC22, SNRPD3, SRRM2, GTF2F1, CDC40, PRPF4, PRPF6, HNRNPUL1, PSPC1, PRPF3, SRSF2, SNRPG, SNRNP27, GEMIN5, GEMIN6, PPIH, SNRPE, SNRPF, SRSF6, SNRPC, SNRNP200, DHX8, DHX9, CSTF2, HTATSF1, PRPF8, ZMAT2, CSTF1, DHX38, CPSF1, FUS, ALYREF, CPSF3, CPSF2, UPF3B, LSM5, LSM4, LSM3, LSM2, HNRNPL, SNW1, SUGP1, ISY1, DDX46, DDX41, PRPF19, ELAVL1, PTBP1, SART1, SYN…
UP_KEYWORDS	Spliceosome	59	2.81354	7.65212e-25	24.1162	ISY1, RBM28, EIF4A3, HNRNPR, DDX41, PRPF19, EFTUD2, SART1, SYNCRIP, SNRPD1, CWC22, SNRPD3, BCAS2, CTNNBL1, RBM5, SRRM2, PLRG1, CDC40, PRPF4, PRPF6, SYF2, PRPF3, FRG1, SNRPG, PPIH, SNRPA1, SNRPE, PABPC1, SNRPF, SNRNP200, SLU7, SKIV2L2, RBM22, SF3B5, SF3B2, SF3B3, DHX8, DDX23, PRPF8, U2AF2, PPP1R8, DHX38, SF3B1, SMNDC1, SF3A3, SF3A1, PPIL1, HNRNPA3, ALYREF, CDC5L, LSM5, LSM4, LSM3, LSM2, SNRNP40, S…
KEGG_PATHWAY	hsa03040:Spliceosome	71	3.38579	6.48954e-24	23.1878	ISY1, TCERG1, RBM25, DDX46, EIF4A3, DDX42, PRPF19, EFTUD2, SART1, SNRNP70, SNRPD1, DHX15, SNRPD3, BCAS2, CTNNBL1, NCBP1, NCBP2, BUD31, THOC1, THOC2, PLRG1, WBP11, CDC40, PRPF4, PRPF6, SYF2, PRPF3, SRSF2, SNRPG, SNRNP27, PPIH, SNRPA1, SNRPE, SNRPF, SRSF6, SNRPC, SNRNP200, SLU7, RBM22, SF3B5, SF3B2, SF3B3, DHX8, SF3B6, DDX23, PRPF8, PUF60, ZMAT2, U2AF2, TRA2A, DHX38, SRSF10, SF3B1, SMNDC1, SF3A3, S…
GOTERM_CC_DIRECT	GO:0071013~catalytic step 2 spliceosome	46	2.19361	2.08754e-19	18.6804	ISY1, SF3B2, SF3B3, DHX8, SF3B6, DDX23, EIF4A3, HNRNPR, DDX41, PRPF19, PRPF8, EFTUD2, SART1, SYNCRIP, SNRPD1, CWC22, DHX38, SNRPD3, SF3B1, BCAS2, SF3A3, SRRM2, SF3A1, PPIL1, HNRNPA3, ALYREF, CDC5L, PLRG1, CDC40, LSM3, LSM2, SNRNP40, PRPF6, SNW1, PHF5A, SYF2, FRG1, SNRPG, SNRPA1, SNRPE, PABPC1, SNRPF, SNRNP200, SLU7, SKIV2L2, RBM22
GOTERM_BP_DIRECT	GO:0008380~RNA splicing	65	3.09967	7.62359e-19	18.1178	RBM28, RBM25, DDX47, EIF4A3, AKAP8L, CCAR2, EFTUD2, RBM4, PTBP1, SYNCRIP, PPP4R2, PPP2R1A, SNRNP70, SNRPD1, KHSRP, DHX15, ZNF326, SNRPD3, BCAS2, RBM5, MBNL1, NCBP1, NCBP2, THOC1, THOC2, WBP11, CDC40, PTBP3, THOC6, PRPF4, SFPQ, PRPF6, THRAP3, PRPF3, ZNF638, SRSF2, SNRPG, LUC7L3, SNRPA1, SNRPF, HNRNPH3, SF3B2, SF3B3, DHX8, DDX23, RBM4B, SUPT6H, PRPF8, IWS1, PPP2CA, PUF60, PPP1R8, RBM10, SF3A3, ZRAN…
GOTERM_CC_DIRECT	GO:0005681~spliceosomal complex	45	2.14592	4.44355e-18	17.3523	RBM28, RBM25, SF3B2, SF3B3, DHX8, PRCC, HNRNPR, DDX41, PRPF8, CCAR2, EFTUD2, HNRNPDL, U2AF2, SNRNP70, PPP1R8, CWC22, ZNF326, SNRPD3, SF3B1, SMNDC1, CTNNBL1, RBM5, BCAS2, SF3A3, SF3A1, BUD31, WBP11, LSM5, LSM4, CDC40, PRPF4, PRPF6, SNW1, PRPF3, SRSF2, SNRPG, WAC, PPIH, SNRPA1, SNRPE, SNRPF, HNRNPH3, SNRNP200, SLU7, SUGP1
GOTERM_BP_DIRECT	GO:0006397~mRNA processing	61	2.90892	2.18169e-14	13.6612	RBM27, RBM28, RBM25, DDX47, CELF2, AKAP8L, ADAR, HNRNPR, CASC3, CCAR2, EFTUD2, RBM4, PTBP1, PPP4R2, SNRNP70, KHSRP, DHX15, ZNF326, BCAS2, MBNL1, PTBP3, WDR33, SFPQ, PDE12, THRAP3, PAPD5, PRPF3, XRN2, SRSF2, RBM23, KHDRBS1, SF3B2, SF3B3, RBM4B, SUPT6H, PRPF8, IWS1, PUF60, PDCD11, U2AF2, PPP1R8, SMN1, ZC3H14, SMNDC1, RBM10, HNRNPA0, SF3A3, SF3A1, CPSF6, ZRANB2, WTAP, ECD, LSM5, LSM3, SRPK1, HNRNPL,…
Annotation Cluster 3	Enrichment Score: 25.16261186774928
Category	Term	Count	%	Pvalue (Fisher’s Exact Test)	-log(pval)	Genes
UP_KEYWORDS	Nucleotide-binding	331	15.7845	3.63756e-29	28.4392	EIF4A1, ACSM3, VARS, EIF4A3, RTCB, ARAF, EPRS, MKI67, SMC3, SMC4, UBE2L3, SMC2, NUBP2, RPS6KA3, RPS6KA6, RPS6KA1, LONP1, PIP4K2A, SEPHS1, GLUL, PDK1, MCCC2, DDX18, CSNK2A1, ACSL1, CSNK2A2, ACSL4, CSNK1D, ACSL3, GTPBP4, CLPX, DYNC1LI1, KARS, MTHFD1, KATNAL2, PRKAR1A, BTK, SUCLG2, VDAC2, YME1L1, HPRT1, KIF20A, KIF20B, AARS2, DHX8, SAR1A, DHX9, PRKDC, GSPT1, DHX30, ATP5B, SPAST, LARS, PRKAR2A, DHX36…
UP_KEYWORDS	ATP-binding	276	13.1617	4.92002e-29	28.308	EIF4A1, ACSM3, VARS, EIF4A3, RTCB, ARAF, EPRS, MKI67, SMC3, SMC4, UBE2L3, SMC2, NUBP2, RPS6KA3, RPS6KA6, RPS6KA1, LONP1, PIP4K2A, SEPHS1, GLUL, PDK1, MCCC2, DDX18, CSNK2A1, ACSL1, CSNK2A2, ACSL4, CSNK1D, ACSL3, CLPX, DYNC1LI1, KARS, MTHFD1, KATNAL2, BTK, YME1L1, KIF20A, KIF20B, AARS2, DHX8, DHX9, PRKDC, DHX30, ATP5B, SPAST, LARS, DHX36, HLTF, DHX38, LYN, TRAP1, XRCC6, CHKA, XRCC5, PLK1, SMARCA5, …
GOTERM_MF_DIRECT	GO:0005524~ATP binding	295	14.0677	1.81714e-19	18.7406	EIF4A1, ACSM3, VARS, EIF4A3, RTCB, ARAF, EPRS, MKI67, SMC3, SMC4, UBE2L3, SMC2, NUBP2, RPS6KA3, RPS6KA6, RPS6KA1, CHORDC1, LONP1, PIP4K2A, SEPHS1, GLUL, PDK1, MCCC2, DDX18, CSNK2A1, ACSL1, CSNK2A2, ACSL4, CSNK1D, ACSL3, AARSD1, CLPX, RUNX1, DYNC1LI1, KARS, MTHFD1, KATNAL2, BTK, SUCLG2, YME1L1, KIF20A, KIF20B, AARS2, DHX8, DHX9, PRKDC, TWF2, DHX30, ATP5B, SPAST, LARS, ATP5D, DHX36, HLTF, DHX38, LY…
Annotation Cluster 4	Enrichment Score: 23.480355632918286
Category	Term	Count	%	Pvalue (Fisher’s Exact Test)	-log(pval)	Genes
UP_KEYWORDS	Cell cycle	179	8.536	1.44744e-36	35.8394	ERCC6L, RIF1, ZWILCH, GMNN, BCCIP, IKZF1, NR3C1, SMC3, MKI67, SMC4, CCAR2, SMC2, CCAR1, PPP1CB, CDC20, RPS6KA3, PPP1CC, STK10, RASSF2, RPS6KA1, POGZ, RUVBL1, NUSAP1, RCC1, EP300, OIP5, TRIM21, LIG1, CSNK2A1, ANAPC7, IST1, USP3, NSMCE2, CSNK2A2, ANXA11, VRK1, ESCO2, ATAD3B, KNSTRN, CDC40, CDC25A, CDC25B, HCFC1, DYNC1LI1, CDC37, PSME3, ZW10, TXNIP, KIF20B, ANAPC1, MAD1L1, KHDRBS1, SEH1L, CDCA2, CDC…
UP_KEYWORDS	Cell division	117	5.5794	9.54065e-28	27.0204	ERCC6L, ZWILCH, NR3C1, SMC3, SMC4, SMC2, PPP1CB, CDC20, PPP1CC, POGZ, RUVBL1, NUSAP1, RCC1, OIP5, LIG1, ANAPC7, IST1, NSMCE2, ANXA11, VRK1, ATAD3B, KNSTRN, CDC40, CDC25A, CDC25B, DYNC1LI1, CDC37, ZW10, KIF20B, ANAPC1, MAD1L1, SEH1L, CDCA2, CDCA5, CDCA7, NCAPG, BRCC3, PDS5A, ARPP19, NCAPH, CCNB2, CCNB1, SPAST, RACGAP1, RAD21, TPR, MCMBP, UBE2C, NEK6, RCC2, PLK1, KLHL21, ZWINT, ANLN, TPX2, STAG2, C…
UP_KEYWORDS	Mitosis	85	4.05341	1.22074e-22	21.9134	ERCC6L, NUMA1, ZWILCH, CETN2, CLTC, KIF11, SMC3, NR3C1, SMC4, SMC2, CDC20, MIS18BP1, RUVBL1, NUSAP1, RCC1, OIP5, HELLS, DYNLT1, ANAPC7, NSUN2, NSMCE2, VRK1, KIF23, ACTR8, SMC1A, KNSTRN, CKAP5, SIRT2, CDC25A, HAUS2, HAUS1, CDC25B, DYNC1LI1, INCENP, KIFC1, PAPD5, ZW10, BIRC5, KIF2C, ARHGEF2, MAPRE1, KIF20B, ANAPC1, MAD1L1, PAFAH1B1, CDCA2, SEH1L, CDCA5, NCAPG, BRCC3, PDS5A, ARPP19, NCAPH, AURKB, AU…
GOTERM_BP_DIRECT	GO:0051301~cell division	104	4.95947	3.47332e-19	18.4593	ERCC6L, ZWILCH, NR3C1, SMC3, SMC4, SMC2, PPP1CB, CDC20, PPP1CC, POGZ, RUVBL1, RCC1, OIP5, LIG1, ANAPC7, IST1, NSMCE2, ANXA11, VRK1, ATAD3B, KNSTRN, CDC40, CDC25A, CDC25B, DYNC1LI1, CDC37, ZW10, KIF20B, ANAPC1, MAD1L1, SEH1L, CDCA2, CDCA5, CDCA7, NCAPG, BRCC3, PDS5A, ARPP19, NCAPH, CCNB2, CCNB1, RAD21, TPR, MCMBP, MAP4, UBE2C, RCC2, KLHL21, ZWINT, TPX2, STAG2, CDK6, UBE2S, CDK4, CDK2, CDK1, NUMA1,…
GOTERM_BP_DIRECT	GO:0007067~mitotic nuclear division	76	3.62423	6.77137e-15	14.1693	ERCC6L, NUMA1, ZWILCH, CETN2, CLTC, KIF11, SMC3, NR3C1, KIF15, CDC20, MIS18BP1, RUVBL1, PBK, RCC1, OIP5, HELLS, PBRM1, DYNLT1, ANAPC7, NSUN2, NSMCE2, VRK1, ACTR8, KIF22, CKAP5, SIRT2, CDC25A, HAUS2, HAUS1, CDC25B, EML4, DYNC1LI1, INCENP, PAPD5, ZW10, SRSF2, BIRC5, KIF2C, ARHGEF2, MAPRE1, KIF20B, ANAPC1, PAFAH1B1, CDCA2, DCTN2, CDCA5, BRCC3, ARPP19, AURKB, AURKA, CCNB2, VCPIP1, RAD21, TPR, MCMBP, …
Annotation Cluster 5	Enrichment Score: 12.349140989756247
Category	Term	Count	%	Pvalue (Fisher’s Exact Test)	-log(pval)	Genes
GOTERM_BP_DIRECT	GO:0006406~mRNA export from nucleus	50	2.38436	5.61649e-20	19.2505	NUP107, NUP188, EIF4A3, CASC3, GLE1, AGFG1, EIF5A, NUP214, UPF1, NUP210, NUP133, NCBP1, NCBP2, THOC1, THOC2, CDC40, THOC6, NUP93, ZC3H11A, SRSF2, NUP54, NUP98, SRSF6, SLU7, FYTTD1, SLBP, NUP205, SEH1L, POLDIP3, AAAS, NXF3, U2AF2, TPR, DHX38, NUP88, NUP43, SRSF10, RAE1, EIF4E, RANBP2, CHTOP, NUP155, CPSF1, ALYREF, CPSF3, CPSF2, UPF3B, NUP153, NUP35, NUP37
GOTERM_BP_DIRECT	GO:0006369~termination of RNA polymerase II transcription	32	1.52599	6.17471e-13	12.2094	SLBP, POLDIP3, CSTF2, EIF4A3, MAZ, CASC3, PABPN1, U2AF2, CSTF1, DHX38, SNRPD3, CHTOP, CPSF1, NCBP1, NCBP2, ALYREF, CPSF3, CPSF2, THOC1, SSU72, UPF3B, THOC2, CDC40, THOC6, NUDT21, ZC3H11A, SRSF2, SNRPG, SNRPE, SNRPF, SRSF6, SLU7
GOTERM_BP_DIRECT	GO:0031124~mRNA 3'-end processing	25	1.19218	3.20488e-10	9.49419	POLDIP3, CSTF2, EIF4A3, CASC3, PABPN1, U2AF2, CSTF1, DHX38, CHTOP, CPSF1, NCBP1, NCBP2, ALYREF, CPSF3, CPSF2, THOC1, UPF3B, THOC2, CDC40, THOC6, NUDT21, ZC3H11A, SRSF2, SRSF6, SLU7
GOTERM_BP_DIRECT	GO:0006405~RNA export from nucleus	25	1.19218	3.6103e-09	8.44246	NUP188, POLDIP3, EIF4A3, CASC3, U2AF2, TPR, DHX38, EIF4E, NUP214, RANBP1, CHTOP, NCBP1, NUP155, NCBP2, ALYREF, THOC1, UPF3B, THOC2, CDC40, THOC6, ZC3H11A, SRSF2, NUP98, SRSF6, SLU7
Annotation Cluster 6	Enrichment Score: 12.308879369867993
Category	Term	Count	%	Pvalue (Fisher’s Exact Test)	-log(pval)	Genes
UP_KEYWORDS	Chromosome	96	4.57797	1.88273e-15	14.7252	ZNF330, SETD2, ERCC6L, NUP107, RIF1, NUMA1, ZWILCH, FBXO28, PINX1, HMGB2, CTCF, HMGB1, SMC3, MKI67, SMC4, PHF6, SMC2, PPP1CC, SMCHD1, RASSF2, PPP2R1A, MIS18BP1, POGZ, NUSAP1, CHAMP1, OIP5, WHSC1L1, TMPO, DDX18, SUPT16H, NUP133, ATRX, RBM19, ZFR, NSMCE2, NGDN, ESCO2, ACTR8, PPP2R5C, RANGAP1, SMC1A, KNSTRN, CKAP5, SIRT2, MSH6, GPATCH11, DYNC1LI1, INCENP, ZW10, BIRC5, TERF2IP, KIF2C, ZMYND11, DTL, M…
GOTERM_CC_DIRECT	GO:0000776~kinetochore	38	1.81211	6.06226e-15	14.2174	SEH1L, NUP107, DCTN2, ZWILCH, PINX1, FBXO28, TTK, WDR43, AURKB, XPO1, RASSF2, SIN3A, TPR, NUP43, BUB1, CLASP1, CLASP2, SEC13, SPAG5, NDE1, PLK1, KIF22, RANGAP1, SMC1A, CKAP5, KNSTRN, ZWINT, GPATCH11, DYNC1LI1, CENPF, INCENP, ZW10, KIF2C, NUP98, SUGT1, MAD1L1, NUP37, PAFAH1B1
UP_KEYWORDS	Centromere	48	2.28898	1.85693e-14	13.7312	DCTN5, ZNF330, ERCC6L, SEH1L, NUP107, ZWILCH, PINX1, FBXO28, CTCF, SMC3, PHF6, AURKB, PPP2CA, PPP1CC, RASSF2, PPP2R1A, MIS18BP1, RAD21, TPR, CHAMP1, NUP43, OIP5, BUB1, CLASP1, CLASP2, CENPU, NUP133, SPAG5, NDE1, RCC2, PLK1, NGDN, PPP2R5C, RANGAP1, SMC1A, CKAP5, KNSTRN, ZWINT, GPATCH11, DYNC1LI1, CENPF, STAG2, INCENP, ZW10, BIRC5, KIF2C, MAD1L1, NUP37
GOTERM_BP_DIRECT	GO:0007062~sister chromatid cohesion	42	2.00286	4.72305e-13	12.3258	ERCC6L, SEH1L, NUP107, ZWILCH, CDCA5, PDS5A, SMC3, PHB2, AURKB, CDC20, PPP1CC, XPO1, RAD21, MCMBP, NUP43, BUB1, CLASP1, CLASP2, RANBP2, CENPU, SEC13, NUP133, NDE1, RCC2, PLK1, KIF22, RANGAP1, SMC1A, CKAP5, ZWINT, CENPF, RPS27, STAG2, INCENP, ZW10, BIRC5, KIF2C, NUP98, MAPRE1, MAD1L1, NUP37, PAFAH1B1
UP_KEYWORDS	Kinetochore	35	1.66905	7.20451e-11	10.1424	DCTN5, ERCC6L, SEH1L, NUP107, ZWILCH, PINX1, FBXO28, PHF6, PPP1CC, RASSF2, TPR, CHAMP1, NUP43, BUB1, CLASP1, CLASP2, CENPU, NUP133, SPAG5, NDE1, PLK1, RANGAP1, SMC1A, CKAP5, KNSTRN, ZWINT, GPATCH11, DYNC1LI1, CENPF, INCENP, ZW10, BIRC5, KIF2C, MAD1L1, NUP37
GOTERM_CC_DIRECT	GO:0000777~condensed chromosome kinetochore	32	1.52599	1.94392e-09	8.71132	DCTN5, ERCC6L, SEH1L, NUP107, ZWILCH, PINX1, FBXO28, PHF6, PPP1CC, RASSF2, CHAMP1, NUP43, BUB1, CLASP1, CLASP2, CENPU, NUP133, SPAG5, NDE1, RANGAP1, SMC1A, CKAP5, KNSTRN, ZWINT, GPATCH11, DYNC1LI1, INCENP, ZW10, BIRC5, KIF2C, MAD1L1, NUP37
