# Supplementary material for: Inhibition of CBP synergizes with the RNA-dependent mechanisms of Azacitidine by limiting protein synthesis
Source: Nat Commun. 2021 Oct 18;12:6060. doi: 10.1038/s41467-021-26258-z (PMC8523560; doi:10.1038/s41467-021-26258-z)
Supplement: Supplementary file 11 — Supplementary Dataset 8 [file 41467_2021_26258_MOESM11_ESM.xlsx]

## Sheet: Sheet1
Replicate 1				Replicate 2				Replicate 3
POSITION	DMSO	C646		POSITION	DMSO	C646 4h		POSITION	DMSO	C646 4h
1	0.534049	0.529402		0	0.46684	0.437587		0	0.356841	0.319329
2	0.531007	0.523484		1	0.466914	0.403153		1	0.359389	0.334448
3	0.52947	0.533744		2	0.466916	0.376222		2	0.370656	0.341
4	0.533005	0.542836		3	0.466934	0.380588		3	0.371718	0.34023
5	0.532303	0.546048		4	0.46696	0.413159		4	0.384788	0.335094
6	0.531646	0.545799		5	0.466981	0.434792		5	0.391616	0.330293
7	0.529969	0.544838		6	0.467038	0.658854		6	0.387063	0.326364
8	0.524788	0.541097		7	0.467076	2.37877		7	0.381815	0.360196
9	0.525448	0.525061		8	0.467123	3.50339		8	0.37711	0.364835
10	0.527383	0.525954		9	0.46714	0.698445		9	0.37254	0.408263
11	0.532587	0.538141		10	0.467143	0.565383		10	0.469898	0.425342
12	0.535643	0.544513		11	0.467268	0.506179		11	1.63552	0.403848
13	0.542648	0.546202		12	0.467324	0.473246		12	5.60433	0.387648
14	0.554675	0.545339		13	0.468043	0.445081		13	5.61024	0.376392
15	0.551248	0.545095		14	0.468072	0.405681		14	5.50308	0.369947
16	0.548215	0.531173		15	0.468128	0.385161		15	5.48854	0.482229
17	0.545825	0.52366		16	0.468224	0.397032		16	5.48077	1.68526
18	0.544322	0.533259		17	0.468238	0.427201		17	5.47688	5.21094
19	0.543505	0.542504		18	0.468294	0.598706		18	5.4741	5.3815
20	0.541246	0.545343		19	0.468276	1.08953		19	5.4767	5.23166
21	0.536315	0.545158		20	0.468357	0.781453		20	5.46629	5.20772
22	0.536288	0.544277		21	0.46838	0.615328		21	5.46222	5.19449
23	0.53601	0.541568		22	0.468306	0.543716		22	5.46074	5.16648
24	0.539636	0.525553		23	0.468411	0.586692		23	5.46055	5.14647
25	0.553904	0.525716		24	0.468499	1.831		24	5.46002	5.13948
26	0.551941	0.537764		25	0.468604	5.54538		25	5.46203	5.1532
27	0.549805	0.543964		26	0.468618	5.46853		26	5.46491	5.14459
28	0.549061	0.545566		27	0.468707	5.20076		27	5.4661	5.1492
29	0.558664	0.54441		28	0.468746	5.19182		28	5.46817	5.15514
30	0.57059	0.543769		29	0.468865	5.20667		29	5.47027	5.1591
31	0.575557	0.567871		30	0.472058	5.22625		30	5.47207	5.16596
32	0.578639	0.583304		31	0.508999	5.24753		31	5.48113	5.17332
33	0.585126	0.579044		32	0.521965	5.26975		32	5.48538	5.18232
34	0.579615	0.583615		33	0.510929	5.28909		33	5.48047	5.18722
35	0.572321	0.592103		34	0.507403	5.30688		34	5.47811	5.18935
36	0.569501	0.839753		35	0.508405	5.31475		35	5.4796	5.19323
37	0.566801	2.59475		36	0.483574	5.32213		36	5.48011	5.19846
38	0.576592	5.09566		37	0.423762	5.33052		37	5.48203	5.2031
39	0.83827	4.70697		38	0.478055	5.35074		38	5.48599	5.20835
40	2.21299	4.66322		39	0.489237	5.34794		39	5.48403	5.2249
41	5.20979	4.64641		40	0.788952	5.3527		40	5.48461	5.21989
42	5.01122	4.64115		41	2.2686	5.35912		41	5.48514	5.21617
43	5.01327	4.65085		42	6.14558	5.36458		42	5.48601	5.21913
44	5.02029	4.66157		43	5.57483	5.36929		43	5.48467	5.22116
45	5.02943	4.67453		44	5.57367	5.37529		44	5.48536	5.22304
46	5.03812	4.684		45	5.57475	5.38001		45	5.48585	5.22554
47	5.04574	4.68954		46	5.57729	5.38222		46	5.48648	5.2293
48	5.04284	4.69597		47	5.57868	5.38421		47	5.48421	5.23891
49	5.03698	4.71378		48	5.57366	5.38765		48	5.48294	5.23034
50	5.0429	4.71812		49	5.56992	5.38942		49	5.48249	5.23155
51	5.04114	4.72016		50	5.56802	5.39184		50	5.48423	5.23179
52	5.03561	4.72331		51	5.56765	5.39838		51	5.48313	5.23194
53	5.03687	4.72289		52	5.56905	5.39809		52	5.47986	5.23538
54	5.03145	4.72223		53	5.56776	5.39766		53	5.47801	5.23447
55	5.02902	4.72374		54	5.56631	5.39634		54	5.4767	5.23469
56	5.02765	4.72812		55	5.56593	5.39548		55	5.47645	5.23533
57	5.03029	4.72954		56	5.56504	5.39506		56	5.47358	5.23413
58	5.02798	4.73079		57	5.56345	5.39668		57	5.47339	5.23243
59	5.02594	4.73045		58	5.56231	5.39625		58	5.47101	5.23169
60	5.02531	4.732		59	5.56137	5.39608		59	5.46902	5.23203
61	5.02439	4.73923		60	5.56038	5.39616		60	5.46727	5.23068
62	5.02606	4.73106		61	5.56016	5.40328		61	5.46302	5.22915
63	5.03224	4.73162		62	5.5598	5.3977		62	5.45843	5.23398
64	5.03233	4.73449		63	5.57034	5.39895		63	5.45313	5.23163
65	5.02963	4.73444		64	5.55737	5.39726		64	5.4525	5.23032
66	5.04346	4.73261		65	5.55443	5.39677		65	5.4485	5.2189
67	5.02914	4.73264		66	5.55176	5.407		66	5.44109	5.21539
68	5.02914	4.73272		67	5.55094	5.39716		67	5.42528	5.21148
69	5.02363	4.73199		68	5.54813	5.39378		68	5.41921	5.20979
70	5.0203	4.73173		69	5.54469	5.39782		69	5.4115	5.20378
71	5.01724	4.73041		70	5.5405	5.38973		70	5.40013	5.19748
72	5.02407	4.73071		71	5.53739	5.38487		71	5.38872	5.19256
73	5.01632	4.73021		72	5.53547	5.38763		72	5.38751	5.18722
74	5.01221	4.72711		73	5.54037	5.38318		73	5.3628	5.18135
75	5.02228	4.7263		74	5.5328	5.37732		74	5.35035	5.17462
76	5.01967	4.72405		75	5.52546	5.37295		75	5.33249	5.16575
77	5.01911	4.72265		76	5.52215	5.37199		76	5.32003	5.15275
78	5.01001	4.72157		77	5.51202	5.3691		77	5.30202	5.14698
79	5.00747	4.72033		78	5.51045	5.36943		78	5.28426	5.13931
80	5.00336	4.72243		79	5.50576	5.36217		79	5.2654	5.12566
81	5.00147	4.71889		80	5.50275	5.35498		80	5.24596	5.12052
82	5.00215	4.71384		81	5.50225	5.35443		81	5.22465	5.1048
83	5.00443	4.71077		82	5.50821	5.35113		82	5.20313	5.08689
84	4.99339	4.70969		83	5.49585	5.34628		83	5.18158	5.06676
85	4.98965	4.70729		84	5.5057	5.33772		84	5.15643	5.05241
86	4.99051	4.70519		85	5.48569	5.32963		85	5.12399	5.02591
87	4.98903	4.70304		86	5.48733	5.32533		86	5.10388	5.00362
88	4.99566	4.69892		87	5.47758	5.31686		87	5.08443	4.98565
89	4.98853	4.6938		88	5.47274	5.312		88	5.05623	4.9638
90	4.98038	4.687		89	5.46802	5.30671		89	5.03447	4.94034
91	4.97307	4.68084		90	5.46423	5.30144		90	5.00505	4.9163
92	4.96935	4.67447		91	5.46039	5.29176		91	4.97523	4.89325
93	4.96887	4.66877		92	5.45579	5.29544		92	4.95146	4.86998
94	4.96291	4.66207		93	5.45151	5.2774		93	4.9287	4.84571
95	4.95534	4.65446		94	5.44875	5.26989		94	4.90362	4.82256
96	4.94846	4.64521		95	5.44823	5.24933		95	4.87518	4.79578
97	4.93926	4.63412		96	5.44011	5.24131		96	4.84569	4.76813
98	4.93273	4.62387		97	5.43466	5.22917		97	4.82361	4.74548
99	4.92921	4.61432		98	5.43038	5.21892		98	4.79746	4.7192
100	4.9217	4.60212		99	5.41662	5.20233		99	4.77281	4.69025
101	4.91443	4.59136		100	5.41046	5.18946		100	4.74372	4.6652
102	4.90938	4.57809		101	5.40659	5.17205		101	4.71581	4.63954
103	4.89997	4.56241		102	5.39243	5.1557		102	4.68867	4.6086
104	4.88867	4.54609		103	5.38647	5.14312		103	4.66098	4.58298
105	4.87574	4.52581		104	5.37522	5.12472		104	4.63458	4.55573
106	4.86448	4.50735		105	5.36741	5.10148		105	4.60376	4.52867
107	4.84756	4.49221		106	5.35432	5.08278		106	4.57702	4.51131
108	4.83184	4.47461		107	5.34432	5.0613		107	4.54192	4.49196
109	4.81654	4.45214		108	5.33058	5.04023		108	4.50958	4.46167
110	4.79702	4.42492		109	5.31892	5.02029		109	4.47523	4.43571
111	4.77383	4.40034		110	5.30421	4.9963		110	4.44475	4.41129
112	4.74543	4.3748		111	5.28421	4.97157		111	4.41286	4.38543
113	4.72425	4.36193		112	5.27043	4.94902		112	4.37963	4.36719
114	4.70511	4.32041		113	5.25457	4.92635		113	4.35219	4.34443
115	4.68088	4.2868		114	5.23477	4.89241		114	4.31351	4.31264
116	4.65435	4.2495		115	5.21439	4.86622		115	4.27552	4.27599
117	4.62676	4.21247		116	5.19044	4.83804		116	4.23737	4.24181
118	4.59122	4.17721		117	5.16894	4.8051		117	4.20096	4.20643
119	4.55265	4.14075		118	5.14919	4.76775		118	4.16363	4.17221
120	4.51812	4.106		119	5.12462	4.73554		119	4.12771	4.1399
121	4.48319	4.07741		120	5.09094	4.7003		120	4.09071	4.10487
122	4.44546	4.04781		121	5.064	4.68393		121	4.05217	4.06896
123	4.41031	4.00443		122	5.03557	4.6334		122	4.01221	4.03249
124	4.37795	3.97094		123	5.00412	4.59415		123	3.98215	3.99852
125	4.33534	3.93581		124	4.97686	4.55518		124	3.94938	3.963
126	4.30166	3.90221		125	4.94555	4.51849		125	3.92158	3.92356
127	4.25877	3.86887		126	4.91526	4.48033		126	3.88461	3.8878
128	4.21753	3.83412		127	4.88409	4.44346		127	3.83985	3.85214
129	4.17342	3.83914		128	4.84882	4.40444		128	3.80559	3.81469
130	4.12843	3.77503		129	4.82036	4.36866		129	3.77338	3.78145
131	4.08832	3.78278		130	4.79126	4.32899		130	3.73413	3.74195
132	4.04874	3.74094		131	4.75717	4.29052		131	3.6945	3.70218
133	4.00778	3.68811		132	4.72321	4.2537		132	3.6567	3.66282
134	3.97581	3.66823		133	4.69076	4.21507		133	3.62244	3.62255
135	3.94567	3.6276		134	4.65386	4.17425		134	3.58641	3.58528
136	3.91348	3.56365		135	4.62268	4.13457		135	3.54017	3.55673
137	3.85229	3.52695		136	4.58183	4.09452		136	3.50221	3.50837
138	3.81484	3.49122		137	4.54371	4.05518		137	3.46579	3.47062
139	3.77135	3.43463		138	4.50433	4.01436		138	3.42686	3.43357
140	3.72482	3.38546		139	4.46325	3.97551		139	3.38863	3.39935
141	3.67906	3.33809		140	4.42442	3.93309		140	3.35219	3.36257
142	3.63649	3.29117		141	4.3837	3.8934		141	3.31421	3.32601
143	3.59502	3.25089		142	4.34172	3.85625		142	3.27655	3.28909
144	3.5494	3.20805		143	4.29889	3.81659		143	3.2402	3.25254
145	3.50144	3.16997		144	4.25516	3.77761		144	3.2027	3.21794
146	3.45632	3.13263		145	4.21092	3.7368		145	3.16621	3.18057
147	3.4136	3.09373		146	4.16848	3.69758		146	3.13523	3.1465
148	3.37569	3.05455		147	4.12502	3.66352		147	3.09476	3.11072
149	3.34035	3.01426		148	4.08189	3.61974		148	3.05205	3.07325
150	3.29704	2.97297		149	4.03199	3.56989		149	3.01569	3.03976
151	3.25608	2.89276		150	3.98693	3.52661		150	2.97778	3.00296
152	3.20793	2.85401		151	3.94195	3.48842		151	2.94121	2.96613
153	3.16106	2.81525		152	3.89217	3.4522		152	2.90619	2.93312
154	3.11801	2.77403		153	3.84732	3.40909		153	2.8706	2.89905
155	3.07331	2.73677		154	3.79843	3.3632		154	2.83476	2.86251
156	3.03021	2.7002		155	3.75043	3.32339		155	2.80003	2.83081
157	2.985	2.6593		156	3.70633	3.28081		156	2.76549	2.79495
158	2.93652	2.61916		157	3.6737	3.24043		157	2.73097	2.76167
159	2.89301	2.58037		158	3.6287	3.20024		158	2.69639	2.72797
160	2.84908	2.53738		159	3.57799	3.16105		159	2.66193	2.69534
161	2.80461	2.49657		160	3.53775	3.12244		160	2.62926	2.66327
162	2.76342	2.45914		161	3.49737	3.08346		161	2.59671	2.63232
163	2.71932	2.42284		162	3.45517	3.0449		162	2.56281	2.59838
164	2.66885	2.38633		163	3.41404	3.00757		163	2.52977	2.56564
165	2.62324	2.35154		164	3.36822	2.96709		164	2.49807	2.53451
166	2.5822	2.31463		165	3.32357	2.93064		165	2.46473	2.50521
167	2.53874	2.28609		166	3.28313	2.89177		166	2.43158	2.47419
168	2.49317	2.24725		167	3.24276	2.85295		167	2.39918	2.44164
169	2.45326	2.20708		168	3.20383	2.81657		168	2.36631	2.41014
170	2.41407	2.17202		169	3.16361	2.77637		169	2.33351	2.37762
171	2.37379	2.13697		170	3.12353	2.73769		170	2.30204	2.34572
172	2.33749	2.10238		171	3.08245	2.70683		171	2.27558	2.31657
173	2.29427	2.06859		172	3.04423	2.6626		172	2.24082	2.28422
174	2.24769	2.03381		173	3.00209	2.62446		173	2.20837	2.25171
175	2.20015	1.99967		174	2.9601	2.58592		174	2.1772	2.22306
176	2.15654	1.96527		175	2.91787	2.54903		175	2.14625	2.1916
177	2.11433	1.93197		176	2.87714	2.51421		176	2.11535	2.16209
178	2.07383	1.90195		177	2.83862	2.4793		177	2.08699	2.1339
179	2.03849	1.8698		178	2.80287	2.44771		178	2.05974	2.10685
180	2.00931	1.83908		179	2.77097	2.41407		179	2.03184	2.0796
181	1.98136	1.80875		180	2.73844	2.3783		180	2.00459	2.05261
182	1.94748	1.77801		181	2.70185	2.34679		181	1.97807	2.02768
183	1.91654	1.74991		182	2.66007	2.31345		182	1.94932	2.00015
184	1.88221	1.72175		183	2.62476	2.28037		183	1.921	1.97223
185	1.84814	1.69396		184	2.58659	2.25142		184	1.89545	1.94796
186	1.81752	1.66653		185	2.54942	2.22017		185	1.8698	1.92614
187	1.78923	1.64071		186	2.5132	2.18969		186	1.84375	1.89867
188	1.75696	1.61729		187	2.47803	2.15948		187	1.81867	1.87413
189	1.7235	1.58862		188	2.44408	2.12928		188	1.7943	1.84898
190	1.6922	1.56285		189	2.41046	2.09905		189	1.76876	1.82352
191	1.66021	1.53521		190	2.37651	2.06785		190	1.74381	1.79904
192	1.63283	1.50889		191	2.34233	2.03629		191	1.71919	1.77546
193	1.6046	1.48501		192	2.30729	2.00719		192	1.69481	1.7503
194	1.57333	1.4594		193	2.27243	1.97654		193	1.67097	1.72621
195	1.547	1.43348		194	2.23871	1.94763		194	1.64783	1.7027
196	1.51768	1.43468		195	2.20633	1.91958		195	1.6234	1.67899
197	1.49234	1.42496		196	2.1724	1.89063		196	1.60142	1.65719
198	1.47138	1.36111		197	2.13852	1.86285		197	1.57888	1.63341
199	1.44552	1.33901		198	2.10744	1.83646		198	1.55692	1.60982
200	1.41535	1.31683		199	2.07618	1.80814		199	1.53639	1.58791
201	1.38689	1.29417		200	2.04718	1.7827		200	1.5153	1.56636
202	1.36658	1.27192		201	2.01751	1.75693		201	1.49351	1.54403
203	1.34419	1.25122		202	1.98696	1.72968		202	1.47277	1.5234
204	1.32465	1.23146		203	1.95379	1.70679		203	1.45348	1.50289
205	1.30349	1.21125		204	1.92266	1.68262		204	1.43499	1.4828
206	1.28087	1.19186		205	1.89457	1.65675		205	1.41653	1.46382
207	1.2596	1.17347		206	1.86614	1.63407		206	1.39972	1.44592
208	1.24083	1.15579		207	1.83956	1.61204		207	1.38148	1.42758
209	1.21871	1.13754		208	1.81286	1.58843		208	1.36421	1.40973
210	1.20188	1.12006		209	1.7861	1.56648		209	1.3469	1.39079
211	1.1862	1.10201		210	1.76065	1.54528		210	1.33017	1.37313
212	1.16527	1.08486		211	1.73533	1.52278		211	1.31387	1.35688
213	1.14503	1.06872		212	1.70855	1.50189		212	1.29647	1.33917
214	1.1268	1.05311		213	1.68352	1.48129		213	1.28036	1.322
215	1.10818	1.03859		214	1.65914	1.4618		214	1.26483	1.30683
216	1.09217	1.02367		215	1.63504	1.44173		215	1.24882	1.29035
217	1.07388	1.00852		216	1.61256	1.42252		216	1.23329	1.27396
218	1.05493	0.994769		217	1.58962	1.40265		217	1.21802	1.25867
219	1.03855	0.981029		218	1.56627	1.38415		218	1.20401	1.24326
220	1.02251	0.966975		219	1.54406	1.36632		219	1.1894	1.22828
221	1.00738	0.95472		220	1.52343	1.34854		220	1.17406	1.21354
222	0.991523	0.941687		221	1.5033	1.33098		221	1.16098	1.1979
223	0.976879	0.929086		222	1.48487	1.31374		222	1.14441	1.18326
224	0.962871	0.918272		223	1.46544	1.29716		223	1.13103	1.17013
225	0.949523	0.907546		224	1.44567	1.28224		224	1.1177	1.15629
226	0.936386	0.895539		225	1.42737	1.26704		225	1.10464	1.14248
227	0.923121	0.890171		226	1.40922	1.25218		226	1.09212	1.13062
228	0.911123	0.873981		227	1.39394	1.23766		227	1.0799	1.11748
229	0.899094	0.862537		228	1.37618	1.22316		228	1.06691	1.10374
230	0.885979	0.852133		229	1.35887	1.20721		229	1.05415	1.09105
231	0.872888	0.841556		230	1.34072	1.19239		230	1.04187	1.07849
232	0.861263	0.831444		231	1.32416	1.17643		231	1.02908	1.06474
233	0.849414	0.822624		232	1.30721	1.16074		232	1.01815	1.05262
234	0.83821	0.813486		233	1.28989	1.146		233	1.0055	1.041
235	0.827733	0.803561		234	1.27339	1.13172		234	0.992508	1.02897
236	0.817419	0.794641		235	1.25716	1.11734		235	0.979657	1.01675
237	0.808592	0.786136		236	1.24234	1.10315		236	0.967784	1.00502
238	0.798704	0.777356		237	1.22916	1.08952		237	0.956261	0.993153
239	0.788499	0.76996		238	1.20965	1.076		238	0.9451	0.982799
240	0.779041	0.762127		239	1.19517	1.06242		239	0.933895	0.973727
241	0.77024	0.751906		240	1.18165	1.04958		240	0.922606	0.957899
242	0.762849	0.743138		241	1.16743	1.03563		241	0.912426	0.945797
243	0.75574	0.735406		242	1.15272	1.02189		242	0.900361	0.935007
244	0.748675	0.726503		243	1.13799	1.00947		243	0.888835	0.923704
245	0.741804	0.717774		244	1.1251	0.998217		244	0.877943	0.912633
246	0.734647	0.709699		245	1.11065	0.985854		245	0.868121	0.902812
247	0.727266	0.702159		246	1.09566	0.973581		246	0.85784	0.892509
248	0.719401	0.694621		247	1.08236	0.961907		247	0.847211	0.881933
249	0.712394	0.686554		248	1.06948	0.94934		248	0.837238	0.872136
250	0.705965	0.678321		249	1.05687	0.936921		249	0.827052	0.861817
251	0.698867	0.670126		250	1.04475	0.925027		250	0.816624	0.850227
252	0.691228	0.662777		251	1.03233	0.912546		251	0.806639	0.839921
253	0.685466	0.655256		252	1.01973	0.901179		252	0.797022	0.830316
254	0.677003	0.647481		253	1.00781	0.890767		253	0.787206	0.820986
255	0.668897	0.640289		254	0.996112	0.881066		254	0.777617	0.811374
256	0.661624	0.633266		255	0.98376	0.870418		255	0.768267	0.803123
257	0.655321	0.626516		256	0.969561	0.860162		256	0.758826	0.795603
258	0.648077	0.619899		257	0.954189	0.850362		257	0.750212	0.783359
259	0.641302	0.613721		258	0.938141	0.84079		258	0.740903	0.774617
260	0.635105	0.606915		259	0.919553	0.831768		259	0.732403	0.766293
261	0.628646	0.601166		260	0.904438	0.822963		260	0.723607	0.757402
262	0.621775	0.594841		261	0.889808	0.814067		261	0.715027	0.747874
263	0.615958	0.587975		262	0.876739	0.804275		262	0.706694	0.740088
264	0.610062	0.581331		263	0.864359	0.794596		263	0.698165	0.731938
265	0.603331	0.5749		264	0.851143	0.785361		264	0.689931	0.72314
266	0.596131	0.568748		265	0.838977	0.775976		265	0.681973	0.714269
267	0.589895	0.562733		266	0.828146	0.765866		266	0.673731	0.706324
268	0.583042	0.556971		267	0.814691	0.756319		267	0.665878	0.698045
269	0.576387	0.551075		268	0.803609	0.747291		268	0.657607	0.690556
270	0.569609	0.54541		269	0.793739	0.738534		269	0.650212	0.681675
271	0.563581	0.539631		270	0.784821	0.728053		270	0.642191	0.673477
272	0.557124	0.53372		271	0.779239	0.718879		271	0.636313	0.66544
273	0.550858	0.527718		272	0.769794	0.71062		272	0.62927	0.658194
274	0.54502	0.521648		273	0.759474	0.701059		273	0.619921	0.649478
275	0.538919	0.516086		274	0.751405	0.69204		274	0.612253	0.641642
276	0.532532	0.510698		275	0.746892	0.683976		275	0.605145	0.63388
277	0.526488	0.505689		276	0.737096	0.675694		276	0.597423	0.626223
278	0.520941	0.500466		277	0.727347	0.666941		277	0.589994	0.619283
279	0.515118	0.495102		278	0.719175	0.65977		278	0.582914	0.612385
280	0.510069	0.489849		279	0.711836	0.654076		279	0.576736	0.605064
281	0.504567	0.484554		280	0.70461	0.644666		280	0.57052	0.597725
282	0.498727	0.479406		281	0.697335	0.636286		281	0.56362	0.591317
283	0.493471	0.474192		282	0.690513	0.62886		282	0.557282	0.584408
284	0.488329	0.468929		283	0.683956	0.620921		283	0.55011	0.577114
285	0.482809	0.464024		284	0.676912	0.612593		284	0.542867	0.571096
286	0.477626	0.459139		285	0.669827	0.604681		285	0.535943	0.563344
287	0.472922	0.45447		286	0.663037	0.596957		286	0.529252	0.556111
288	0.467261	0.449763		287	0.656149	0.589724		287	0.522578	0.549097
289	0.462931	0.444869		288	0.649981	0.582249		288	0.516443	0.542798
290	0.458198	0.440248		289	0.643911	0.574812		289	0.510592	0.536499
291	0.453492	0.435953		290	0.63717	0.567905		290	0.505239	0.529751
292	0.449172	0.431255		291	0.629527	0.561507		291	0.499295	0.523513
293	0.445585	0.426471		292	0.621542	0.554916		292	0.493805	0.517757
294	0.441485	0.422138		293	0.615168	0.547787		293	0.488767	0.51162
295	0.436352	0.418259		294	0.608343	0.540635		294	0.482381	0.505012
296	0.43187	0.412692		295	0.601116	0.533726		295	0.476271	0.498633
297	0.428342	0.408364		296	0.594752	0.526689		296	0.47052	0.492725
298	0.423536	0.403923		297	0.58817	0.520013		297	0.464977	0.487208
299	0.419546	0.399371		298	0.581296	0.514324		298	0.459889	0.481467
300	0.415609	0.395268		299	0.574734	0.508047		299	0.453815	0.475812
301	0.411514	0.390783		300	0.568732	0.502898		300	0.448863	0.470546
302	0.407588	0.386546		301	0.562318	0.519465		301	0.444012	0.464571
303	0.40314	0.382183		302	0.555333	0.491542		302	0.438343	0.458407
304	0.399526	0.378202		303	0.548822	0.483875		303	0.433442	0.4527
305	0.395703	0.374186		304	0.542774	0.477117		304	0.426853	0.44794
306	0.391788	0.37054		305	0.537166	0.470849		305	0.421354	0.442583
307	0.388044	0.366827		306	0.531625	0.465214		306	0.417256	0.437104
308	0.384663	0.363205		307	0.526423	0.460266		307	0.412585	0.432344
309	0.381393	0.359588		308	0.521411	0.455082		308	0.407447	0.427224
310	0.377848	0.356097		309	0.516521	0.449669		309	0.402625	0.42253
311	0.374474	0.352228		310	0.510899	0.444382		310	0.398226	0.417791
312	0.371067	0.34822		311	0.504896	0.439829		311	0.393584	0.412842
313	0.367805	0.344473		312	0.49956	0.434692		312	0.388901	0.408709
314	0.3646	0.34095		313	0.494497	0.428917		313	0.384367	0.404175
315	0.361127	0.337379		314	0.489603	0.423232		314	0.37969	0.398737
316	0.357815	0.334178		315	0.485174	0.417628		315	0.375077	0.393805
317	0.354847	0.330987		316	0.480013	0.412714		316	0.370908	0.389182
318	0.351887	0.327767		317	0.474954	0.407962		317	0.366822	0.384899
319	0.348834	0.324123		318	0.470045	0.402776		318	0.362526	0.38031
320	0.345615	0.320851		319	0.464978	0.397998		319	0.358147	0.375588
321	0.34248	0.317407		320	0.460035	0.393521		320	0.354069	0.371089
322	0.339299	0.31387		321	0.455169	0.388922		321	0.349831	0.367018
323	0.33615	0.310456		322	0.450556	0.384285		322	0.345491	0.363055
324	0.332819	0.307326		323	0.44587	0.380121		323	0.341643	0.358975
325	0.329548	0.304234		324	0.441257	0.374853		324	0.338022	0.35426
326	0.326583	0.301342		325	0.436922	0.370285		325	0.334209	0.35024
327	0.324072	0.298332		326	0.432631	0.366372		326	0.330419	0.346536
328	0.321262	0.295043		327	0.428369	0.362576		327	0.327585	0.343017
329	0.318025	0.292011		328	0.423046	0.358328		328	0.323666	0.338931
330	0.314964	0.288974		329	0.41834	0.354312		329	0.319188	0.334937
331	0.31207	0.286083		330	0.41456	0.35055		330	0.315858	0.331487
332	0.309202	0.283006		331	0.410861	0.346292		331	0.312373	0.328101
333	0.306008	0.280213		332	0.40623	0.342206		332	0.308571	0.324202
334	0.304209	0.277245		333	0.401881	0.338286		333	0.305481	0.320585
335	0.299791	0.274695		334	0.397964	0.334522		334	0.301866	0.317092
336	0.297063	0.272132		335	0.394305	0.330318		335	0.29897	0.313576
337	0.294462	0.269564		336	0.390008	0.326556		336	0.295708	0.310439
338	0.291798	0.266974		337	0.3857	0.32353		337	0.292552	0.306809
339	0.289168	0.26443		338	0.381552	0.319842		338	0.289511	0.30379
340	0.286925	0.261862		339	0.377095	0.316044		339	0.286811	0.300041
341	0.284558	0.259117		340	0.373151	0.312497		340	0.283496	0.297354
342	0.281776	0.256582		341	0.36949	0.308617		341	0.280408	0.294071
343	0.279072	0.254217		342	0.365723	0.305119		342	0.276659	0.290053
344	0.276409	0.251642		343	0.362253	0.301529		343	0.273194	0.286601
345	0.274083	0.249342		344	0.35813	0.297911		344	0.286136	0.283159
346	0.271133	0.246836		345	0.354149	0.294377		345	0.273834	0.279899
347	0.268712	0.244381		346	0.350275	0.290912		346	0.264855	0.276797
348	0.266027	0.241953		347	0.346611	0.286979		347	0.260554	0.273117
349	0.263511	0.239534		348	0.343081	0.28355		348	0.257146	0.269755
350	0.261052	0.23715		349	0.339709	0.280359		349	0.254374	0.266886
351	0.25878	0.234767		350	0.336709	0.277083		350	0.251813	0.263832
352	0.256336	0.232119		351	0.334288	0.273987		351	0.248889	0.260925
353	0.253901	0.229664		352	0.330275	0.270886		352	0.246161	0.25794
354	0.251556	0.22738		353	0.32724	0.267704		353	0.243165	0.254904
355	0.249202	0.225194		354	0.32433	0.264538		354	0.240245	0.252087
356	0.247015	0.223017		355	0.321612	0.261725		355	0.237454	0.249729
357	0.244773	0.220769		356	0.31868	0.258873		356	0.234558	0.246882
358	0.242367	0.219678		357	0.315693	0.256183		357	0.231343	0.243673
359	0.240325	0.217029		358	0.312542	0.253214		358	0.228429	0.242964
360	0.238291	0.214179		359	0.309631	0.250414		359	0.225655	0.243036
361	0.236215	0.212067		360	0.306913	0.247971		360	0.22347	0.237165
362	0.233938	0.210144		361	0.304089	0.245456		361	0.220859	0.234219
363	0.231819	0.208078		362	0.301307	0.242677		362	0.218584	0.231773
364	0.229519	0.205849		363	0.298669	0.240084		363	0.216057	0.229159
365	0.227368	0.204019		364	0.296055	0.238513		364	0.213862	0.226435
366	0.22532	0.202316		365	0.293345	0.239653		365	0.211761	0.224186
367	0.223428	0.200498		366	0.291015	0.232187		366	0.209589	0.222185
368	0.221492	0.199145		367	0.288463	0.229864		367	0.207479	0.219155
369	0.219784	0.196672		368	0.285527	0.227585		368	0.205748	0.21674
370	0.217868	0.194468		369	0.282536	0.224895		369	0.203933	0.214435
371	0.215957	0.192516		370	0.279708	0.222503		370	0.202253	0.212039
372	0.21368	0.190651		371	0.276759	0.220088		371	0.20004	0.209717
373	0.211744	0.188756		372	0.274007	0.218087		372	0.198248	0.207677
374	0.209723	0.186871		373	0.271471	0.215868		373	0.196489	0.206018
375	0.207788	0.185246		374	0.269292	0.214104		374	0.194568	0.203361
376	0.206013	0.183439		375	0.267019	0.216822		375	0.193399	0.20105
377	0.204202	0.181711		376	0.264542	0.208632		376	0.192778	0.199399
378	0.202216	0.180072		377	0.261938	0.205939		377	0.188574	0.196947
379	0.200426	0.17831		378	0.259281	0.203966		378	0.186602	0.194915
380	0.198743	0.17657		379	0.256971	0.202021		379	0.184776	0.193154
381	0.197133	0.175159		380	0.254757	0.200106		380	0.182945	0.191418
382	0.195442	0.173586		381	0.252818	0.198904		381	0.181153	0.189643
383	0.194107	0.171839		382	0.250641	0.198309		382	0.179627	0.188118
384	0.192347	0.170291		383	0.24867	0.194007		383	0.177981	0.186257
385	0.190175	0.168779		384	0.246706	0.191901		384	0.17615	0.184495
386	0.188492	0.167197		385	0.244199	0.189887		385	0.174764	0.18234
387	0.186911	0.165751		386	0.241746	0.187809		386	0.172936	0.180643
388	0.185249	0.164436		387	0.239505	0.18528		387	0.170717	0.178522
389	0.183895	0.162842		388	0.238193	0.183476		388	0.169108	0.176534
390	0.182319	0.162236		389	0.236251	0.181773		389	0.167578	0.174803
391	0.180679	0.159848		390	0.233589	0.180105		390	0.166003	0.172945
392	0.179095	0.158017		391	0.23125	0.178185		391	0.164154	0.171508
393	0.177449	0.156388		392	0.229404	0.176102		392	0.162494	0.169315
394	0.175902	0.154974		393	0.227749	0.173929		393	0.160845	0.167581
395	0.174624	0.153621		394	0.226036	0.172135		394	0.159303	0.166025
396	0.173205	0.151806		395	0.224611	0.170184		395	0.157611	0.164197
397	0.17176	0.150467		396	0.223423	0.168059		396	0.155801	0.162059
398	0.17034	0.149131		397	0.221378	0.166411		397	0.1541	0.160181
399	0.168992	0.147549		398	0.21917	0.164817		398	0.152601	0.158675
400	0.16769	0.146033		399	0.216618	0.163394		399	0.151157	0.157211
401	0.166317	0.144547		400	0.214722	0.162079		400	0.149953	0.155609
402	0.16495	0.143241		401	0.213078	0.160682		401	0.148475	0.154155
403	0.163613	0.14191		402	0.211501	0.158911		402	0.147066	0.152671
404	0.162164	0.140792		403	0.210214	0.157388		403	0.145782	0.151269
405	0.160787	0.13945		404	0.208895	0.156074		404	0.144608	0.150171
406	0.159456	0.138242		405	0.207347	0.154603		405	0.143352	0.148538
407	0.158234	0.137246		406	0.205657	0.152892		406	0.142001	0.147118
408	0.157155	0.136196		407	0.204046	0.151767		407	0.141015	0.145973
409	0.155955	0.134733		408	0.202402	0.150319		408	0.139938	0.144884
410	0.154735	0.133635		409	0.200563	0.14901		409	0.138716	0.143994
411	0.153482	0.132466		410	0.198926	0.147971		410	0.137934	0.142807
412	0.152272	0.130396		411	0.197633	0.146827		411	0.137019	0.14127
413	0.150951	0.129424		412	0.196202	0.14548		412	0.135762	0.140113
414	0.149082	0.128373		413	0.194641	0.142624		413	0.132843	0.13742
415	0.147993	0.127071		414	0.192352	0.141179		414	0.131495	0.136195
416	0.146746	0.126047		415	0.190549	0.140182		415	0.130224	0.1346
417	0.145573	0.125084		416	0.188912	0.138794		416	0.128902	0.133449
418	0.144589	0.123854		417	0.187557	0.136944		417	0.127802	0.13225
419	0.143653	0.122919		418	0.186146	0.135811		418	0.126619	0.130997
420	0.142292	0.121882		419	0.184879	0.134596		419	0.125477	0.129741
421	0.141156	0.120649		420	0.183528	0.133309		420	0.124485	0.128589
422	0.139945	0.119475		421	0.182307	0.131831		421	0.12329	0.127221
423	0.138797	0.118556		422	0.181226	0.130479		422	0.122187	0.125973
424	0.137726	0.117559		423	0.179926	0.129304		423	0.12127	0.124942
425	0.136726	0.1165		424	0.178494	0.127981		424	0.120103	0.12369
426	0.135633	0.115592		425	0.177278	0.126579		425	0.119108	0.12234
427	0.134546	0.114548		426	0.176058	0.126448		426	0.118268	0.121379
428	0.133657	0.113475		427	0.174875	0.12574		427	0.117092	0.120375
429	0.132531	0.112547		428	0.173662	0.123494		428	0.116105	0.11908
430	0.131418	0.111638		429	0.17234	0.12244		429	0.11546	0.117964
431	0.130428	0.110875		430	0.171262	0.121423		430	0.11464	0.116993
432	0.129413	0.110209		431	0.170266	0.120152		431	0.113678	0.115789
433	0.128311	0.109407		432	0.169365	0.119114		432	0.112649	0.1147
434	0.127377	0.108659		433	0.16832	0.117908		433	0.111732	0.113826
435	0.126395	0.107987		434	0.166972	0.116523		434	0.110627	0.113148
436	0.125321	0.107341		435	0.165665	0.115511		435	0.109692	0.111712
437	0.124497	0.105952		436	0.164665	0.114646		436	0.108738	0.11176
438	0.12381	0.104998		437	0.163484	0.113688		437	0.107789	0.110992
439	0.122877	0.104311		438	0.162305	0.112756		438	0.106827	0.108942
440	0.121917	0.103608		439	0.161153	0.111749		439	0.105986	0.107758
441	0.120867	0.103332		440	0.160049	0.110832		440	0.105222	0.106941
442	0.120015	0.10238		441	0.159188	0.109726		441	0.10427	0.106458
443	0.119111	0.101707		442	0.158231	0.108563		442	0.103371	0.105155
444	0.118444	0.100806		443	0.157243	0.107403		443	0.10221	0.10391
445	0.11759	0.099674		444	0.15709	0.106718		444	0.101548	0.102752
446	0.116788	0.098644		445	0.156353	0.106009		445	0.100873	0.101833
447	0.116134	0.097936		446	0.15381	0.105148		446	0.100089	0.100993
448	0.115138	0.097094		447	0.152643	0.104084		447	0.099318	0.100074
449	0.114013	0.096364		448	0.151669	0.103158		448	0.098509	0.099256
450	0.113044	0.095489		449	0.151112	0.102064		449	0.097715	0.098393
451	0.112041	0.09466		450	0.150162	0.101086		450	0.097097	0.09753
452	0.111279	0.09371		451	0.149001	0.100296		451	0.096457	0.097316
453	0.11076	0.093068		452	0.148014	0.099438		452	0.096077	0.096848
454	0.110117	0.092281		453	0.147507	0.098406		453	0.097876	0.095631
455	0.10926	0.091428		454	0.146385	0.097783		454	0.096923	0.094361
456	0.108581	0.090535		455	0.14457	0.097074		455	0.093047	0.093637
457	0.107763	0.089657		456	0.144204	0.096233		456	0.092097	0.092616
458	0.107071	0.088995		457	0.142469	0.095368		457	0.091409	0.091749
459	0.106376	0.088284		458	0.141538	0.094589		458	0.090742	0.090999
460	0.105883	0.087779		459	0.14059	0.09377		459	0.090065	0.09042
461	0.105075	0.087056		460	0.139912	0.092974		460	0.089331	0.089665
462	0.104431	0.086294		461	0.139074	0.092197		461	0.088622	0.089003
463	0.103796	0.085589		462	0.137972	0.091475		462	0.086916	0.088419
464	0.10313	0.084902		463	0.136596	0.090623		463	0.086454	0.087599
465	0.102287	0.084207		464	0.13559	0.089939		464	0.086053	0.086702
466	0.101599	0.083423		465	0.134717	0.089357		465	0.085352	0.086068
467	0.101077	0.082818		466	0.133777	0.088762		466	0.084636	0.08569
468	0.100504	0.082276		467	0.133089	0.088128		467	0.084172	0.084976
469	0.099828	0.081923		468	0.132286	0.08747		468	0.083473	0.083891
470	0.099361	0.081604		469	0.131437	0.086645		469	0.082818	0.082988
471	0.098413	0.080643		470	0.130799	0.085971		470	0.082238	0.082187
472	0.097751	0.079872		471	0.129929	0.085281		471	0.081477	0.081506
473	0.097221	0.079451		472	0.128808	0.084455		472	0.080698	0.080857
474	0.096743	0.078957		473	0.127856	0.083662		473	0.080302	0.080089
475	0.09608	0.078351		474	0.127261	0.083293		474	0.079766	0.079544
476	0.095616	0.07793		475	0.126665	0.082801		475	0.079237	0.079247
477	0.095128	0.077534		476	0.126197	0.082237		476	0.078777	0.078801
478	0.094453	0.076908		477	0.125719	0.081685		477	0.078384	0.07811
479	0.09372	0.076394		478	0.125154	0.081034		478	0.077675	0.07748
480	0.093206	0.07601		479	0.124572	0.080232		479	0.077071	0.077039
481	0.092584	0.075567		480	0.124008	0.079534		480	0.076559	0.076535
482	0.091933	0.075045		481	0.123061	0.078922		481	0.076093	0.076339
483	0.091489	0.074687		482	0.121891	0.078464		482	0.075634	0.076472
484	0.091145	0.074358		483	0.120905	0.077833		483	0.075282	0.076344
485	0.090687	0.073424		484	0.119969	0.077398		484	0.074594	0.074564
486	0.090298	0.072989		485	0.11901	0.076792		485	0.074022	0.074031
487	0.089706	0.072824		486	0.118298	0.076344		486	0.073338	0.073408
488	0.089041	0.072356		487	0.117713	0.076863		487	0.072724	0.072748
489	0.088397	0.071863		488	0.117235	0.074683		488	0.071961	0.072053
490	0.087934	0.071374		489	0.116755	0.073842		489	0.071377	0.071486
491	0.087308	0.070837		490	0.116033	0.073324		490	0.070699	0.071183
492	0.087016	0.070673		491	0.114979	0.072894		491	0.070263	0.070711
493	0.086652	0.069858		492	0.114141	0.07256		492	0.070018	0.070021
494	0.08684	0.069225		493	0.113319	0.072211		493	0.069896	0.069442
495	0.086949	0.068893		494	0.112576	0.07185		494	0.069527	0.069041
496	0.0854	0.068466		495	0.112108	0.071247		495	0.069186	0.068658
497	0.085272	0.06801		496	0.111902	0.070882		496	0.068654	0.068122
498	0.084759	0.067651		497	0.112218	0.070422		497	0.067939	0.067495
499	0.084766	0.067455		498	0.112331	0.069646		498	0.067617	0.066905
500	0.083289	0.066855		499	0.110945	0.069385		499	0.067372	0.066645
501	0.082965	0.066358		500	0.110112	0.069332		500	0.066924	0.066456
502	0.082717	0.066129		501	0.108988	0.068842		501	0.06682	0.065916
503	0.082258	0.065861		502	0.108262	0.068489		502	0.066766	0.06544
504	0.081649	0.065602		503	0.107484	0.068222		503	0.066593	0.065217
505	0.08122	0.06546		504	0.106771	0.067812		504	0.066379	0.06478
506	0.080834	0.065178		505	0.106345	0.06732		505	0.065949	0.06414
507	0.080334	0.064755		506	0.105883	0.066912		506	0.065458	0.063568
508	0.079956	0.064513		507	0.105433	0.066524		507	0.064861	0.063234
509	0.079694	0.064411		508	0.105041	0.066087		508	0.064491	0.062855
510	0.079288	0.064166		509	0.104394	0.065656		509	0.064117	0.062673
511	0.078953	0.064059		510	0.105562	0.06531		510	0.063768	0.062451
512	0.078511	0.06403		511	0.102931	0.06511		511	0.063638	0.062186
513	0.078101	0.063802		512	0.102292	0.064807		512	0.063557	0.061771
514	0.077666	0.063543		513	0.102314	0.064358		513	0.06332	0.061385
515	0.077321	0.063179		514	0.101657	0.064047		514	0.063016	0.061196
516	0.077041	0.062865		515	0.100967	0.063676		515	0.062625	0.060769
517	0.076646	0.062664		516	0.100584	0.06372		516	0.062252	0.060397
518	0.076688	0.062459		517	0.100272	0.06315		517	0.061939	0.060183
519	0.076501	0.062329		518	0.099903	0.062735		518	0.061513	0.059818
520	0.076938	0.062066		519	0.099359	0.062251		519	0.061475	0.059648
521	0.075331	0.061939		520	0.098661	0.062062		520	0.061172	0.059512
522	0.074747	0.061745		521	0.097999	0.061819		521	0.061176	0.059244
523	0.074225	0.061299		522	0.097445	0.061636		522	0.061187	0.059072
524	0.07385	0.060993		523	0.096999	0.061491		523	0.060955	0.058901
525	0.073768	0.060807		524	0.096589	0.061157		524	0.060728	0.058711
526	0.073435	0.060599		525	0.096532	0.060809		525	0.060385	0.05836
527	0.073202	0.060402		526	0.096374	0.06056		526	0.060029	0.05805
528	0.072906	0.060395		527	0.09602	0.060254		527	0.059805	0.057902
529	0.072602	0.060075		528	0.095616	0.060188		528	0.059665	0.057713
530	0.072124	0.059539		529	0.095586	0.059759		529	0.059552	0.057604
531	0.071757	0.05927		530	0.094945	0.059571		530	0.05961	0.057453
532	0.071414	0.05932		531	0.094193	0.059239		531	0.05956	0.057296
533	0.071068	0.0589		532	0.093545	0.059008		532	0.059441	0.057044
534	0.070931	0.058651		533	0.093059	0.058982		533	0.059086	0.05696
535	0.070846	0.05845		534	0.092585	0.058946		534	0.058926	0.056638
536	0.07068	0.058177		535	0.09251	0.0588		535	0.058578	0.056284
537	0.07059	0.057992		536	0.092304	0.058366		536	0.058147	0.055852
538	0.070486	0.057828		537	0.092074	0.058189		537	0.057919	0.055629
539	0.069574	0.057571		538	0.091638	0.058024		538	0.057896	0.055435
540	0.069233	0.057502		539	0.091261	0.05765		539	0.057806	0.055558
541	0.06907	0.057189		540	0.091301	0.057568		540	0.058008	0.055427
542	0.068783	0.056922		541	0.090816	0.05755		541	0.058148	0.055277
543	0.068501	0.05667		542	0.090016	0.057684		542	0.05825	0.055306
544	0.068351	0.056607		543	0.089492	0.057806		543	0.058273	0.05528
545	0.068181	0.056311		544	0.08932	0.057695		544	0.058023	0.054807
546	0.067884	0.055984		545	0.089024	0.057384		545	0.057757	0.054595
547	0.067693	0.055854		546	0.088851	0.057143		546	0.057649	0.054472
548	0.067392	0.055664		547	0.088811	0.056848		547	0.057696	0.054392
549	0.067027	0.055391		548	0.088531	0.056918		548	0.057359	0.054313
550	0.066844	0.055499		549	0.088233	0.056881		549	0.057371	0.054313
551	0.066553	0.055411		550	0.087864	0.056751		550	0.057634	0.054085
552	0.066275	0.055292		551	0.091405	0.056917		551	0.057714	0.053974
553	0.066231	0.054964		552	0.104682	0.056996		552	0.057695	0.053966
554	0.066057	0.05481		553	0.087872	0.056888		553	0.057421	0.053691
555	0.065778	0.054832		554	0.085548	0.056618		554	0.057273	0.0534
556	0.06557	0.054339		555	0.08476	0.05649		555	0.056778	0.053342
557	0.065364	0.054224		556	0.084136	0.05623		556	0.056461	0.053064
558	0.065018	0.054183		557	0.083729	0.055943		557	0.056508	0.052968
559	0.064667	0.054032		558	0.083321	0.05602		558	0.056515	0.052908
560	0.064605	0.054044		559	0.082944	0.056049		559	0.056453	0.052867
561	0.064423	0.054023		560	0.082908	0.056024		560	0.056449	0.052635
562	0.064216	0.053861		561	0.083059	0.055903		561	0.056365	0.052381
563	0.063957	0.053622		562	0.082816	0.055823		562	0.056218	0.05219
564	0.063821	0.053557		563	0.082396	0.055708		563	0.056101	0.052017
565	0.063576	0.05333		564	0.082125	0.05553		564	0.055978	0.051846
566	0.063237	0.053293		565	0.082127	0.055423		565	0.055681	0.051682
567	0.062958	0.053327		566	0.082029	0.055352		566	0.055577	0.051649
568	0.062676	0.074707		567	0.082	0.055163		567	0.055454	0.05135
569	0.062348	0.060114		568	0.081873	0.055126		568	0.055508	0.051126
570	0.062207	0.053514		569	0.081778	0.05513		569	0.056142	0.05105
571	0.062055	0.052934		570	0.08164	0.055008		570	0.05566	0.050765
572	0.061759	0.052623		571	0.081444	0.054991		571	0.055336	0.050613
573	0.061648	0.052655		572	0.081154	0.055086		572	0.055303	0.050716
574	0.061609	0.052823		573	0.08097	0.054927		573	0.055071	0.05038
575	0.061347	0.052678		574	0.080888	0.054684		574	0.054936	0.05021
576	0.061052	0.052431		575	0.080663	0.054432		575	0.054491	0.050339
577	0.06088	0.052422		576	0.080522	0.054169		576	0.054146	0.050159
578	0.060665	0.052211		577	0.080481	0.053955		577	0.054085	0.049776
579	0.060273	0.052016		578	0.080192	0.053886		578	0.054074	0.049853
580	0.060124	0.051826		579	0.079978	0.053873		579	0.054006	0.049392
581	0.059977	0.051496		580	0.079876	0.053836		580	0.054002	0.049222
582	0.059761	0.051034		581	0.079665	0.05369		581	0.053884	0.049138
583	0.05961	0.050876		582	0.079441	0.053668		582	0.053751	0.048929
584	0.059498	0.050457		583	0.079347	0.05344		583	0.053548	0.048602
585	0.059315	0.050253		584	0.079158	0.054266		584	0.053315	0.048315
586	0.059161	0.050103		585	0.07903	0.054221		585	0.053123	0.04803
587	0.058918	0.049982		586	0.078872	0.0528		586	0.052929	0.047801
588	0.058589	0.049911		587	0.078721	0.052749		587	0.052755	0.047701
589	0.058399	0.049789		588	0.078605	0.052597		588	0.052601	0.048544
590	0.058158	0.049703		589	0.078504	0.052355		589	0.052357	0.047398
591	0.057952	0.049669		590	0.078449	0.052182		590	0.052405	0.0472
592	0.057781	0.049498		591	0.078291	0.052186		591	0.052281	0.04711
593	0.05768	0.049409		592	0.078147	0.052096		592	0.052161	0.047192
594	0.057556	0.049149		593	0.078008	0.051958		593	0.051892	0.047011
595	0.057413	0.048925		594	0.077901	0.051869		594	0.051798	0.046696
596	0.057118	0.048873		595	0.077678	0.051606		595	0.051661	0.046448
597	0.056897	0.04869		596	0.077611	0.051459		596	0.051477	0.046145
598	0.056593	0.048667		597	0.077362	0.051362		597	0.051311	0.046117
599	0.056502	0.048565		598	0.077058	0.051288		598	0.051276	0.045991
600	0.056287	0.048242		599	0.076787	0.051141		599	0.050994	0.045722
601	0.055985	0.047966		600	0.076627	0.051047		600	0.050694	0.045423
602	0.05581	0.047745		601	0.07662	0.050737		601	0.050423	0.045164
603	0.05569	0.047598		602	0.076556	0.050511		602	0.050334	0.044937
604	0.055483	0.047488		603	0.076288	0.050335		603	0.050143	0.044705
605	0.055319	0.047503		604	0.076366	0.050236		604	0.05011	0.051498
606	0.055226	0.047603		605	0.076241	0.050145		605	0.050163	0.049314
607	0.055136	0.04759		606	0.076002	0.05		606	0.049967	0.044389
608	0.055036	0.047444		607	0.075731	0.049923		607	0.049712	0.044402
609	0.055008	0.047361		608	0.075604	0.049906		608	0.049699	0.043997
610	0.05486	0.047168		609	0.075443	0.049786		609	0.049683	0.043578
611	0.05461	0.046935		610	0.075319	0.049861		610	0.049664	0.043237
612	0.054731	0.046769		611	0.0752	0.049529		611	0.049715	0.043085
613	0.055125	0.046648		612	0.075051	0.049414		612	0.049514	0.042857
614	0.05418	0.046669		613	0.074937	0.049214		613	0.049073	0.042537
615	0.053999	0.046654		614	0.074816	0.049047		614	0.04882	0.042327
616	0.053782	0.046637		615	0.074683	0.048912		615	0.04876	0.042102
617	0.053575	0.046627		616	0.074559	0.048998		616	0.048724	0.042015
618	0.053383	0.046657		617	0.074512	0.048869		617	0.048715	0.041931
619	0.053296	0.046546		618	0.074461	0.0489		618	0.04881	0.042033
620	0.053172	0.04628		619	0.074178	0.048823		619	0.048735	0.041988
621	0.053042	0.046065		620	0.073885	0.048833		620	0.048485	0.042023
622	0.052938	0.0459		621	0.073672	0.048566		621	0.048308	0.041897
623	0.052822	0.045864		622	0.073531	0.048286		622	0.048096	0.041911
624	0.052528	0.04578		623	0.073332	0.048205		623	0.048011	0.04196
625	0.052295	0.045744		624	0.073222	0.048073		624	0.047764	0.041849
626	0.052201	0.045404		625	0.07295	0.047875		625	0.047735	0.041314
627	0.052114	0.045287		626	0.072782	0.047722		626	0.04764	0.041179
628	0.051774	0.045413		627	0.072441	0.047662		627	0.047306	0.040886
629	0.051692	0.045175		628	0.072351	0.04745		628	0.047125	0.040561
630	0.051613	0.044866		629	0.072167	0.047217		629	0.04724	0.04043
631	0.051437	0.04467		630	0.07198	0.04729		630	0.047123	0.040343
632	0.051485	0.044517		631	0.071855	0.04709		631	0.046742	0.040228
633	0.051362	0.044412		632	0.071781	0.046875		632	0.046548	0.04007
634	0.051271	0.044462		633	0.071692	0.046808		633	0.046417	0.039865
635	0.05113	0.044292		634	0.071618	0.046641		634	0.046449	0.039815
636	0.05101	0.044242		635	0.071597	0.046684		635	0.04649	0.039843
637	0.050965	0.044106		636	0.071494	0.046716		636	0.046719	0.039879
638	0.05105	0.044155		637	0.071446	0.046679		637	0.046696	0.039862
639	0.050841	0.044194		638	0.071417	0.046598		638	0.046798	0.03983
640	0.050819	0.044131		639	0.071298	0.046664		639	0.046836	0.039917
641	0.050867	0.044071		640	0.0712	0.04672		640	0.046688	0.039978
642	0.050895	0.043952		641	0.071054	0.046593		641	0.046551	0.039856
643	0.050724	0.043967		642	0.070984	0.04667		642	0.046412	0.039722
644	0.050769	0.044175		643	0.070872	0.046641		643	0.046513	0.039616
645	0.050805	0.044293		644	0.070784	0.046588		644	0.046667	0.039613
646	0.050678	0.044443		645	0.070509	0.046685		645	0.046978	0.039764
647	0.050752	0.044495		646	0.070318	0.04698		646	0.047011	0.039916
648	0.050908	0.044564		647	0.07032	0.046818		647	0.047011	0.039806
649	0.05097	0.044463		648	0.070274	0.046821		648	0.04704	0.039753
650	0.051234	0.044555		649	0.069988	0.046804		649	0.046938	0.039906
651	0.051501	0.044742		650	0.069877	0.046657		650	0.04696	0.039916
652	0.051217	0.044596		651	0.070048	0.046558		651	0.047069	0.039875
653	0.051195	0.044617		652	0.070053	0.046717		652	0.047181	0.039919
654	0.051411	0.044658		653	0.069716	0.046852		653	0.047334	0.040191
655	0.051555	0.044811		654	0.06966	0.046942		654	0.047634	0.040172
656	0.051678	0.04507		655	0.06956	0.047138		655	0.048056	0.040542
657	0.051794	0.045337		656	0.069487	0.047495		656	0.048396	0.040382
658	0.052158	0.045502		657	0.069458	0.047581		657	0.048913	0.040338
659	0.052318	0.045537		658	0.069449	0.047793		658	0.048505	0.040408
660	0.052625	0.04568		659	0.069327	0.047983		659	0.0486	0.040594
661	0.052872	0.045915		660	0.06938	0.047986		660	0.048832	0.040765
662	0.053203	0.046019		661	0.06946	0.048225		661	0.049105	0.042496
663	0.053507	0.046101		662	0.069543	0.048379		662	0.049545	0.041258
664	0.053772	0.046234		663	0.069519	0.048599		663	0.050032	0.041476
665	0.053968	0.046442		664	0.069532	0.04884		664	0.0504	0.041807
666	0.054228	0.04669		665	0.069535	0.049		665	0.050853	0.042112
667	0.054548	0.046957		666	0.069569	0.049458		666	0.051313	0.042481
668	0.054919	0.048451		667	0.069626	0.049742		667	0.051951	0.042799
669	0.055136	0.047969		668	0.069718	0.050093		668	0.052384	0.043224
670	0.055572	0.048763		669	0.069737	0.050652		669	0.052706	0.043659
671	0.056087	0.050746		670	0.069934	0.051151		670	0.053196	0.043889
672	0.05643	0.048174		671	0.070046	0.051357		671	0.053925	0.044321
673	0.056822	0.04822		672	0.070174	0.051818		672	0.054419	0.044871
674	0.057395	0.049025		673	0.070248	0.052216		673	0.055016	0.045302
675	0.057856	0.048488		674	0.070544	0.052524		674	0.055581	0.045644
676	0.058276	0.048697		675	0.070761	0.052975		675	0.056201	0.046108
677	0.058837	0.049365		676	0.07101	0.053442		676	0.05701	0.046511
678	0.059219	0.049419		677	0.071251	0.054053		677	0.058774	0.047026
679	0.05974	0.049574		678	0.071357	0.0547		678	0.059295	0.047713
680	0.060335	0.049656		679	0.071664	0.055223		679	0.059855	0.048305
681	0.060904	0.049894		680	0.072116	0.055769		680	0.060737	0.048841
682	0.061405	0.050238		681	0.072479	0.056384		681	0.061714	0.049417
683	0.062051	0.050565		682	0.072889	0.056975		682	0.062613	0.050021
684	0.062581	0.051088		683	0.073354	0.057722		683	0.063603	0.050718
685	0.063067	0.051592		684	0.073822	0.05854		684	0.064623	0.051394
686	0.063645	0.052163		685	0.074265	0.059427		685	0.065664	0.052208
687	0.064288	0.052721		686	0.074741	0.060102		686	0.066567	0.052835
688	0.064812	0.053035		687	0.075238	0.061118		687	0.067513	0.053708
689	0.065396	0.053396		688	0.075786	0.062195		688	0.068333	0.054668
690	0.066072	0.053895		689	0.076406	0.062852		689	0.069314	0.055426
691	0.066474	0.054369		690	0.076896	0.063623		690	0.070252	0.056114
692	0.067005	0.054879		691	0.077446	0.064606		691	0.071287	0.056795
693	0.067572	0.05525		692	0.078082	0.065263		692	0.07243	0.057475
694	0.067967	0.055588		693	0.078774	0.066225		693	0.073333	0.058277
695	0.068468	0.05593		694	0.079387	0.067171		694	0.074283	0.058997
696	0.069031	0.056213		695	0.080361	0.068085		695	0.075352	0.059757
697	0.069419	0.056341		696	0.081625	0.068873		696	0.076314	0.060374
698	0.069687	0.056513		697	0.081949	0.06995		697	0.077235	0.061273
699	0.070182	0.05667		698	0.082828	0.070937		698	0.078211	0.062137
700	0.07068	0.056878		699	0.083922	0.071817		699	0.079189	0.062946
701	0.071006	0.056933		700	0.083638	0.072775		700	0.079991	0.063873
702	0.071339	0.057103		701	0.08428	0.073737		701	0.081028	0.064669
703	0.071755	0.057318		702	0.085158	0.074498		702	0.082201	0.066254
704	0.07203	0.057469		703	0.085946	0.075413		703	0.083127	0.067041
705	0.072218	0.057632		704	0.086718	0.076492		704	0.084112	0.067984
706	0.072493	0.057738		705	0.087475	0.077651		705	0.085104	0.068848
707	0.072729	0.057771		706	0.088381	0.07854		706	0.086027	0.069804
708	0.07299	0.05788		707	0.089269	0.079493		707	0.086764	0.070685
709	0.073205	0.057913		708	0.090109	0.080355		708	0.087653	0.07152
710	0.073445	0.057969		709	0.091046	0.081177		709	0.08855	0.072452
711	0.073524	0.057877		710	0.091962	0.082125		710	0.089341	0.073168
712	0.073695	0.057811		711	0.092816	0.083066		711	0.09025	0.07378
713	0.073765	0.057756		712	0.093744	0.083877		712	0.091145	0.074512
714	0.073735	0.057807		713	0.094705	0.084645		713	0.092008	0.075325
715	0.073767	0.057692		714	0.095591	0.085556		714	0.092772	0.076079
716	0.07373	0.057699		715	0.09678	0.086495		715	0.093842	0.076842
717	0.073728	0.057649		716	0.097365	0.087432		716	0.094557	0.077664
718	0.073567	0.057511		717	0.098144	0.088385		717	0.095131	0.078436
719	0.073538	0.057283		718	0.09905	0.089163		718	0.095686	0.078925
720	0.073487	0.057044		719	0.100029	0.089907		719	0.096413	0.079533
721	0.073372	0.056712		720	0.100894	0.090575		720	0.097044	0.080177
722	0.073438	0.056517		721	0.101695	0.091359		721	0.097854	0.080761
723	0.073124	0.056457		722	0.1026	0.09198		722	0.098515	0.081382
724	0.072889	0.05624		723	0.10347	0.092702		723	0.099099	0.082135
725	0.072527	0.056162		724	0.104282	0.093407		724	0.099736	0.082762
726	0.072097	0.055881		725	0.105107	0.094217		725	0.100211	0.083356
727	0.071918	0.055512		726	0.106046	0.095118		726	0.100492	0.083992
728	0.071646	0.055157		727	0.107053	0.095699		727	0.100898	0.084264
729	0.071364	0.054761		728	0.107513	0.096135		728	0.101351	0.084739
730	0.071126	0.054429		729	0.108213	0.096597		729	0.101774	0.085061
731	0.070848	0.054074		730	0.108899	0.097201		730	0.102311	0.085475
732	0.070239	0.053771		731	0.109549	0.097741		731	0.10273	0.086028
733	0.069789	0.053592		732	0.110241	0.098281		732	0.103286	0.08649
734	0.069351	0.053316		733	0.111007	0.098802		733	0.103551	0.086896
735	0.068918	0.053005		734	0.11173	0.099846		734	0.103945	0.087267
736	0.068552	0.05266		735	0.112375	0.100359		735	0.104238	0.087666
737	0.06808	0.052265		736	0.113003	0.100908		736	0.104358	0.088129
738	0.067528	0.051443		737	0.113603	0.101193		737	0.104568	0.088472
739	0.067212	0.050915		738	0.114301	0.101504		738	0.104892	0.088779
740	0.066673	0.050573		739	0.114887	0.101986		739	0.105235	0.089477
741	0.066217	0.050297		740	0.115497	0.102393		740	0.105365	0.089754
742	0.065253	0.049975		741	0.115973	0.102803		741	0.105396	0.089941
743	0.064749	0.049609		742	0.116463	0.102833		742	0.105449	0.090098
744	0.064315	0.049158		743	0.116864	0.103089		743	0.105318	0.090282
745	0.063813	0.048528		744	0.11744	0.103317		744	0.105324	0.09026
746	0.063233	0.048104		745	0.117935	0.103453		745	0.105407	0.090392
747	0.06279	0.047685		746	0.11822	0.103638		746	0.105534	0.090508
748	0.062287	0.047257		747	0.118641	0.103859		747	0.105554	0.09069
749	0.06175	0.046936		748	0.118875	0.103901		748	0.105698	0.090656
750	0.061224	0.04685		749	0.119144	0.104098		749	0.105916	0.090857
751	0.060775	0.046692		750	0.119543	0.104271		750	0.105861	0.090943
752	0.060295	0.046518		751	0.119847	0.104611		751	0.105764	0.091026
753	0.059826	0.047068		752	0.120166	0.104604		752	0.105731	0.091019
754	0.059391	0.046377		753	0.120513	0.104664		753	0.105626	0.091151
755	0.059046	0.04599		754	0.120818	0.10473		754	0.105408	0.091126
756	0.058569	0.045533		755	0.121039	0.104765		755	0.105316	0.091121
757	0.05819	0.045299		756	0.121101	0.10483		756	0.105306	0.091179
758	0.057795	0.044959		757	0.121387	0.104836		757	0.105218	0.091113
759	0.057403	0.044827		758	0.121591	0.104837		758	0.105037	0.090989
760	0.056928	0.04474		759	0.121572	0.104666		759	0.105003	0.090921
761	0.056506	0.04474		760	0.121644	0.10466		760	0.104923	0.090845
762	0.056	0.044531		761	0.12181	0.104712		761	0.104621	0.090736
763	0.055574	0.044307		762	0.12189	0.10465		762	0.104378	0.090734
764	0.055247	0.043979		763	0.122054	0.104611		763	0.104073	0.090675
765	0.054831	0.043632		764	0.122057	0.104412		764	0.103836	0.090359
766	0.054478	0.04335		765	0.12215	0.104126		765	0.103539	0.090191
767	0.054171	0.043037		766	0.122174	0.103937		766	0.103366	0.090068
768	0.053859	0.042998		767	0.122156	0.10394		767	0.103145	0.089946
769	0.053322	0.042679		768	0.122056	0.103789		768	0.10293	0.089778
770	0.05285	0.042474		769	0.122004	0.103632		769	0.102773	0.089695
771	0.052523	0.042292		770	0.12198	0.103526		770	0.102557	0.089405
772	0.052088	0.041965		771	0.122054	0.103418		771	0.102043	0.089096
773	0.05171	0.041657		772	0.122026	0.103074		772	0.102319	0.088937
774	0.05149	0.041802		773	0.122095	0.102781		773	0.101579	0.088775
775	0.051139	0.041713		774	0.12206	0.102606		774	0.101015	0.088521
776	0.050787	0.040826		775	0.121889	0.102346		775	0.100765	0.088146
777	0.050566	0.04049		776	0.121651	0.102069		776	0.100606	0.087915
778	0.050256	0.04014		777	0.121533	0.101846		777	0.100342	0.087696
779	0.049916	0.039984		778	0.121345	0.101653		778	0.100198	0.087389
780	0.049508	0.039913		779	0.121176	0.101461		779	0.099402	0.087241
781	0.049183	0.039667		780	0.121133	0.101254		780	0.099143	0.087432
782	0.048964	0.03948		781	0.120972	0.100955		781	0.098908	0.086775
783	0.048705	0.039219		782	0.120894	0.10071		782	0.098517	0.086577
784	0.04848	0.038881		783	0.120794	0.100491		783	0.098088	0.086292
785	0.048197	0.038591		784	0.12073	0.100103		784	0.097839	0.085907
786	0.047899	0.038569		785	0.120425	0.099763		785	0.09741	0.085529
787	0.047747	0.038356		786	0.120109	0.09962		786	0.097402	0.08519
788	0.04746	0.038375		787	0.119877	0.099238		787	0.097101	0.08498
789	0.047202	0.038429		788	0.119578	0.098911		788	0.096444	0.084799
790	0.046878	0.037987		789	0.119341	0.098799		789	0.096011	0.084592
791	0.046513	0.037647		790	0.119175	0.098468		790	0.095722	0.084189
792	0.046281	0.037605		791	0.118892	0.097981		791	0.095286	0.083773
793	0.046203	0.037336		792	0.118807	0.097702		792	0.0948	0.083502
794	0.045936	0.036933		793	0.118663	0.097325		793	0.094455	0.083053
795	0.045591	0.036659		794	0.118186	0.096797		794	0.094161	0.082603
796	0.04546	0.036537		795	0.117725	0.096508		795	0.093868	0.082359
797	0.045285	0.036305		796	0.117415	0.096224		796	0.093647	0.081912
798	0.045	0.036285		797	0.117103	0.095849		797	0.093366	0.081647
799	0.044781	0.03627		798	0.116787	0.095575		798	0.092943	0.081363
800	0.044595	0.036084		799	0.11666	0.095262		799	0.092458	0.081038
801	0.044466	0.035921		800	0.116412	0.094935		800	0.091978	0.080664
802	0.044275	0.035815		801	0.116116	0.094504		801	0.091532	0.080459
803	0.044225	0.035495		802	0.115892	0.094161		802	0.090922	0.080017
804	0.044103	0.035288		803	0.115593	0.093622		803	0.090527	0.079502
805	0.043941	0.035087		804	0.115306	0.093299		804	0.090182	0.079049
806	0.043828	0.034851		805	0.114879	0.092922		805	0.089734	0.078697
807	0.043658	0.034636		806	0.114444	0.092423		806	0.089479	0.078312
808	0.043377	0.034571		807	0.114036	0.092045		807	0.089165	0.077778
809	0.043241	0.034591		808	0.113727	0.091551		808	0.088555	0.077424
810	0.042954	0.034488		809	0.113333	0.091219		809	0.088167	0.077052
811	0.04278	0.034301		810	0.112939	0.090856		810	0.087693	0.076605
812	0.042528	0.034095		811	0.112602	0.090301		811	0.087054	0.076108
813	0.042452	0.033885		812	0.112326	0.089886		812	0.08657	0.075754
814	0.042361	0.033677		813	0.111992	0.089329		813	0.086196	0.075125
815	0.042139	0.033358		814	0.111486	0.088779		814	0.085852	0.074743
816	0.042155	0.033169		815	0.111038	0.088422		815	0.08548	0.074296
817	0.04184	0.033084		816	0.110622	0.088099		816	0.085262	0.073852
818	0.041662	0.032964		817	0.110106	0.087647		817	0.084747	0.073483
819	0.041581	0.032801		818	0.109657	0.087127		818	0.084101	0.073026
820	0.041487	0.032643		819	0.109304	0.086769		819	0.083632	0.07246
821	0.041256	0.032553		820	0.109014	0.086238		820	0.083279	0.072303
822	0.041098	0.03247		821	0.108621	0.085665		821	0.082776	0.071775
823	0.041118	0.032304		822	0.108224	0.085165		822	0.082251	0.071346
824	0.040945	0.032214		823	0.107744	0.084757		823	0.081949	0.070762
825	0.041335	0.032088		824	0.107282	0.08423		824	0.08157	0.070203
826	0.040717	0.031852		825	0.106742	0.083806		825	0.081261	0.069693
827	0.04066	0.031687		826	0.106534	0.083407		826	0.080957	0.069327
828	0.040536	0.031645		827	0.10709	0.082978		827	0.080643	0.06897
829	0.040396	0.031528		828	0.106237	0.082603		828	0.080338	0.068714
830	0.040222	0.031546		829	0.105145	0.08227		829	0.080043	0.068286
831	0.040085	0.031508		830	0.104838	0.081858		830	0.079519	0.067943
832	0.040048	0.031173		831	0.104537	0.081282		831	0.078918	0.067636
833	0.039975	0.031129		832	0.104236	0.080803		832	0.078552	0.067277
834	0.039884	0.031045		833	0.103802	0.080231		833	0.077977	0.066666
835	0.039858	0.030865		834	0.103344	0.079655		834	0.077488	0.066181
836	0.039751	0.030713		835	0.102925	0.079181		835	0.077206	0.065713
837	0.039717	0.030646		836	0.102466	0.078726		836	0.076794	0.065305
838	0.039607	0.03058		837	0.10196	0.078273		837	0.076319	0.06479
839	0.039515	0.030589		838	0.101605	0.077834		838	0.075892	0.064392
840	0.039441	0.030588		839	0.101163	0.077224		839	0.075399	0.064842
841	0.039396	0.030175		840	0.10073	0.076713		840	0.074845	0.064774
842	0.039214	0.02992		841	0.100343	0.076312		841	0.074206	0.063065
843	0.039123	0.029946		842	0.100004	0.075645		842	0.073838	0.062461
844	0.039076	0.030021		843	0.099496	0.074947		843	0.073334	0.062178
845	0.0391	0.029847		844	0.09915	0.074567		844	0.07285	0.065671
846	0.038961	0.029639		845	0.098616	0.074172		845	0.072451	0.062074
847	0.03885	0.029533		846	0.09811	0.073699		846	0.072005	0.060453
848	0.038848	0.029462		847	0.097529	0.073116		847	0.071574	0.060009
849	0.038762	0.029414		848	0.097144	0.072626		848	0.071036	0.059541
850	0.038652	0.029389		849	0.096783	0.071937		849	0.070545	0.059088
851	0.038666	0.029263		850	0.096213	0.071229		850	0.06997	0.058698
852	0.03857	0.029171		851	0.095838	0.070851		851	0.069472	0.059192
853	0.038498	0.029014		852	0.095417	0.070227		852	0.068965	0.060499
854	0.03849	0.028962		853	0.094832	0.06966		853	0.068337	0.057311
855	0.038437	0.028839		854	0.094291	0.069144		854	0.067884	0.056818
856	0.038424	0.028776		855	0.093855	0.068626		855	0.067395	0.056355
857	0.038349	0.028802		856	0.093432	0.068081		856	0.067119	0.055912
858	0.038264	0.028768		857	0.092864	0.067742		857	0.066562	0.056291
859	0.03814	0.02874		858	0.092384	0.067323		858	0.066278	0.055532
860	0.038067	0.028778		859	0.091864	0.06689		859	0.065767	0.054966
861	0.038095	0.028761		860	0.091451	0.066339		860	0.06501	0.054654
862	0.03819	0.028683		861	0.090999	0.065818		861	0.064459	0.054089
863	0.038098	0.028637		862	0.0906	0.065194		862	0.064098	0.053649
864	0.038087	0.028576		863	0.090032	0.064748		863	0.063732	0.053287
865	0.0381	0.028531		864	0.089517	0.064366		864	0.063322	0.052917
866	0.038086	0.028533		865	0.088956	0.063901		865	0.06294	0.052486
867	0.038049	0.028556		866	0.088347	0.06346		866	0.062674	0.052112
868	0.03801	0.028647		867	0.088004	0.063118		867	0.062189	0.051745
869	0.037971	0.028657		868	0.087581	0.062828		868	0.061773	0.051401
870	0.037861	0.028824		869	0.087144	0.06247		869	0.061426	0.051007
871	0.03792	0.028791		870	0.086599	0.062111		870	0.06101	0.050759
872	0.038016	0.028726		871	0.086092	0.061698		871	0.060725	0.05047
873	0.038099	0.0287		872	0.085581	0.061239		872	0.060305	0.050038
874	0.038207	0.02881		873	0.085206	0.060869		873	0.060024	0.049817
875	0.038247	0.028877		874	0.084881	0.060556		874	0.059767	0.049429
876	0.038427	0.029016		875	0.084547	0.060235		875	0.059534	0.049006
877	0.038421	0.029186		876	0.084155	0.059986		876	0.05937	0.048878
878	0.038307	0.029341		877	0.083773	0.059775		877	0.059012	0.04866
879	0.038363	0.029498		878	0.083352	0.059563		878	0.05882	0.048393
880	0.038462	0.029622		879	0.082983	0.059225		879	0.058622	0.048223
881	0.038632	0.029586		880	0.082549	0.058984		880	0.058337	0.048351
882	0.038734	0.029752		881	0.082207	0.058827		881	0.058132	0.048534
883	0.038825	0.029847		882	0.081834	0.058514		882	0.057952	0.048278
884	0.038965	0.029883		883	0.081432	0.058223		883	0.057767	0.04778
885	0.039141	0.030028		884	0.081244	0.058037		884	0.057742	0.047266
886	0.03917	0.030309		885	0.081048	0.057763		885	0.057646	0.049512
887	0.039273	0.030531		886	0.080821	0.057838		886	0.0575	0.046907
888	0.039276	0.030831		887	0.0807	0.057677		887	0.05729	0.045656
889	0.039353	0.030896		888	0.080303	0.057547		888	0.057103	0.044998
890	0.039648	0.031043		889	0.079981	0.057369		889	0.056871	0.044553
891	0.039777	0.031133		890	0.079737	0.057163		890	0.05687	0.044416
892	0.039982	0.031334		891	0.079581	0.056881		891	0.056763	0.044508
893	0.040149	0.031545		892	0.079296	0.056718		892	0.056812	0.044655
894	0.040294	0.031781		893	0.079244	0.056748		893	0.056988	0.044835
895	0.040374	0.032143		894	0.078779	0.056737		894	0.057066	0.045151
896	0.040565	0.032423		895	0.078762	0.056718		895	0.057029	0.045435
897	0.040749	0.032674		896	0.078694	0.05674		896	0.056955	0.045549
898	0.040833	0.032996		897	0.0786	0.056786		897	0.057107	0.045629
899	0.041111	0.033279		898	0.078375	0.056873		898	0.05718	0.045651
900	0.041464	0.033519		899	0.078357	0.05685		899	0.057187	0.0459
901	0.041716	0.033647		900	0.078363	0.056833		900	0.057276	0.046127
902	0.041901	0.034023		901	0.078357	0.056903		901	0.057509	0.046378
903	0.042105	0.034406		902	0.078307	0.05693		902	0.057716	0.046536
904	0.042407	0.034674		903	0.078428	0.057125		903	0.057992	0.046581
905	0.042643	0.035108		904	0.078416	0.057156		904	0.058247	0.046695
906	0.042837	0.035571		905	0.078472	0.057433		905	0.058552	0.046802
907	0.043034	0.035867		906	0.078482	0.057672		906	0.058681	0.04657
908	0.043306	0.036279		907	0.078532	0.057829		907	0.058837	0.04652
909	0.043609	0.036443		908	0.078665	0.058025		908	0.058974	0.046693
910	0.043855	0.036678		909	0.078843	0.058181		909	0.059083	0.046831
911	0.044251	0.037056		910	0.078909	0.058197		910	0.059313	0.04683
912	0.044517	0.03751		911	0.079001	0.058267		911	0.05984	0.046924
913	0.044895	0.037922		912	0.079022	0.058553		912	0.060267	0.047011
914	0.045266	0.03853		913	0.079152	0.058862		913	0.060735	0.047078
915	0.045555	0.038927		914	0.079458	0.059149		914	0.061087	0.047227
916	0.045895	0.039471		915	0.079606	0.05947		915	0.061388	0.047576
917	0.046307	0.039891		916	0.079807	0.059981		916	0.061609	0.047888
918	0.046657	0.040427		917	0.080087	0.060207		917	0.061942	0.04796
919	0.047098	0.040815		918	0.08037	0.060461		918	0.062179	0.048194
920	0.047554	0.041163		919	0.080582	0.060661		919	0.062538	0.0485
921	0.048038	0.041596		920	0.080838	0.061061		920	0.063007	0.0487
922	0.048395	0.042232		921	0.081166	0.061332		921	0.063592	0.048965
923	0.048843	0.042853		922	0.081487	0.061733		922	0.064166	0.049291
924	0.049324	0.043601		923	0.081756	0.062312		923	0.064717	0.049565
925	0.049736	0.044241		924	0.082027	0.062735		924	0.065276	0.050004
926	0.050248	0.045013		925	0.08247	0.063335		925	0.065797	0.050418
927	0.050839	0.045839		926	0.082852	0.063891		926	0.066111	0.050817
928	0.051487	0.046486		927	0.083291	0.064326		927	0.066647	0.051136
929	0.053242	0.047024		928	0.083731	0.064913		928	0.067171	0.051689
930	0.054201	0.047668		929	0.084233	0.06527		929	0.067694	0.052248
931	0.053553	0.048515		930	0.084933	0.065762		930	0.068206	0.052659
932	0.0543	0.049209		931	0.085565	0.066363		931	0.068711	0.053165
933	0.055108	0.049945		932	0.086086	0.067051		932	0.069431	0.05352
934	0.055844	0.050956		933	0.086459	0.067585		933	0.070082	0.054023
935	0.056587	0.052005		934	0.086849	0.068325		934	0.070759	0.054726
936	0.057412	0.053787		935	0.087239	0.069079		935	0.071378	0.055471
937	0.058172	0.054618		936	0.087596	0.069804		936	0.071968	0.055952
938	0.059103	0.054954		937	0.088003	0.070465		937	0.072638	0.056711
939	0.060055	0.055825		938	0.088557	0.071172		938	0.073186	0.057322
940	0.061092	0.056721		939	0.089115	0.07182		939	0.073938	0.057939
941	0.06204	0.057626		940	0.089728	0.072605		940	0.074902	0.058416
942	0.063131	0.058705		941	0.090226	0.073486		941	0.075976	0.059049
943	0.064283	0.059792		942	0.090834	0.074401		942	0.077005	0.059661
944	0.065347	0.060849		943	0.091476	0.075303		943	0.077921	0.060418
945	0.066539	0.062032		944	0.092121	0.076187		944	0.078662	0.061201
946	0.067684	0.063164		945	0.092644	0.077261		945	0.079366	0.062011
947	0.068825	0.064516		946	0.093323	0.078315		946	0.080367	0.062972
948	0.070095	0.065519		947	0.093854	0.079237		947	0.081475	0.064846
949	0.071404	0.066503		948	0.094488	0.080344		948	0.08282	0.065906
950	0.072687	0.067478		949	0.095134	0.081401		949	0.084271	0.06694
951	0.073961	0.068608		950	0.095871	0.082437		950	0.085696	0.067919
952	0.075313	0.069627		951	0.096543	0.083638		951	0.087304	0.069119
953	0.076622	0.070754		952	0.097206	0.084817		952	0.088821	0.070214
954	0.077946	0.071914		953	0.09791	0.086233		953	0.090503	0.071425
955	0.079145	0.07298		954	0.098539	0.087587		954	0.092157	0.072723
956	0.080509	0.075087		955	0.099383	0.089071		955	0.094078	0.074119
957	0.082001	0.083982		956	0.100281	0.090676		956	0.096047	0.075596
958	0.083123	0.077404		957	0.101073	0.09219		957	0.097859	0.07702
959	0.084576	0.076083		958	0.101915	0.093794		958	0.09967	0.078342
960	0.085842	0.076711		959	0.102755	0.095429		959	0.101531	0.079736
961	0.087032	0.078178		960	0.103752	0.097036		960	0.103439	0.081411
962	0.088489	0.079421		961	0.10477	0.098845		961	0.1053	0.082987
963	0.089709	0.080557		962	0.105785	0.100771		962	0.107439	0.084627
964	0.090917	0.081654		963	0.106665	0.10275		963	0.109609	0.086434
965	0.092189	0.082297		964	0.107711	0.104877		964	0.111968	0.088102
966	0.093361	0.082929		965	0.108919	0.106917		965	0.114471	0.089996
967	0.094264	0.083574		966	0.110268	0.109125		966	0.11694	0.091932
968	0.095253	0.084227		967	0.111498	0.111398		967	0.120307	0.093968
969	0.096158	0.084659		968	0.112853	0.113693		968	0.122547	0.095899
970	0.097015	0.085159		969	0.114286	0.116069		969	0.124106	0.09797
971	0.097808	0.085499		970	0.115738	0.118355		970	0.126593	0.099963
972	0.098727	0.085896		971	0.117217	0.120765		971	0.129349	0.102024
973	0.099526	0.086399		972	0.118876	0.123209		972	0.132121	0.104292
974	0.100345	0.08665		973	0.120552	0.125719		973	0.13501	0.106572
975	0.101161	0.086873		974	0.122243	0.128265		974	0.137992	0.108896
976	0.101916	0.087153		975	0.124029	0.130937		975	0.140967	0.111367
977	0.102632	0.087209		976	0.125903	0.133612		976	0.143911	0.113803
978	0.103258	0.087195		977	0.127837	0.136459		977	0.146733	0.116227
979	0.103855	0.087101		978	0.129767	0.138972		978	0.149517	0.118604
980	0.10435	0.087047		979	0.131695	0.141524		979	0.152287	0.120998
981	0.104712	0.086856		980	0.133864	0.144221		980	0.155169	0.123352
982	0.104997	0.086685		981	0.135868	0.146693		981	0.158105	0.125712
983	0.105189	0.086509		982	0.137949	0.149214		982	0.160945	0.128175
984	0.105386	0.08627		983	0.140108	0.151962		983	0.163687	0.130484
985	0.105456	0.085988		984	0.142318	0.15434		984	0.16651	0.132766
986	0.105496	0.085626		985	0.144519	0.15685		985	0.169441	0.135137
987	0.105477	0.08527		986	0.146733	0.159433		986	0.172029	0.137454
988	0.105419	0.084645		987	0.149079	0.162019		987	0.174449	0.139869
989	0.105329	0.083986		988	0.151425	0.164456		988	0.177012	0.142164
990	0.105139	0.083385		989	0.153658	0.166816		989	0.179348	0.144435
991	0.104837	0.082701		990	0.155938	0.169019		990	0.181837	0.146712
992	0.104474	0.081952		991	0.158336	0.171061		991	0.184291	0.148888
993	0.103999	0.081186		992	0.16067	0.173366		992	0.186708	0.151082
994	0.103503	0.07886		993	0.162918	0.17558		993	0.188873	0.153127
995	0.102987	0.077465		994	0.165243	0.17751		994	0.191061	0.155142
996	0.102522	0.076141		995	0.167372	0.179465		995	0.193038	0.157049
997	0.101955	0.075036		996	0.169709	0.181476		996	0.194882	0.158871
998	0.101413	0.074188		997	0.171975	0.183368		997	0.196666	0.160642
999	0.100721	0.073436		998	0.174242	0.184961		998	0.198221	0.162357
1000	0.100056	0.072626		999	0.176547	0.186462		999	0.199631	0.164077
1001	0.099196	0.071956		1000	0.178692	0.187834		1000	0.200982	0.16553
1002	0.098321	0.07124		1001	0.18091	0.189036		1001	0.202365	0.166978
1003	0.097443	0.070337		1002	0.182808	0.190369		1002	0.203511	0.16837
1004	0.096557	0.069465		1003	0.18487	0.191444		1003	0.204575	0.1696
1005	0.095642	0.068779		1004	0.186558	0.192521		1004	0.205428	0.170672
1006	0.094653	0.068036		1005	0.188291	0.193418		1005	0.206237	0.171786
1007	0.093804	0.067338		1006	0.189882	0.194334		1006	0.206762	0.172622
1008	0.093117	0.066627		1007	0.19148	0.195053		1007	0.207329	0.173391
1009	0.091842	0.065805		1008	0.193087	0.19556		1008	0.207585	0.174134
1010	0.090882	0.064942		1009	0.194656	0.196071		1009	0.207802	0.174959
1011	0.089936	0.064249		1010	0.196191	0.196451		1010	0.207965	0.175594
1012	0.088835	0.063421		1011	0.197601	0.196669		1011	0.207933	0.175998
1013	0.08776	0.062525		1012	0.198721	0.196722		1012	0.207778	0.176311
1014	0.086809	0.061866		1013	0.19988	0.1969		1013	0.207553	0.176442
1015	0.085708	0.061122		1014	0.200917	0.196647		1014	0.207072	0.176532
1016	0.084678	0.060344		1015	0.201807	0.196431		1015	0.206525	0.176502
1017	0.083693	0.059469		1016	0.202565	0.19614		1016	0.205831	0.176359
1018	0.082716	0.058553		1017	0.203349	0.195679		1017	0.205094	0.176104
1019	0.081771	0.057744		1018	0.203941	0.195016		1018	0.20397	0.175748
1020	0.080706	0.057001		1019	0.20444	0.194318		1019	0.203035	0.175343
1021	0.079759	0.056344		1020	0.204686	0.193542		1020	0.202086	0.174748
1022	0.078952	0.055633		1021	0.20488	0.192671		1021	0.20091	0.17423
1023	0.077881	0.054694		1022	0.20502	0.191653		1022	0.199551	0.173505
1024	0.076852	0.053859		1023	0.205073	0.190799		1023	0.198196	0.172719
1025	0.075898	0.053084		1024	0.205052	0.189694		1024	0.19672	0.171841
1026	0.074941	0.052288		1025	0.204974	0.188472		1025	0.195112	0.170925
1027	0.074073	0.051569		1026	0.204771	0.187167		1026	0.19348	0.169806
1028	0.07311	0.050899		1027	0.204412	0.185879		1027	0.19183	0.16863
1029	0.072235	0.050269		1028	0.204094	0.184426		1028	0.189939	0.167431
1030	0.071433	0.049627		1029	0.203619	0.183009		1029	0.188153	0.166198
1031	0.070512	0.049141		1030	0.202811	0.181327		1030	0.186376	0.164886
1032	0.069602	0.048495		1031	0.202032	0.179731		1031	0.18441	0.163594
1033	0.068834	0.047882		1032	0.201211	0.178055		1032	0.182238	0.162142
1034	0.068014	0.047077		1033	0.200214	0.176409		1033	0.180188	0.160579
1035	0.067217	0.046511		1034	0.199176	0.17468		1034	0.178035	0.158905
1036	0.066486	0.045993		1035	0.198239	0.172846		1035	0.175977	0.157431
1037	0.065634	0.045499		1036	0.197087	0.17121		1036	0.173982	0.156316
1038	0.06484	0.045133		1037	0.195877	0.169349		1037	0.172025	0.154341
1039	0.064143	0.044723		1038	0.194523	0.16743		1038	0.169959	0.152645
1040	0.063437	0.044249		1039	0.193161	0.165692		1039	0.167929	0.151184
1041	0.062715	0.04386		1040	0.191746	0.163869		1040	0.1658	0.149707
1042	0.06207	0.043246		1041	0.190308	0.162065		1041	0.163645	0.148233
1043	0.061477	0.042808		1042	0.188974	0.160437		1042	0.161269	0.146436
1044	0.060831	0.042377		1043	0.187669	0.158602		1043	0.158925	0.144583
1045	0.060244	0.04188		1044	0.18617	0.156468		1044	0.156751	0.142764
1046	0.059649	0.04132		1045	0.184495	0.154498		1045	0.154603	0.141037
1047	0.059026	0.041044		1046	0.182819	0.152564		1046	0.152544	0.139162
1048	0.058419	0.040838		1047	0.181019	0.150692		1047	0.150482	0.137468
1049	0.057913	0.040458		1048	0.179207	0.148783		1048	0.148424	0.135808
1050	0.057463	0.040179		1049	0.177355	0.147154		1049	0.146422	0.134044
1051	0.057097	0.039866		1050	0.175682	0.145385		1050	0.144405	0.13245
1052	0.056594	0.039347		1051	0.174102	0.143569		1051	0.142403	0.130839
1053	0.056168	0.03897		1052	0.172574	0.141813		1052	0.140144	0.128943
1054	0.055627	0.038641		1053	0.171004	0.139942		1053	0.138054	0.127017
1055	0.055118	0.038293		1054	0.169344	0.137893		1054	0.136061	0.125244
1056	0.05461	0.038016		1055	0.167464	0.136012		1055	0.134029	0.123509
1057	0.05417	0.037849		1056	0.165742	0.134262		1056	0.132037	0.12171
1058	0.05366	0.037626		1057	0.163731	0.132371		1057	0.130323	0.120032
1059	0.053331	0.037323		1058	0.161683	0.130822		1058	0.128514	0.118423
1060	0.052939	0.036974		1059	0.15984	0.12927		1059	0.126785	0.116796
1061	0.052594	0.036652		1060	0.158013	0.127626		1060	0.125002	0.11533
1062	0.052184	0.036293		1061	0.156265	0.126075		1061	0.123284	0.113705
1063	0.05191	0.036077		1062	0.154653	0.124466		1062	0.121408	0.11204
1064	0.051487	0.035843		1063	0.153036	0.122748		1063	0.119683	0.110349
1065	0.051061	0.035579		1064	0.151321	0.121138		1064	0.118022	0.108932
1066	0.050715	0.035445		1065	0.149663	0.119539		1065	0.116382	0.107407
1067	0.050333	0.035272		1066	0.148012	0.118075		1066	0.114843	0.105921
1068	0.049976	0.035106		1067	0.14627	0.116619		1067	0.113283	0.104365
1069	0.049822	0.034993		1068	0.144531	0.115222		1068	0.111826	0.102809
1070	0.049587	0.034845		1069	0.14304	0.113958		1069	0.110404	0.101396
1071	0.049291	0.034507		1070	0.141708	0.112581		1070	0.109004	0.100188
1072	0.049018	0.034212		1071	0.140016	0.111407		1071	0.107529	0.098758
1073	0.048781	0.034021		1072	0.13868	0.110123		1072	0.106034	0.097318
1074	0.048499	0.03384		1073	0.137085	0.108588		1073	0.104636	0.096048
1075	0.048281	0.033732		1074	0.13553	0.1073		1074	0.103388	0.094776
1076	0.047963	0.033572		1075	0.133991	0.106117		1075	0.102272	0.093601
1077	0.047677	0.033378		1076	0.132677	0.104845		1076	0.101148	0.09233
1078	0.047508	0.033218		1077	0.131261	0.103838		1077	0.099972	0.091156
1079	0.047512	0.033071		1078	0.12956	0.102833		1078	0.098829	0.08993
1080	0.047657	0.032872		1079	0.128235	0.101737		1079	0.09763	0.088833
1081	0.046869	0.032726		1080	0.126923	0.100616		1080	0.096499	0.087708
1082	0.048019	0.032629		1081	0.125851	0.099642		1081	0.095347	0.086541
1083	0.047098	0.032434		1082	0.124672	0.098487		1082	0.094381	0.085605
1084	0.046213	0.032242		1083	0.123451	0.097393		1083	0.09329	0.084584
1085	0.045968	0.032115		1084	0.122193	0.096299		1084	0.092325	0.083541
1086	0.045657	0.032066		1085	0.120916	0.095255		1085	0.091484	0.082585
1087	0.045416	0.031977		1086	0.119626	0.094374		1086	0.090611	0.081692
1088	0.045374	0.032003		1087	0.118376	0.093582		1087	0.089715	0.080706
1089	0.045085	0.03197		1088	0.117391	0.093158		1088	0.088874	0.07974
1090	0.043872	0.032029		1089	0.116638	0.092581		1089	0.087961	0.078885
1091	0.04482	0.0324		1090	0.11555	0.09148		1090	0.087126	0.078087
1092	0.044795	0.033004		1091	0.114551	0.0902		1091	0.086344	0.077234
1093	0.044614	0.033221		1092	0.113741	0.088562		1092	0.085593	0.076364
1094	0.044473	0.033114		1093	0.112831	0.08718		1093	0.084772	0.075656
1095	0.044433	0.032909		1094	0.111806	0.086014		1094	0.083957	0.074826
1096	0.044236	0.032632		1095	0.110836	0.085044		1095	0.083252	0.074052
1097	0.044091	0.032372		1096	0.109969	0.08432		1096	0.082569	0.07322
1098	0.044084	0.032261		1097	0.109158	0.083872		1097	0.081924	0.072409
1099	0.044014	0.032191		1098	0.108263	0.083584		1098	0.081324	0.071508
1100	0.043981	0.032107		1099	0.107535	0.08338		1099	0.08064	0.070799
1101	0.043949	0.03202		1100	0.106757	0.083075		1100	0.079893	0.07008
1102	0.043787	0.032019		1101	0.106089	0.082951		1101	0.079243	0.069455
1103	0.043482	0.031844		1102	0.10542	0.082575		1102	0.078512	0.068788
1104	0.04337	0.03173		1103	0.104835	0.081978		1103	0.077841	0.068077
1105	0.043335	0.031688		1104	0.104211	0.081458		1104	0.07731	0.067369
1106	0.043074	0.031611		1105	0.103325	0.080956		1105	0.07672	0.066672
1107	0.043003	0.031631		1106	0.102421	0.080589		1106	0.076152	0.066061
1108	0.042848	0.031547		1107	0.101593	0.079992		1107	0.075474	0.065319
1109	0.042748	0.031565		1108	0.100871	0.079419		1108	0.074895	0.064618
1110	0.042544	0.031477		1109	0.100239	0.078759		1109	0.074355	0.064042
1111	0.042499	0.031397		1110	0.099748	0.078228		1110	0.073847	0.063362
1112	0.042376	0.031372		1111	0.099176	0.077703		1111	0.073217	0.062818
1113	0.042253	0.031407		1112	0.098671	0.077014		1112	0.072743	0.062405
1114	0.042241	0.03136		1113	0.098001	0.07641		1113	0.072187	0.061929
1115	0.042144	0.031261		1114	0.097382	0.075724		1114	0.071752	0.061731
1116	0.042033	0.031167		1115	0.096582	0.075093		1115	0.07132	0.061984
1117	0.042011	0.031221		1116	0.096017	0.074559		1116	0.070827	0.060392
1118	0.042035	0.031302		1117	0.095429	0.074162		1117	0.070552	0.059655
1119	0.042015	0.031274		1118	0.095007	0.073827		1118	0.070202	0.059366
1120	0.042038	0.031275		1119	0.094526	0.073493		1119	0.06977	0.05915
1121	0.042009	0.031329		1120	0.093982	0.073155		1120	0.069411	0.058562
1122	0.041933	0.031247		1121	0.093581	0.072814		1121	0.069053	0.058239
1123	0.042063	0.031107		1122	0.093141	0.072467		1122	0.068206	0.057911
1124	0.041926	0.031036		1123	0.092454	0.071975		1123	0.067872	0.057534
1125	0.042004	0.03882		1124	0.092022	0.071535		1124	0.067578	0.057105
1126	0.041969	0.036545		1125	0.091584	0.070992		1125	0.067426	0.056693
1127	0.042005	0.031229		1126	0.091087	0.070613		1126	0.067086	0.056354
1128	0.041798	0.031177		1127	0.090558	0.070324		1127	0.06668	0.055861
1129	0.041728	0.030994		1128	0.090333	0.070035		1128	0.06623	0.055555
1130	0.04167	0.030978		1129	0.090056	0.06978		1129	0.065919	0.055042
1131	0.041596	0.030969		1130	0.089657	0.069439		1130	0.065717	0.054666
1132	0.041576	0.031049		1131	0.08938	0.069065		1131	0.065332	0.054388
1133	0.041645	0.030929		1132	0.089021	0.068794		1132	0.06509	0.054073
1134	0.041628	0.030848		1133	0.088634	0.068466		1133	0.064757	0.053806
1135	0.041539	0.030751		1134	0.088422	0.068128		1134	0.064415	0.053458
1136	0.041497	0.030755		1135	0.087955	0.06776		1135	0.064088	0.053183
1137	0.041473	0.030918		1136	0.087457	0.067295		1136	0.063831	0.05269
1138	0.041436	0.03102		1137	0.086971	0.067034		1137	0.063615	0.052459
1139	0.041423	0.031008		1138	0.086455	0.066674		1138	0.063322	0.052165
1140	0.041432	0.031094		1139	0.086064	0.066459		1139	0.063046	0.051833
1141	0.04143	0.031003		1140	0.085743	0.06629		1140	0.062731	0.051486
1142	0.041403	0.030843		1141	0.086473	0.066042		1141	0.062576	0.051403
1143	0.041458	0.030686		1142	0.085211	0.06586		1142	0.062195	0.05112
1144	0.041495	0.030683		1143	0.084811	0.065514		1143	0.061898	0.050829
1145	0.041499	0.030711		1144	0.084534	0.065227		1144	0.061615	0.050575
1146	0.041478	0.030789		1145	0.084275	0.064879		1145	0.061435	0.050356
1147	0.041523	0.030899		1146	0.084046	0.064695		1146	0.061248	0.050151
1148	0.041538	0.030982		1147	0.083472	0.06453		1147	0.061046	0.049968
1149	0.041565	0.031091		1148	0.083219	0.064362		1148	0.06072	0.049656
1150	0.04158	0.031165		1149	0.082986	0.064147		1149	0.060582	0.049437
1151	0.041631	0.031251		1150	0.082765	0.063899		1150	0.060615	0.04926
1152	0.041693	0.031292		1151	0.08256	0.063727		1151	0.060166	0.049218
1153	0.041771	0.031399		1152	0.082283	0.063692		1152	0.059961	0.04909
1154	0.041773	0.03148		1153	0.081858	0.063566		1153	0.059799	0.048863
1155	0.041794	0.031441		1154	0.081596	0.063108		1154	0.05957	0.048644
1156	0.041956	0.031597		1155	0.081284	0.062915		1155	0.059299	0.048492
1157	0.04202	0.03177		1156	0.081219	0.062856		1156	0.059096	0.048166
1158	0.042056	0.032001		1157	0.080857	0.062668		1157	0.059022	0.048098
1159	0.042172	0.032186		1158	0.08056	0.062616		1158	0.059381	0.047999
1160	0.042344	0.032355		1159	0.080364	0.062607		1159	0.058665	0.047901
1161	0.042449	0.032554		1160	0.080126	0.062607		1160	0.05853	0.047797
1162	0.042557	0.032735		1161	0.079932	0.062612		1161	0.058519	0.047779
1163	0.042771	0.032998		1162	0.079723	0.062714		1162	0.05823	0.047647
1164	0.043036	0.03323		1163	0.07961	0.062586		1163	0.05805	0.047437
1165	0.043175	0.033538		1164	0.079565	0.062507		1164	0.057977	0.047216
1166	0.043434	0.033895		1165	0.079234	0.062431		1165	0.058018	0.047164
1167	0.043594	0.034304		1166	0.07911	0.062389		1166	0.057872	0.047089
1168	0.043859	0.034671		1167	0.078987	0.062697		1167	0.057771	0.047053
1169	0.044118	0.035136		1168	0.078924	0.063029		1168	0.057749	0.046996
1170	0.04437	0.035551		1169	0.078852	0.063351		1169	0.057666	0.04698
1171	0.044737	0.035821		1170	0.078966	0.063677		1170	0.057513	0.047256
1172	0.045106	0.036268		1171	0.079066	0.064042		1171	0.057538	0.047292
1173	0.045419	0.036794		1172	0.078838	0.064207		1172	0.057577	0.047229
1174	0.045747	0.037296		1173	0.078928	0.064341		1173	0.057558	0.04714
1175	0.046218	0.037889		1174	0.078956	0.064433		1174	0.057399	0.047064
1176	0.046645	0.038524		1175	0.078857	0.064766		1175	0.057329	0.047242
1177	0.047085	0.039276		1176	0.078841	0.065138		1176	0.057277	0.047293
1178	0.047563	0.039969		1177	0.078921	0.065519		1177	0.057324	0.047439
1179	0.048103	0.040719		1178	0.079138	0.066161		1178	0.05744	0.047557
1180	0.048592	0.041431		1179	0.079252	0.066962		1179	0.057457	0.047731
1181	0.049151	0.042214		1180	0.079315	0.067404		1180	0.057479	0.047806
1182	0.049881	0.043004		1181	0.079531	0.06798		1181	0.057566	0.047997
1183	0.050535	0.044		1182	0.079784	0.068452		1182	0.057731	0.048238
1184	0.051286	0.044956		1183	0.08014	0.069029		1183	0.058023	0.048355
1185	0.052096	0.046078		1184	0.080193	0.069578		1184	0.058109	0.048633
1186	0.052876	0.047272		1185	0.080375	0.070557		1185	0.0582	0.049014
1187	0.054004	0.048587		1186	0.080895	0.07154		1186	0.058367	0.049411
1188	0.054456	0.04986		1187	0.081159	0.072426		1187	0.058688	0.049694
1189	0.05538	0.051181		1188	0.081598	0.073435		1188	0.059068	0.050163
1190	0.056347	0.052572		1189	0.082178	0.074669		1189	0.05947	0.050772
1191	0.057361	0.053962		1190	0.082717	0.075735		1190	0.059932	0.051308
1192	0.058563	0.055503		1191	0.083212	0.07689		1191	0.060368	0.051739
1193	0.059736	0.05721		1192	0.084282	0.077993		1192	0.060832	0.052429
1194	0.060985	0.05906		1193	0.084437	0.079203		1193	0.061334	0.053301
1195	0.062301	0.061066		1194	0.085171	0.080535		1194	0.06198	0.053786
1196	0.063745	0.063111		1195	0.086219	0.082576		1195	0.062622	0.054682
1197	0.065266	0.065311		1196	0.086858	0.084525		1196	0.063503	0.055525
1198	0.06692	0.067734		1197	0.087806	0.086501		1197	0.064449	0.056502
1199	0.068687	0.070255		1198	0.089055	0.088788		1198	0.065536	0.057706
1200	0.070476	0.072715		1199	0.089967	0.090748		1199	0.066572	0.058846
1201	0.072536	0.0753		1200	0.090772	0.092671		1200	0.067769	0.060014
1202	0.0747	0.078022		1201	0.091821	0.094897		1201	0.069024	0.061404
1203	0.076867	0.080784		1202	0.093029	0.096637		1202	0.070474	0.063003
1204	0.079315	0.083777		1203	0.093959	0.099192		1203	0.072084	0.064721
1205	0.081721	0.087006		1204	0.094925	0.102227		1204	0.074055	0.066838
1206	0.084105	0.090287		1205	0.096257	0.105726		1205	0.076258	0.068925
1207	0.086676	0.093823		1206	0.097852	0.109042		1206	0.078559	0.071466
1208	0.089509	0.097432		1207	0.099439	0.112789		1207	0.081138	0.074254
1209	0.092533	0.101108		1208	0.100983	0.116326		1208	0.083804	0.076907
1210	0.095552	0.10471		1209	0.102628	0.119814		1209	0.086647	0.079612
1211	0.098748	0.108485		1210	0.10452	0.123943		1210	0.089818	0.08259
1212	0.102177	0.112592		1211	0.106579	0.128325		1211	0.093326	0.085888
1213	0.105621	0.116714		1212	0.108339	0.132046		1212	0.097062	0.089485
1214	0.109519	0.120848		1213	0.110124	0.13667		1213	0.101526	0.093458
1215	0.113278	0.125053		1214	0.112339	0.142339		1214	0.111016	0.097701
1216	0.116958	0.129968		1215	0.114942	0.14887		1215	0.110983	0.102091
1217	0.120796	0.133961		1216	0.117316	0.155284		1216	0.116499	0.107184
1218	0.124792	0.138177		1217	0.119412	0.16233		1217	0.122501	0.112797
1219	0.128933	0.142249		1218	0.122155	0.169081		1218	0.128437	0.118273
1220	0.133171	0.14631		1219	0.1251	0.175676		1219	0.134779	0.123964
1221	0.137419	0.150401		1220	0.128066	0.183306		1220	0.14149	0.130174
1222	0.141752	0.154345		1221	0.131043	0.190828		1221	0.148756	0.136675
1223	0.146213	0.158258		1222	0.134323	0.198793		1222	0.156647	0.143583
1224	0.150754	0.162185		1223	0.137436	0.207941		1223	0.165488	0.151223
1225	0.155269	0.166115		1224	0.141415	0.217448		1224	0.174914	0.159493
1226	0.159687	0.169877		1225	0.145738	0.22694		1225	0.185366	0.168553
1227	0.164074	0.173735		1226	0.149736	0.237218		1226	0.196588	0.178514
1228	0.168321	0.177335		1227	0.15404	0.248601		1227	0.208395	0.188857
1229	0.172621	0.180486		1228	0.158637	0.259973		1228	0.219812	0.198888
1230	0.177118	0.183819		1229	0.163753	0.271538		1229	0.231873	0.209376
1231	0.18171	0.186984		1230	0.169141	0.283906		1230	0.244852	0.220653
1232	0.185836	0.189976		1231	0.174798	0.295894		1231	0.258605	0.232519
1233	0.19012	0.192703		1232	0.180406	0.308416		1232	0.273431	0.245121
1234	0.194447	0.195284		1233	0.18632	0.322644		1233	0.289078	0.258533
1235	0.198482	0.197568		1234	0.193472	0.337554		1234	0.305355	0.272363
1236	0.202373	0.199625		1235	0.200354	0.351905		1235	0.323008	0.287176
1237	0.206228	0.201539		1236	0.20723	0.36718		1236	0.341603	0.303211
1238	0.209801	0.203372		1237	0.214755	0.383294		1237	0.360368	0.319681
1239	0.213095	0.204787		1238	0.22295	0.40007		1238	0.378629	0.335992
1240	0.216366	0.206134		1239	0.231432	0.417974		1239	0.397354	0.352383
1241	0.219466	0.207284		1240	0.240632	0.435978		1240	0.416159	0.369245
1242	0.222269	0.208186		1241	0.250009	0.452798		1241	0.435591	0.386516
1243	0.224832	0.208885		1242	0.259649	0.469891		1242	0.456248	0.404524
1244	0.227266	0.209507		1243	0.270132	0.48804		1243	0.477361	0.422934
1245	0.229528	0.209689		1244	0.281008	0.506469		1244	0.498951	0.441884
1246	0.231574	0.209572		1245	0.291807	0.525265		1245	0.522153	0.462357
1247	0.233539	0.209172		1246	0.303371	0.544285		1246	0.545383	0.483633
1248	0.235264	0.208648		1247	0.314833	0.563359		1247	0.567786	0.504239
1249	0.236615	0.207863		1248	0.32731	0.583673		1248	0.589607	0.524696
1250	0.23775	0.207151		1249	0.339653	0.604237		1249	0.611532	0.544938
1251	0.2388	0.206243		1250	0.352396	0.624401		1250	0.63306	0.565434
1252	0.239371	0.205251		1251	0.366002	0.643755		1251	0.654745	0.58581
1253	0.23955	0.203871		1252	0.380301	0.663095		1252	0.676453	0.606243
1254	0.239725	0.20242		1253	0.39486	0.681919		1253	0.697773	0.626619
1255	0.239507	0.200357		1254	0.409379	0.700631		1254	0.719617	0.646915
1256	0.239151	0.197763		1255	0.42375	0.718977		1255	0.74155	0.668306
1257	0.238863	0.195152		1256	0.438541	0.737493		1256	0.762583	0.689588
1258	0.238354	0.192594		1257	0.453254	0.756101		1257	0.782322	0.709654
1259	0.237543	0.189985		1258	0.468707	0.77519		1258	0.801383	0.729244
1260	0.237053	0.187379		1259	0.484173	0.793379		1259	0.819618	0.74813
1261	0.235225	0.184941		1260	0.499463	0.810537		1260	0.836968	0.76657
1262	0.233063	0.182394		1261	0.515442	0.827189		1261	0.853828	0.784377
1263	0.231056	0.179713		1262	0.532112	0.842795		1262	0.870118	0.801898
1264	0.229073	0.176817		1263	0.547864	0.857212		1263	0.885686	0.818629
1265	0.226825	0.173432		1264	0.562943	0.87142		1264	0.901084	0.835128
1266	0.224569	0.169864		1265	0.577664	0.884539		1265	0.915432	0.851605
1267	0.222187	0.166319		1266	0.592582	0.897153		1266	0.928351	0.867227
1268	0.219685	0.162798		1267	0.606965	0.910423		1267	0.940468	0.881781
1269	0.217103	0.159461		1268	0.622137	0.923884		1268	0.951414	0.895369
1270	0.214489	0.156385		1269	0.636244	0.93525		1269	0.961196	0.908199
1271	0.211495	0.153287		1270	0.65025	0.94616		1270	0.970401	0.920248
1272	0.208117	0.150148		1271	0.664801	0.957028		1271	0.979118	0.931383
1273	0.204889	0.14727		1272	0.679261	0.965905		1272	0.986672	0.94233
1274	0.201637	0.14438		1273	0.692077	0.973982		1273	0.99287	0.951732
1275	0.198198	0.141237		1274	0.704128	0.981832		1274	0.997854	0.959893
1276	0.194891	0.13781		1275	0.715295	0.987528		1275	1.0021	0.967266
1277	0.191714	0.134403		1276	0.726037	0.991646		1276	1.00504	0.974036
1278	0.188502	0.131066		1277	0.736523	0.996865		1277	1.00696	0.979946
1279	0.185239	0.127606		1278	0.747148	1.00219		1278	1.00821	0.985194
1280	0.181967	0.12452		1279	0.756885	1.00696		1279	1.00916	0.989878
1281	0.178528	0.121842		1280	0.766099	1.0117		1280	1.00922	0.994368
1282	0.175035	0.119327		1281	0.774913	1.01571		1281	1.00892	0.997634
1283	0.171514	0.116754		1282	0.783502	1.01759		1282	1.00792	1.00004
1284	0.168268	0.114314		1283	0.790836	1.01809		1283	1.0056	1.00144
1285	0.164841	0.111634		1284	0.797445	1.01877		1284	1.00165	1.00138
1286	0.16144	0.108941		1285	0.803685	1.01828		1285	0.99642	0.999774
1287	0.15815	0.106195		1286	0.80938	1.01611		1286	0.990431	0.997776
1288	0.155015	0.103435		1287	0.814665	1.01397		1287	0.98443	0.995454
1289	0.151962	0.100682		1288	0.818608	1.01164		1288	0.97767	0.992262
1290	0.148808	0.098407		1289	0.821943	1.00922		1289	0.970614	0.988508
1291	0.145586	0.09632		1290	0.824927	1.00671		1290	0.963132	0.984464
1292	0.142545	0.094256		1291	0.827016	1.00302		1291	0.955362	0.979979
1293	0.13963	0.092226		1292	0.829065	0.997963		1292	0.947477	0.975385
1294	0.136688	0.090399		1293	0.829364	0.992767		1293	0.938745	0.96991
1295	0.133839	0.088477		1294	0.829751	0.988037		1294	0.92863	0.963031
1296	0.131047	0.086395		1295	0.829244	0.982562		1295	0.917938	0.955328
1297	0.128346	0.0843		1296	0.828927	0.975954		1296	0.906925	0.946985
1298	0.125845	0.08232		1297	0.827427	0.968501		1297	0.895515	0.938123
1299	0.123485	0.080389		1298	0.825911	0.961029		1298	0.883476	0.928688
1300	0.121073	0.078821		1299	0.824676	0.953207		1299	0.871611	0.91935
1301	0.118588	0.07748		1300	0.821819	0.944944		1300	0.860042	0.910832
1302	0.116361	0.076134		1301	0.817894	0.936566		1301	0.848775	0.902412
1303	0.114086	0.0747		1302	0.814618	0.928479		1302	0.836749	0.893198
1304	0.11194	0.073369		1303	0.809743	0.919963		1303	0.824028	0.882975
1305	0.109734	0.071978		1304	0.804544	0.911294		1304	0.810695	0.871836
1306	0.107673	0.070713		1305	0.799594	0.902219		1305	0.797381	0.860121
1307	0.10559	0.069493		1306	0.794933	0.893034		1306	0.784367	0.848727
1308	0.103802	0.068299		1307	0.78969	0.883201		1307	0.771357	0.837132
1309	0.102007	0.066995		1308	0.784089	0.873484		1308	0.757704	0.825117
1310	0.100223	0.065853		1309	0.777297	0.864246		1309	0.744588	0.813277
1311	0.098477	0.064891		1310	0.769855	0.854112		1310	0.732129	0.801886
1312	0.096928	0.063923		1311	0.762347	0.843435		1311	0.720274	0.791056
1313	0.095459	0.062923		1312	0.75494	0.832665		1312	0.707844	0.780298
1314	0.094039	0.061823		1313	0.747044	0.821518		1313	0.69422	0.768192
1315	0.092483	0.06069		1314	0.738915	0.810554		1314	0.680488	0.755077
1316	0.09104	0.059686		1315	0.731287	0.799619		1315	0.667535	0.742259
1317	0.089615	0.058732		1316	0.723814	0.787967		1316	0.655217	0.729647
1318	0.088331	0.057694		1317	0.715578	0.775722		1317	0.643213	0.716882
1319	0.087013	0.056815		1318	0.707297	0.764082		1318	0.631352	0.704538
1320	0.085686	0.055914		1319	0.698289	0.753092		1319	0.619562	0.692486
1321	0.084519	0.055185		1320	0.688321	0.74189		1320	0.608502	0.680998
1322	0.083513	0.054379		1321	0.678432	0.73066		1321	0.597963	0.67019
1323	0.082244	0.05354		1322	0.669999	0.719238		1322	0.587254	0.660007
1324	0.081254	0.052733		1323	0.660897	0.70805		1323	0.576063	0.649247
1325	0.080123	0.051919		1324	0.651646	0.697315		1324	0.564808	0.637412
1326	0.078931	0.051125		1325	0.642663	0.686766		1325	0.554356	0.625775
1327	0.077912	0.050491		1326	0.634244	0.675764		1326	0.544714	0.615013
1328	0.076989	0.049806		1327	0.625439	0.664358		1327	0.535296	0.604402
1329	0.075955	0.049313		1328	0.616741	0.653563		1328	0.52631	0.594047
1330	0.07512	0.048722		1329	0.607674	0.643472		1329	0.517523	0.584229
1331	0.074343	0.048202		1330	0.598767	0.632815		1330	0.509414	0.575128
1332	0.073485	0.047568		1331	0.589416	0.62313		1331	0.501621	0.566445
1333	0.072695	0.046905		1332	0.582026	0.613985		1332	0.493501	0.557762
1334	0.071974	0.046142		1333	0.57358	0.60456		1333	0.484818	0.548437
1335	0.07113	0.045543		1334	0.56554	0.59504		1334	0.476457	0.538813
1336	0.070252	0.044903		1335	0.557893	0.585709		1335	0.468545	0.529481
1337	0.069477	0.044309		1336	0.551424	0.575753		1336	0.460998	0.520758
1338	0.068798	0.043825		1337	0.544269	0.566016		1337	0.454163	0.504641
1339	0.068051	0.043485		1338	0.53674	0.556877		1338	0.447893	0.497062
1340	0.067334	0.04312		1339	0.529474	0.548469		1339	0.441563	0.490227
1341	0.066866	0.042765		1340	0.522745	0.54023		1340	0.435403	0.483128
1342	0.06629	0.042285		1341	0.515942	0.53282		1341	0.429519	0.476011
1343	0.065645	0.041575		1342	0.508762	0.52555		1342	0.423146	0.468635
1344	0.065031	0.040875		1343	0.502659	0.51787		1343	0.416549	0.461302
1345	0.064361	0.040445		1344	0.496357	0.509915		1344	0.410245	0.453853
1346	0.063672	0.03989		1345	0.490316	0.502235		1345	0.404169	0.447206
1347	0.063046	0.039567		1346	0.484676	0.493932		1346	0.398593	0.440638
1348	0.062509	0.039222		1347	0.479161	0.485876		1347	0.393574	0.434336
1349	0.061948	0.038924		1348	0.473655	0.478378		1348	0.388444	0.428069
1350	0.06136	0.038504		1349	0.467818	0.471541		1349	0.383248	0.422144
1351	0.06092	0.038101		1350	0.461856	0.464901		1350	0.378535	0.416298
1352	0.06035	0.037689		1351	0.456338	0.458742		1351	0.373636	0.410148
1353	0.059801	0.037169		1352	0.451262	0.45256		1352	0.368323	0.40406
1354	0.059334	0.036668		1353	0.446052	0.446204		1353	0.363225	0.398603
1355	0.05884	0.036367		1354	0.441065	0.439499		1354	0.358446	0.393225
1356	0.058223	0.036153		1355	0.436392	0.433134		1355	0.353681	0.38802
1357	0.057787	0.035878		1356	0.431861	0.426525		1356	0.349365	0.382823
1358	0.057274	0.035643		1357	0.427525	0.420269		1357	0.345301	0.377334
1359	0.056844	0.035396		1358	0.423175	0.414228		1358	0.341061	0.371759
1360	0.056435	0.035134		1359	0.418164	0.408485		1359	0.336662	0.36655
1361	0.056167	0.034758		1360	0.41301	0.40321		1360	0.332837	0.361738
1362	0.055724	0.034463		1361	0.408484	0.398447		1361	0.324833	0.357102
1363	0.055319	0.034105		1362	0.404447	0.393368		1362	0.320443	0.352366
1364	0.054913	0.033818		1363	0.400087	0.387959		1363	0.316161	0.347868
1365	0.054518	0.033602		1364	0.396113	0.38245		1364	0.312423	0.343304
1366	0.054097	0.033323		1365	0.391947	0.376816		1365	0.30891	0.33899
1367	0.053698	0.033154		1366	0.387797	0.37161		1366	0.305576	0.334536
1368	0.053292	0.032987		1367	0.383995	0.366974		1367	0.301717	0.330106
1369	0.052933	0.032803		1368	0.380304	0.362282		1368	0.298104	0.325334
1370	0.052713	0.032529		1369	0.375851	0.357852		1369	0.294774	0.320922
1371	0.052463	0.032321		1370	0.37155	0.353694		1370	0.291324	0.316753
1372	0.052101	0.031979		1371	0.367832	0.349657		1371	0.288123	0.312745
1373	0.051727	0.031723		1372	0.363851	0.345292		1372	0.28489	0.308916
1374	0.051355	0.031545		1373	0.360053	0.340853		1373	0.281485	0.305094
1375	0.051018	0.031293		1374	0.356493	0.336469		1374	0.277985	0.301888
1376	0.050715	0.031189		1375	0.352578	0.331976		1375	0.275108	0.29899
1377	0.050445	0.031105		1376	0.348596	0.327549		1376	0.272322	0.294297
1378	0.050114	0.031083		1377	0.345049	0.323495		1377	0.269192	0.288944
1379	0.049833	0.030837		1378	0.341576	0.319335		1378	0.266022	0.284769
1380	0.049614	0.030614		1379	0.337572	0.315331		1379	0.263166	0.280836
1381	0.049431	0.030585		1380	0.334005	0.311807		1380	0.260192	0.277181
1382	0.049196	0.030377		1381	0.330098	0.308251		1381	0.257457	0.273898
1383	0.048984	0.030183		1382	0.326804	0.304513		1382	0.254945	0.270614
1384	0.048749	0.030058		1383	0.323132	0.300904		1383	0.252134	0.267087
1385	0.048511	0.029798		1384	0.31944	0.297328		1384	0.24938	0.263507
1386	0.048363	0.029603		1385	0.315836	0.29358		1385	0.246952	0.26007
1387	0.048164	0.029617		1386	0.312533	0.289892		1386	0.244276	0.256737
1388	0.04794	0.029667		1387	0.309501	0.286402		1387	0.241326	0.25287
1389	0.047686	0.029548		1388	0.306786	0.282947		1388	0.238352	0.249414
1390	0.047522	0.029425		1389	0.303478	0.279686		1389	0.235824	0.24601
1391	0.047408	0.02932		1390	0.299399	0.276907		1390	0.233072	0.242548
1392	0.04722	0.029234		1391	0.296209	0.273926		1391	0.230849	0.239366
1393	0.047003	0.029066		1392	0.292992	0.270623		1392	0.228751	0.233352
1394	0.046878	0.028903		1393	0.289661	0.267474		1393	0.22624	0.230252
1395	0.046721	0.028598		1394	0.286198	0.264111		1394	0.223855	0.227266
1396	0.046527	0.028403		1395	0.282886	0.260878		1395	0.221316	0.224093
1397	0.046378	0.028424		1396	0.280038	0.257675		1396	0.218456	0.220337
1398	0.046198	0.028305		1397	0.277287	0.254476		1397	0.215487	0.217194
1399	0.045978	0.028327		1398	0.274282	0.251356		1398	0.210469	0.214197
1400	0.045905	0.028216		1399	0.271784	0.248534		1399	0.208408	0.211267
1401	0.045707	0.027776		1400	0.268389	0.245532		1400	0.206829	0.208681
1402	0.045542	0.027494		1401	0.264879	0.242531		1401	0.204654	0.206285
1403	0.045443	0.027451		1402	0.262377	0.239826		1402	0.202128	0.20347
1404	0.045311	0.027274		1403	0.259321	0.23701		1403	0.199663	0.200778
1405	0.045135	0.027361		1404	0.256052	0.233992		1404	0.197416	0.198119
1406	0.045075	0.027364		1405	0.25332	0.231538		1405	0.194917	0.19547
1407	0.044985	0.027423		1406	0.25109	0.229009		1406	0.192426	0.192648
1408	0.04473	0.027391		1407	0.248696	0.226033		1407	0.190204	0.190062
1409	0.044602	0.027335		1408	0.24612	0.223048		1408	0.188304	0.187503
1410	0.044644	0.027223		1409	0.243362	0.220666		1409	0.186899	0.18525
1411	0.044464	0.027078		1410	0.240516	0.218039		1410	0.185522	0.183306
1412	0.044393	0.026959		1411	0.237944	0.215794		1411	0.183485	0.181263
1413	0.044264	0.026935		1412	0.235793	0.21393		1412	0.181378	0.179009
1414	0.044681	0.026906		1413	0.23321	0.211745		1413	0.179486	0.177235
1415	0.044188	0.026876		1414	0.230458	0.209382		1414	0.177577	0.175022
1416	0.044109	0.026884		1415	0.227877	0.207379		1415	0.175371	0.172609
1417	0.043999	0.026901		1416	0.225501	0.205521		1416	0.173141	0.170216
1418	0.043884	0.026773		1417	0.223435	0.202297		1417	0.171371	0.167803
1419	0.043839	0.026669		1418	0.221455	0.199732		1418	0.169689	0.165484
1420	0.043784	0.02656		1419	0.219358	0.197467		1419	0.168608	0.163639
1421	0.04375	0.02648		1420	0.217192	0.195436		1420	0.167403	0.162025
1422	0.043755	0.026451		1421	0.215363	0.193455		1421	0.165929	0.160371
1423	0.043613	0.026345		1422	0.21323	0.191601		1422	0.164262	0.158415
1424	0.043573	0.026078		1423	0.210973	0.189683		1423	0.162665	0.15686
1425	0.043561	0.02613		1424	0.208325	0.187782		1424	0.160754	0.15486
1426	0.043413	0.026284		1425	0.206002	0.185879		1425	0.158884	0.152641
1427	0.043321	0.026377		1426	0.204475	0.183782		1426	0.156852	0.150686
1428	0.043294	0.026339		1427	0.202465	0.181681		1427	0.15512	0.149051
1429	0.043241	0.026231		1428	0.200734	0.179893		1428	0.15344	0.146883
1430	0.04321	0.026131		1429	0.198878	0.177911		1429	0.152408	0.145335
1431	0.043176	0.026038		1430	0.196821	0.175868		1430	0.151298	0.14388
1432	0.043133	0.026053		1431	0.19487	0.174443		1431	0.149948	0.142308
1433	0.043057	0.025889		1432	0.192965	0.172897		1432	0.148578	0.140699
1434	0.042998	0.025842		1433	0.190516	0.171088		1433	0.14703	0.139416
1435	0.042982	0.025892		1434	0.188389	0.16942		1434	0.14558	0.137851
1436	0.042937	0.026026		1435	0.18645	0.167707		1435	0.143901	0.136231
1437	0.042819	0.025991		1436	0.184817	0.165889		1436	0.142102	0.134479
1438	0.042801	0.025923		1437	0.183285	0.163987		1437	0.140468	0.132863
1439	0.04274	0.025782		1438	0.181713	0.162497		1438	0.139421	0.131108
1440	0.042747	0.025597		1439	0.180034	0.160815		1439	0.138477	0.129841
1441	0.042703	0.025548		1440	0.17812	0.159103		1440	0.137421	0.128872
1442	0.042625	0.025519		1441	0.176619	0.157873		1441	0.136247	0.127606
1443	0.04251	0.025394		1442	0.175092	0.156502		1442	0.135121	0.126417
1444	0.042438	0.025345		1443	0.173225	0.154714		1443	0.133915	0.125275
1445	0.042455	0.025402		1444	0.171239	0.153508		1444	0.132514	0.123926
1446	0.042415	0.025516		1445	0.16931	0.15244		1445	0.130964	0.122179
1447	0.042248	0.025614		1446	0.16766	0.151108		1446	0.129283	0.120634
1448	0.04225	0.025669		1447	0.166188	0.149506		1447	0.127703	0.119268
1449	0.042254	0.02548		1448	0.164605	0.147943		1448	0.126412	0.117826
1450	0.042107	0.025272		1449	0.162945	0.14587		1449	0.12584	0.11684
1451	0.042016	0.02522		1450	0.161634	0.143936		1450	0.125063	0.115948
1452	0.042064	0.025184		1451	0.160396	0.142974		1451	0.124053	0.114845
1453	0.041977	0.025088		1452	0.159034	0.141934		1452	0.122909	0.11388
1454	0.041917	0.02493		1453	0.157163	0.140769		1453	0.121692	0.112919
1455	0.041909	0.024991		1454	0.155538	0.139801		1454	0.120455	0.111508
1456	0.041814	0.025171		1455	0.153963	0.138736		1455	0.119241	0.110058
1457	0.041651	0.025324		1456	0.152733	0.137433		1456	0.117822	0.108724
1458	0.041658	0.02527		1457	0.151325	0.136233		1457	0.116635	0.107622
1459	0.041582	0.025082		1458	0.150209	0.134685		1458	0.115775	0.106562
1460	0.041441	0.024841		1459	0.148872	0.132933		1459	0.115344	0.105631
1461	0.041428	0.024809		1460	0.147762	0.131457		1460	0.114603	0.104752
1462	0.04138	0.024777		1461	0.146507	0.130389		1461	0.113635	0.103805
1463	0.041324	0.024731		1462	0.145138	0.129528		1462	0.112663	0.103137
1464	0.041146	0.024827		1463	0.143655	0.128666		1463	0.111492	0.102326
1465	0.041057	0.024904		1464	0.142214	0.127996		1464	0.110448	0.101073
1466	0.040955	0.025019		1465	0.141103	0.127084		1465	0.109204	0.099941
1467	0.040876	0.025069		1466	0.140126	0.12603		1466	0.108108	0.098847
1468	0.040848	0.024974		1467	0.138982	0.125002		1467	0.106977	0.097726
1469	0.040701	0.024773		1468	0.137733	0.123591		1468	0.10629	0.096956
1470	0.040676	0.024558		1469	0.136576	0.121754		1469	0.105453	0.096185
1471	0.040591	0.024463		1470	0.135445	0.120467		1470	0.104701	0.095369
1472	0.04046	0.024449		1471	0.134296	0.119332		1471	0.103969	0.094576
1473	0.040438	0.024487		1472	0.132982	0.118536		1472	0.103129	0.093721
1474	0.040477	0.024674		1473	0.131711	0.118031		1473	0.10185	0.092776
1475	0.040312	0.0248		1474	0.13057	0.117397		1474	0.100891	0.09186
1476	0.04022	0.024854		1475	0.129694	0.11653		1475	0.10001	0.090682
1477	0.040149	0.024832		1476	0.128581	0.115547		1476	0.098946	0.089692
1478	0.040004	0.024689		1477	0.127433	0.11437		1477	0.09805	0.088879
1479	0.039933	0.024464		1478	0.126673	0.112858		1478	0.097491	0.088466
1480	0.039828	0.02427		1479	0.125498	0.111396		1479	0.096841	0.087993
1481	0.03983	0.024307		1480	0.124453	0.110388		1480	0.096119	0.087206
1482	0.039798	0.02431		1481	0.123381	0.109577		1481	0.095549	0.086447
1483	0.039858	0.024476		1482	0.122302	0.109255		1482	0.094541	0.085773
1484	0.039732	0.024724		1483	0.121449	0.109087		1483	0.093522	0.084926
1485	0.039624	0.02484		1484	0.120565	0.1086		1484	0.092509	0.084071
1486	0.039455	0.024819		1485	0.119551	0.107419		1485	0.091731	0.083188
1487	0.039435	0.024808		1486	0.118944	0.106349		1486	0.090811	0.082324
1488	0.039427	0.024513		1487	0.117698	0.10522		1487	0.090138	0.081721
1489	0.039267	0.024203		1488	0.116725	0.10396		1488	0.089606	0.081301
1490	0.039165	0.024101		1489	0.115785	0.102779		1489	0.088956	0.080778
1491	0.039106	0.024066		1490	0.114787	0.102038		1490	0.088331	0.080127
1492	0.039083	0.024127		1491	0.113899	0.101497		1491	0.087791	0.079423
1493	0.039066	0.024336		1492	0.112924	0.101209		1492	0.086782	0.078543
1494	0.039033	0.024514		1493	0.112055	0.100878		1493	0.085712	0.077674
1495	0.038863	0.024394		1494	0.111321	0.100189		1494	0.084858	0.076832
1496	0.038915	0.024272		1495	0.110472	0.09914		1495	0.084141	0.076127
1497	0.038866	0.024103		1496	0.109736	0.097971		1496	0.083172	0.075471
1498	0.038637	0.023847		1497	0.108909	0.096733		1497	0.082561	0.074952
1499	0.038475	0.023808		1498	0.108053	0.095575		1498	0.082075	0.074642
1500	0.038499	0.023824		1499	0.107252	0.09461		1499	0.081391	0.074018
1501	0.03843	0.023865		1500	0.106306	0.09416		1500	0.080767	0.073074
1502	0.038266	0.024014		1501	0.105357	0.093749		1501	0.079941	0.072435
1503	0.038233	0.024086		1502	0.104456	0.093268		1502	0.079005	0.071707
1504	0.038209	0.024182		1503	0.103668	0.092791		1503	0.078221	0.07093
1505	0.038088	0.024268		1504	0.102878	0.091794		1504	0.077588	0.070163
1506	0.038068	0.024202		1505	0.102099	0.090685		1505	0.076934	0.069533
1507	0.038076	0.023936		1506	0.101318	0.089846		1506	0.076232	0.06912
1508	0.037883	0.023676		1507	0.10087	0.088723		1507	0.075811	0.068752
1509	0.037861	0.023622		1508	0.100312	0.087798		1508	0.075377	0.068395
1510	0.037863	0.023625		1509	0.099281	0.08719		1509	0.074981	0.067768
1511	0.037798	0.023694		1510	0.098319	0.087013		1510	0.074548	0.067151
1512	0.037831	0.02391		1511	0.09762	0.08705		1511	0.073663	0.066603
1513	0.037821	0.023915		1512	0.096799	0.086597		1512	0.07271	0.066028
1514	0.037673	0.023935		1513	0.096212	0.085892		1513	0.072114	0.06533
1515	0.037581	0.023874		1514	0.095518	0.084831		1514	0.071595	0.064672
1516	0.037545	0.023798		1515	0.09491	0.083998		1515	0.070834	0.064065
1517	0.037439	0.023632		1516	0.094199	0.083208		1516	0.070454	0.063817
1518	0.037369	0.023515		1517	0.093514	0.082283		1517	0.070041	0.063509
1519	0.037317	0.023506		1518	0.09289	0.08141		1518	0.069306	0.06299
1520	0.037272	0.023411		1519	0.092156	0.080917		1519	0.068768	0.062272
1521	0.037289	0.023422		1520	0.091413	0.080696		1520	0.06816	0.061667
1522	0.037279	0.023752		1521	0.090607	0.080341		1521	0.067651	0.061144
1523	0.037267	0.024174		1522	0.089857	0.079817		1522	0.066787	0.060601
1524	0.037111	0.024119		1523	0.089332	0.078931		1523	0.066175	0.059928
1525	0.03709	0.023722		1524	0.088719	0.077296		1524	0.065644	0.059312
1526	0.037076	0.023571		1525	0.088148	0.076615		1525	0.065035	0.05883
1527	0.036983	0.023415		1526	0.087629	0.075854		1526	0.064692	0.058513
1528	0.036935	0.023386		1527	0.086882	0.075249		1527	0.064309	0.058178
1529	0.037078	0.023397		1528	0.08643	0.074877		1528	0.063834	0.0577
1530	0.037028	0.023309		1529	0.085761	0.074699		1529	0.063341	0.057237
1531	0.037033	0.02334		1530	0.085216	0.074436		1530	0.062806	0.056709
1532	0.03715	0.02354		1531	0.08443	0.074086		1531	0.062195	0.056335
1533	0.037006	0.023698		1532	0.083829	0.073473		1532	0.061766	0.055806
1534	0.036882	0.023774		1533	0.08326	0.072637		1533	0.061338	0.055367
1535	0.036887	0.023688		1534	0.082723	0.072087		1534	0.060856	0.054916
1536	0.036881	0.023505		1535	0.082119	0.071426		1535	0.06031	0.054472
1537	0.036789	0.023414		1536	0.081575	0.070813		1536	0.059927	0.054146
1538	0.036783	0.023367		1537	0.080945	0.070424		1537	0.059574	0.053827
1539	0.036751	0.023328		1538	0.080337	0.07038		1538	0.059168	0.053335
1540	0.036753	0.023247		1539	0.079842	0.069727		1539	0.058691	0.052832
1541	0.036763	0.023357		1540	0.079307	0.069286		1540	0.058239	0.052534
1542	0.036727	0.023524		1541	0.078801	0.068896		1541	0.05766	0.052143
1543	0.036674	0.023506		1542	0.078284	0.068246		1542	0.057274	0.051539
1544	0.036589	0.023555		1543	0.077745	0.067609		1543	0.056825	0.051088
1545	0.036571	0.023484		1544	0.077182	0.067069		1544	0.056343	0.050711
1546	0.036496	0.023299		1545	0.076788	0.066379		1545	0.05585	0.05055
1547	0.036459	0.022995		1546	0.076329	0.065819		1546	0.055671	0.050275
1548	0.036373	0.022966		1547	0.075697	0.065469		1547	0.055265	0.049916
1549	0.036438	0.022963		1548	0.07502	0.065194		1548	0.054938	0.049327
1550	0.036411	0.022923		1549	0.074526	0.064954		1549	0.054601	0.048861
1551	0.036425	0.023025		1550	0.074177	0.064547		1550	0.054053	0.048557
1552	0.036372	0.023186		1551	0.073771	0.06401		1551	0.053672	0.048171
1553	0.036282	0.023255		1552	0.073209	0.063468		1552	0.053362	0.047764
1554	0.036172	0.023267		1553	0.072772	0.06303		1553	0.053042	0.047477
1555	0.03618	0.023265		1554	0.072204	0.062627		1554	0.052835	0.047228
1556	0.036192	0.023209		1555	0.071865	0.062264		1555	0.052457	0.046936
1557	0.03615	0.023053		1556	0.071438	0.06176		1556	0.052268	0.04679
1558	0.036142	0.023019		1557	0.070955	0.061534		1557	0.051899	0.046404
1559	0.036145	0.022941		1558	0.070623	0.061388		1558	0.051601	0.046012
1560	0.036156	0.022993		1559	0.070267	0.061142		1559	0.051154	0.04575
1561	0.036156	0.023058		1560	0.069879	0.060735		1560	0.050642	0.045477
1562	0.036159	0.023083		1561	0.069432	0.060152		1561	0.050386	0.045168
1563	0.036076	0.023086		1562	0.069136	0.059716		1562	0.050095	0.044729
1564	0.036012	0.023196		1563	0.068691	0.059644		1563	0.049739	0.044328
1565	0.036054	0.023288		1564	0.068266	0.059089		1564	0.049501	0.043893
1566	0.035956	0.02324		1565	0.067804	0.058475		1565	0.049315	0.043883
1567	0.035964	0.023172		1566	0.067332	0.05809		1566	0.049076	0.043706
1568	0.035916	0.023		1567	0.067001	0.057754		1567	0.048771	0.043245
1569	0.035859	0.022807		1568	0.066633	0.057545		1568	0.048484	0.042958
1570	0.035862	0.022633		1569	0.06619	0.057401		1569	0.04803	0.042624
1571	0.035922	0.022706		1570	0.065899	0.057101		1570	0.047646	0.042366
1572	0.035784	0.02287		1571	0.065505	0.056205		1571	0.047388	0.042112
1573	0.03575	0.023038		1572	0.065174	0.055842		1572	0.047071	0.041844
1574	0.035824	0.023123		1573	0.06485	0.055597		1573	0.046745	0.04147
1575	0.035804	0.023121		1574	0.064618	0.055017		1574	0.046432	0.041197
1576	0.035745	0.023065		1575	0.064278	0.054718		1575	0.046296	0.04098
1577	0.035787	0.02294		1576	0.063984	0.054503		1576	0.046156	0.040727
1578	0.035796	0.022855		1577	0.063552	0.054175		1577	0.046001	0.040455
1579	0.035751	0.022733		1578	0.063182	0.05396		1578	0.045722	0.040208
1580	0.03575	0.022656		1579	0.062783	0.053823		1579	0.045458	0.040144
1581	0.035845	0.022799		1580	0.062411	0.053508		1580	0.045084	0.039894
1582	0.035854	0.022988		1581	0.062127	0.053378		1581	0.044917	0.039596
1583	0.035802	0.023044		1582	0.061899	0.053119		1582	0.044644	0.03933
1584	0.035757	0.023017		1583	0.061641	0.052814		1583	0.044492	0.038967
1585	0.035733	0.022939		1584	0.061414	0.052454		1584	0.044216	0.038664
1586	0.035615	0.022879		1585	0.06108	0.052057		1585	0.044134	0.038619
1587	0.036165	0.022804		1586	0.06081	0.051605		1586	0.043863	0.038411
1588	0.037109	0.022606		1587	0.060627	0.051311		1587	0.043563	0.038151
1589	0.035704	0.022415		1588	0.060236	0.051237		1588	0.043328	0.037812
1590	0.03562	0.022374		1589	0.059947	0.051132		1589	0.043046	0.037671
1591	0.035652	0.022595		1590	0.059667	0.050693		1590	0.042697	0.037412
1592	0.035544	0.022701		1591	0.059535	0.050702		1591	0.042381	0.03704
1593	0.035495	0.022828		1592	0.05923	0.050132		1592	0.042102	0.036773
1594	0.0355	0.022909		1593	0.058885	0.049548		1593	0.042191	0.036493
1595	0.035514	0.022756		1594	0.058641	0.049234		1594	0.042062	0.036253
1596	0.035413	0.022604		1595	0.058289	0.048937		1595	0.041667	0.036175
1597	0.035412	0.022562		1596	0.05796	0.048724		1596	0.041479	0.035942
1598	0.035379	0.022573		1597	0.057622	0.048694		1597	0.041281	0.035703
1599	0.03537	0.022504		1598	0.057529	0.048492		1598	0.041083	0.035556
1600	0.035295	0.02254		1599	0.057281	0.048424		1599	0.040945	0.035331
1601	0.035386	0.022661		1600	0.057084	0.04828		1600	0.040687	0.035171
1602	0.035367	0.022762		1601	0.056681	0.048154		1601	0.040491	0.034992
1603	0.035361	0.022881		1602	0.056495	0.047962		1602	0.040347	0.034837
1604	0.035305	0.0229		1603	0.056252	0.047607		1603	0.040197	0.034635
1605	0.03528	0.022825		1604	0.056132	0.047407		1604	0.040136	0.034443
1606	0.035291	0.022737		1605	0.055898	0.047103		1605	0.040074	0.034372
1607	0.035309	0.022766		1606	0.055881	0.046925		1606	0.039751	0.034148
1608	0.035216	0.022695		1607	0.055477	0.046794		1607	0.039767	0.034069
1609	0.035316	0.022695		1608	0.055207	0.046699		1608	0.039569	0.033878
1610	0.035454	0.022723		1609	0.05517	0.046546		1609	0.039285	0.033693
1611	0.035255	0.022737		1610	0.055014	0.046642		1610	0.039133	0.033655
1612	0.035199	0.022824		1611	0.054687	0.046291		1611	0.038941	0.033283
1613	0.035194	0.022885		1612	0.054405	0.045802		1612	0.038657	0.033096
1614	0.035185	0.02286		1613	0.054263	0.045441		1613	0.038462	0.032843
1615	0.035119	0.022692		1614	0.054122	0.04516		1614	0.038261	0.03273
1616	0.035103	0.022522		1615	0.053863	0.044922		1615	0.038104	0.032634
1617	0.035038	0.022506		1616	0.053681	0.044788		1616	0.037973	0.03228
1618	0.035006	0.022526		1617	0.053424	0.044639		1617	0.037875	0.032174
1619	0.035028	0.022693		1618	0.053283	0.044444		1618	0.037714	0.032002
1620	0.035067	0.022773		1619	0.053083	0.044295		1619	0.037587	0.031907
1621	0.034999	0.022809		1620	0.053039	0.044146		1620	0.037318	0.031684
1622	0.03495	0.022858		1621	0.052872	0.043986		1621	0.037223	0.03159
1623	0.034989	0.022916		1622	0.052661	0.043839		1622	0.037097	0.031374
1624	0.03494	0.022799		1623	0.052532	0.04361		1623	0.036903	0.031181
1625	0.034941	0.022621		1624	0.052211	0.043328		1624	0.036767	0.031113
1626	0.034968	0.022621		1625	0.052062	0.04319		1625	0.036633	0.030939
1627	0.034978	0.022627		1626	0.051906	0.043051		1626	0.036457	0.030748
1628	0.035008	0.02264		1627	0.05176	0.042932		1627	0.03635	0.030683
1629	0.035071	0.022871		1628	0.051524	0.042824		1628	0.036313	0.030555
1630	0.035118	0.023075		1629	0.051385	0.042755		1629	0.036197	0.030402
1631	0.035047	0.023226		1630	0.051305	0.042662		1630	0.036088	0.030343
1632	0.034996	0.023154		1631	0.051107	0.04255		1631	0.036053	0.030234
1633	0.035119	0.023077		1632	0.051027	0.042351		1632	0.035727	0.030002
1634	0.035132	0.022827		1633	0.050915	0.042195		1633	0.035686	0.029888
1635	0.035096	0.022741		1634	0.050628	0.042028		1634	0.035511	0.02989
1636	0.035196	0.022722		1635	0.050521	0.041883		1635	0.035434	0.029735
1637	0.035155	0.022749		1636	0.050354	0.041844		1636	0.03544	0.029591
1638	0.035087	0.022878		1637	0.050202	0.041668		1637	0.035432	0.029397
1639	0.035133	0.022992		1638	0.050104	0.041511		1638	0.03511	0.029417
1640	0.035143	0.023068		1639	0.049932	0.041293		1639	0.034819	0.029167
1641	0.035096	0.023097		1640	0.049729	0.041158		1640	0.034551	0.029052
1642	0.035074	0.023097		1641	0.049563	0.040932		1641	0.034532	0.028992
1643	0.035035	0.022915		1642	0.049398	0.040719		1642	0.034342	0.028805
1644	0.035016	0.022824		1643	0.049183	0.040554		1643	0.034164	0.02871
1645	0.03494	0.022778		1644	0.049052	0.040342		1644	0.034168	0.028674
1646	0.035016	0.022903		1645	0.048984	0.040268		1645	0.034094	0.028608
1647	0.035013	0.022868		1646	0.04877	0.040211		1646	0.03414	0.028511
1648	0.034994	0.02293		1647	0.048607	0.040075		1647	0.033783	0.028438
1649	0.035073	0.023101		1648	0.0485	0.040041		1648	0.033673	0.028347
1650	0.035003	0.023175		1649	0.04835	0.040234		1649	0.033594	0.028273
1651	0.034997	0.023151		1650	0.048179	0.039952		1650	0.033645	0.028184
1652	0.035061	0.023117		1651	0.048044	0.039737		1651	0.033574	0.02816
1653	0.035052	0.02293		1652	0.047953	0.039675		1652	0.033499	0.028103
1654	0.035066	0.022946		1653	0.047869	0.039584		1653	0.033519	0.028101
1655	0.035059	0.022902		1654	0.04775	0.039468		1654	0.033519	0.02804
1656	0.03507	0.022929		1655	0.0476	0.039455		1655	0.033458	0.027953
1657	0.035107	0.023045		1656	0.04766	0.039392		1656	0.0333	0.02793
1658	0.03518	0.023215		1657	0.047563	0.039273		1657	0.033222	0.02786
1659	0.035296	0.023284		1658	0.047605	0.039197		1658	0.033225	0.027757
1660	0.035265	0.02331		1659	0.047524	0.039193		1659	0.033167	0.027821
1661	0.035319	0.023196		1660	0.047369	0.039025		1660	0.033008	0.02779
1662	0.035333	0.02312		1661	0.047292	0.03891		1661	0.032974	0.027541
1663	0.035451	0.023097		1662	0.047093	0.038777		1662	0.032883	0.027546
1664	0.03546	0.023075		1663	0.047046	0.038662		1663	0.032823	0.027534
1665	0.035474	0.023031		1664	0.046968	0.038587		1664	0.032732	0.027563
1666	0.035443	0.022984		1665	0.046943	0.038596		1665	0.032725	0.027389
1667	0.035458	0.023089		1666	0.046801	0.038444		1666	0.032579	0.027333
1668	0.035622	0.023293		1667	0.046654	0.038253		1667	0.032506	0.027271
1669	0.035609	0.023479		1668	0.046636	0.038206		1668	0.032408	0.027224
1670	0.035585	0.023424		1669	0.046441	0.038162		1669	0.032407	0.027171
1671	0.035683	0.023399		1670	0.04632	0.038076		1670	0.032319	0.027268
1672	0.035701	0.02336		1671	0.046315	0.038058		1671	0.032274	0.027103
1673	0.035757	0.023378		1672	0.046189	0.037948		1672	0.032261	0.027138
1674	0.035807	0.023405		1673	0.04612	0.037907		1673	0.032171	0.027164
1675	0.035938	0.023308		1674	0.04613	0.03794		1674	0.032193	0.027112
1676	0.036071	0.023372		1675	0.04617	0.037905		1675	0.032123	0.026972
1677	0.036103	0.023497		1676	0.046062	0.037906		1676	0.032072	0.027011
1678	0.036295	0.023698		1677	0.046064	0.037871		1677	0.032044	0.027025
1679	0.036414	0.023868		1678	0.04599	0.037757		1678	0.032055	0.027006
1680	0.036485	0.02393		1679	0.045954	0.037756		1679	0.031953	0.027078
1681	0.036659	0.023867		1680	0.045913	0.037763		1680	0.032015	0.026993
1682	0.036858	0.023875		1681	0.045963	0.037705		1681	0.032113	0.026966
1683	0.036987	0.023877		1682	0.045887	0.037628		1682	0.032002	0.027081
1684	0.037156	0.023937		1683	0.045771	0.037574		1683	0.032047	0.02711
1685	0.037371	0.024038		1684	0.045818	0.037668		1684	0.032053	0.02708
1686	0.037537	0.024019		1685	0.045788	0.037629		1685	0.031999	0.027196
1687	0.03778	0.024196		1686	0.045673	0.037593		1686	0.032077	0.027109
1688	0.038023	0.024447		1687	0.045682	0.037444		1687	0.032112	0.027104
1689	0.038332	0.02457		1688	0.045613	0.037565		1688	0.032145	0.027146
1690	0.038456	0.024709		1689	0.045621	0.037632		1689	0.032373	0.027264
1691	0.038813	0.024787		1690	0.045582	0.03758		1690	0.03261	0.027245
1692	0.039216	0.024792		1691	0.045601	0.03758		1691	0.032404	0.027282
1693	0.039499	0.024765		1692	0.045616	0.037717		1692	0.032427	0.027343
1694	0.039855	0.024804		1693	0.045546	0.037714		1693	0.032635	0.027426
1695	0.040245	0.024917		1694	0.04557	0.037753		1694	0.032778	0.027437
1696	0.04062	0.02498		1695	0.045643	0.037844		1695	0.032963	0.027534
1697	0.041058	0.025332		1696	0.045637	0.037902		1696	0.033103	0.027676
1698	0.041519	0.025639		1697	0.045699	0.038024		1697	0.033329	0.027825
1699	0.041934	0.025929		1698	0.045703	0.038432		1698	0.03355	0.028008
1700	0.04246	0.026079		1699	0.045715	0.038621		1699	0.033765	0.028343
1701	0.043019	0.026166		1700	0.045771	0.038785		1700	0.034038	0.028593
1702	0.043555	0.026109		1701	0.045834	0.03891		1701	0.034351	0.028524
1703	0.044121	0.026077		1702	0.045934	0.039099		1702	0.034685	0.028627
1704	0.044705	0.026264		1703	0.046012	0.039182		1703	0.034972	0.028812
1705	0.045309	0.026414		1704	0.046171	0.039306		1704	0.035335	0.028922
1706	0.045872	0.026649		1705	0.046273	0.039494		1705	0.035811	0.029135
1707	0.046675	0.026967		1706	0.04634	0.039731		1706	0.036367	0.029359
1708	0.047285	0.027296		1707	0.046521	0.039955		1707	0.036874	0.029599
1709	0.047928	0.027505		1708	0.046692	0.040213		1708	0.037345	0.02985
1710	0.048572	0.027725		1709	0.046756	0.040497		1709	0.038666	0.030117
1711	0.049364	0.027838		1710	0.046835	0.040878		1710	0.0393	0.030364
1712	0.050076	0.027894		1711	0.046996	0.041202		1711	0.040046	0.030768
1713	0.050763	0.027908		1712	0.047259	0.041645		1712	0.040761	0.031135
1714	0.051431	0.027914		1713	0.047666	0.042029		1713	0.0416	0.03128
1715	0.052118	0.027872		1714	0.047812	0.04236		1714	0.042515	0.031605
1716	0.052897	0.028019		1715	0.048073	0.042745		1715	0.043564	0.032063
1717	0.053678	0.028438		1716	0.048387	0.043097		1716	0.044624	0.032408
1718	0.054369	0.028762		1717	0.048658	0.043601		1717	0.045778	0.032874
1719	0.055139	0.029055		1718	0.048937	0.044126		1718	0.047055	0.033325
1720	0.055933	0.02926		1719	0.049262	0.044685		1719	0.048296	0.033835
1721	0.056715	0.029292		1720	0.049659	0.045304		1720	0.049535	0.034341
1722	0.057438	0.029295		1721	0.049984	0.046168		1721	0.050923	0.034893
1723	0.058182	0.029359		1722	0.050348	0.046789		1722	0.054362	0.03554
1724	0.058898	0.029251		1723	0.050784	0.047526		1723	0.055963	0.035911
1725	0.05952	0.029244		1724	0.051299	0.048201		1724	0.057563	0.036533
1726	0.060763	0.029863		1725	0.05191	0.048948		1725	0.059248	0.037198
1727	0.060988	0.030069		1726	0.052497	0.049767		1726	0.061025	0.03877
1728	0.061649	0.030131		1727	0.053157	0.051677		1727	0.062824	0.039476
1729	0.062337	0.030141		1728	0.053775	0.052605		1728	0.064661	0.040118
1730	0.063002	0.030169		1729	0.054515	0.053642		1729	0.06675	0.040886
1731	0.063583	0.030187		1730	0.055299	0.054625		1730	0.068502	0.041692
1732	0.064086	0.030058		1731	0.056025	0.05564		1731	0.070492	0.042534
1733	0.064598	0.030025		1732	0.05689	0.056683		1732	0.072304	0.043269
1734	0.065051	0.030036		1733	0.058001	0.057703		1733	0.074328	0.044055
1735	0.065576	0.030084		1734	0.059867	0.058778		1734	0.076409	0.044911
1736	0.065994	0.030253		1735	0.060832	0.059845		1735	0.078419	0.045728
1737	0.066521	0.03031		1736	0.061917	0.060941		1736	0.080547	0.046729
1738	0.066865	0.030468		1737	0.063053	0.06209		1737	0.082384	0.047573
1739	0.067196	0.030416		1738	0.064227	0.063218		1738	0.08435	0.048634
1740	0.067488	0.030259		1739	0.065564	0.064494		1739	0.086368	0.049326
1741	0.067814	0.030132		1740	0.066746	0.065616		1740	0.088396	0.050293
1742	0.068008	0.030018		1741	0.067922	0.066826		1741	0.090468	0.051113
1743	0.068238	0.029961		1742	0.069178	0.067964		1742	0.092524	0.052124
1744	0.068394	0.029909		1743	0.070657	0.069122		1743	0.094455	0.052954
1745	0.068521	0.029935		1744	0.072128	0.070255		1744	0.096434	0.053882
1746	0.068675	0.030064		1745	0.073564	0.071372		1745	0.098397	0.054887
1747	0.068665	0.030054		1746	0.075058	0.072555		1746	0.100298	0.055793
1748	0.068616	0.029956		1747	0.076581	0.073773		1747	0.102001	0.056736
1749	0.068505	0.029854		1748	0.0781	0.074888		1748	0.103629	0.057638
1750	0.068498	0.029679		1749	0.079526	0.076063		1749	0.10538	0.058579
1751	0.068321	0.029527		1750	0.080981	0.077169		1750	0.107039	0.059464
1752	0.068108	0.029352		1751	0.082429	0.078297		1751	0.10866	0.060299
1753	0.067934	0.029245		1752	0.083941	0.07937		1752	0.110262	0.061185
1754	0.067795	0.029276		1753	0.08563	0.080375		1753	0.111602	0.062056
1755	0.067535	0.029379		1754	0.087238	0.08133		1754	0.112836	0.062802
1756	0.0673	0.029321		1755	0.088851	0.082342		1755	0.114118	0.063659
1757	0.066925	0.029242		1756	0.090402	0.083288		1756	0.115022	0.064527
1758	0.0665	0.029182		1757	0.091961	0.084173		1757	0.115987	0.065209
1759	0.066131	0.028983		1758	0.093429	0.085003		1758	0.117024	0.065903
1760	0.065808	0.028691		1759	0.094852	0.08567		1759	0.117951	0.066524
1761	0.065337	0.028397		1760	0.096369	0.086402		1760	0.118891	0.067032
1762	0.064808	0.028306		1761	0.097836	0.087108		1761	0.119756	0.067562
1763	0.06427	0.028236		1762	0.099332	0.087708		1762	0.120366	0.068261
1764	0.063786	0.028253		1763	0.100732	0.08839		1763	0.120764	0.068912
1765	0.063333	0.028363		1764	0.10223	0.088993		1764	0.120938	0.069483
1766	0.062852	0.028255		1765	0.103609	0.089571		1765	0.121195	0.070061
1767	0.062276	0.028092		1766	0.104854	0.090086		1766	0.12134	0.070511
1768	0.061768	0.027959		1767	0.106047	0.09045		1767	0.121435	0.070762
1769	0.06114	0.027722		1768	0.107209	0.090827		1768	0.121511	0.071049
1770	0.060602	0.027548		1769	0.108258	0.090959		1769	0.121495	0.071308
1771	0.060041	0.027348		1770	0.109314	0.091114		1770	0.121391	0.071552
1772	0.059549	0.02723		1771	0.110498	0.091237		1771	0.121285	0.071779
1773	0.058951	0.027229		1772	0.111534	0.091373		1772	0.12096	0.071977
1774	0.058484	0.027356		1773	0.112428	0.091439		1773	0.120413	0.072196
1775	0.057973	0.027509		1774	0.113246	0.091617		1774	0.119624	0.07245
1776	0.057487	0.027542		1775	0.113949	0.091626		1775	0.118954	0.072508
1777	0.056929	0.027433		1776	0.114682	0.091559		1776	0.118657	0.072504
1778	0.056393	0.027111		1777	0.115226	0.091502		1777	0.117794	0.072346
1779	0.055935	0.026802		1778	0.115782	0.091266		1778	0.116801	0.072247
1780	0.055437	0.026668		1779	0.116193	0.090825		1779	0.116239	0.072122
1781	0.054857	0.026533		1780	0.116682	0.090457		1780	0.11528	0.071963
1782	0.054458	0.026552		1781	0.117102	0.090135		1781	0.114325	0.071803
1783	0.054056	0.026595		1782	0.117527	0.089742		1782	0.113228	0.07161
1784	0.053555	0.026733		1783	0.117592	0.089433		1783	0.111879	0.071483
1785	0.053151	0.026697		1784	0.117656	0.089044		1784	0.110502	0.071202
1786	0.052771	0.026572		1785	0.117676	0.088691		1785	0.109261	0.070919
1787	0.052268	0.026449		1786	0.11767	0.088163		1786	0.108003	0.07048
1788	0.051856	0.026203		1787	0.117487	0.087549		1787	0.106778	0.069999
1789	0.051462	0.026064		1788	0.117447	0.086782		1788	0.105639	0.069421
1790	0.051007	0.026062		1789	0.117221	0.085986		1789	0.104509	0.069052
1791	0.050585	0.025932		1790	0.117026	0.085327		1790	0.103387	0.06857
1792	0.050176	0.025898		1791	0.116712	0.084566		1791	0.102222	0.06802
1793	0.049789	0.025985		1792	0.116238	0.08404		1792	0.100807	0.06755
1794	0.049432	0.026224		1793	0.115733	0.083296		1793	0.099196	0.067126
1795	0.049045	0.026223		1794	0.115226	0.082656		1794	0.097693	0.066677
1796	0.048677	0.026138		1795	0.114543	0.082104		1795	0.096425	0.066262
1797	0.048291	0.026071		1796	0.113868	0.081512		1796	0.095116	0.065621
1798	0.047975	0.025804		1797	0.11332	0.08065		1797	0.093831	0.06491
1799	0.047753	0.025637		1798	0.112479	0.079625		1798	0.092599	0.064256
1800	0.047495	0.025622		1799	0.111702	0.078638		1799	0.091419	0.063628
1801	0.047176	0.025644		1800	0.111008	0.077814		1800	0.090226	0.062974
1802	0.046957	0.025654		1801	0.110249	0.077043		1801	0.089054	0.06244
1803	0.046743	0.025849		1802	0.109344	0.076311		1802	0.08759	0.061825
1804	0.04649	0.025916		1803	0.108486	0.075577		1803	0.086171	0.061147
1805	0.046319	0.025889		1804	0.107745	0.074897		1804	0.084882	0.060614
1806	0.046033	0.025838		1805	0.106672	0.074055		1805	0.08355	0.059985
1807	0.045845	0.02575		1806	0.105599	0.07339		1806	0.082383	0.059265
1808	0.045722	0.025557		1807	0.104591	0.072542		1807	0.08131	0.058492
1809	0.04563	0.025464		1808	0.103705	0.071593		1808	0.080274	0.057812
1810	0.045424	0.025381		1809	0.10282	0.07069		1809	0.079213	0.057179
1811	0.0453	0.025363		1810	0.101838	0.069857		1810	0.078142	0.056601
1812	0.045095	0.025513		1811	0.100711	0.0691		1811	0.077107	0.056078
1813	0.044924	0.025677		1812	0.099627	0.068446		1812	0.076042	0.055435
1814	0.044845	0.025743		1813	0.09872	0.06779		1813	0.074957	0.054847
1815	0.044658	0.025585		1814	0.097675	0.067195		1814	0.07384	0.054318
1816	0.044489	0.025414		1815	0.096508	0.066471		1815	0.072796	0.053726
1817	0.044375	0.025405		1816	0.095414	0.06576		1816	0.071731	0.053132
1818	0.04429	0.025407		1817	0.094419	0.065111		1817	0.070816	0.052555
1819	0.044218	0.025285		1818	0.093359	0.06425		1818	0.070059	0.051828
1820	0.044114	0.025218		1819	0.092384	0.063519		1819	0.069341	0.051048
1821	0.044058	0.025156		1820	0.091488	0.062782		1820	0.068552	0.050423
1822	0.04392	0.025198		1821	0.090467	0.062038		1821	0.067753	0.049951
1823	0.043839	0.025456		1822	0.089494	0.061465		1822	0.066892	0.04938
1824	0.043771	0.025655		1823	0.08853	0.060992		1823	0.066009	0.048953
1825	0.04375	0.025703		1824	0.087586	0.060469		1824	0.065143	0.048453
1826	0.043674	0.025545		1825	0.086665	0.059998		1825	0.064362	0.047903
1827	0.043648	0.025372		1826	0.085663	0.059521		1826	0.063571	0.047343
1828	0.043571	0.025278		1827	0.084746	0.058932		1827	0.062222	0.046717
1829	0.043466	0.025293		1828	0.08381	0.058167		1828	0.061656	0.04621
1830	0.043419	0.025177		1829	0.082959	0.057552		1829	0.061289	0.045572
1831	0.043346	0.025115		1830	0.082246	0.056925		1830	0.060732	0.045076
1832	0.043328	0.025202		1831	0.081429	0.056355		1831	0.059882	0.0446
1833	0.043248	0.025334		1832	0.080614	0.055877		1832	0.059226	0.044177
1834	0.04318	0.025409		1833	0.079818	0.05547		1833	0.05854	0.043815
1835	0.043172	0.025489		1834	0.079063	0.055055		1834	0.057945	0.043398
1836	0.043062	0.025462		1835	0.078251	0.054575		1835	0.057502	0.042901
1837	0.042932	0.025293		1836	0.077407	0.054143		1836	0.056991	0.042348
1838	0.042934	0.025118		1837	0.076702	0.053628		1837	0.05643	0.041906
1839	0.042811	0.024977		1838	0.075917	0.053239		1838	0.056048	0.041499
1840	0.042814	0.024956		1839	0.075225	0.052547		1839	0.055697	0.041005
1841	0.042764	0.025011		1840	0.074633	0.052195		1840	0.055236	0.04065
1842	0.042731	0.025206		1841	0.074062	0.051756		1841	0.054851	0.040264
1843	0.042662	0.025373		1842	0.073398	0.051473		1842	0.054389	0.039931
1844	0.042606	0.025362		1843	0.072743	0.051096		1843	0.053999	0.039606
1845	0.042554	0.025421		1844	0.072106	0.05074		1844	0.05357	0.039317
1846	0.042449	0.025374		1845	0.071376	0.050529		1845	0.053089	0.038929
1847	0.042464	0.025305		1846	0.070845	0.050194		1846	0.05276	0.038552
1848	0.0425	0.025208		1847	0.070275	0.049877		1847	0.052359	0.037756
1849	0.042458	0.025268		1848	0.069737	0.04944		1848	0.051986	0.0375
1850	0.042392	0.025144		1849	0.069236	0.049041		1849	0.051649	0.037172
1851	0.042383	0.025157		1850	0.06871	0.048699		1850	0.051334	0.036921
1852	0.042407	0.025277		1851	0.068164	0.048421		1851	0.051067	0.036697
1853	0.042421	0.02536		1852	0.0677	0.048128		1852	0.05071	0.036411
1854	0.04235	0.02543		1853	0.067267	0.047886		1853	0.050379	0.036164
1855	0.042293	0.025572		1854	0.066852	0.047663		1854	0.050007	0.035845
1856	0.042265	0.025573		1855	0.066377	0.047399		1855	0.049701	0.035529
1857	0.042254	0.025579		1856	0.06596	0.047252		1856	0.049384	0.035149
1858	0.042214	0.025466		1857	0.065572	0.047054		1857	0.049084	0.034863
1859	0.042229	0.025259		1858	0.065243	0.04668		1858	0.048957	0.034501
1860	0.042142	0.025021		1859	0.064979	0.046376		1859	0.048655	0.034241
1861	0.042127	0.024924		1860	0.064394	0.045948		1860	0.048351	0.033999
1862	0.042165	0.025113		1861	0.064088	0.045603		1861	0.048158	0.033788
1863	0.04216	0.025454		1862	0.063655	0.045309		1862	0.048005	0.033551
1864	0.042024	0.0255		1863	0.06328	0.04509		1863	0.047845	0.033401
1865	0.041963	0.025555		1864	0.062972	0.044935		1864	0.047606	0.033081
1866	0.04203	0.025465		1865	0.062598	0.044747		1865	0.047248	0.032868
1867	0.041992	0.025398		1866	0.062248	0.044615		1866	0.047052	0.032607
1868	0.041934	0.025265		1867	0.061832	0.044442		1867	0.046749	0.032325
1869	0.041909	0.025204		1868	0.061526	0.044238		1868	0.046446	0.03209
1870	0.041921	0.025015		1869	0.061304	0.044008		1869	0.046279	0.031924
1871	0.041897	0.025092		1870	0.061096	0.04372		1870	0.046079	0.031618
1872	0.041853	0.025226		1871	0.060776	0.043543		1871	0.045918	0.03144
1873	0.04178	0.025393		1872	0.060571	0.043318		1872	0.045859	0.031225
1874	0.041722	0.025375		1873	0.060366	0.04317		1873	0.045636	0.031042
1875	0.041589	0.025428		1874	0.060095	0.043041		1874	0.045513	0.030887
1876	0.041575	0.025379		1875	0.059864	0.042895		1875	0.045347	0.030583
1877	0.041565	0.025238		1876	0.059604	0.04275		1876	0.04514	0.030461
1878	0.041451	0.025168		1877	0.059367	0.042651		1877	0.044928	0.030268
1879	0.041377	0.025244		1878	0.059067	0.042496		1878	0.044692	0.030121
1880	0.041368	0.025177		1879	0.05891	0.042316		1879	0.044553	0.029968
1881	0.043713	0.025191		1880	0.058631	0.042175		1880	0.04436	0.029837
1882	0.042564	0.025273		1881	0.058472	0.041965		1881	0.04416	0.029676
1883	0.04114	0.025254		1882	0.058294	0.041773		1882	0.044078	0.029548
1884	0.041108	0.025366		1883	0.058048	0.041626		1883	0.043909	0.029354
1885	0.040952	0.025403		1884	0.057787	0.041436		1884	0.043787	0.029198
1886	0.040943	0.025287		1885	0.057633	0.041279		1885	0.044073	0.029129
1887	0.040822	0.025217		1886	0.057342	0.041156		1886	0.043578	0.028918
1888	0.04077	0.025137		1887	0.057161	0.041055		1887	0.043251	0.028846
1889	0.040735	0.025167		1888	0.05696	0.040954		1888	0.043104	0.028737
1890	0.040671	0.025018		1889	0.056825	0.040764		1889	0.043027	0.028572
1891	0.040534	0.025099		1890	0.056632	0.040627		1890	0.042825	0.028505
1892	0.040554	0.025205		1891	0.056497	0.040516		1891	0.042692	0.028353
1893	0.040573	0.025325		1892	0.056356	0.040294		1892	0.042522	0.028259
1894	0.040529	0.025377		1893	0.056208	0.040079		1893	0.04241	0.028136
1895	0.040253	0.025344		1894	0.056032	0.040006		1894	0.042175	0.028001
1896	0.04017	0.025232		1895	0.05584	0.039813		1895	0.04194	0.027832
1897	0.040127	0.025173		1896	0.055694	0.039701		1896	0.041768	0.027747
1898	0.04	0.025173		1897	0.055548	0.039568		1897	0.041559	0.027659
1899	0.039875	0.02512		1898	0.055351	0.039529		1898	0.041429	0.027532
1900	0.039815	0.025104		1899	0.055241	0.039304		1899	0.041183	0.027495
1901	0.039767	0.025161		1900	0.05507	0.039122		1900	0.041037	0.027496
1902	0.039739	0.025241		1901	0.054944	0.039044		1901	0.040829	0.027264
1903	0.0396	0.025348		1902	0.054801	0.03879		1902	0.040643	0.027153
1904	0.039556	0.025355		1903	0.054586	0.03865		1903	0.040458	0.027016
1905	0.039492	0.025277		1904	0.054359	0.038392		1904	0.040225	0.026874
1906	0.039481	0.025224		1905	0.054168	0.038199		1905	0.040041	0.026749
1907	0.039383	0.025133		1906	0.054039	0.038013		1906	0.039852	0.02658
1908	0.03923	0.025099		1907	0.053889	0.037864		1907	0.039658	0.026507
1909	0.039096	0.025029		1908	0.053619	0.037729		1908	0.039458	0.026374
1910	0.039043	0.025078		1909	0.053493	0.037572		1909	0.039221	0.026235
1911	0.038992	0.025158		1910	0.053407	0.037339		1910	0.038964	0.026126
1912	0.038962	0.025307		1911	0.053255	0.037118		1911	0.038729	0.025927
1913	0.038809	0.025234		1912	0.053144	0.037012		1912	0.038584	0.025782
1914	0.038792	0.025185		1913	0.05289	0.036849		1913	0.038256	0.025672
1915	0.038713	0.025097		1914	0.052623	0.036614		1914	0.038049	0.025453
1916	0.038635	0.024999		1915	0.05239	0.036476		1915	0.037831	0.025287
1917	0.038651	0.024962		1916	0.052194	0.036376		1916	0.037735	0.025199
1918	0.038581	0.024964		1917	0.051981	0.036186		1917	0.037533	0.025094
1919	0.038497	0.02496		1918	0.051821	0.036028		1918	0.037205	0.025023
1920	0.038443	0.02515		1919	0.051625	0.035935		1919	0.036981	0.024965
1921	0.038422	0.025296		1920	0.051474	0.035764		1920	0.036782	0.024833
1922	0.038494	0.025323		1921	0.051297	0.035551		1921	0.036447	0.02471
1923	0.041444	0.025355		1922	0.051038	0.035402		1922	0.036158	0.024498
1924	0.040032	0.025302		1923	0.050914	0.035221		1923	0.035928	0.024313
1925	0.038434	0.025182		1924	0.050544	0.035009		1924	0.035658	0.024085
1926	0.038323	0.025044		1925	0.050314	0.034893		1925	0.03538	0.023901
1927	0.038264	0.025022		1926	0.050141	0.0347		1926	0.035197	0.023789
1928	0.038238	0.024996		1927	0.049938	0.034431		1927	0.034965	0.023731
1929	0.038102	0.025158		1928	0.049677	0.034366		1928	0.034691	0.023617
1930	0.038028	0.025265		1929	0.049527	0.034098		1929	0.034459	0.023523
1931	0.038012	0.025288		1930	0.04938	0.033929		1930	0.034186	0.023352
1932	0.037967	0.025365		1931	0.049023	0.033768		1931	0.033958	0.023178
1933	0.037931	0.0252		1932	0.048815	0.033578		1932	0.033654	0.022916
1934	0.037872	0.025082		1933	0.048489	0.033339		1933	0.033393	0.022736
1935	0.037781	0.025017		1934	0.048244	0.033203		1934	0.033175	0.022518
1936	0.037807	0.024976		1935	0.048053	0.033016		1935	0.032979	0.022392
1937	0.037702	0.024973		1936	0.04779	0.032881		1936	0.032856	0.022276
1938	0.037756	0.024886		1937	0.047598	0.032742		1937	0.032609	0.022273
1939	0.037655	0.024959		1938	0.047344	0.032545		1938	0.032362	0.022201
1940	0.037573	0.025084		1939	0.047088	0.032316		1939	0.032156	0.022102
1941	0.037606	0.025187		1940	0.046914	0.032141		1940	0.031899	0.021911
1942	0.037554	0.025183		1941	0.04663	0.032012		1941	0.031691	0.021712
1943	0.037439	0.025142		1942	0.046391	0.031835		1942	0.031467	0.021491
1944	0.037551	0.024955		1943	0.046151	0.031688		1943	0.031235	0.021339
1945	0.037438	0.024884		1944	0.045922	0.03152		1944	0.031121	0.021199
1946	0.037391	0.02493		1945	0.045644	0.031462		1945	0.030941	0.02112
1947	0.037408	0.024863		1946	0.045288	0.031323		1946	0.030874	0.021095
1948	0.037407	0.024892		1947	0.04504	0.031214		1947	0.030639	0.02101
1949	0.037353	0.025061		1948	0.044897	0.031169		1948	0.030472	0.020924
1950	0.037392	0.025146		1949	0.044728	0.030913		1949	0.03028	0.020817
1951	0.037335	0.025162		1950	0.044502	0.030736		1950	0.030024	0.02066
1952	0.037307	0.025149		1951	0.044234	0.030479		1951	0.029751	0.020502
1953	0.037315	0.025115		1952	0.044079	0.030307		1952	0.02967	0.02029
1954	0.037318	0.025023		1953	0.043811	0.030222		1953	0.029531	0.020132
1955	0.037319	0.024914		1954	0.043516	0.03018		1954	0.029363	0.020043
1956	0.0373	0.0248		1955	0.043349	0.029946		1955	0.029339	0.019977
1957	0.037324	0.024761		1956	0.043199	0.029848		1956	0.029173	0.019912
1958	0.037263	0.024915		1957	0.043058	0.02978		1957	0.028866	0.019883
1959	0.037266	0.025032		1958	0.04282	0.029579		1958	0.028731	0.019726
1960	0.037314	0.025101		1959	0.042665	0.029439		1959	0.028582	0.019792
1961	0.037337	0.02509		1960	0.042501	0.029302		1960	0.028376	0.019528
1962	0.037262	0.025059		1961	0.04224	0.029159		1961	0.028192	0.019374
1963	0.037278	0.025057		1962	0.04206	0.028996		1962	0.028002	0.01924
1964	0.03732	0.024992		1963	0.041778	0.028906		1963	0.027894	0.019054
1965	0.03727	0.024999		1964	0.04162	0.028901		1964	0.02774	0.018924
1966	0.037303	0.024889		1965	0.041446	0.028685		1965	0.027648	0.018847
1967	0.037302	0.024902		1966	0.041366	0.028642		1966	0.027507	0.01885
1968	0.037239	0.024992		1967	0.04119	0.028556		1967	0.02729	0.018794
1969	0.037209	0.025111		1968	0.041323	0.028426		1968	0.027126	0.01877
1970	0.03723	0.025184		1969	0.041249	0.028307		1969	0.027053	0.018624
1971	0.037228	0.025205		1970	0.041053	0.028145		1970	0.026867	0.018507
1972	0.037236	0.025206		1971	0.040592	0.028067		1971	0.02674	0.018405
1973	0.03718	0.025045		1972	0.040435	0.027967		1972	0.026567	0.018277
1974	0.037252	0.025051		1973	0.040307	0.027918		1973	0.026487	0.018122
1975	0.037264	0.025042		1974	0.040158	0.027763		1974	0.026372	0.018061
1976	0.037285	0.024925		1975	0.039934	0.027616		1975	0.026328	0.017979
1977	0.037224	0.024858		1976	0.039815	0.027597		1976	0.026133	0.017902
1978	0.037258	0.024922		1977	0.039778	0.027467		1977	0.026022	0.017932
1979	0.037242	0.025083		1978	0.039672	0.027348		1978	0.025821	0.017808
1980	0.03725	0.025184		1979	0.039573	0.027307		1979	0.025757	0.017722
1981	0.037172	0.025233		1980	0.039484	0.02723		1980	0.025648	0.017515
1982	0.037176	0.025164		1981	0.039262	0.027076		1981	0.02557	0.017498
1983	0.037171	0.025044		1982	0.039148	0.02697		1982	0.025447	0.0173
1984	0.037177	0.024952		1983	0.038899	0.026869		1983	0.025383	0.017198
1985	0.03709	0.024898		1984	0.038828	0.026826		1984	0.025296	0.017133
1986	0.037093	0.024902		1985	0.038773	0.026744		1985	0.025272	0.017058
1987	0.037112	0.024951		1986	0.038627	0.026688		1986	0.025157	0.017094
1988	0.037062	0.024989		1987	0.038571	0.026624		1987	0.025107	0.017071
1989	0.037127	0.025142		1988	0.038448	0.026499		1988	0.025004	0.017036
1990	0.037049	0.025211		1989	0.038318	0.026515		1989	0.024866	0.016963
1991	0.037038	0.025208		1990	0.038143	0.026482		1990	0.024775	0.016858
1992	0.037005	0.02518		1991	0.038009	0.02637		1991	0.024591	0.016742
1993	0.036991	0.025136		1992	0.037846	0.026306		1992	0.024546	0.016689
1994	0.037041	0.025142		1993	0.037795	0.026276		1993	0.024475	0.01663
1995	0.037027	0.025098		1994	0.037758	0.026197		1994	0.024445	0.016625
1996	0.036978	0.025028		1995	0.037697	0.026117		1995	0.024389	0.016594
1997	0.036941	0.025077		1996	0.037552	0.026108		1996	0.024302	0.016558
1998	0.036937	0.025182		1997	0.037537	0.025991		1997	0.024344	0.016573
[truncated: 2,283 more rows]
