# Supplementary material for: Inhibition of CBP synergizes with the RNA-dependent mechanisms of Azacitidine by limiting protein synthesis
Source: Nat Commun. 2021 Oct 18;12:6060. doi: 10.1038/s41467-021-26258-z (PMC8523560; doi:10.1038/s41467-021-26258-z)
Supplement: Supplementary file 13 — Source data [file 41467_2021_26258_MOESM13_ESM.xlsx]

## Sheet: Fig.1
Fig.1D
%live cells
days
0	89.5	89.5	89.5
4	32.9	32.5	38.1
7	61.1	53.7	60.7
12	82.5	83.2	80.9
14	82.6	83.5	82.6
Fig.1F
%live cells
AZA [µM]	cSGEP				shNAA15-1				shNAA15-2
0	90.9	94	95.3	94.9	94.9	94.9	95.6	95.1	94.4	93.6	95.4	94.8
1	85.4	85.9	78.1	79.3	89.6	89	88.7	88	89.9	89.3	89.2	85.7
2	81.8	80.8	74.5	80.5	87.2	87.5	86.6	88	88.2	87	86.8	86.8
4	58.9	54.5	67.1	67.3	83.6	85.1	80.1	84.9	83.2	82.8	83.4	83.1
6	28.1	29.1	43	35	75	75.1	77.8	78.1	78.1	73.2	78.2	77.7
8	20.6	17.2	20.1	24.4	69.5	64.4	68.5	75.4	67.2	66	73.4	76.8
Fig.1G
%live cells
AZA [µM]	cSGEP				shCBP-1				shCBP-2
0	93.1	90.7	95.4	93.4	84.2	87.9	91.7	92.6	90.1	90.2	89.1	88.2
1	90	90.2	91.7	90.6	75	76.1	84	84.9	82.1	79.4	82.5	81.5
2	87.2	85.8	85.5	85.7	67.5	59	73.1	77	73	69.1	67.1	71
4	77.7	75.3	71.5	72.6	42.6	35.1	44.7	52.1	55	51.5	34.9	49
6	68.5	43.6	53.7	55.8	16.8	8.5	24.2	30.3	37	22.4	18.1	29.8
8	53.1	45.2	36.7	46.3	4.7	2.1	9.5	13.3	29	9.8	7.9	17.8
Fig.1H
%GFP+ cells
AZA [µM]	cSGEP				shCBP-1				shCBP-2
0	96.9	97	96.2	96	88.9	92	91.2	93.2	69.9	71.2	72.8	76.1
1	93.3	93.7	92.2	93	77.4	79.2	85.1	85.8	62.9	65.8	67.1	69.6
2	88.2	88.4	88.4	87.6	59.3	69.1	68.4	77	55.4	59	54.2	63.1
4	77.3	76	75.3	74.7	37.7	47.5	39.8	50.2	43.4	45.9	32.3	45.3
6	53.8	63	63.1	60.8	16.5	23.8	25.7	32	22.5	27.9	19.4	30.2
8	55.5	57	54.6	55.6	10.9	16.2	17.2	18.1	12.8	19.7	12	21

## Sheet: Fig.2
Fig.2A
%live cells
SKK-1
AZA [µM]	0,075% DMSO			5uM C646			7.5uM C646
0	93.4	93.5	92.4	86.8	87.3	88.3	75.4	78.9	80.9
1	79.1	80.2	79.6	69.1	70.1	69.3	52.1	53.9	59.9
2	71.3	71.7	69.3	58.3	58.5	60.7	34.3	39.2	46.2
4	52.6	51.7	48.8	23.5	27.7	24	5.5	9	11.1
6	34.3	34.2	27.2	3.5	5.9	4.5	1.2	1.4	1.4
8	17.6	21.9	14.6	1	1.8	1.7	0.3	0.5	0.3
Fig.2B
%live cells
MOLM-13
AZA [µM]	0,075% DMSO			5uM C646			7.5uM C646
0	87.5	86.9	86.7	89.1	91.8	90	60.6	66.8	52.5
1	71.5	67	67.8	55.1	58.1	48.4	20.9	23.4	17.3
2	55.6	56	57.6	34.1	40.6	34.9	8.5	12.6	10
4	44.6	49.1	47.2	16.3	23.2	20.4	4.3	4.5	4.8
6	31.3	39.7	37.8	5.2	9.6	11.9	1.5	2.1	2.6
8	19.8	29.3	27	2.4	5.4	5.3	0.8	0.9	1
Fig.2C
%live cells
AZA [µM]	0.03% DMSO			0.5μM A485			20μM iCBP-112			0.5μM JQ1				AZA [µM]	DMSO			0.75µM CCS1477				AZA [µM]	DMSO			10nM ABT199
0	92	80.2	82.3	53.4	52.9	54.9	69	62.8	66	85.8	78.5	78.2		0	76.7	86.29	75.7	58.6	60.33	58		0	82.2	76.9	87.8	57.4	46	58
2	65.8	65.7	68.3	30.6	24.7	35.3	28.3	20.3	29.7	62	37.7	42.7		1	80.4	77.7	65	29.3	45.45	33.4		1	68.4	67.6	71.2	27.6	31.4	26.5
4	54.9	54.2	57.5	27.8	22.1	30.5	19.9	15.7	20.3	53.9	33.3	35.4		2	72.6	69.38	54.9	19.5	44.93	26.9		2	60.6	61.4	65.1	18.5	20.4	20.7
6	35.4	48.6	43.3	24.2	19.5	27.8	10.9	8.1	13.1	39.8	27.2	28.2		4	57.3	62.44	49.7	13	40.56	20.5		4	52.5	59.2	57.4	7.6	8.1	11.1
8	25.6	36	31.4	20.4	15.3	25.6	6	5.8	10.8	28	18.1	17.6		6	42.8	51.65	48.9	7.9	37.07	16.6		6	39.3	50	47.3	2.2	1.4	4.7
														8	31.3	47.43	42.7	4.4	32.9	14.5
Fig.2D
%live cells
F36-P								MDS-L
AZA [µM]	0,075% DMSO			7.5uM C646				AZA [µM]	DMSO				7.5µM C646
0	87.7	87.6	89.5	77.7	79.9	74.7		0	82	83.9	77.6	88.6	73.1	72.2	58.4	56.5
2	73	72.3	77	51.8	52	59.1		2	71.3	75.9	72.1	75.6	60.6	59.1	57	53.6
4	61.9	61.7	71.7	33.2	34.7	44.6		4	62.5	65	68.5	76.7	37.1	41.4	44.2	46.4
6	52.9	51.9	67.2	27.4	27.8	32.3		8	45	43.5	52.6	59.1	15.7	13.3	19.1	20.6
8	47.3	45.6	62.1	17.8	18.2	23.5		10	35	34.5	49.7	51.7	15.3	12.4	14.7	15.7
								15	18.7	18.1	28.2	32	6.3	8	17.9	12.1
Fig.2E
%apoptotic cells
Patient 1					Patient 2					Patient 3
AZA [µM]	DMSO	500 nM CCS1477	8 µM A485		AZA [µM]	DMSO	500 nM CCS1477	8 µM A485		AZA [µM]	DMSO	500 nM CCS1477	8 µM A485
0	27.53	40.1	20.12		0	4.53	5.3	7.33		0	33.21	35.88	33.5
1	58	69.62	59.81		1	9.82	11	12.51		1	46.75	54.83	61.44
2	60.5	83.4	71.43		2	18.49	35.42	33.53		2	50.84	69.42	60.92
4	59.06	93	84.45		4	42.05	59.07	61.69		4	62.53	85.43	79.45

## Sheet: Fig.3
Fig.3E+F
Relative expression
	DMSO			C646			p-value
POLR1A	1	1	1	0.18	0.34	0.36	0.00643434
POLR1B	1	1	1	0.16	0.26	0.32	0.00381547
POLR1C	1	1	1	0.28	0.37	0.38	0.0023366
POLR1E	1	1	1	0.32	0.45	0.45	0.00529162
RRP9	1	1	1	0.28	0.48	0.3	0.00953351
RRP1	1	1	1	0.2	0.33	0.34	0.00400935
MRPS26	1	1	1	0.26	0.35	0.35	0.0019407
MALSU1	1	1	1	0.44	0.59	0.58	0.0107451
POLR3H	1	1	1	0.21	0.32	0.37	0.0045269
SERPINH1	1	1	1	19.07	28.52	20.35	0.0181875
CLU	1	1	1	44.17	34.39	30.32	0.0132905
Fig.3G
Relative expression
	DMSO				A485				p-value
POLR1A	1	1	1	1	0.56278	0.418585	0.566398	0.729565	0.00656436
POLR1B	1	1	1	1	0.1933	0.121594	0.566613	0.931333	0.0611855
POLR1C	1	1	1	1	0.206765	0.106743	0.678478	0.661167	0.0294644
POLR1E	1	1	1	1	0.200322	0.171084	0.553446	0.683377	0.0184602
RRP9	1	1	1	1	0.100213	0.0853219	0.458035	0.623608	0.0145054
RRP1	1	1	1	1	0.17688	0.122299	0.511645	0.636157	0.0147206
MRPS26	1	1	1	1	0.106132	0.064469	0.716043	0.916514	0.0837156
MALSU1	1	1	1	1	0.229124	0.018325	0.563743	0.414838	0.0098164
POLR3H	1	1	1	1	0.213507	0.0281004	0.462969	0.637992	0.0159189
Fig.3H
Relative expression
	DMSO			C646			p-value
POLR1A	1	1	1	0.31	0.562191	0.487041	0.0181748
POLR1C	1	1	1	0.48	0.685475	0.492106	0.0214209
RRP9	1	1	1	0.88	0.39	0.531356	0.111111
RRP1	1	1	1	0.75	0.4	0.676853	0.0669223
MRPS26	1	1	1	0.56	0.46	0.545892	0.00424586

## Sheet: Fig.4
Fig.4A
%live cells
MOLM-13											SKK-1
Decitabine [µM]	0,05% DMSO				5uM C646						Decitabine [µM]	0,05% DMSO				5uM C646
0	88.9	86.1	87.1	87.8	89.3	83.6	60.1	60.1			0	93.9	90.4	91.5	93.1	71.1	69.5	70.5	80.8
0.125	48.5	44.2	46.4	49.3	41.4	45.2	35.8	41			0.125	66.4	74.1	76.3	73.2	47.7	58.1	62.1	62.3
0.25	44.1	41	48.5	51.8	32.5	38.1	37.9	39.3			0.25	56.6	60.3	60.8	52.1	50.2	62.1	64.7	55.6
0.5	39.1	34.7	41.5	47	33.7	35.8	38.6	38.1			0.5	46.9	47.6	46.9	43.7	52.7	62.5	69.2	52.2
1	33.4	29.1	30	32	33.9	31.8	30	35			1	36.3	35	37	34.5	47	45	43.7	46.5
2	28.5	26.2	36.7	37.2	31.3	35.6	34.6	36			2	30.4	29.1	26.4	19	41.3	52.5	52.5	41.6
4	33.3	34.2	22.5	30.5	41	34.8	30.8	32			4	19	18.7	20	15.1	45	44.2	47	34

## Sheet: Fig.5
Fig.5A right panel
	DMSO			C646
Polysome abundance	44.3356	35.7385	51.3177	26.4455	13.2277	19.8046
Fig.5B
Median intensity (newly synthesized proteins)
C646[µM]						p-value (compared to untreated)
0	1	1	1	1	1
1		0.76	0.81	0.84	0.62	0.000760206
5	0.84		0.85	0.67	0.52	0.00477862
10	0.86	0.68	0.6	0.65	0.55	0.000237622
20	0.72	0.46	0.54	0.55	0.73	6.9759e-05
Fig.5C
Median intensity (newly synthesized proteins)
MOLM-13					p-value		SKK-1					p-value
CHX	0.0325736	0.0460571	0.0205957	0.0326655			CHX	0.030929	0.031552	0.034539	0.036361
DMSO	1	1	1	1			DMSO	1	1	1	1
2µM AZA	0.470163	0.493041	0.301074	0.280183	0.00158214		1µM AZA	0.422438	0.54147	0.711591	0.43674	0.00580073
7.5µM C646	0.431039	0.433086	0.287399	0.304771			10µM C646	0.492831	0.218821	0.483719	0.446143
AZA+C646	0.226461	0.294914	0.252408	0.218319	0.049299		AZA+C646	0.260302	0.261486	0.191422	0.100089	0.0499089
1µM A485	0.299982	0.221486	0.321891	0.303489			2.5µM A485	0.166354	0.244331	0.174153	0.207335
AZA+A485	0.154433	0.134719	0.155409	0.135597	0.00499499		AZA+A485	0.14937	0.09387	0.144868	0.094353	0.0436566
1µM CCS1477	0.178347	0.156457	0.113565	0.116348			2.5µM CCS1477	0.365648	0.280826	0.23626	0.358877
AZA+CCS1477	0.124821	0.0870689	0.0955597	0.089627	0.0386581		AZA+CCS1477	0.166175	0.137313	0.152366	0.238552	0.0109931
Fig.5D
Median intensity (newly synthesized proteins)
					p-value
CHX	0.42397	0.120924	0.2697	0.32328
DMSO	1	1	1	1
Aza	0.594976	0.466161	0.498373	0.650022	0.00183104
7.5µM C646	0.758399	0.718123	0.671333	0.683658
Aza-C646	0.576489	0.675778	0.545405		0.0426466
1µM A485	0.447146	0.44379	0.745974	0.528022
Aza-A485	0.210974	0.304261	0.580801	0.434103	0.0128559
0.25µM CCS	0.448591	0.436514	0.60772	0.53608
Aza-CCS	0.337743	0.351311	0.434405		0.0423179

## Sheet: Suppl.Fig.S1
Suppl.Fig.S1A
%live cells
Days	SGEP	cSGEP	cSGEP-BRD4	cSGEP-Rpa3	cSGEP-MYB
1	93.7	89.6	94.5	94.3	90.1
4	95	93.9	94.4	94.7	89.5
6	93.7	93	87.8	77.5	79.3
8	93.8	92.1	72.7	41.6	58.2
11	93.7	92.4	37	18.2	22.3
13	93.2	92.5	31.1	15.7	14.7
Suppl.Fig.S1B
%live cells
AZA [µM]	Replicate 1	Replicate 2
0	84.9	86.5
0.075	65.7	66.2
0.125	50.1	51.9
0.25	18.3	16.1
0.4	5	9
Suppl.Fig.S1C
Relative expression
	Replicate 1	Replicate 2	Replicate 3	p-value
cSGEP	1	1	1
shCBP-1	0.38	0.252613	0.38	0.00408338
shCBP-2	0.37	0.34748	0.4	0.000587194
shNAA15-1	0.31	0.423373	0.58	0.0188383
shNAA15-2	0.447512	0.61	0.53	0.00978043
Suppl.Fig.S1D
anti-CBP						anit-H3
Normalised CBP signal
				p-value
cSGEP	1	1	1
shCBP-1	0.183145	0.25946	0.506345	0.0197512
shCBP-2	0.492858	0.215238	0.288153	0.0151282
Suppl.Fig.S1E
%apoptotic cells
	cSGEP			shCBP-1			shCBP-2
0	4.8	5.1	7.9	9.7	6.5	5.6	9.6	7.7	7.9
1	8.2	7.1	9.6	20.2	11.1	12.4	15.5	14.2	14.4
2	14	13.8	14.1	28.1	21.1	20.4	24.5	29.4	20.7
4	22.6	25.4	27.4	51.2	45.8	42.2	37.1	55.5	40.8
6	38.3	39.3	40.7	71.7	63.8	61.6	61.8	68.6	62
8	45.1	55.3	49.4	82.3	77.9	80.3	67.4	82.2	75.7

## Sheet: Suppl.Fig.S2
Fig.S2A
AZA [µM]					C646 [µM]
0	93.2	92.8	91.7		0	85.2	92	92.1
1	73.8	76.2	68		1	85.8	91.4	91.2
2.5	56.5	66.4	40.8		2.5	81.4	90.7	90.2
5	23.4	36	13.8		5	76.6	84.1	82.4
10	4.3	5.6	3.5		10	22.2	31.3	30.4
15	1.5	1.8	0.8		15	4.1	5.6	9.3
20	0.4	0.6	0.2		20	1.4	3.4	5
25	0.3	0.4	0.2		25	1.2	3	5.1
30	0.2	0.1	0.2		30	1	3.5	5.5
Fig.S2B
AZA [µM]					C646 [µM]
0	76.7	86.5	91.2		0	85.9	78.8	80
1	59.1	70.8	61		1	86.1	82.5	74.5
2.5	41.8	58.3	48.9		2.5	82.9	88.4	80.9
5	20.8	49.1	40.8		5	88	88.1	91
10	4	28.7	17.5		10	20.2	25.4	28.5
15	0.9	9.4	5.2		15	1.9	2.1	2.9
20	0.1	4.6	1.8		20	0.1	0.1	0.7
25	0	1.9	0.7		25	0	0	0.3
30	0.1	0.9	0.3		30	0	0	0.2
Fig.S2C
A485 [µM]					iCBP-112 [µM]					CCS1477 [µM]					JQ-1 [µM]					ABT-199 [nM]
0	73.2	89.8	87.4		0	73.2	89.8	87.4		0	76.7	85.31	76.1		0	73.2	89.8	92		0	87.8	82.2	76.9
0.5	57.1	70.5	42.6		5	80.8	87.5	84.1		0.5	60.2	67.08	66.2		0.5	63	80.6	82.3		10	58	57.4	46
1	16.7	53.4	24.5		10	89.3	79.9	90.1		1	39.6	56.84	42.8		1	40.7	71.9	63.2		50	36.6	33.9	37.5
2.5	15.6	32.7	20		20	70.4	52.8	77.7		1.5	31.7	44.64	34.1		2.5	10.3	23.1	24.8		100	26.6	26	26.6
5	15.6	35.4	16.4		40	12.2	8.6	30.3		2	24.5	40.64	24.7		5	5	14.3	18.2		500	8.3	8.1	13.6
10	18.7	37.8	22		80	0	0.6	0.3		3	10	7.35	15.6		10	2.5	9.8	14.6		1000	3.9	4.8	11.3
										4	0	0	0

## Sheet: Suppl.Fig.S3
Suppl.Fig.S3A
%apoptotic cells
SKK-1
AZA[µM]	0.075%DMSO			7.5uM C646
0	8.2	5	5.7	21.4	10.2	9.5
1	20	11.7	10.2	33.2	34.1	29.6
2	32.3	18.2	14.4	41.2	56.6	41.9
4	43.4	24.3	25.3	79.3	80	71.1
6	57.4	54.5	30.6	82.1	84.2	88.6
8	69.8	46.6	40	83.2	85	87.1
Suppl.Fig.S3B
%live cells
AZA[µM]	cSGEP DMSO				cSGEP C646				shCBP-1 DMSO				shCBP-1 C646				shCBP-2 DMSO				shCBP-2 C646
0	83.5	94	96.4	94.7	88.5	74.7	84.8	86.8	90.5	89.4	88.8	88.1	66.2	69.4	69.9	71.4	89.1	88.9	88.6	85.7	64.7	65.1	61.3	61.3
2	87.9	88.5	89	88.5	73.9	71.8	75.5	75.6	73	71.2	78.7	81.7	43.9	40.3	52.3	55.8	62.9	67.4	66.2	60.9	36	40.1	33	38.4
6	66.9	66.2	57.1	55.8	15.8	13.3	11.3	10.3	24.6	26.6	22.7	24.6	0.6	1.3	1.1	1.9	10.1	12.9	10.5	6.9	0.7	0.3	0.3	0.6
Suppl.Fig.S3C
%apoptotic cells
MOLM-13
AZA[µM]	0.075%DMSO			7.5uM C646
0	8	10.3	7.7	12.1	6.9	11.2
1	24.5	19.8	23.8	40.6	25.4	30.4
2	30.1	30.1	27.8	52.1	34	28.4
4	37.4	30.7	32.2	70	42.2	53.4
6	44.4	44.6	35.7	80.9	61.4	68.2
8	66.7	47.7	40.9	93.7	70.4	88.6

## Sheet: Suppl.Fig.S4
Suppl.Fig.S4A
LINE1 Methylation
MOLM-13 DMSO			MOLM-13 1µM DEC			SKK-1 DMSO			SKK-1 1µM DEC
86	89.8065	73.4086	44.8889	53.7312	48.7849	98.6774	95.8817	96.3656	63.0323	57.3871	60.3978

## Sheet: Suppl.Fig.S5
Suppl.Fig.S5
Median intensity (newly synthesized proteins)					p-value
CHX	0.0204864	0.0192226	0.0250957	0.0265841
cSGEP	1	1	1	1
shCBP-1	0.804905	0.838158	0.667805	0.647116	0.0122997
shCBP-2	0.891867	0.830621	0.820547	0.861918	0.0027087
